# Supplementary material for: CircUBE2Q2 promotes differentiation of cattle muscle stem cells and is a potential regulatory molecule of skeletal muscle development
Source: BMC Genomics. 2022 Apr 6;23:267. doi: 10.1186/s12864-022-08518-4 (PMC8985345; doi:10.1186/s12864-022-08518-4)
Supplement: Supplementary file 1 — Additional file 1: Figure S1. Isolation, culture and differentiation of Guangxi cattle muscle stem cells (A) Cattle fetus around 3 months old. (B) Primary muscle stem cells cultured in vitro for 48 hours. (C) GM sample (proliferation) of MuSCs. (D) DM sample (differentiation) of MuSCs. (scale bars = 100/200 μm). Figure S2. The workflow of RNA-seq. Figure S3. Cluster analysis of differentially expressed RNA in MuSCs.(A–D) Volcano plots (below) displaying the differentially expressed transcripts and the hierarchical cluster analysis is shown above of each panel which displays the differential expression of RNAs in three DM samples and three GM samples of MuSCs. (A) mRNAs, (B) miRNAs, (C) lncRNAs and (D) circRNAs. The blue and yellow dots represent downregulated and upregulated RNAs in DM of MuSCs respectively, when compared with GM. The grey dots indicate no significant difference. Figure S4. Characteristics of circular RNA in MuSCs of Guangxi Cattle. (A) Distribution of genomic regions from where the detected circRNAs were derived. (B) Chromosomal distribution of circRNAs. (C) Distribution of the number of circRNAs per gene. (D) Distribution of sample expression for circRNAs. (E) Length distribution of cricRNAs. (F) SRPBM distribution of circRNAs. Figure S5-B. Cell transfection of overexpression vector pK25-circUBE2Q2 and visualization of the efficiency of circUBE2Q2. Figure S6. Vector construction of plasmids. Figure S7. Identification results of candidate miRNAs. Figure S8. The culture and adipogenic differentiation of SVFs. Figure S9. Validation of RNAs identified from RNA-seq in cattle MuSCs. Table S1. The information of differential RNAs. Table S2. a primers for RT-PCR. b primers for RT-qPCR. c primers for PCR. d primers for vector construction. [file 12864_2022_8518_MOESM1_ESM.zip › GO annotation enrichment analysis.xlsx]

## Sheet: BP.enrichment
The information of BP report enrichment
Term_name	Accession	p-value	FDR	Alt_id	Background_Count	DE_Gene	DE_Count	Up_Gene	Up_Count	Down_Gene	Down_Count	Links	Result
developmental process	GO:0032502	2.06985e-36	1.63808e-32	GO:0044767	4763	gene33771|gene7996|gene27177|gene4806|gene30012|gene27079|gene15478|gene12912|gene17416|gene29514|gene29516|gene12305|gene6143|gene7539|gene7530|gene16091|gene18195|gene11139|gene30339|gene18191|gene27397|gene15043|gene20792|gene30334|gene33871|gene27005|gene10914|gene1832|gene28640|gene544|gene32454|gene8951|gene622|gene30839|gene20259|gene14379|gene7327|gene25639|gene18544|gene1682|gene25630|ge…	633	gene1757|gene10201|gene1753|gene12550|gene2678|gene16958|gene10578|gene5042|gene3374|gene16898|gene2776|gene3370|gene31023|gene928|gene11139|gene34425|gene21393|gene31415|gene12724|gene11523|gene30004|gene23300|gene11057|gene1373|gene10332|gene4561|gene1682|gene29556|gene25658|gene18036|gene33448|gene6700|gene1500|gene6706|gene23759|gene7153|gene32742|gene15978|gene14355|gene33590|gene18752|gene1…	432	gene33332|gene26376|gene12497|gene25559|gene25986|gene23672|gene15914|gene18631|gene2841|gene25552|gene31952|gene12096|gene20877|gene10331|gene19246|gene24123|gene5603|gene6558|gene8632|gene32114|gene14839|gene10806|gene30492|gene4782|gene24715|gene6716|gene4272|gene6711|gene7948|gene13503|gene29866|gene3174|gene6191|gene32646|gene28630|gene20840|gene20842|gene31672|gene30550|gene32120|gene33480|…	201	http://amigo.geneontology.org/amigo/term/GO:0032502	yes
cell cycle process	GO:0022402	1.10967e-29	4.39096e-26	--	899	gene32595|gene32047|gene26079|gene33771|gene4997|gene21310|gene26070|gene11320|gene33967|gene22519|gene13852|gene2063|gene10203|gene29514|gene21791|gene20734|gene31952|gene13504|gene13503|gene16869|gene6305|gene7437|gene1753|gene10448|gene20325|gene17062|gene13799|gene11704|gene18211|gene25572|gene16031|gene18218|gene21952|gene8117|gene20940|gene19348|gene21389|gene30492|gene4539|gene3557|gene623…	183	gene24225|gene1753|gene24247|gene11869|gene9720|gene9721|gene1570|gene20819|gene15052|gene20705|gene8906|gene6143|gene12679|gene4191|gene32791|gene4539|gene26296|gene600|gene12910|gene19680|gene14684|gene10448|gene29514|gene3559|gene20081|gene3557|gene28692|gene25572|gene23630|gene33771|gene8117	31	gene10203|gene23672|gene15914|gene31952|gene6305|gene21952|gene4377|gene26111|gene13852|gene23308|gene30492|gene4571|gene21310|gene26079|gene16488|gene6711|gene13503|gene32595|gene10490|gene623|gene6195|gene8355|gene29868|gene17236|gene18315|gene28630|gene21777|gene20840|gene16925|gene20842|gene21372|gene2200|gene13866|gene32047|gene27628|gene9032|gene16031|gene1283|gene29954|gene14272|gene32465|…	152	http://amigo.geneontology.org/amigo/term/GO:0022402	yes
cell adhesion	GO:0007155	8.36763e-29	2.20738e-25	GO:0098602	809	gene22212|gene32323|gene7996|gene20781|gene34430|gene184|gene18876|gene12427|gene15052|gene22162|gene16503|gene1835|gene12918|gene29514|gene7294|gene12997|gene17704|gene13658|gene1756|gene1753|gene1500|gene8377|gene374|gene10444|gene26532|gene25708|gene1339|gene30339|gene27397|gene17654|gene26065|gene26276|gene30334|gene15600|gene27005|gene3171|gene22761|gene8118|gene17794|gene10297|gene10294|gen…	169	gene24225|gene1756|gene1753|gene20666|gene25556|gene21763|gene10578|gene22004|gene18730|gene22162|gene20667|gene768|gene28626|gene24700|gene32323|gene484|gene11281|gene23041|gene15600|gene1515|gene12785|gene3171|gene20219|gene12918|gene7069|gene7294|gene11057|gene2206|gene4561|gene12997|gene16240|gene26065|gene18036|gene6914|gene20781|gene6466|gene16635|gene27627|gene4960|gene10181|gene27005|gene…	146	gene33332|gene20403|gene26276|gene1341|gene5366|gene6028|gene30762|gene29561|gene16503|gene25708|gene31672|gene33411|gene12974|gene6326|gene21869|gene20840|gene20842|gene16264|gene939|gene11214|gene18678|gene18676|gene17112	23	http://amigo.geneontology.org/amigo/term/GO:0007155	yes
regulation of multicellular organismal process	GO:0051239	4.76578e-28	8.08933e-25	--	2513	gene33771|gene7996|gene12918|gene7530|gene16091|gene18195|gene23955|gene7747|gene20792|gene27005|gene19427|gene16734|gene28640|gene32454|gene4539|gene622|gene33576|gene30839|gene20705|gene14379|gene25639|gene18544|gene25630|gene17855|gene24027|gene29872|gene13670|gene3374|gene30762|gene21346|gene9468|gene18647|gene2973|gene14111|gene25552|gene9760|gene25559|gene6480|gene22859|gene30110|gene11671|…	370	gene2560|gene10367|gene1753|gene1752|gene1809|gene22080|gene32810|gene32813|gene9720|gene9721|gene5042|gene3374|gene9832|gene11150|gene33839|gene22162|gene20705|gene14630|gene27292|gene17939|gene24404|gene6251|gene26164|gene26449|gene27187|gene32454|gene15600|gene25316|gene31415|gene12785|gene25994|gene12724|gene622|gene25331|gene12918|gene7069|gene21534|gene4730|gene768|gene23300|gene29252|gene1…	264	gene33332|gene29872|gene15914|gene25552|gene5607|gene5603|gene6558|gene25559|gene14839|gene24150|gene10806|gene30492|gene14378|gene5916|gene3174|gene20840|gene6305|gene20842|gene31626|gene14785|gene6111|gene10580|gene27358|gene17137|gene25362|gene14111|gene20403|gene20247|gene8797|gene30762|gene24483|gene6631|gene14465|gene20711|gene2664|gene2665|gene18724|gene9392|gene16264|gene774|gene30839|gen…	106	http://amigo.geneontology.org/amigo/term/GO:0051239	yes
biological adhesion	GO:0022610	5.11077e-28	8.08933e-25	--	836	gene17051|gene22212|gene7996|gene20781|gene34430|gene184|gene18876|gene12427|gene17704|gene22162|gene32323|gene16503|gene22761|gene12918|gene29514|gene7294|gene12997|gene13658|gene1756|gene1753|gene1500|gene8377|gene374|gene10444|gene25708|gene1339|gene30339|gene27397|gene17654|gene26065|gene26276|gene30334|gene15600|gene27005|gene3171|gene1835|gene8118|gene17794|gene10297|gene10294|gene10295|gen…	171	gene24225|gene1756|gene1753|gene20666|gene25556|gene21763|gene10578|gene22004|gene18730|gene22162|gene20667|gene768|gene28626|gene24700|gene32323|gene484|gene11281|gene23041|gene15600|gene1515|gene12785|gene3171|gene20219|gene12918|gene7069|gene7294|gene11057|gene2206|gene4561|gene12997|gene16240|gene26065|gene18036|gene6914|gene20781|gene6466|gene18418|gene16635|gene27627|gene4960|gene10181|gene…	148	gene33332|gene20403|gene26276|gene1341|gene5366|gene6028|gene30762|gene29561|gene16503|gene25708|gene31672|gene33411|gene12974|gene6326|gene21869|gene20840|gene20842|gene16264|gene939|gene11214|gene18678|gene18676|gene17112	23	http://amigo.geneontology.org/amigo/term/GO:0022610	yes
regulation of developmental process	GO:0050793	1.3558e-25	1.78831e-22	--	2320	gene13903|gene10806|gene4859|gene6022|gene23800|gene7996|gene7203|gene5031|gene30012|gene184|gene33065|gene30492|gene33771|gene12427|gene26164|gene22162|gene27563|gene4911|gene13526|gene21393|gene5916|gene12918|gene29209|gene4730|gene15331|gene2678|gene10367|gene10686|gene23024|gene9392|gene27358|gene6721|gene30399|gene22847|gene27843|gene1500|gene5217|gene17062|gene16417|gene15924|gene18195|gene…	341	gene2560|gene9760|gene26596|gene16333|gene1200|gene2678|gene15973|gene26210|gene9720|gene30012|gene5042|gene3374|gene9832|gene11150|gene30399|gene22162|gene20705|gene17939|gene25331|gene6251|gene10061|gene28626|gene11139|gene26164|gene26449|gene27187|gene21393|gene15600|gene25316|gene12785|gene25994|gene12724|gene622|gene14574|gene12918|gene7069|gene959|gene4730|gene29255|gene13903|gene10861|gene…	240	gene33332|gene25559|gene15914|gene25552|gene19246|gene5603|gene6558|gene29872|gene23800|gene14839|gene24150|gene10806|gene30492|gene3121|gene3174|gene20840|gene6305|gene20842|gene7492|gene31626|gene26614|gene6111|gene10580|gene27358|gene17137|gene25362|gene14111|gene20403|gene20247|gene8797|gene30762|gene24483|gene6631|gene14465|gene17243|gene20711|gene2664|gene2665|gene5819|gene9392|gene16264|ge…	101	http://amigo.geneontology.org/amigo/term/GO:0050793	yes
extracellular structure organization	GO:0043062	7.16212e-25	8.09728e-22	--	229	gene26532|gene32323|gene22181|gene7996|gene20781|gene285|gene9382|gene14411|gene31537|gene13616|gene4654|gene14543|gene6091|gene11455|gene16284|gene273|gene19370|gene12918|gene34334|gene11996|gene30762|gene3370|gene12997|gene17939|gene13441|gene8881|gene22574|gene16333|gene5124|gene27590|gene33566|gene1500|gene3171|gene19918|gene28102|gene4561|gene24404|gene12785|gene11310|gene4848|gene27397|gene…	74	gene14199|gene4960|gene20667|gene20666|gene3512|gene27397|gene11455|gene3171|gene16284|gene11310|gene20462|gene8881|gene1268|gene9382|gene3370|gene1498|gene32323|gene2886|gene4848|gene24404|gene3182|gene29773|gene13616|gene273|gene22181|gene27590|gene17794|gene14543|gene5124|gene19918|gene31537|gene25556|gene12785|gene12407|gene6091|gene11996|gene28102|gene16333|gene1500|gene25331|gene12918|gene2…	70	gene18387|gene30762|gene6716|gene15774	4	http://amigo.geneontology.org/amigo/term/GO:0043062	yes
anatomical structure development	GO:0048856	1.39689e-24	1.38188e-21	--	3074	gene33771|gene7996|gene4806|gene30012|gene11320|gene12912|gene17416|gene29514|gene29516|gene12305|gene7539|gene7530|gene16091|gene11139|gene18191|gene27397|gene15043|gene20792|gene30334|gene27005|gene1832|gene24140|gene32454|gene8951|gene622|gene20259|gene18544|gene25630|gene24254|gene14763|gene17562|gene29086|gene11210|gene18790|gene22826|gene29644|gene3370|gene325|gene9468|gene928|gene18647|gen…	418	gene10367|gene1757|gene10201|gene20667|gene20666|gene3182|gene1515|gene22080|gene10613|gene1373|gene16958|gene5251|gene30012|gene10578|gene5042|gene3374|gene9832|gene20468|gene30399|gene27958|gene8906|gene33533|gene17939|gene24404|gene6251|gene14813|gene928|gene28626|gene11139|gene26164|gene26449|gene29773|gene32323|gene16649|gene32454|gene15600|gene25316|gene29093|gene12912|gene25019|gene3171|ge…	301	gene33332|gene26376|gene25559|gene25986|gene23672|gene15914|gene18631|gene2841|gene20877|gene10331|gene19246|gene5603|gene6558|gene8632|gene32114|gene12305|gene10806|gene24715|gene6716|gene6711|gene7948|gene29866|gene20840|gene20842|gene30550|gene32120|gene6111|gene27628|gene27357|gene27358|gene25362|gene17091|gene20247|gene23477|gene19348|gene18511|gene8797|gene4299|gene24483|gene22519|gene180|g…	117	http://amigo.geneontology.org/amigo/term/GO:0048856	yes
mitotic cell cycle process	GO:1903047	2.14635e-24	1.69862e-21	--	585	gene32595|gene26079|gene33771|gene4997|gene1570|gene21310|gene26070|gene11320|gene33967|gene22519|gene13852|gene10203|gene21791|gene13504|gene16869|gene3188|gene7437|gene6143|gene12028|gene17062|gene6558|gene11704|gene18211|gene25572|gene21777|gene21952|gene19348|gene24794|gene13008|gene17399|gene18777|gene25639|gene15914|gene10198|gene13486|gene1387|gene16925|gene14684|gene28630|gene32465|gene13…	129	gene24225|gene8906|gene6143|gene12679|gene14684|gene28692|gene25572|gene23630|gene1570|gene33771|gene600|gene26296|gene19680	13	gene10203|gene15914|gene26079|gene21952|gene4377|gene26111|gene13852|gene23308|gene4571|gene21310|gene4272|gene16488|gene6711|gene16869|gene13495|gene10490|gene6195|gene21791|gene29868|gene28630|gene21777|gene20840|gene16925|gene20842|gene21372|gene17236|gene13866|gene27628|gene9032|gene1283|gene29954|gene30515|gene32465|gene19348|gene17807|gene4299|gene12971|gene17399|gene22519|gene6558|gene7492…	116	http://amigo.geneontology.org/amigo/term/GO:1903047	yes
extracellular matrix organization	GO:0030198	2.07728e-24	1.69862e-21	--	227	gene26532|gene32323|gene22181|gene7996|gene20781|gene285|gene14411|gene16284|gene15774|gene4654|gene15588|gene6091|gene19370|gene34334|gene273|gene12407|gene12918|gene9382|gene11996|gene30762|gene3370|gene12997|gene17939|gene13441|gene8881|gene22574|gene16333|gene5124|gene27590|gene33566|gene366|gene1500|gene3171|gene20666|gene20667|gene4561|gene24404|gene11310|gene4848|gene27397|gene18387|gene49…	73	gene14199|gene4960|gene20667|gene20666|gene3512|gene27397|gene11455|gene3171|gene16284|gene11310|gene20462|gene8881|gene1268|gene13616|gene9382|gene3370|gene1498|gene16333|gene2886|gene4848|gene24404|gene3182|gene29773|gene32323|gene273|gene22181|gene27590|gene17794|gene14543|gene5124|gene15600|gene31537|gene25556|gene12785|gene12407|gene6091|gene11996|gene28102|gene1500|gene25331|gene12918|gene2…	69	gene6716|gene18387|gene15774|gene30762	4	http://amigo.geneontology.org/amigo/term/GO:0030198	yes
cellular component organization	GO:0016043	2.69209e-24	1.93684e-21	GO:0044235|GO:0071842	5134	gene26079|gene7996|gene3182|gene30012|gene28013|gene6492|gene12910|gene15065|gene12918|gene29511|gene17780|gene9284|gene17591|gene3400|gene3401|gene7437|gene7539|gene1356|gene18195|gene11139|gene30339|gene23776|gene27397|gene7747|gene27198|gene30334|gene33871|gene27005|gene16734|gene1832|gene24140|gene32454|gene30229|gene4539|gene3613|gene622|gene623|gene8892|gene8891|gene30839|gene20705|gene2025…	623	gene20386|gene10367|gene26596|gene20667|gene1200|gene10454|gene15916|gene25556|gene2678|gene12821|gene20462|gene11367|gene30012|gene10578|gene22004|gene3557|gene9832|gene11150|gene2776|gene3370|gene22162|gene20705|gene14630|gene31023|gene32992|gene14469|gene16080|gene3768|gene20666|gene11139|gene27594|gene29773|gene32323|gene26532|gene24544|gene32454|gene30098|gene13712|gene12781|gene15600|gene26…	335	gene28013|gene5951|gene29872|gene33332|gene23672|gene20734|gene21891|gene13495|gene28606|gene28427|gene18464|gene28425|gene28423|gene28422|gene28421|gene5603|gene32289|gene2279|gene25559|gene25024|gene28579|gene20842|gene10806|gene30492|gene3401|gene3400|gene21310|gene5199|gene6716|gene14993|gene6711|gene3121|gene32595|gene623|gene6195|gene33249|gene3174|gene18631|gene8040|gene13630|gene30550|gen…	288	http://amigo.geneontology.org/amigo/term/GO:0016043	yes
negative regulation of cellular process	GO:0048523	6.40999e-23	4.22739e-20	GO:0051243	4364	gene26079|gene33771|gene22456|gene30012|gene27079|gene16412|gene16417|gene12910|gene16418|gene29514|gene17780|gene29301|gene16091|gene11139|gene26070|gene23776|gene23955|gene15043|gene7747|gene33871|gene27005|gene10914|gene16734|gene28640|gene10353|gene3613|gene622|gene8892|gene33576|gene32773|gene20259|gene7327|gene25639|gene18544|gene25630|gene20635|gene13852|gene4982|gene17607|gene29872|gene14…	542	gene1756|gene17051|gene1753|gene9640|gene15916|gene25556|gene22080|gene19416|gene4940|gene22002|gene26210|gene9720|gene30012|gene10578|gene8117|gene4191|gene3374|gene22806|gene11150|gene15052|gene33839|gene22162|gene6991|gene27109|gene27735|gene6251|gene1200|gene11139|gene31415|gene26449|gene4679|gene12941|gene24544|gene21393|gene25255|gene29923|gene13712|gene7167|gene15600|gene26296|gene20276|ge…	327	gene20660|gene25559|gene4782|gene23672|gene15914|gene18631|gene13622|gene25552|gene28423|gene10331|gene6558|gene29872|gene29301|gene4076|gene14839|gene10806|gene30492|gene4571|gene24715|gene21310|gene4272|gene16488|gene16489|gene5916|gene8032|gene5522|gene29866|gene6195|gene3174|gene8040|gene9553|gene30550|gene18315|gene28630|gene21777|gene20840|gene20842|gene17836|gene6631|gene29558|gene2200|gen…	215	http://amigo.geneontology.org/amigo/term/GO:0048523	yes
regulation of response to stimulus	GO:0048583	8.62787e-23	5.25238e-20	--	3697	gene7996|gene34430|gene27079|gene12910|gene12918|gene19461|gene23776|gene30012|gene7747|gene20792|gene20418|gene27005|gene10914|gene1835|gene28640|gene8898|gene4539|gene622|gene20259|gene7327|gene25630|gene14379|gene17602|gene14378|gene29872|gene7022|gene7020|gene7021|gene13670|gene3374|gene29644|gene8067|gene19383|gene21346|gene1773|gene9468|gene2613|gene17282|gene2611|gene18647|gene17416|gene29…	475	gene2560|gene5492|gene1752|gene25556|gene22080|gene30399|gene4191|gene34318|gene3084|gene9720|gene9721|gene3374|gene22806|gene20276|gene26194|gene22162|gene8906|gene17939|gene24404|gene16080|gene3768|gene28626|gene27594|gene32323|gene17334|gene21393|gene25255|gene11382|gene13712|gene25316|gene29093|gene25994|gene3986|gene12910|gene622|gene11994|gene12526|gene12918|gene18311|gene12522|gene19461|ge…	324	gene20660|gene29872|gene4782|gene18631|gene25552|gene12096|gene20877|gene11632|gene10331|gene7468|gene5603|gene6558|gene25559|gene23800|gene21400|gene24150|gene10806|gene18027|gene3121|gene8032|gene20840|gene6305|gene20842|gene17836|gene7492|gene22254|gene32047|gene6111|gene12650|gene10580|gene27358|gene18387|gene25362|gene14111|gene20403|gene20247|gene30869|gene8797|gene31247|gene30762|gene27943…	151	http://amigo.geneontology.org/amigo/term/GO:0048583	yes
anatomical structure morphogenesis	GO:0009653	1.62067e-22	9.16144e-20	--	1242	gene13903|gene22212|gene13441|gene7996|gene27177|gene29866|gene5034|gene18876|gene26164|gene19370|gene29514|gene2678|gene24781|gene25019|gene6721|gene30399|gene7539|gene1500|gene6641|gene12481|gene7530|gene5031|gene25017|gene18195|gene11139|gene32742|gene28928|gene4848|gene17654|gene21770|gene16626|gene15236|gene30334|gene8117|gene15600|gene5632|gene27005|gene4462|gene13848|gene22283|gene30492|ge…	209	gene20666|gene15916|gene25556|gene2678|gene10578|gene5042|gene9832|gene30399|gene273|gene6251|gene11139|gene26449|gene15600|gene31415|gene12481|gene25331|gene7069|gene21770|gene29252|gene10861|gene31330|gene18544|gene25019|gene10636|gene5447|gene4561|gene1682|gene20582|gene29093|gene11210|gene15504|gene27958|gene24781|gene18385|gene1500|gene15859|gene10186|gene22584|gene32742|gene3786|gene27005|g…	156	gene1658|gene1659|gene7492|gene2611|gene25559|gene27065|gene20247|gene20367|gene8797|gene4299|gene18777|gene15236|gene14465|gene25362|gene31101|gene30492|gene30762|gene16503|gene8720|gene7948|gene27614|gene6631|gene29323|gene15552|gene8801|gene12974|gene29866|gene3113|gene3174|gene14369|gene2085|gene24412|gene28630|gene21590|gene2664|gene20840|gene20842|gene31672|gene16264|gene10818|gene774|gene2…	53	http://amigo.geneontology.org/amigo/term/GO:0009653	yes
negative regulation of biological process	GO:0048519	3.3027e-22	1.7425e-19	GO:0043118	4846	gene26079|gene33771|gene22456|gene30012|gene27079|gene16412|gene16417|gene12910|gene16418|gene12918|gene29514|gene17780|gene21310|gene29301|gene16091|gene11139|gene26070|gene23776|gene23955|gene15043|gene7747|gene33871|gene27005|gene10914|gene1835|gene16734|gene28640|gene10353|gene3613|gene622|gene13518|gene33576|gene32773|gene20259|gene7327|gene25639|gene18544|gene25630|gene20635|gene13852|gene4…	586	gene1756|gene1753|gene1752|gene2678|gene10578|gene3374|gene15052|gene1200|gene11139|gene21393|gene31415|gene25994|gene12724|gene29255|gene23300|gene29252|gene1373|gene29556|gene25658|gene18036|gene10877|gene6706|gene32742|gene15978|gene14355|gene21932|gene17654|gene4806|gene16277|gene31890|gene26542|gene4191|gene4192|gene11382|gene20081|gene28965|gene1500|gene33023|gene28123|gene11622|gene20713|g…	355	gene7266|gene29872|gene20660|gene23672|gene15914|gene18631|gene13622|gene25552|gene12096|gene28423|gene10331|gene6711|gene18013|gene6558|gene25559|gene29301|gene4076|gene14839|gene3761|gene10806|gene30492|gene4571|gene24715|gene21310|gene4272|gene16488|gene16489|gene5916|gene21002|gene8032|gene5522|gene29866|gene6195|gene3174|gene8040|gene9553|gene30550|gene18315|gene28630|gene21777|gene20840|gen…	231	http://amigo.geneontology.org/amigo/term/GO:0048519	yes
anatomical structure formation involved in morphogenesis	GO:0048646	9.33624e-22	4.45491e-19	--	661	gene18013|gene5507|gene29866|gene13441|gene34222|gene18876|gene12427|gene22162|gene19370|gene21393|gene2678|gene10686|gene25541|gene13503|gene30399|gene7539|gene30339|gene14630|gene25572|gene26067|gene27163|gene20792|gene5632|gene27005|gene16055|gene10914|gene15331|gene13848|gene30492|gene29773|gene26781|gene30785|gene14839|gene19909|gene17077|gene25630|gene6251|gene25009|gene20528|gene23041|gene…	134	gene1753|gene12550|gene2678|gene34222|gene5042|gene3374|gene30399|gene22162|gene14630|gene31023|gene24404|gene6251|gene3768|gene1699|gene29773|gene32323|gene21393|gene25316|gene3171|gene29252|gene31330|gene10332|gene10636|gene2206|gene4561|gene7890|gene29093|gene15587|gene18036|gene6914|gene33448|gene11455|gene27005|gene4647|gene21133|gene6143|gene31574|gene13547|gene22863|gene26067|gene8630|gene…	102	gene14111|gene13503|gene4299|gene31247|gene14839|gene31101|gene30492|gene30762|gene6009|gene16503|gene6716|gene8720|gene7948|gene5916|gene25213|gene15552|gene29866|gene30785|gene31840|gene25541|gene32120|gene18724|gene25116|gene5507|gene17077|gene25362|gene26460|gene12062|gene30353|gene18013|gene25630|gene17112	32	http://amigo.geneontology.org/amigo/term/GO:0048646	yes
cellular component organization or biogenesis	GO:0071840	1.00547e-21	4.45491e-19	GO:0071841	5253	gene26079|gene7996|gene3182|gene30012|gene28013|gene6492|gene12910|gene15065|gene12918|gene29511|gene17780|gene9284|gene17591|gene3400|gene3401|gene7437|gene7539|gene1356|gene18195|gene11139|gene30339|gene23776|gene27397|gene7747|gene27198|gene30334|gene33871|gene27005|gene16734|gene1832|gene24140|gene32454|gene30229|gene4539|gene3613|gene622|gene623|gene8892|gene8891|gene30839|gene20705|gene2025…	623	gene20386|gene10367|gene26596|gene20667|gene1200|gene10454|gene15916|gene25556|gene2678|gene12821|gene20462|gene11367|gene30012|gene10578|gene22004|gene3557|gene9832|gene11150|gene2776|gene3370|gene22162|gene20705|gene14630|gene31023|gene32992|gene14469|gene16080|gene3768|gene20666|gene11139|gene27594|gene29773|gene32323|gene26532|gene24544|gene32454|gene30098|gene13712|gene12781|gene15600|gene26…	335	gene28013|gene5951|gene29872|gene33332|gene23672|gene20734|gene21891|gene13495|gene28606|gene28427|gene18464|gene28425|gene28423|gene28422|gene28421|gene5603|gene32289|gene2279|gene25559|gene25024|gene28579|gene20842|gene10806|gene30492|gene3401|gene3400|gene21310|gene5199|gene6716|gene14993|gene6711|gene3121|gene32595|gene623|gene6195|gene33249|gene3174|gene18631|gene8040|gene13630|gene30550|gen…	288	http://amigo.geneontology.org/amigo/term/GO:0071840	yes
regulation of multicellular organismal development	GO:2000026	1.01325e-21	4.45491e-19	--	1693	gene13903|gene10806|gene33771|gene23800|gene7203|gene5031|gene184|gene5034|gene30492|gene30110|gene12427|gene28791|gene22162|gene27563|gene4911|gene13526|gene21393|gene5916|gene12918|gene29209|gene2678|gene10367|gene4508|gene10686|gene23024|gene6305|gene6721|gene30399|gene27843|gene1500|gene5217|gene18574|gene18195|gene17486|gene17654|gene25572|gene23955|gene16626|gene27163|gene17325|gene15600|ge…	259	gene9760|gene2678|gene15973|gene26210|gene9720|gene9721|gene5042|gene3374|gene9832|gene30399|gene10686|gene20705|gene17939|gene25331|gene6251|gene1699|gene26449|gene27187|gene32454|gene15600|gene25316|gene12785|gene25994|gene12724|gene622|gene12918|gene4730|gene10636|gene29252|gene10861|gene7102|gene13270|gene10332|gene18544|gene3986|gene20321|gene5447|gene20081|gene20582|gene29093|gene13547|gene…	178	gene1658|gene14111|gene20403|gene29872|gene13526|gene1659|gene5916|gene15914|gene20247|gene8366|gene25552|gene20367|gene4415|gene7203|gene8797|gene22023|gene27065|gene11146|gene5603|gene22236|gene6558|gene25559|gene15236|gene14465|gene14839|gene20842|gene15643|gene24150|gene10806|gene30492|gene30762|gene15636|gene24483|gene23800|gene8720|gene24425|gene17112|gene27614|gene6631|gene25213|gene15552|…	81	http://amigo.geneontology.org/amigo/term/GO:2000026	yes
positive regulation of developmental process	GO:0051094	7.84221e-20	3.26649e-17	--	1204	gene10806|gene4859|gene23800|gene7996|gene5031|gene184|gene30492|gene15973|gene12427|gene28791|gene22162|gene27563|gene4911|gene34334|gene5916|gene2678|gene10367|gene10686|gene30399|gene29931|gene10332|gene5217|gene17062|gene18574|gene11139|gene32742|gene17486|gene17654|gene25572|gene23955|gene32013|gene27163|gene11982|gene27005|gene4462|gene9946|gene15331|gene16429|gene32454|gene4730|gene622|gen…	197	gene2678|gene5042|gene3374|gene9832|gene30399|gene10686|gene20705|gene25331|gene6251|gene28626|gene11139|gene32454|gene25316|gene12724|gene622|gene4730|gene29255|gene29252|gene10861|gene31330|gene10332|gene18544|gene11402|gene3986|gene10636|gene21530|gene20081|gene29093|gene13547|gene21362|gene374|gene6706|gene4960|gene15973|gene32742|gene11869|gene22004|gene27005|gene17654|gene4806|gene11112|gen…	139	gene1658|gene14111|gene11982|gene17062|gene29872|gene13526|gene33332|gene5916|gene8366|gene25552|gene4415|gene8797|gene1659|gene6558|gene25559|gene15236|gene14465|gene14839|gene24150|gene10806|gene30492|gene30762|gene24483|gene23800|gene8720|gene24425|gene18009|gene27614|gene6631|gene25213|gene15552|gene15883|gene6191|gene3121|gene27563|gene14648|gene22236|gene5819|gene4911|gene9946|gene16264|gen…	58	http://amigo.geneontology.org/amigo/term/GO:0051094	yes
positive regulation of biological process	GO:0048518	1.19073e-19	4.62895e-17	GO:0043119	5567	gene33771|gene7996|gene22456|gene21777|gene11320|gene15478|gene28013|gene12912|gene12910|gene12918|gene29514|gene17780|gene11139|gene26070|gene23776|gene23955|gene7747|gene20418|gene34321|gene27005|gene10914|gene28640|gene32454|gene32456|gene4539|gene622|gene623|gene4508|gene33576|gene30839|gene20705|gene20259|gene14379|gene25639|gene18544|gene25630|gene17855|gene32773|gene4982|gene29872|gene7022…	643	gene1756|gene1753|gene1752|gene2678|gene10578|gene5042|gene3374|gene3370|gene1200|gene11139|gene21393|gene31415|gene25994|gene12724|gene28061|gene11523|gene29255|gene27117|gene10332|gene25658|gene18036|gene10877|gene6706|gene17325|gene20018|gene15973|gene7400|gene20017|gene14355|gene9545|gene17654|gene7996|gene4806|gene7399|gene4191|gene4192|gene26194|gene25331|gene30569|gene11382|gene20081|gene2…	420	gene28013|gene12497|gene29872|gene10203|gene15914|gene18631|gene25552|gene20877|gene11632|gene4820|gene2279|gene25559|gene26111|gene14839|gene23308|gene5366|gene24150|gene10806|gene30492|gene4571|gene24715|gene8720|gene6711|gene7948|gene32456|gene3174|gene32595|gene8923|gene17116|gene623|gene6195|gene6191|gene15904|gene29868|gene25116|gene18315|gene21777|gene8032|gene6631|gene20840|gene6305|gene2…	223	http://amigo.geneontology.org/amigo/term/GO:0048518	yes
regulation of localization	GO:0032879	1.2283e-19	4.62895e-17	--	2457	gene32595|gene17051|gene26360|gene19474|gene31462|gene25020|gene7203|gene5031|gene2783|gene13441|gene20713|gene30492|gene23275|gene9832|gene12912|gene26887|gene22162|gene23300|gene27563|gene4911|gene32462|gene21393|gene12918|gene12054|gene29516|gene2678|gene10367|gene22965|gene2352|gene30098|gene27358|gene25019|gene1752|gene22847|gene10332|gene1500|gene5217|gene26567|gene24890|gene7530|gene24873|…	335	gene24225|gene1752|gene2678|gene19416|gene4470|gene5042|gene3374|gene23275|gene2560|gene11368|gene26194|gene22162|gene22965|gene25020|gene27735|gene6251|gene1200|gene32323|gene16321|gene24544|gene21393|gene30098|gene33576|gene11402|gene25316|gene20276|gene12912|gene3986|gene622|gene12918|gene7069|gene959|gene19461|gene23300|gene12082|gene11310|gene31330|gene10332|gene4935|gene25019|gene17939|gene…	243	gene28013|gene29872|gene20877|gene11632|gene25559|gene14839|gene30492|gene7948|gene32595|gene3174|gene18676|gene20840|gene20842|gene2200|gene10580|gene27358|gene1283|gene8032|gene14111|gene32462|gene5031|gene18511|gene8797|gene20647|gene11267|gene28609|gene30762|gene6631|gene29323|gene14285|gene20418|gene18729|gene6480|gene15774|gene24890|gene939|gene31101|gene7766|gene29130|gene25052|gene25630|g…	92	http://amigo.geneontology.org/amigo/term/GO:0032879	yes
cell division	GO:0051301	1.57913e-19	5.68056e-17	--	498	gene32595|gene21310|gene33967|gene2063|gene30550|gene10203|gene2866|gene13503|gene16869|gene3188|gene7437|gene20325|gene17062|gene11704|gene33742|gene18211|gene9622|gene16031|gene15338|gene30492|gene27448|gene23672|gene20754|gene4537|gene17399|gene18777|gene18544|gene13486|gene26614|gene16006|gene29086|gene10546|gene1387|gene13522|gene11668|gene67|gene4377|gene6558|gene17282|gene7417|gene24794|ge…	107	gene2122|gene15338|gene20696|gene23626|gene29086|gene27392|gene23630|gene31330|gene18544|gene20081|gene600	11	gene5951|gene10203|gene23672|gene13495|gene6558|gene4377|gene33742|gene23308|gene30492|gene21310|gene17282|gene16488|gene24794|gene16006|gene16869|gene32595|gene9438|gene30550|gene20840|gene20842|gene17236|gene26614|gene9032|gene16031|gene30515|gene2866|gene20810|gene12971|gene17399|gene33922|gene29283|gene25422|gene20711|gene22276|gene29534|gene2063|gene20325|gene8016|gene29130|gene27726|gene134…	96	http://amigo.geneontology.org/amigo/term/GO:0051301	yes
regulation of cell proliferation	GO:0042127	2.84959e-19	9.80507e-17	--	1434	gene10806|gene33771|gene23800|gene27364|gene8578|gene34222|gene30492|gene28791|gene25541|gene27563|gene4911|gene12918|gene138|gene23024|gene6931|gene13796|gene29301|gene6721|gene1753|gene12028|gene8377|gene17360|gene32742|gene17486|gene23776|gene17654|gene25572|gene23955|gene16626|gene7747|gene15236|gene8117|gene5632|gene27005|gene8508|gene28640|gene4539|gene622|gene23672|gene11632|gene19905|gene…	222	gene1756|gene1753|gene20666|gene25556|gene22002|gene26210|gene9720|gene9721|gene3374|gene2560|gene15052|gene33839|gene17939|gene6251|gene3768|gene1699|gene29923|gene20276|gene25316|gene622|gene11994|gene12918|gene11382|gene29255|gene29252|gene10861|gene31330|gene10332|gene18544|gene15627|gene10636|gene5447|gene30484|gene34222|gene29093|gene18036|gene23776|gene12007|gene6706|gene7747|gene32742|gen…	147	gene14111|gene8578|gene23672|gene17112|gene15914|gene20247|gene20367|gene29631|gene8801|gene11632|gene12028|gene22023|gene7492|gene3605|gene26099|gene6558|gene25559|gene29301|gene14839|gene5819|gene24150|gene10806|gene30492|gene6009|gene16503|gene23800|gene8960|gene4272|gene2279|gene7948|gene16869|gene24562|gene27614|gene6631|gene3121|gene15552|gene6711|gene12974|gene15236|gene25422|gene13796|gen…	75	http://amigo.geneontology.org/amigo/term/GO:0042127	yes
positive regulation of cellular process	GO:0048522	5.03009e-19	1.65867e-16	GO:0051242	4926	gene33771|gene7996|gene26070|gene21777|gene11320|gene15478|gene12910|gene12918|gene29514|gene17780|gene11139|gene23776|gene23955|gene7747|gene20418|gene27005|gene28640|gene32454|gene32456|gene4539|gene622|gene623|gene4508|gene33576|gene30839|gene20705|gene20259|gene14379|gene25639|gene18544|gene25630|gene17855|gene32773|gene4982|gene29872|gene7022|gene7020|gene7021|gene13670|gene22826|gene29644|g…	579	gene1756|gene1753|gene1752|gene2678|gene10578|gene5042|gene3374|gene3370|gene11139|gene21393|gene22806|gene25994|gene12724|gene28061|gene11523|gene29255|gene29252|gene10332|gene25658|gene18036|gene10877|gene6706|gene17325|gene15973|gene32742|gene14355|gene9545|gene17654|gene4806|gene4191|gene4192|gene25331|gene23626|gene11382|gene20081|gene29115|gene1500|gene33023|gene5613|gene6248|gene29644|gene…	366	gene33332|gene12497|gene29872|gene10203|gene15914|gene18631|gene20877|gene11632|gene4820|gene2279|gene25559|gene26111|gene14839|gene23308|gene21400|gene24150|gene10806|gene30492|gene4571|gene24715|gene8720|gene6711|gene7948|gene32456|gene3174|gene32595|gene8923|gene8032|gene623|gene6195|gene6191|gene15904|gene29868|gene25116|gene18315|gene21777|gene6631|gene20840|gene6305|gene20842|gene21372|gene…	213	http://amigo.geneontology.org/amigo/term/GO:0048522	yes
regulation of signal transduction	GO:0009966	3.61082e-18	1.14304e-15	GO:0035466	2752	gene7996|gene30012|gene12910|gene19461|gene23776|gene7747|gene20418|gene27005|gene19427|gene8898|gene4539|gene622|gene20259|gene25630|gene664|gene17602|gene29872|gene7022|gene7020|gene7021|gene13670|gene3374|gene29644|gene13712|gene19383|gene1773|gene9468|gene17282|gene2611|gene18311|gene29991|gene17468|gene16568|gene14507|gene25556|gene25552|gene15588|gene25559|gene25255|gene26046|gene26805|gene…	360	gene2560|gene5492|gene25556|gene22080|gene30399|gene4191|gene9720|gene30012|gene3374|gene20276|gene33839|gene22162|gene8906|gene24404|gene16080|gene3768|gene28626|gene27594|gene17334|gene21393|gene25255|gene13712|gene25316|gene15588|gene12910|gene622|gene11994|gene12526|gene18311|gene12522|gene19461|gene4730|gene25374|gene25340|gene29252|gene31330|gene17939|gene12883|gene19416|gene21533|gene3986|…	250	gene20660|gene29872|gene4782|gene25552|gene20877|gene11632|gene10331|gene25559|gene21400|gene10806|gene3121|gene8032|gene18676|gene20840|gene6305|gene20842|gene17836|gene6631|gene22254|gene32047|gene6111|gene12650|gene10580|gene10873|gene25362|gene20247|gene11267|gene30762|gene7492|gene29323|gene14465|gene30869|gene30785|gene7008|gene20418|gene24964|gene4346|gene20659|gene6480|gene34239|gene18724…	110	http://amigo.geneontology.org/amigo/term/GO:0009966	yes
regulation of signaling	GO:0023051	5.66378e-18	1.72397e-15	--	3083	gene2048|gene7996|gene30012|gene12910|gene7530|gene29852|gene19461|gene23776|gene7747|gene20418|gene27005|gene19427|gene28640|gene8898|gene4539|gene622|gene20259|gene25630|gene664|gene32773|gene24027|gene29872|gene7022|gene7020|gene7021|gene13670|gene3374|gene29644|gene13712|gene19383|gene21346|gene1773|gene9468|gene17282|gene2611|gene18311|gene29991|gene17468|gene16568|gene17465|gene14507|gene25…	393	gene2560|gene1976|gene5492|gene25556|gene22080|gene19416|gene4191|gene9720|gene30012|gene3374|gene20276|gene33839|gene22162|gene8906|gene25020|gene24404|gene16080|gene3768|gene28626|gene10592|gene17334|gene21393|gene25255|gene13712|gene25316|gene3986|gene12910|gene622|gene11994|gene12526|gene18311|gene12522|gene19461|gene4730|gene14543|gene10636|gene29252|gene31330|gene17939|gene29404|gene12883|g…	273	gene20660|gene29872|gene4782|gene25552|gene20877|gene11632|gene10331|gene25559|gene21400|gene10806|gene14378|gene3121|gene8032|gene18676|gene20840|gene6305|gene20842|gene17836|gene6631|gene22254|gene32047|gene6111|gene12650|gene10580|gene10873|gene25362|gene20247|gene1342|gene30869|gene30171|gene20647|gene11267|gene30762|gene7492|gene29323|gene14465|gene8067|gene30785|gene9004|gene7008|gene20418|…	120	http://amigo.geneontology.org/amigo/term/GO:0023051	yes
regulation of cell communication	GO:0010646	1.06898e-17	3.13329e-15	--	3065	gene2048|gene7996|gene30012|gene12910|gene7530|gene19461|gene23776|gene7747|gene20418|gene27005|gene19427|gene28640|gene8898|gene4539|gene622|gene20259|gene25630|gene664|gene32773|gene29872|gene7022|gene7020|gene7021|gene13670|gene3374|gene29644|gene13712|gene19383|gene21346|gene1773|gene9468|gene17282|gene2611|gene18311|gene29991|gene17468|gene16568|gene17465|gene14507|gene25556|gene25552|gene15…	390	gene2560|gene1976|gene5492|gene25556|gene22080|gene19416|gene4191|gene9720|gene30012|gene3374|gene20276|gene33839|gene22162|gene8906|gene24404|gene16080|gene3768|gene28626|gene10592|gene17334|gene21393|gene25255|gene13712|gene25316|gene3986|gene12910|gene622|gene11994|gene12526|gene18311|gene12522|gene19461|gene4730|gene14543|gene10636|gene29252|gene31330|gene17939|gene29404|gene12883|gene21533|g…	271	gene20660|gene29872|gene4782|gene25552|gene20877|gene11632|gene10331|gene25559|gene21400|gene10806|gene3121|gene8032|gene18676|gene20840|gene6305|gene20842|gene17836|gene6631|gene22254|gene32047|gene6111|gene12650|gene10580|gene10873|gene25362|gene20247|gene1342|gene30171|gene20647|gene11267|gene30762|gene7492|gene29323|gene14465|gene30869|gene30785|gene9004|gene7008|gene20418|gene24964|gene4346|…	119	http://amigo.geneontology.org/amigo/term/GO:0010646	yes
cellular developmental process	GO:0048869	1.24937e-17	3.53125e-15	--	2754	gene33771|gene4806|gene7948|gene12912|gene12305|gene13807|gene16091|gene18195|gene11139|gene27397|gene15043|gene30334|gene33871|gene27005|gene28640|gene32454|gene8951|gene622|gene30839|gene20259|gene7327|gene25639|gene18544|gene25630|gene4982|gene17607|gene18790|gene13670|gene29644|gene3370|gene10186|gene1773|gene2612|gene17282|gene928|gene18647|gene27821|gene29991|gene24089|gene6007|gene6009|gen…	358	gene2560|gene10367|gene1976|gene20666|gene5880|gene25556|gene22080|gene21530|gene22002|gene16958|gene10578|gene5042|gene22806|gene20468|gene30399|gene10686|gene14630|gene17939|gene24404|gene6251|gene928|gene28626|gene11139|gene11647|gene29773|gene32323|gene32454|gene15916|gene32590|gene25316|gene12550|gene12912|gene12481|gene622|gene11996|gene31770|gene25331|gene27698|gene29252|gene10861|gene7102…	240	gene12497|gene25559|gene4782|gene23672|gene15914|gene18631|gene2841|gene25552|gene31952|gene12096|gene5603|gene6558|gene8632|gene25024|gene14839|gene30492|gene6716|gene4272|gene7948|gene16869|gene6191|gene6631|gene20840|gene20842|gene7492|gene32120|gene27357|gene25362|gene10874|gene14111|gene3967|gene20247|gene30762|gene24483|gene22519|gene180|gene31672|gene17318|gene29323|gene14465|gene13796|gen…	118	http://amigo.geneontology.org/amigo/term/GO:0048869	yes
positive regulation of multicellular organismal process	GO:0051240	1.66412e-17	4.54134e-15	--	1342	gene10806|gene4859|gene23800|gene25658|gene7996|gene5031|gene184|gene30492|gene15973|gene26164|gene22162|gene4911|gene34334|gene5916|gene15331|gene2678|gene10367|gene10686|gene30399|gene13848|gene5217|gene17062|gene9832|gene17486|gene17654|gene1330|gene25572|gene23955|gene11744|gene15236|gene18689|gene11982|gene27005|gene9946|gene3591|gene28640|gene8118|gene32454|gene4730|gene622|gene4508|gene229…	206	gene1752|gene2678|gene9720|gene9721|gene5042|gene3374|gene9832|gene2560|gene30399|gene10686|gene20705|gene17939|gene25331|gene6251|gene32454|gene11402|gene25316|gene12724|gene622|gene4730|gene27117|gene10861|gene31330|gene10332|gene18544|gene13860|gene3986|gene10636|gene21530|gene20081|gene29093|gene25658|gene21362|gene6706|gene22584|gene4960|gene15973|gene11869|gene11455|gene27005|gene17654|gene…	145	gene1658|gene14111|gene11982|gene30762|gene25559|gene13526|gene33332|gene14378|gene5916|gene25552|gene4415|gene71|gene8797|gene5603|gene6558|gene29872|gene15236|gene14465|gene14839|gene5819|gene24150|gene10806|gene30492|gene17062|gene24483|gene23800|gene8720|gene24425|gene14379|gene27614|gene6631|gene3121|gene15552|gene1659|gene15930|gene18009|gene14648|gene21906|gene22236|gene29272|gene4911|gene…	61	http://amigo.geneontology.org/amigo/term/GO:0051240	yes
regulation of cell differentiation	GO:0045595	3.39801e-17	8.96394e-15	--	1610	gene10806|gene33771|gene7996|gene5031|gene30012|gene184|gene33065|gene16412|gene4859|gene12427|gene16417|gene22162|gene27563|gene16418|gene13526|gene21393|gene29209|gene2678|gene10367|gene23024|gene27358|gene6721|gene30399|gene22847|gene27843|gene1500|gene19246|gene17062|gene18574|gene18195|gene32742|gene17486|gene17654|gene25572|gene23955|gene16626|gene7747|gene27163|gene20792|gene15600|gene2700…	235	gene9760|gene1200|gene2678|gene26210|gene9720|gene30012|gene5042|gene9832|gene30399|gene22162|gene20705|gene25331|gene6251|gene28626|gene1699|gene21393|gene15600|gene25316|gene25994|gene12724|gene622|gene7069|gene959|gene4730|gene29255|gene29252|gene10861|gene7102|gene3739|gene18544|gene11402|gene3986|gene10636|gene5447|gene20081|gene29093|gene18036|gene157|gene7580|gene21362|gene15859|gene10181|…	165	gene1658|gene33332|gene20403|gene30762|gene25559|gene13526|gene1659|gene5916|gene20247|gene8366|gene20367|gene4415|gene16503|gene22023|gene27065|gene19246|gene3605|gene15236|gene14465|gene14839|gene5819|gene15643|gene31101|gene10806|gene30492|gene17062|gene24483|gene8720|gene24425|gene17112|gene27614|gene6631|gene25213|gene15552|gene15883|gene27563|gene3174|gene14369|gene18009|gene27358|gene2664|…	70	http://amigo.geneontology.org/amigo/term/GO:0045595	yes
regulation of cell cycle	GO:0051726	4.32954e-17	1.10529e-14	GO:0000074	1153	gene32595|gene32047|gene26079|gene33771|gene23800|gene33922|gene26070|gene20156|gene24785|gene30492|gene10565|gene15052|gene13852|gene10203|gene29514|gene21791|gene21310|gene16869|gene6143|gene32277|gene1753|gene12028|gene17062|gene6558|gene32742|gene23776|gene18211|gene9622|gene25572|gene24715|gene16031|gene21777|gene8117|gene17243|gene27005|gene13848|gene32456|gene23672|gene20754|gene2665|gene3…	183	gene1753|gene32742|gene24247|gene11869|gene27005|gene30110|gene29086|gene29093|gene21602|gene20819|gene15052|gene20705|gene16277|gene8906|gene6143|gene2292|gene1264|gene2722|gene4191|gene32791|gene23024|gene30821|gene11382|gene25572|gene19680|gene20081|gene600|gene12910|gene138|gene23630|gene28123|gene7167|gene29514|gene13903|gene10861|gene31330|gene29923|gene11664|gene6248|gene3559|gene17051|gen…	53	gene10203|gene23672|gene15914|gene18631|gene4820|gene6558|gene26111|gene13852|gene30492|gene4571|gene24715|gene21310|gene17282|gene6711|gene16869|gene13495|gene6195|gene8355|gene29868|gene18315|gene28630|gene21777|gene20840|gene6305|gene20842|gene7492|gene2200|gene13866|gene32047|gene21372|gene4083|gene9032|gene24785|gene16031|gene32120|gene1283|gene25362|gene30515|gene20156|gene23751|gene4299|ge…	130	http://amigo.geneontology.org/amigo/term/GO:0051726	yes
regulation of cell cycle process	GO:0010564	4.49308e-17	1.11119e-14	--	706	gene13903|gene32595|gene26079|gene33771|gene23800|gene20746|gene26070|gene30492|gene10565|gene10203|gene29514|gene21791|gene21310|gene16869|gene6143|gene32277|gene1753|gene12028|gene17062|gene13799|gene32742|gene23776|gene9622|gene25572|gene15236|gene21777|gene8117|gene27005|gene13848|gene32456|gene13008|gene19905|gene20705|gene17399|gene6631|gene25639|gene15914|gene10198|gene13486|gene10546|gene…	129	gene1753|gene32742|gene27005|gene30110|gene29093|gene21602|gene20705|gene16277|gene6143|gene23024|gene25572|gene19680|gene600|gene23630|gene28123|gene7167|gene29514|gene13903|gene31330|gene138|gene17051|gene13848|gene11744|gene28692|gene23776|gene19905|gene9468|gene33771|gene16633|gene8117	30	gene10203|gene15914|gene6558|gene26111|gene30492|gene4571|gene24715|gene21310|gene4272|gene6711|gene16869|gene13495|gene6195|gene8355|gene29868|gene18315|gene21777|gene20840|gene6305|gene20842|gene6631|gene13866|gene21372|gene32120|gene9032|gene24785|gene16031|gene1283|gene25362|gene30515|gene23751|gene4299|gene21115|gene17399|gene33922|gene10490|gene7491|gene7492|gene25422|gene13799|gene10198|ge…	99	http://amigo.geneontology.org/amigo/term/GO:0010564	yes
negative regulation of response to stimulus	GO:0048585	5.83193e-17	1.3986e-14	--	1375	gene13903|gene10806|gene27368|gene25658|gene2869|gene5031|gene30012|gene27079|gene30110|gene32047|gene22162|gene27563|gene13712|gene29209|gene2678|gene6931|gene27358|gene4852|gene13848|gene1500|gene5217|gene10444|gene6558|gene19461|gene23776|gene7988|gene11744|gene7747|gene184|gene8117|gene17243|gene27005|gene29323|gene9946|gene1835|gene6706|gene16429|gene4730|gene622|gene4544|gene11632|gene18676…	208	gene5492|gene25556|gene2678|gene19416|gene30070|gene30012|gene8117|gene3374|gene22162|gene28626|gene25255|gene13712|gene25994|gene12724|gene622|gene18311|gene12522|gene19461|gene4730|gene29252|gene17939|gene15588|gene31289|gene20582|gene29556|gene17602|gene18036|gene23776|gene33284|gene10877|gene6706|gene7747|gene2869|gene2742|gene15978|gene27005|gene12928|gene1835|gene4647|gene21932|gene4295|gen…	136	gene1658|gene1659|gene20403|gene2611|gene29872|gene2613|gene20660|gene14378|gene33319|gene25552|gene20367|gene29631|gene12096|gene11632|gene16503|gene7558|gene12476|gene6558|gene25559|gene14465|gene7988|gene5819|gene15643|gene28516|gene10806|gene4782|gene24483|gene30353|gene31247|gene27614|gene6631|gene29323|gene27368|gene17243|gene8032|gene12974|gene440|gene30869|gene10317|gene4852|gene14369|gen…	72	http://amigo.geneontology.org/amigo/term/GO:0048585	yes
tissue development	GO:0009888	1.39922e-16	3.19296e-14	--	485	gene13903|gene7996|gene5031|gene3182|gene184|gene18876|gene19370|gene29514|gene6721|gene30399|gene7539|gene5217|gene20781|gene25017|gene32742|gene18191|gene1330|gene25572|gene15236|gene20792|gene34231|gene8117|gene15600|gene27005|gene17955|gene13848|gene8118|gene3786|gene2702|gene34395|gene29965|gene5603|gene25245|gene22826|gene21530|gene7948|gene9468|gene5042|gene3171|gene6706|gene6700|gene21633…	99	gene10636|gene11622|gene32742|gene20666|gene17468|gene3786|gene27005|gene30110|gene20081|gene14411|gene24406|gene21602|gene5042|gene26887|gene3374|gene33812|gene18191|gene29137|gene31023|gene31574|gene10489|gene17051|gene3182|gene11611|gene26449|gene30399|gene24404|gene5217|gene30729|gene7102|gene10861|gene15600|gene184|gene29252|gene25245|gene2123|gene12107|gene3171|gene17955|gene14574|gene1330|…	78	gene15236|gene25421|gene29866|gene12974|gene4299|gene5031|gene16503|gene34395|gene6721|gene8960|gene2702|gene20877|gene20367|gene7948|gene27358|gene25362|gene325|gene5603|gene15552|gene15883|gene8801	21	http://amigo.geneontology.org/amigo/term/GO:0009888	yes
regulation of cellular component movement	GO:0051270	1.4121e-16	3.19296e-14	--	829	gene33771|gene7203|gene5031|gene30492|gene26164|gene22162|gene27563|gene12918|gene29209|gene10367|gene25019|gene13848|gene1500|gene5217|gene17360|gene7530|gene23776|gene17654|gene25572|gene11744|gene7747|gene20792|gene10914|gene8508|gene18647|gene28640|gene622|gene32699|gene27614|gene30839|gene4238|gene14839|gene20259|gene19908|gene17017|gene15930|gene6631|gene10417|gene6251|gene20528|gene34318|g…	143	gene22080|gene19416|gene5042|gene3374|gene9832|gene2560|gene33839|gene22162|gene6251|gene28626|gene32323|gene24544|gene25316|gene622|gene12918|gene7069|gene21534|gene31330|gene17939|gene25019|gene18036|gene23776|gene16321|gene6706|gene7747|gene22584|gene17654|gene21133|gene31574|gene10417|gene7530|gene12883|gene24404|gene11382|gene20081|gene12172|gene20259|gene564|gene1500|gene32699|gene20792|gen…	104	gene14111|gene2611|gene7203|gene20877|gene7558|gene11267|gene14839|gene31101|gene30492|gene30762|gene16503|gene12408|gene16049|gene7948|gene27614|gene6631|gene29323|gene15552|gene10317|gene3174|gene31840|gene27563|gene21590|gene18729|gene6480|gene20840|gene20842|gene13961|gene2221|gene24890|gene939|gene25213|gene5031|gene7766|gene15930|gene26460|gene30839|gene27358|gene17017	39	http://amigo.geneontology.org/amigo/term/GO:0051270	yes
regulation of cell migration	GO:0030334	3.15095e-16	6.92684e-14	--	715	gene33771|gene7203|gene5031|gene30492|gene26164|gene22162|gene27563|gene12918|gene29209|gene10367|gene13848|gene1500|gene5217|gene17360|gene23776|gene17654|gene25572|gene7747|gene20792|gene10914|gene8508|gene28640|gene622|gene32699|gene18641|gene30839|gene4238|gene14839|gene20259|gene19908|gene17017|gene15930|gene6631|gene10417|gene6251|gene20528|gene34318|gene5856|gene11310|gene12407|gene3374|ge…	128	gene19416|gene5042|gene3374|gene9832|gene2560|gene33839|gene22162|gene17939|gene6251|gene28626|gene32323|gene24544|gene25316|gene622|gene12918|gene21534|gene31330|gene10332|gene18036|gene23776|gene7747|gene17654|gene11112|gene31574|gene10417|gene12883|gene24404|gene11382|gene20081|gene12172|gene20259|gene564|gene1500|gene32699|gene20792|gene4508|gene29350|gene13848|gene11744|gene14199|gene5217|ge…	94	gene14111|gene7203|gene20877|gene7558|gene11267|gene14839|gene31101|gene30492|gene30762|gene16503|gene16049|gene7948|gene27614|gene6631|gene29323|gene15552|gene10317|gene31840|gene27563|gene18729|gene6480|gene20840|gene20842|gene13961|gene2221|gene24890|gene939|gene25213|gene5031|gene7766|gene15930|gene26460|gene30839|gene17017	34	http://amigo.geneontology.org/amigo/term/GO:0030334	yes
angiogenesis	GO:0001525	1.01634e-15	2.17386e-13	--	253	gene17077|gene32323|gene2206|gene33023|gene11455|gene25541|gene25009|gene34222|gene34318|gene4544|gene12427|gene22162|gene31330|gene3182|gene273|gene16285|gene13670|gene3374|gene2123|gene2678|gene18724|gene10686|gene12062|gene18013|gene31840|gene18097|gene18036|gene1753|gene9509|gene31101|gene10914|gene18647|gene5126|gene26781|gene6009|gene4561|gene32120|gene6251|gene14630|gene26087|gene30762|gen…	64	gene2123|gene18097|gene9509|gene2678|gene16285|gene5034|gene34222|gene4647|gene3374|gene8630|gene10686|gene1268|gene14630|gene12427|gene25009|gene6251|gene3768|gene3182|gene32323|gene273|gene18647|gene22162|gene5126|gene1753|gene25316|gene18641|gene13670|gene11455|gene21133|gene33023|gene26087|gene14543|gene22117|gene4544|gene34318|gene31330|gene10332|gene29350|gene10914|gene2206|gene4561|gene267…	49	gene14111|gene30762|gene31101|gene17077|gene31840|gene6009|gene25541|gene6716|gene16503|gene32120|gene12062|gene18013|gene18724|gene15552|gene17112	15	http://amigo.geneontology.org/amigo/term/GO:0001525	yes
regulation of locomotion	GO:0040012	1.0475e-15	2.18155e-13	--	832	gene33771|gene7203|gene5031|gene184|gene30492|gene26164|gene22162|gene27563|gene12918|gene29209|gene10367|gene13848|gene1500|gene5217|gene24890|gene23776|gene17654|gene25572|gene7747|gene20792|gene10914|gene8508|gene18647|gene28640|gene622|gene32699|gene18641|gene30839|gene4238|gene14839|gene20259|gene19908|gene17017|gene15930|gene6631|gene10417|gene6251|gene20528|gene34318|gene5856|gene12408|gen…	141	gene22080|gene19416|gene5042|gene3374|gene9832|gene2560|gene26194|gene22162|gene6251|gene28626|gene32323|gene24544|gene25316|gene622|gene12918|gene21534|gene31330|gene17939|gene12883|gene20081|gene18036|gene23776|gene6706|gene7747|gene17654|gene29209|gene31574|gene10417|gene33839|gene24404|gene11382|gene184|gene12172|gene20259|gene564|gene1500|gene32699|gene20792|gene4508|gene22574|gene29350|gene…	104	gene14111|gene7203|gene20877|gene7558|gene11267|gene14839|gene31101|gene30492|gene30762|gene16503|gene12408|gene16049|gene7948|gene27614|gene6631|gene29323|gene15552|gene10317|gene31840|gene27563|gene18729|gene6480|gene20840|gene20842|gene16264|gene13961|gene2221|gene24890|gene939|gene25213|gene5031|gene7766|gene15930|gene26460|gene30839|gene27358|gene17017	37	http://amigo.geneontology.org/amigo/term/GO:0040012	yes
negative regulation of signal transduction	GO:0009968	1.10821e-15	2.24881e-13	GO:0035467	1095	gene13903|gene10806|gene27368|gene25658|gene2869|gene30012|gene30110|gene32047|gene22162|gene27563|gene13712|gene29209|gene2678|gene6931|gene4852|gene13848|gene5217|gene10444|gene18574|gene19461|gene25572|gene11744|gene7747|gene8117|gene5632|gene27005|gene19427|gene9946|gene18647|gene16429|gene4730|gene622|gene4544|gene11632|gene18676|gene4238|gene20259|gene5131|gene6631|gene24411|gene16473|gene2…	172	gene5492|gene25556|gene2678|gene19416|gene4191|gene30012|gene3374|gene22162|gene28626|gene25255|gene13712|gene12724|gene622|gene18311|gene12522|gene19461|gene4730|gene29252|gene17939|gene15588|gene31289|gene25295|gene29556|gene17602|gene18036|gene10877|gene6706|gene7747|gene2869|gene15978|gene27005|gene12928|gene4647|gene18752|gene4295|gene25658|gene4806|gene14507|gene29209|gene6143|gene26542|gen…	114	gene1658|gene1659|gene2611|gene25559|gene20660|gene14378|gene33319|gene25552|gene20367|gene29631|gene11632|gene10331|gene12476|gene31247|gene29872|gene14465|gene7988|gene5819|gene28516|gene10806|gene4782|gene16503|gene30353|gene27614|gene6631|gene29323|gene27368|gene8032|gene12974|gene30869|gene10317|gene4852|gene31840|gene2085|gene10873|gene24964|gene20659|gene6480|gene7558|gene18724|gene17836|g…	58	http://amigo.geneontology.org/amigo/term/GO:0009968	yes
regulation of cell motility	GO:2000145	1.56461e-15	3.09558e-13	--	762	gene33771|gene7203|gene5031|gene30492|gene26164|gene22162|gene27563|gene12918|gene29209|gene10367|gene13848|gene1500|gene5217|gene24890|gene23776|gene17654|gene25572|gene7747|gene20792|gene10914|gene8508|gene18647|gene28640|gene622|gene32699|gene18641|gene30839|gene4238|gene14839|gene20259|gene19908|gene17017|gene15930|gene6631|gene10417|gene6251|gene20528|gene34318|gene5856|gene12408|gene31330|g…	132	gene22080|gene19416|gene5042|gene3374|gene9832|gene2560|gene33839|gene22162|gene17939|gene6251|gene28626|gene32323|gene24544|gene25316|gene622|gene12918|gene21534|gene31330|gene10332|gene18036|gene23776|gene6706|gene7747|gene17654|gene29209|gene31574|gene10417|gene12883|gene24404|gene11382|gene20081|gene12172|gene20259|gene564|gene1500|gene32699|gene20792|gene4508|gene22574|gene29350|gene13848|ge…	97	gene14111|gene7203|gene20877|gene7558|gene11267|gene14839|gene31101|gene30492|gene30762|gene16503|gene12408|gene16049|gene7948|gene27614|gene6631|gene29323|gene15552|gene10317|gene31840|gene27563|gene18729|gene6480|gene20840|gene20842|gene13961|gene2221|gene24890|gene939|gene25213|gene5031|gene7766|gene15930|gene26460|gene30839|gene17017	35	http://amigo.geneontology.org/amigo/term/GO:2000145	yes
negative regulation of cell proliferation	GO:0008285	3.03923e-15	5.86645e-13	--	561	gene33771|gene13441|gene15052|gene27563|gene4911|gene23024|gene29301|gene6721|gene13848|gene8377|gene17486|gene23776|gene17654|gene25572|gene23955|gene16626|gene7747|gene15236|gene27005|gene28640|gene622|gene23672|gene11632|gene19905|gene4238|gene14839|gene5131|gene18544|gene21128|gene6251|gene20528|gene14763|gene11108|gene19370|gene11744|gene16277|gene27614|gene18315|gene6009|gene11112|gene25556…	106	gene2508|gene2722|gene29923|gene1462|gene1753|gene31996|gene25556|gene25295|gene13441|gene6212|gene27005|gene26210|gene622|gene9720|gene11174|gene21602|gene28640|gene26887|gene17654|gene12883|gene15052|gene17939|gene16277|gene11112|gene29162|gene32992|gene1264|gene23955|gene6251|gene33446|gene11994|gene11611|gene32791|gene30729|gene4238|gene23024|gene15463|gene25572|gene16626|gene544|gene20219|ge…	79	gene25559|gene23672|gene15914|gene29631|gene11632|gene29301|gene14839|gene31101|gene6009|gene4272|gene16049|gene24425|gene24562|gene27614|gene25213|gene15552|gene12974|gene15236|gene18315|gene4911|gene32646|gene2221|gene17171|gene6721|gene27563|gene14763|gene25362	27	http://amigo.geneontology.org/amigo/term/GO:0008285	yes
regulation of molecular function	GO:0065009	3.90661e-15	7.36118e-13	--	2263	gene32595|gene17051|gene2048|gene11622|gene27364|gene29852|gene22456|gene20659|gene13441|gene27336|gene7332|gene12912|gene12910|gene27563|gene27566|gene29453|gene19383|gene3182|gene31359|gene2678|gene117|gene13503|gene16869|gene2352|gene7996|gene26569|gene13848|gene6641|gene17062|gene26566|gene6558|gene11139|gene32742|gene19461|gene23776|gene18511|gene25572|gene32013|gene15236|gene17325|gene20418…	297	gene5492|gene1809|gene25556|gene2678|gene31330|gene3374|gene2560|gene11368|gene33839|gene22162|gene6991|gene25020|gene27109|gene768|gene3768|gene28626|gene11139|gene21393|gene18888|gene25316|gene20276|gene12912|gene12724|gene12910|gene18702|gene12526|gene18311|gene27698|gene19461|gene29255|gene13903|gene18647|gene10332|gene17363|gene3986|gene16734|gene10636|gene696|gene11210|gene2048|gene13547|ge…	189	gene20660|gene29872|gene13622|gene11632|gene10331|gene5603|gene6558|gene25559|gene26111|gene23308|gene10806|gene4628|gene4571|gene4272|gene16488|gene7948|gene16869|gene32595|gene623|gene15904|gene29868|gene28630|gene20840|gene20842|gene22254|gene29558|gene34612|gene4083|gene6111|gene27628|gene27357|gene25362|gene18511|gene29453|gene30079|gene33922|gene30762|gene10490|gene17243|gene30869|gene14285…	108	http://amigo.geneontology.org/amigo/term/GO:0065009	yes
muscle system process	GO:0003012	6.18696e-15	1.13869e-12	--	186	gene25630|gene24254|gene29093|gene30012|gene24250|gene23041|gene20855|gene12912|gene5462|gene21393|gene27292|gene32813|gene6914|gene22826|gene5819|gene17939|gene21346|gene18597|gene26971|gene6700|gene18316|gene24873|gene16091|gene24831|gene24406|gene23328|gene10188|gene22584|gene27225|gene34237|gene27163|gene1699|gene20900|gene25556|gene13827|gene31023|gene29137|gene1623|gene29773|gene2646|gene24…	52	gene22584|gene25556|gene18597|gene32813|gene27163|gene30012|gene1570|gene20855|gene1623|gene31023|gene1699|gene29773|gene30569|gene24406|gene21393|gene27225|gene22826|gene10188|gene25017|gene23041|gene12912|gene20259|gene24254|gene24250|gene26971|gene18316|gene2182|gene34237|gene24831|gene13827|gene17939|gene27292|gene2646|gene23328|gene22975|gene21346|gene24140|gene1721|gene33576|gene5462|gene24…	48	gene16091|gene5819|gene71|gene25630	4	http://amigo.geneontology.org/amigo/term/GO:0003012	yes
cellular response to stimulus	GO:0051716	1.51229e-14	2.72006e-12	--	2678	gene32595|gene10806|gene31466|gene27091|gene17562|gene23800|gene32323|gene7996|gene180|gene2783|gene12852|gene27079|gene3504|gene30229|gene7045|gene33771|gene26164|gene29702|gene12910|gene27563|gene19370|gene10331|gene21393|gene17318|gene12918|gene3182|gene26833|gene10367|gene12304|gene21590|gene13504|gene14220|gene32277|gene1752|gene6143|gene1500|gene8377|gene12481|gene18702|gene10444|gene5295|g…	337	gene14033|gene1752|gene19416|gene22162|gene20705|gene14630|gene27533|gene6251|gene928|gene1200|gene22806|gene26449|gene32323|gene21393|gene26833|gene12481|gene25408|gene622|gene7292|gene12918|gene3916|gene12522|gene19461|gene11382|gene16284|gene12852|gene10332|gene10636|gene30484|gene7614|gene29093|gene13547|gene23776|gene16637|gene21362|gene10871|gene12007|gene15859|gene22584|gene11869|gene14355…	178	gene29872|gene1659|gene23672|gene15914|gene18631|gene13622|gene2586|gene7468|gene5603|gene6558|gene25559|gene26111|gene12304|gene10806|gene4571|gene24715|gene16488|gene6711|gene32456|gene34324|gene32595|gene12266|gene623|gene15904|gene13630|gene32646|gene21777|gene10331|gene2200|gene29702|gene27628|gene27357|gene16671|gene18387|gene17137|gene25362|gene10874|gene29954|gene440|gene23751|gene19348|g…	159	http://amigo.geneontology.org/amigo/term/GO:0051716	yes
regulation of cellular component organization	GO:0051128	1.74724e-14	3.07282e-12	--	2367	gene32595|gene17051|gene26360|gene19474|gene31462|gene25020|gene4628|gene7203|gene5031|gene2783|gene21777|gene184|gene5034|gene30492|gene30110|gene12427|gene22162|gene157|gene12910|gene4911|gene14369|gene21393|gene8355|gene21791|gene138|gene10367|gene25541|gene17780|gene23024|gene6931|gene1756|gene32277|gene1753|gene28419|gene12028|gene8377|gene11878|gene18574|gene18195|gene32742|gene11744|gene23…	305	gene24225|gene1756|gene5492|gene1753|gene2678|gene11611|gene26596|gene10578|gene2560|gene11368|gene22162|gene25020|gene6251|gene10061|gene28626|gene1699|gene32323|gene21393|gene15600|gene26296|gene25994|gene12724|gene25408|gene622|gene21606|gene785|gene13903|gene31330|gene3986|gene16734|gene2206|gene5524|gene20081|gene7891|gene18036|gene23776|gene25367|gene21362|gene10877|gene7747|gene5565|gene11…	177	gene33332|gene25559|gene13622|gene5603|gene21400|gene30492|gene4628|gene24715|gene21310|gene4272|gene16006|gene32456|gene32595|gene6195|gene3174|gene29868|gene32646|gene18315|gene21777|gene20840|gene20842|gene31626|gene13866|gene13861|gene26614|gene6111|gene27628|gene16031|gene27358|gene18387|gene17137|gene25362|gene14272|gene20247|gene19348|gene18511|gene4299|gene23850|gene10317|gene17399|gene29…	128	http://amigo.geneontology.org/amigo/term/GO:0051128	yes
negative regulation of cell communication	GO:0010648	2.85411e-14	4.91031e-12	--	1187	gene13903|gene10806|gene27368|gene25658|gene2869|gene30012|gene30110|gene32047|gene22162|gene27563|gene13712|gene29209|gene2678|gene6931|gene4852|gene13848|gene5217|gene18702|gene10444|gene18574|gene19461|gene7988|gene11744|gene7747|gene8117|gene5632|gene27005|gene19427|gene9946|gene18311|gene16429|gene4730|gene622|gene4544|gene11632|gene18676|gene4238|gene20259|gene1976|gene5131|gene6631|gene244…	178	gene5492|gene25556|gene2678|gene19416|gene4191|gene30012|gene3374|gene22162|gene28626|gene25255|gene13712|gene12724|gene622|gene18311|gene12522|gene19461|gene4730|gene29252|gene17939|gene15588|gene31289|gene25295|gene29556|gene25658|gene18036|gene10877|gene6706|gene7747|gene2869|gene15978|gene27005|gene12928|gene4647|gene18752|gene4295|gene17602|gene4806|gene14507|gene29209|gene6143|gene26542|gen…	118	gene1658|gene1659|gene2611|gene29872|gene20660|gene14378|gene33319|gene25552|gene20367|gene29631|gene30869|gene11632|gene10331|gene12476|gene31247|gene25559|gene14465|gene7988|gene5819|gene28516|gene10806|gene4782|gene16503|gene30353|gene27614|gene6631|gene29323|gene27368|gene8032|gene12974|gene32773|gene10317|gene4852|gene14369|gene31840|gene2085|gene10873|gene24964|gene20659|gene6480|gene7558|g…	60	http://amigo.geneontology.org/amigo/term/GO:0010648	yes
negative regulation of signaling	GO:0023057	3.08631e-14	5.19682e-12	--	1188	gene13903|gene10806|gene27368|gene25658|gene2869|gene30012|gene30110|gene32047|gene22162|gene27563|gene13712|gene29209|gene2678|gene6931|gene4852|gene13848|gene5217|gene18702|gene10444|gene18574|gene19461|gene7988|gene11744|gene7747|gene8117|gene5632|gene27005|gene19427|gene9946|gene18311|gene16429|gene4730|gene622|gene4544|gene11632|gene18676|gene4238|gene20259|gene1976|gene5131|gene6631|gene244…	178	gene5492|gene25556|gene2678|gene19416|gene4191|gene30012|gene3374|gene22162|gene28626|gene25255|gene13712|gene12724|gene622|gene18311|gene12522|gene19461|gene4730|gene29252|gene17939|gene15588|gene31289|gene25295|gene29556|gene25658|gene18036|gene10877|gene6706|gene7747|gene2869|gene15978|gene27005|gene12928|gene4647|gene18752|gene4295|gene17602|gene4806|gene14507|gene29209|gene6143|gene26542|gen…	118	gene1658|gene1659|gene2611|gene29872|gene20660|gene14378|gene33319|gene25552|gene20367|gene29631|gene30869|gene11632|gene10331|gene12476|gene31247|gene25559|gene14465|gene7988|gene5819|gene28516|gene10806|gene4782|gene16503|gene30353|gene27614|gene6631|gene29323|gene27368|gene8032|gene12974|gene32773|gene10317|gene4852|gene14369|gene31840|gene2085|gene10873|gene24964|gene20659|gene6480|gene7558|g…	60	http://amigo.geneontology.org/amigo/term/GO:0023057	yes
positive regulation of cell differentiation	GO:0045597	5.93141e-14	9.7794e-12	--	857	gene10806|gene4859|gene7996|gene5031|gene184|gene30492|gene12427|gene28791|gene22162|gene27563|gene4911|gene2678|gene10367|gene30399|gene13848|gene17062|gene13270|gene32742|gene17486|gene17654|gene23955|gene16626|gene15236|gene27005|gene9946|gene15331|gene16429|gene4730|gene622|gene4508|gene19905|gene30839|gene20705|gene14839|gene20259|gene5131|gene15930|gene11869|gene25639|gene18544|gene25630|ge…	139	gene2678|gene5042|gene9832|gene30399|gene22162|gene20705|gene25331|gene6251|gene28626|gene25316|gene12724|gene622|gene4730|gene29255|gene29252|gene31330|gene18544|gene11402|gene3986|gene10636|gene21530|gene184|gene29093|gene21362|gene32742|gene11869|gene11455|gene27005|gene22004|gene17654|gene4806|gene6143|gene31574|gene24404|gene20081|gene374|gene20259|gene7167|gene4508|gene9394|gene5131|gene138…	96	gene1658|gene33332|gene17062|gene25559|gene13526|gene1659|gene5916|gene8366|gene4415|gene15236|gene14465|gene14839|gene31101|gene10806|gene30492|gene30762|gene16503|gene8720|gene24425|gene18009|gene27614|gene25213|gene15552|gene15883|gene6191|gene27563|gene22236|gene5819|gene4911|gene9946|gene16264|gene25116|gene774|gene5031|gene6111|gene15930|gene2586|gene25639|gene26460|gene30839|gene17137|gene…	43	http://amigo.geneontology.org/amigo/term/GO:0045597	yes
cell surface receptor signaling pathway	GO:0007166	1.03036e-13	1.66414e-11	--	1907	gene20616|gene13903|gene33771|gene27364|gene5031|gene25332|gene184|gene3504|gene7045|gene12427|gene17704|gene29702|gene22162|gene8067|gene10818|gene3182|gene2678|gene24781|gene12997|gene6466|gene6931|gene25374|gene13796|gene33566|gene27843|gene25994|gene26567|gene26566|gene18574|gene11139|gene32742|gene11744|gene23776|gene17654|gene25572|gene16626|gene20792|gene8578|gene5632|gene26176|gene10914|g…	254	gene34102|gene5492|gene25556|gene2678|gene1512|gene9720|gene9721|gene5042|gene9832|gene2560|gene26194|gene22162|gene17939|gene6251|gene3768|gene11139|gene30569|gene484|gene27187|gene20276|gene25316|gene1515|gene25994|gene22080|gene13903|gene10861|gene31330|gene10332|gene4935|gene2045|gene10636|gene27005|gene20081|gene30484|gene12997|gene29556|gene23776|gene24781|gene16637|gene28965|gene6706|gene1…	191	gene14111|gene2611|gene29872|gene14819|gene14378|gene14379|gene4299|gene29898|gene20877|gene8578|gene2358|gene3605|gene9765|gene26566|gene26567|gene15643|gene5366|gene31101|gene14380|gene5516|gene16503|gene25332|gene18027|gene7948|gene6631|gene8632|gene25213|gene15552|gene15883|gene8801|gene12974|gene27336|gene13796|gene25522|gene8067|gene34291|gene7988|gene12062|gene24964|gene24425|gene21906|gen…	63	http://amigo.geneontology.org/amigo/term/GO:0007166	yes
animal organ development	GO:0048513	1.11071e-13	1.75803e-11	--	1098	gene10806|gene33771|gene8881|gene5031|gene3182|gene30012|gene11320|gene17091|gene28791|gene19370|gene29514|gene12305|gene12997|gene25019|gene6721|gene1500|gene17062|gene7530|gene18574|gene32742|gene17486|gene17654|gene18511|gene25572|gene11744|gene15236|gene34231|gene8117|gene15600|gene27005|gene29323|gene17955|gene1832|gene13848|gene622|gene2664|gene20259|gene12427|gene6631|gene26164|gene24412|g…	166	gene24225|gene16958|gene30012|gene17939|gene14630|gene31023|gene25331|gene928|gene16649|gene15600|gene25316|gene3171|gene622|gene7069|gene30004|gene29252|gene10861|gene10332|gene18544|gene25019|gene15995|gene10636|gene11210|gene20081|gene12997|gene29093|gene15587|gene157|gene27821|gene21361|gene1500|gene6706|gene23759|gene4960|gene7153|gene32742|gene27005|gene1832|gene18752|gene17654|gene9382|gen…	115	gene1658|gene17091|gene25559|gene33211|gene15914|gene20247|gene2841|gene4299|gene325|gene18511|gene8797|gene22023|gene3605|gene29534|gene15236|gene12305|gene15643|gene25213|gene10806|gene26791|gene17062|gene6009|gene16503|gene7948|gene27614|gene6631|gene29323|gene15552|gene15883|gene29866|gene3113|gene640|gene8366|gene2800|gene20711|gene14648|gene19195|gene21209|gene2664|gene22236|gene5819|gene15…	51	http://amigo.geneontology.org/amigo/term/GO:0048513	yes
nucleosome assembly	GO:0006334	1.5834e-13	2.45706e-11	--	213	gene10806|gene28599|gene9238|gene27628|gene28013|gene4628|gene9618|gene34997|gene28593|gene28590|gene2776|gene28597|gene28576|gene13522|gene13503|gene12064|gene3400|gene3401|gene67|gene3397|gene28419|gene28418|gene28417|gene28513|gene28415|gene28516|gene28514|gene11618|gene28592|gene28587|gene33480|gene28591|gene25213|gene15065|gene28609|gene25449|gene28579|gene28602|gene28580|gene28583|gene28582…	54	gene3397|gene2776	2	gene28013|gene13522|gene4343|gene13503|gene18631|gene28427|gene28579|gene28599|gene28422|gene28421|gene28576|gene28593|gene28592|gene28591|gene28590|gene28597|gene28513|gene28609|gene28583|gene11618|gene28516|gene28514|gene10806|gene28602|gene4628|gene3400|gene28607|gene28606|gene28604|gene25213|gene9238|gene25449|gene3384|gene28425|gene28589|gene15065|gene28608|gene8891|gene28418|gene28419|gene2…	52	http://amigo.geneontology.org/amigo/term/GO:0006334	yes
protein-DNA complex assembly	GO:0065004	1.96494e-13	2.99049e-11	--	274	gene10806|gene13504|gene28587|gene4628|gene27628|gene28013|gene17091|gene5916|gene28592|gene9618|gene34997|gene28593|gene28590|gene2776|gene28597|gene28630|gene23645|gene2552|gene13503|gene12064|gene3400|gene3401|gene67|gene3397|gene28419|gene28418|gene28417|gene28513|gene28415|gene28516|gene28514|gene4343|gene9238|gene13522|gene28599|gene15100|gene21777|gene28576|gene33480|gene28591|gene25213|ge…	63	gene3397|gene2776	2	gene28013|gene13522|gene4343|gene17091|gene5916|gene18631|gene13504|gene21997|gene28427|gene28579|gene28599|gene28608|gene28421|gene28576|gene28593|gene28592|gene28591|gene28590|gene28597|gene28513|gene28609|gene28583|gene11618|gene28516|gene28514|gene10806|gene28602|gene4628|gene3400|gene28607|gene28606|gene28604|gene13503|gene25213|gene9238|gene25449|gene15065|gene3384|gene23645|gene2552|gene28…	61	http://amigo.geneontology.org/amigo/term/GO:0065004	yes
negative regulation of multicellular organismal process	GO:0051241	2.48235e-13	3.70667e-11	--	933	gene33771|gene27368|gene25658|gene7203|gene5031|gene5034|gene27563|gene19370|gene12918|gene29209|gene2678|gene10367|gene20292|gene6721|gene1752|gene27843|gene1500|gene6641|gene16091|gene32742|gene17654|gene23955|gene7747|gene15236|gene15600|gene27005|gene9946|gene16734|gene13848|gene622|gene9721|gene3174|gene2665|gene2664|gene18676|gene19908|gene25639|gene18544|gene6251|gene11108|gene6092|gene337…	146	gene1752|gene2678|gene26210|gene9720|gene9721|gene3374|gene9832|gene33839|gene6251|gene15600|gene22806|gene12785|gene25994|gene622|gene12918|gene23300|gene7102|gene31330|gene17939|gene18544|gene16734|gene10636|gene29093|gene25658|gene18036|gene7747|gene10181|gene32742|gene11455|gene27005|gene29556|gene17654|gene29209|gene12883|gene23024|gene20081|gene28965|gene1500|gene11622|gene30446|gene25032|g…	102	gene1658|gene1659|gene25559|gene14378|gene15914|gene20367|gene29631|gene6480|gene7203|gene71|gene16503|gene6111|gene15236|gene24483|gene30353|gene24425|gene18009|gene27614|gene25213|gene15552|gene12974|gene3174|gene14369|gene31840|gene27358|gene2664|gene2665|gene22236|gene18724|gene9946|gene9392|gene16264|gene2221|gene16091|gene5031|gene27368|gene6721|gene10580|gene25639|gene27563|gene25362|gene1…	44	http://amigo.geneontology.org/amigo/term/GO:0051241	yes
regulation of anatomical structure morphogenesis	GO:0022603	4.12273e-13	6.0421e-11	--	913	gene13903|gene33771|gene5031|gene184|gene5034|gene4859|gene26164|gene22162|gene27563|gene19370|gene12918|gene16734|gene2678|gene10686|gene5217|gene6558|gene18195|gene23776|gene17654|gene1330|gene25572|gene23955|gene11744|gene7747|gene20792|gene15600|gene5632|gene27005|gene19427|gene15331|gene13848|gene622|gene3174|gene2665|gene19905|gene30839|gene20259|gene6631|gene25630|gene3986|gene26614|gene29…	143	gene26596|gene2678|gene5042|gene3374|gene9832|gene2560|gene17939|gene10686|gene6251|gene10061|gene28626|gene26449|gene27187|gene15600|gene25316|gene12785|gene12724|gene22080|gene12918|gene13903|gene10861|gene31330|gene10332|gene3986|gene16734|gene10636|gene2206|gene5524|gene29093|gene23776|gene24781|gene25367|gene21362|gene7747|gene4960|gene15973|gene27005|gene18195|gene17654|gene4806|gene21133|g…	109	gene14111|gene20403|gene29872|gene13526|gene33332|gene6558|gene25559|gene15643|gene31101|gene16503|gene12408|gene30353|gene24425|gene27614|gene6631|gene25213|gene15552|gene10317|gene3174|gene31840|gene27563|gene2665|gene11146|gene18724|gene25116|gene15636|gene24890|gene26614|gene5031|gene30839|gene27358|gene22501|gene25630|gene17112	34	http://amigo.geneontology.org/amigo/term/GO:0022603	yes
biological regulation	GO:0065007	5.09541e-13	7.33184e-11	--	12971	gene34074|gene26079|gene33771|gene7996|gene3505|gene22456|gene34430|gene27079|gene12851|gene28013|gene6136|gene12912|gene12910|gene16418|gene32462|gene3084|gene12550|gene12918|gene29514|gene29516|gene17780|gene21310|gene17591|gene29301|gene20713|gene12611|gene11604|gene7530|gene29852|gene16091|gene18195|gene11139|gene30339|gene19461|gene18191|gene23776|gene17911|gene30012|gene23955|gene15043|gene…	1256	gene1757|gene34102|gene10201|gene1753|gene1752|gene17109|gene12550|gene2678|gene22892|gene15052|gene1756|gene10578|gene5042|gene3374|gene23275|gene2776|gene3370|gene25020|gene20977|gene1200|gene11139|gene5638|gene18888|gene31415|gene25994|gene12724|gene28061|gene11523|gene30004|gene23302|gene29255|gene23300|gene29252|gene1373|gene10332|gene27292|gene32810|gene24873|gene26210|gene29556|gene25658|g…	801	gene33332|gene23800|gene12497|gene10203|gene20877|gene28423|gene19246|gene28428|gene25024|gene21400|gene10806|gene4628|gene4782|gene7948|gene31145|gene29866|gene13630|gene28630|gene10331|gene23308|gene22254|gene29558|gene32047|gene32120|gene6111|gene12650|gene31732|gene10873|gene19324|gene10874|gene20403|gene30515|gene20156|gene23751|gene32462|gene31247|gene30762|gene29898|gene24483|gene25332|gen…	455	http://amigo.geneontology.org/amigo/term/GO:0065007	yes
muscle contraction	GO:0006936	6.72506e-13	9.50396e-11	--	157	gene25630|gene24254|gene30012|gene24250|gene23041|gene20855|gene12912|gene5462|gene21393|gene27292|gene32813|gene6914|gene22826|gene17939|gene18597|gene26971|gene6700|gene18316|gene24873|gene25017|gene24831|gene24406|gene23328|gene10188|gene22584|gene27225|gene34237|gene27163|gene1699|gene20900|gene25556|gene31023|gene29137|gene1623|gene29773|gene2646|gene24140|gene2182|gene22975|gene1721|gene305…	44	gene22584|gene25556|gene18597|gene32813|gene27163|gene30012|gene1570|gene20855|gene1623|gene31023|gene1699|gene29773|gene30569|gene24406|gene21393|gene27225|gene22826|gene10188|gene23041|gene12912|gene24254|gene24250|gene26971|gene18316|gene34237|gene24831|gene17939|gene27292|gene2646|gene23328|gene22975|gene2182|gene24140|gene1721|gene33576|gene5462|gene24873|gene25017|gene6914|gene20900|gene670…	42	gene16091|gene25630	2	http://amigo.geneontology.org/amigo/term/GO:0006936	yes
positive regulation of cell cycle process	GO:0090068	1.08091e-12	1.50076e-10	--	284	gene32595|gene25639|gene24785|gene33771|gene7491|gene20746|gene23850|gene16633|gene23645|gene30492|gene27448|gene600|gene774|gene25362|gene15159|gene10203|gene27305|gene21791|gene13866|gene19680|gene13523|gene16869|gene6305|gene9468|gene1753|gene25052|gene26460|gene28692|gene20842|gene18315|gene6558|gene32120|gene32742|gene31330|gene17282|gene7766|gene20840|gene6009|gene21115|gene15236|gene21777|…	63	gene138|gene6143|gene1753|gene32742|gene19905|gene29093|gene28692|gene8117|gene9468|gene20705|gene31330|gene33771|gene600|gene16633|gene19680	15	gene20746|gene13523|gene10203|gene21997|gene4415|gene32456|gene23850|gene6558|gene13008|gene15236|gene15159|gene26460|gene24204|gene24715|gene6009|gene17282|gene27448|gene21777|gene16869|gene24562|gene7491|gene27305|gene34612|gene32595|gene31594|gene25422|gene6195|gene6631|gene23645|gene17399|gene18315|gene13866|gene20840|gene6305|gene20842|gene21372|gene774|gene17171|gene32120|gene21115|gene7766…	48	http://amigo.geneontology.org/amigo/term/GO:0090068	yes
regulation of vasculature development	GO:1901342	1.63519e-12	2.19337e-10	--	245	gene17051|gene33771|gene6251|gene5034|gene29872|gene34318|gene4859|gene26164|gene29162|gene22162|gene27563|gene6092|gene19370|gene12918|gene3374|gene15552|gene10686|gene13441|gene33446|gene19911|gene6558|gene11744|gene5217|gene10914|gene27614|gene23955|gene16285|gene9832|gene24425|gene17468|gene18724|gene17654|gene13951|gene4960|gene12785|gene21133|gene25316|gene14111|gene5632|gene27005|gene29093…	57	gene4960|gene13441|gene16285|gene27005|gene29093|gene26887|gene3374|gene9832|gene17654|gene10686|gene21133|gene29162|gene13951|gene23955|gene6251|gene19911|gene22162|gene14543|gene25316|gene12785|gene6092|gene12918|gene4859|gene5632|gene4544|gene34318|gene10332|gene29350|gene19370|gene10914|gene17939|gene31359|gene17051|gene33446|gene5034|gene33448|gene13848|gene11744|gene5217|gene26164|gene33771…	42	gene14111|gene29872|gene31101|gene17112|gene31840|gene9392|gene16503|gene24425|gene2665|gene27563|gene27614|gene18724|gene15552|gene6558|gene25559	15	http://amigo.geneontology.org/amigo/term/GO:1901342	yes
striated muscle contraction	GO:0006941	1.60901e-12	2.19337e-10	--	58	gene24254|gene24250|gene23041|gene12912|gene21393|gene27292|gene32813|gene6914|gene22826|gene20900|gene18597|gene26971|gene25017|gene24831|gene23328|gene22584|gene34237|gene27163|gene1699|gene31023|gene29137|gene1623|gene2646|gene33576|gene1570	25	gene22584|gene18597|gene32813|gene27163|gene1570|gene31023|gene1699|gene33576|gene23041|gene22826|gene21393|gene12912|gene24254|gene26971|gene24250|gene20900|gene24831|gene1623|gene27292|gene2646|gene23328|gene25017|gene6914|gene34237|gene29137	25	--	0	http://amigo.geneontology.org/amigo/term/GO:0006941	yes
negative regulation of developmental process	GO:0051093	2.15726e-12	2.84543e-10	--	846	gene33771|gene7203|gene5031|gene30012|gene33065|gene16412|gene16417|gene27563|gene16418|gene12918|gene29209|gene2678|gene10367|gene23024|gene6721|gene27843|gene1500|gene6641|gene16091|gene32742|gene17654|gene25572|gene23955|gene16626|gene7747|gene15236|gene15600|gene17243|gene27005|gene16734|gene13848|gene622|gene3174|gene2665|gene2664|gene18676|gene25639|gene15914|gene15859|gene1200|gene22236|ge…	133	gene1200|gene2678|gene26210|gene9720|gene30012|gene3374|gene9832|gene33839|gene6251|gene9640|gene15600|gene12785|gene25994|gene12724|gene22080|gene12918|gene7069|gene7102|gene4679|gene17939|gene18544|gene16734|gene18036|gene7747|gene9721|gene10181|gene32742|gene11455|gene27005|gene17654|gene29209|gene23024|gene1500|gene16417|gene11622|gene16412|gene16418|gene26434|gene13848|gene11744|gene768|gene…	92	gene1658|gene1659|gene25559|gene15914|gene7203|gene16503|gene6558|gene15236|gene18724|gene24483|gene30353|gene24425|gene18009|gene27614|gene7492|gene25213|gene15552|gene17243|gene8801|gene3174|gene14369|gene31840|gene27358|gene2664|gene2665|gene22236|gene5819|gene9392|gene16264|gene2221|gene17171|gene16091|gene5031|gene6111|gene6721|gene10580|gene25639|gene27563|gene18676|gene25362|gene17112	41	http://amigo.geneontology.org/amigo/term/GO:0051093	yes
cytoskeleton organization	GO:0007010	4.03796e-12	5.23875e-10	--	759	gene1570|gene22519|gene17318|gene21791|gene12998|gene13658|gene27843|gene12028|gene30822|gene17062|gene9832|gene23776|gene9622|gene25572|gene27594|gene27163|gene33589|gene26981|gene19348|gene29773|gene6901|gene3557|gene1624|gene3174|gene13008|gene15685|gene20705|gene19909|gene18777|gene15930|gene25639|gene17761|gene10198|gene24254|gene23041|gene2284|gene26596|gene30885|gene25833|gene13523|gene135…	122	gene24225|gene10186|gene27843|gene27093|gene15973|gene26981|gene8174|gene12821|gene11367|gene1718|gene26596|gene27163|gene6212|gene14976|gene1570|gene9832|gene29773|gene20705|gene30885|gene31023|gene20819|gene13951|gene768|gene31838|gene1699|gene33589|gene27594|gene18647|gene30822|gene23041|gene8250|gene25572|gene27574|gene13658|gene8750|gene28102|gene24254|gene7069|gene31359|gene17761|gene9394|g…	64	gene13523|gene2611|gene13526|gene24204|gene19348|gene4415|gene20810|gene9622|gene71|gene4299|gene18777|gene20754|gene26099|gene25299|gene4377|gene2613|gene17062|gene16503|gene22519|gene6901|gene24794|gene18009|gene27305|gene17318|gene13495|gene12648|gene17116|gene31594|gene25422|gene6195|gene10317|gene15685|gene3174|gene29868|gene14000|gene10198|gene23850|gene21590|gene8803|gene5199|gene6305|gene…	58	http://amigo.geneontology.org/amigo/term/GO:0007010	yes
regulation of biological process	GO:0050789	6.15961e-12	7.86244e-10	GO:0050791	12322	gene34074|gene26079|gene33771|gene7996|gene3505|gene22456|gene34430|gene27079|gene12851|gene28013|gene6136|gene12912|gene12910|gene16418|gene32462|gene3084|gene12550|gene12918|gene29514|gene29516|gene17780|gene21310|gene29301|gene20713|gene12611|gene11604|gene7530|gene29852|gene16091|gene18195|gene11139|gene30339|gene19461|gene32773|gene23776|gene17911|gene30012|gene23955|gene15043|gene7747|gene2…	1194	gene22892|gene34102|gene10201|gene1753|gene1752|gene17109|gene12550|gene2678|gene1756|gene10578|gene5042|gene3374|gene23275|gene15052|gene3370|gene25020|gene20977|gene1200|gene11139|gene5638|gene18888|gene31415|gene25994|gene12724|gene28061|gene11523|gene23302|gene29255|gene23300|gene29252|gene1373|gene10332|gene27292|gene32810|gene24873|gene26210|gene29556|gene25658|gene18036|gene6466|gene10877|…	759	gene33332|gene23800|gene12497|gene10203|gene20877|gene28423|gene19246|gene28428|gene25024|gene21400|gene10806|gene4628|gene4782|gene7948|gene31145|gene29866|gene13630|gene28630|gene10331|gene23308|gene22254|gene29558|gene32047|gene32120|gene6111|gene12650|gene10873|gene19324|gene10874|gene20403|gene30515|gene20156|gene23751|gene32462|gene31247|gene30762|gene29898|gene24483|gene25332|gene29283|gen…	435	http://amigo.geneontology.org/amigo/term/GO:0050789	yes
movement of cell or subcellular component	GO:0006928	6.81998e-12	8.56719e-10	--	1253	gene10806|gene5031|gene184|gene18876|gene2825|gene12427|gene22162|gene10201|gene5565|gene12918|gene2678|gene12997|gene6305|gene1756|gene25019|gene1753|gene30822|gene17360|gene18574|gene18195|gene11139|gene32742|gene23776|gene27397|gene1330|gene25572|gene20792|gene20418|gene15600|gene27005|gene19348|gene15331|gene1832|gene28640|gene3980|gene30492|gene29773|gene29278|gene2024|gene27614|gene13008|ge…	177	gene24225|gene1756|gene10201|gene1753|gene20666|gene25556|gene2678|gene32813|gene3084|gene10578|gene5042|gene9832|gene2560|gene26194|gene22162|gene27533|gene6251|gene3768|gene11139|gene29773|gene32323|gene23041|gene15600|gene12910|gene12918|gene785|gene8174|gene31330|gene25019|gene5524|gene1682|gene25295|gene18036|gene6914|gene27353|gene23776|gene6874|gene27821|gene25367|gene6700|gene7951|gene101…	124	gene29954|gene33332|gene25559|gene19348|gene325|gene27055|gene20840|gene2358|gene4377|gene5366|gene31101|gene10806|gene30492|gene30762|gene24483|gene33784|gene17282|gene24794|gene7948|gene17112|gene27614|gene15552|gene13866|gene6623|gene24425|gene3174|gene468|gene10198|gene20418|gene27358|gene10580|gene5199|gene7558|gene6305|gene20842|gene16264|gene13961|gene15774|gene3980|gene16503|gene16091|gen…	53	http://amigo.geneontology.org/amigo/term/GO:0006928	yes
positive regulation of response to stimulus	GO:0048584	8.06021e-12	9.96696e-10	--	1965	gene16568|gene10806|gene13441|gene23800|gene27364|gene12427|gene26164|gene29702|gene22162|gene8067|gene12918|gene15331|gene2678|gene117|gene25541|gene2352|gene7996|gene6721|gene1752|gene29931|gene27843|gene12028|gene5217|gene30821|gene10444|gene18574|gene23776|gene24569|gene25572|gene17325|gene8117|gene5632|gene27005|gene8508|gene9946|gene18080|gene18647|gene28640|gene25340|gene8951|gene11982|gen…	252	gene1752|gene25556|gene2678|gene34318|gene28114|gene3374|gene2560|gene26194|gene22162|gene17939|gene6251|gene3768|gene28626|gene23626|gene17334|gene20276|gene25316|gene22806|gene12724|gene622|gene12918|gene11523|gene32733|gene10636|gene29252|gene31330|gene10332|gene3986|gene2045|gene138|gene29093|gene13547|gene23776|gene21362|gene10877|gene6706|gene17325|gene20018|gene11866|gene7400|gene20017|gen…	182	gene14111|gene11982|gene29872|gene14378|gene14379|gene33319|gene8366|gene31101|gene20877|gene11632|gene12028|gene24150|gene3605|gene6558|gene25559|gene24890|gene20247|gene15643|gene21400|gene18678|gene10806|gene14380|gene30762|gene24483|gene23800|gene8960|gene18027|gene28944|gene10490|gene3121|gene27614|gene6631|gene25213|gene15552|gene8801|gene7008|gene30785|gene25522|gene30353|gene18631|gene806…	70	http://amigo.geneontology.org/amigo/term/GO:0048584	yes
negative regulation of cell cycle	GO:0045786	9.04534e-12	1.1013e-09	--	519	gene32047|gene13903|gene26079|gene33771|gene21310|gene26070|gene30492|gene15052|gene13852|gene29514|gene32277|gene1753|gene12028|gene23776|gene25572|gene21777|gene8117|gene27005|gene13848|gene23672|gene3559|gene11869|gene13486|gene12910|gene10546|gene6248|gene28630|gene2200|gene6558|gene11744|gene16277|gene20754|gene6009|gene18315|gene26111|gene24247|gene4191|gene23751|gene24567|gene24562|gene152…	92	gene1753|gene24247|gene11869|gene27005|gene30110|gene9720|gene9721|gene21602|gene15052|gene19680|gene16277|gene8906|gene6143|gene4191|gene32791|gene23024|gene25572|gene20081|gene600|gene12910|gene2722|gene29514|gene13903|gene10861|gene29923|gene6248|gene3559|gene17051|gene13848|gene11744|gene28692|gene23776|gene23630|gene33771|gene8117	35	gene20746|gene24204|gene23672|gene18631|gene21997|gene23654|gene25299|gene30430|gene6558|gene12971|gene26111|gene13852|gene25828|gene30492|gene4571|gene6009|gene21310|gene26079|gene15219|gene23751|gene24562|gene7491|gene26070|gene34612|gene24567|gene12648|gene10490|gene31594|gene6195|gene20754|gene29868|gene2085|gene18315|gene2552|gene10546|gene28630|gene21777|gene20711|gene29534|gene5819|gene108…	57	http://amigo.geneontology.org/amigo/term/GO:0045786	yes
chromosome segregation	GO:0007059	1.00622e-11	1.20655e-09	--	144	gene2866|gene29130|gene16006|gene1387|gene22276|gene10546|gene4628|gene14302|gene32465|gene30515|gene13522|gene12064|gene67|gene20711|gene25052|gene12028|gene20734|gene20754|gene11704|gene21891|gene13495|gene23850|gene3133|gene8016|gene29283|gene24567|gene873|gene15338|gene29868|gene10874|gene23651|gene1707|gene30648|gene24794|gene12604|gene21997|gene6195|gene27726|gene17236|gene34612	40	gene15338	1	gene13522|gene29283|gene32465|gene21891|gene21997|gene30648|gene4628|gene10874|gene1707|gene14302|gene24794|gene16006|gene34612|gene13495|gene6195|gene20754|gene2866|gene3133|gene12604|gene10546|gene11704|gene20711|gene22276|gene20734|gene67|gene17236|gene27726|gene873|gene23651|gene30515|gene12028|gene24567|gene29868|gene1387|gene8016|gene29130|gene25052|gene12064|gene23850	39	http://amigo.geneontology.org/amigo/term/GO:0007059	yes
regulation of cellular response to growth factor stimulus	GO:0090287	1.39982e-11	1.65345e-09	--	223	gene24411|gene29350|gene33023|gene15978|gene12974|gene4806|gene29872|gene14666|gene17041|gene26224|gene25362|gene6092|gene15552|gene27093|gene13441|gene3504|gene29209|gene4852|gene30399|gene31101|gene11622|gene32013|gene5217|gene29323|gene1659|gene10332|gene1139|gene34074|gene6251|gene31330|gene25572|gene16626|gene25316|gene17939|gene14507|gene5632|gene27005|gene29093|gene15588|gene15331|gene1384…	52	gene2742|gene15978|gene13441|gene5131|gene27005|gene18752|gene7996|gene4806|gene30399|gene14507|gene29209|gene17939|gene3504|gene6251|gene32013|gene32791|gene16626|gene25316|gene34074|gene15331|gene1139|gene6092|gene22667|gene33023|gene663|gene4730|gene11622|gene5632|gene29252|gene31330|gene10332|gene15588|gene17041|gene27093|gene13848|gene29093|gene26224|gene5217|gene25572|gene29350|gene24411|ge…	42	gene12974|gene1659|gene31840|gene29872|gene24890|gene31101|gene4852|gene25362|gene29323|gene15552	10	http://amigo.geneontology.org/amigo/term/GO:0090287	yes
regulation of angiogenesis	GO:0045765	2.00084e-11	2.32863e-09	--	225	gene33771|gene6251|gene5034|gene29872|gene34318|gene26164|gene29162|gene22162|gene27563|gene6092|gene16285|gene12918|gene3374|gene15552|gene10686|gene13441|gene33446|gene19911|gene6558|gene11744|gene5217|gene10914|gene27614|gene4960|gene9832|gene24425|gene17468|gene18724|gene17654|gene13951|gene23955|gene12785|gene21133|gene25316|gene14111|gene5632|gene27005|gene29093|gene14543|gene31359|gene2555…	52	gene4960|gene13441|gene16285|gene27005|gene29093|gene26887|gene3374|gene17654|gene9832|gene10686|gene21133|gene29162|gene13951|gene23955|gene6251|gene19911|gene22162|gene14543|gene25316|gene12785|gene6092|gene12918|gene5632|gene4544|gene34318|gene10332|gene29350|gene10914|gene17939|gene31359|gene33446|gene5034|gene33448|gene11744|gene5217|gene26164|gene33771|gene17468	38	gene14111|gene29872|gene31101|gene17112|gene31840|gene16503|gene24425|gene2665|gene27563|gene27614|gene18724|gene15552|gene6558|gene25559	14	http://amigo.geneontology.org/amigo/term/GO:0045765	yes
DNA replication	GO:0006260	2.0397e-11	2.33945e-09	GO:0055133	147	gene22187|gene30079|gene26079|gene2552|gene4997|gene20746|gene13803|gene17562|gene440|gene13580|gene29723|gene31642|gene9618|gene17807|gene13622|gene20204|gene19195|gene2200|gene27943|gene12185|gene32277|gene27628|gene29453|gene4249|gene34202|gene15904|gene26111|gene16569|gene21209|gene23039|gene21777|gene24562|gene21389|gene15219|gene623|gene23672|gene4571|gene16671|gene4343|gene13630	40	gene12185	1	gene20746|gene23039|gene4343|gene23672|gene13622|gene17807|gene34202|gene16569|gene26111|gene30079|gene4571|gene27943|gene16671|gene26079|gene15219|gene24562|gene21209|gene32277|gene440|gene623|gene15904|gene13630|gene2200|gene2552|gene21777|gene19195|gene9618|gene29723|gene13580|gene4997|gene13803|gene29453|gene27628|gene17562|gene20204|gene22187|gene21389|gene4249|gene31642	39	http://amigo.geneontology.org/amigo/term/GO:0006260	yes
response to endogenous stimulus	GO:0009719	2.48582e-11	2.8104e-09	--	823	gene10806|gene31466|gene27079|gene7948|gene33967|gene28791|gene29702|gene27563|gene19370|gene27566|gene13504|gene6931|gene19341|gene1500|gene8377|gene2612|gene18702|gene32742|gene23776|gene25572|gene16626|gene34231|gene8117|gene27005|gene19348|gene9946|gene28640|gene622|gene23672|gene19905|gene11860|gene5131|gene15930|gene26164|gene5356|gene22181|gene1200|gene6251|gene20855|gene18724|gene26111|ge…	127	gene1200|gene6248|gene33839|gene27533|gene6251|gene34423|gene12724|gene622|gene8174|gene1809|gene10636|gene29093|gene23776|gene12007|gene15859|gene22584|gene19341|gene27005|gene12928|gene21932|gene4191|gene24404|gene30569|gene11382|gene20081|gene1500|gene22574|gene34231|gene2479|gene19232|gene7167|gene29532|gene25035|gene11744|gene2973|gene32797|gene6641|gene16282|gene16284|gene16285|gene25295|ge…	89	gene1659|gene11860|gene25559|gene23672|gene13504|gene20367|gene33967|gene26111|gene5819|gene10806|gene6716|gene6711|gene7948|gene18009|gene24562|gene25213|gene15552|gene12266|gene24425|gene7654|gene19348|gene18724|gene9946|gene9392|gene24123|gene32646|gene27079|gene2221|gene17171|gene29702|gene6111|gene15930|gene27563|gene25362|gene5356|gene17137|gene27566|gene17112	38	http://amigo.geneontology.org/amigo/term/GO:0009719	yes
regulation of system process	GO:0044057	2.82455e-11	3.10674e-09	--	357	gene25032|gene33284|gene15973|gene33023|gene25658|gene2800|gene7996|gene5031|gene31330|gene7069|gene28791|gene29702|gene11382|gene24387|gene5603|gene1976|gene27292|gene5607|gene21361|gene32810|gene20081|gene3235|gene27093|gene20367|gene22584|gene27095|gene16333|gene1000|gene21346|gene18036|gene22847|gene2221|gene11744|gene32813|gene7530|gene21393|gene25017|gene24831|gene2973|gene18597|gene14630|g…	70	gene22584|gene3235|gene15973|gene18574|gene18597|gene10532|gene32810|gene32813|gene25017|gene18689|gene1571|gene25658|gene22847|gene16333|gene27533|gene768|gene1976|gene32454|gene13860|gene33576|gene21393|gene10395|gene11382|gene25572|gene20081|gene31415|gene33284|gene622|gene14630|gene7530|gene33023|gene23328|gene7069|gene26974|gene12883|gene20900|gene24831|gene20902|gene4544|gene31330|gene27292…	59	gene2221|gene29702|gene24027|gene5031|gene20367|gene5607|gene8366|gene71|gene2800|gene5603|gene17017	11	http://amigo.geneontology.org/amigo/term/GO:0044057	yes
protein-DNA complex subunit organization	GO:0071824	2.82645e-11	3.10674e-09	--	305	gene10806|gene13504|gene28587|gene4628|gene27628|gene28013|gene17091|gene5916|gene28592|gene9618|gene34997|gene28593|gene28590|gene2776|gene28597|gene28630|gene23645|gene2552|gene13503|gene12064|gene3400|gene3401|gene67|gene3397|gene28419|gene28418|gene28417|gene28513|gene28415|gene28516|gene28514|gene11618|gene9238|gene13522|gene28599|gene15100|gene21777|gene28576|gene33480|gene28591|gene25213|g…	63	gene3397|gene2776	2	gene28013|gene13522|gene4343|gene17091|gene5916|gene18631|gene13504|gene21997|gene28427|gene28579|gene28599|gene28608|gene28421|gene28576|gene28593|gene28592|gene28591|gene28590|gene28597|gene28513|gene28609|gene28583|gene11618|gene28516|gene28514|gene10806|gene28602|gene4628|gene3400|gene28607|gene28606|gene28604|gene13503|gene25213|gene9238|gene25449|gene15065|gene3384|gene23645|gene2552|gene28…	61	http://amigo.geneontology.org/amigo/term/GO:0071824	yes
chromosome organization	GO:0051276	3.02104e-11	3.27513e-09	GO:0007001|GO:0051277	335	gene32595|gene10806|gene15914|gene13504|gene34202|gene13486|gene27628|gene8127|gene30648|gene30229|gene17562|gene31363|gene1387|gene22276|gene10546|gene14648|gene2063|gene25449|gene26111|gene17807|gene14302|gene25420|gene19680|gene13523|gene2552|gene9284|gene4331|gene12064|gene7437|gene20325|gene6558|gene20734|gene20754|gene20711|gene11704|gene21891|gene27065|gene5951|gene13495|gene23850|gene8016…	67	gene1570|gene19680	2	gene29954|gene5951|gene13523|gene23645|gene15914|gene21891|gene13622|gene13504|gene21997|gene4415|gene31363|gene9284|gene17807|gene27065|gene34202|gene6558|gene26111|gene25828|gene30648|gene20325|gene10806|gene4331|gene8127|gene14302|gene21952|gene873|gene34612|gene32595|gene25449|gene25420|gene623|gene6195|gene20754|gene33249|gene15930|gene29868|gene2552|gene10546|gene11704|gene20711|gene22276|g…	65	http://amigo.geneontology.org/amigo/term/GO:0051276	yes
nucleosome organization	GO:0034728	3.47209e-11	3.71326e-09	--	242	gene10806|gene28599|gene4628|gene27628|gene28013|gene28604|gene28592|gene9618|gene34997|gene28593|gene28590|gene2776|gene28597|gene28576|gene13522|gene13503|gene12064|gene3400|gene3401|gene67|gene3397|gene28419|gene28418|gene28417|gene28513|gene28415|gene28516|gene28514|gene4343|gene9238|gene33480|gene28591|gene25213|gene15065|gene28609|gene25449|gene28579|gene28602|gene28580|gene28583|gene28582|…	54	gene3397|gene2776	2	gene28013|gene13522|gene4343|gene13503|gene18631|gene28427|gene28579|gene28599|gene28422|gene28421|gene28576|gene28593|gene28592|gene28591|gene28590|gene28597|gene28513|gene28609|gene28583|gene11618|gene28516|gene28514|gene10806|gene28602|gene4628|gene3400|gene28607|gene28606|gene28604|gene25213|gene9238|gene25449|gene3384|gene28425|gene28589|gene15065|gene28608|gene8891|gene28418|gene28419|gene2…	52	http://amigo.geneontology.org/amigo/term/GO:0034728	yes
regulation of mitotic cell cycle	GO:0007346	3.59424e-11	3.79264e-09	--	656	gene13903|gene32595|gene26079|gene33771|gene23800|gene20746|gene26070|gene30492|gene10565|gene29514|gene21791|gene21310|gene16869|gene3188|gene32277|gene1753|gene12028|gene30821|gene13799|gene32742|gene23776|gene9622|gene25572|gene15236|gene21777|gene8117|gene27005|gene13848|gene17399|gene15930|gene11869|gene25639|gene15914|gene13486|gene10546|gene13523|gene14369|gene11668|gene9468|gene6558|gene1…	107	gene1753|gene32742|gene11869|gene27005|gene20819|gene19680|gene16277|gene8906|gene6143|gene32791|gene30821|gene25572|gene600|gene23630|gene28123|gene29514|gene13903|gene10861|gene31330|gene138|gene17051|gene13848|gene11744|gene28692|gene23776|gene9468|gene16637|gene33771|gene8117	29	gene20746|gene13523|gene14272|gene31594|gene23751|gene15914|gene30430|gene21997|gene9622|gene4272|gene16052|gene12648|gene6558|gene12971|gene15236|gene7766|gene17399|gene5819|gene25828|gene3741|gene3188|gene33922|gene30492|gene4571|gene6009|gene21310|gene23800|gene26079|gene24204|gene6711|gene16869|gene24562|gene26070|gene34612|gene32595|gene13866|gene10490|gene26111|gene25422|gene6195|gene20754|…	78	http://amigo.geneontology.org/amigo/term/GO:0007346	yes
enzyme linked receptor protein signaling pathway	GO:0007167	3.92345e-11	4.08555e-09	--	549	gene33771|gene27364|gene8578|gene12427|gene28791|gene10818|gene2678|gene6931|gene13796|gene33566|gene1500|gene4848|gene25572|gene5632|gene25374|gene28640|gene8951|gene18676|gene20259|gene17761|gene10417|gene15859|gene6251|gene34318|gene25522|gene22584|gene3505|gene3504|gene9468|gene2611|gene10914|gene6706|gene29991|gene34385|gene31374|gene25316|gene14111|gene17307|gene14199|gene3768|gene14057|gen…	94	gene2123|gene22584|gene24325|gene18097|gene16282|gene2678|gene21181|gene4848|gene16285|gene16284|gene20081|gene2508|gene21602|gene28640|gene26887|gene2560|gene10332|gene11773|gene29991|gene31574|gene1792|gene12427|gene3504|gene3505|gene6251|gene10417|gene1976|gene2292|gene27364|gene30569|gene25374|gene25572|gene25316|gene29252|gene12323|gene25994|gene20259|gene3768|gene31330|gene21133|gene1500|ge…	70	gene14111|gene2611|gene8578|gene15643|gene31101|gene16503|gene18027|gene24425|gene25213|gene15883|gene8801|gene12974|gene13796|gene25522|gene34291|gene6480|gene22036|gene16264|gene10818|gene24890|gene6111|gene18676|gene25362|gene17112	24	http://amigo.geneontology.org/amigo/term/GO:0007167	yes
regulation of catalytic activity	GO:0050790	4.52132e-11	4.64698e-09	GO:0048552	1659	gene10806|gene13441|gene33922|gene7996|gene2783|gene20659|gene1264|gene22162|gene27563|gene27566|gene29453|gene29514|gene15331|gene2678|gene31359|gene13503|gene6931|gene3188|gene27364|gene26569|gene13848|gene6641|gene26567|gene26566|gene18574|gene11139|gene32742|gene19461|gene23776|gene18511|gene25572|gene32013|gene13622|gene20418|gene8117|gene17243|gene27005|gene10914|gene117|gene16734|gene6706|…	217	gene5492|gene1809|gene25556|gene2678|gene3374|gene2560|gene11368|gene33839|gene22162|gene6991|gene25020|gene3768|gene7332|gene11139|gene21393|gene25316|gene12724|gene622|gene12526|gene18311|gene27698|gene19461|gene31330|gene10332|gene17363|gene3986|gene16734|gene10636|gene13860|gene11210|gene13547|gene23776|gene16637|gene6706|gene22584|gene10181|gene32742|gene27005|gene12928|gene7996|gene31574|ge…	139	gene20660|gene4571|gene13503|gene34612|gene33319|gene13622|gene20367|gene4415|gene18511|gene71|gene16473|gene10331|gene2586|gene6111|gene3605|gene7558|gene20754|gene26111|gene26566|gene26567|gene30079|gene3741|gene3188|gene10806|gene30762|gene17116|gene4272|gene16488|gene22254|gene24425|gene16869|gene24562|gene33411|gene3121|gene15552|gene17243|gene8801|gene27336|gene623|gene30869|gene14285|gene3…	78	http://amigo.geneontology.org/amigo/term/GO:0050790	yes
response to stress	GO:0006950	5.80786e-11	5.89274e-09	--	3037	gene26079|gene33771|gene3505|gene26070|gene27079|gene12910|gene12918|gene29514|gene12304|gene6143|gene3405|gene23776|gene34324|gene16734|gene32456|gene622|gene623|gene20705|gene17761|gene13580|gene29872|gene14763|gene17562|gene15267|gene7022|gene7020|gene7021|gene6958|gene3374|gene27065|gene2206|gene2200|gene1770|gene21346|gene1773|gene2613|gene19389|gene17416|gene17468|gene16568|gene16569|gene26…	355	gene14033|gene1752|gene19416|gene22002|gene3084|gene9720|gene9721|gene3374|gene2560|gene7152|gene22162|gene20705|gene14630|gene1235|gene27533|gene6251|gene3768|gene26606|gene32323|gene17334|gene21393|gene22859|gene32590|gene26833|gene25168|gene12481|gene12910|gene18702|gene7292|gene11671|gene12918|gene3916|gene12522|gene7294|gene32733|gene25340|gene27960|gene29252|gene10332|gene16734|gene10636|ge…	198	gene29566|gene29872|gene23672|gene15914|gene6558|gene13622|gene19254|gene2586|gene12611|gene2279|gene25559|gene26111|gene12304|gene10806|gene4571|gene24715|gene3405|gene16488|gene6711|gene32456|gene32595|gene623|gene33249|gene15904|gene18631|gene13630|gene32646|gene21777|gene18511|gene6631|gene2200|gene2043|gene14785|gene29702|gene24567|gene18387|gene17137|gene10874|gene29954|gene14111|gene31594|…	157	http://amigo.geneontology.org/amigo/term/GO:0006950	yes
positive regulation of cell cycle	GO:0045787	1.13558e-10	1.1376e-08	--	438	gene32595|gene25639|gene15914|gene33771|gene24204|gene20746|gene16633|gene13866|gene27448|gene30110|gene600|gene774|gene25362|gene11382|gene3188|gene25422|gene10203|gene27305|gene29514|gene21791|gene15159|gene20081|gene13523|gene19680|gene23645|gene16869|gene6305|gene11668|gene24562|gene32277|gene9468|gene1753|gene17282|gene26460|gene24785|gene28692|gene23850|gene18315|gene6558|gene32120|gene3274…	79	gene138|gene6143|gene1753|gene32742|gene20081|gene20705|gene28692|gene29093|gene29514|gene30110|gene25572|gene8117|gene9468|gene11382|gene31330|gene33771|gene19680|gene16633|gene19905|gene600	20	gene20746|gene13523|gene24204|gene15914|gene21997|gene4415|gene32456|gene13008|gene4820|gene6558|gene15236|gene15159|gene25052|gene3741|gene3188|gene26460|gene10203|gene24715|gene6009|gene17282|gene27448|gene10490|gene21777|gene16869|gene24562|gene7491|gene27305|gene34612|gene32595|gene31594|gene25422|gene6195|gene23645|gene17399|gene18315|gene774|gene20840|gene6305|gene20842|gene6631|gene32646|g…	59	http://amigo.geneontology.org/amigo/term/GO:0045787	yes
response to abiotic stimulus	GO:0009628	1.21252e-10	1.19949e-08	--	878	gene26079|gene24535|gene27079|gene33967|gene28791|gene29702|gene32462|gene21393|gene29514|gene26833|gene13504|gene29669|gene32277|gene7887|gene1500|gene8377|gene32742|gene19461|gene14630|gene18511|gene15236|gene8117|gene17957|gene28640|gene3786|gene27448|gene23672|gene19905|gene15930|gene13942|gene15914|gene8627|gene15859|gene6251|gene29872|gene34318|gene2973|gene5916|gene5603|gene13670|gene27065…	131	gene22584|gene8598|gene20119|gene32742|gene11455|gene8150|gene3786|gene27960|gene19232|gene7887|gene12217|gene6275|gene28640|gene26887|gene1570|gene10395|gene19680|gene14630|gene12007|gene27109|gene6251|gene928|gene28692|gene1235|gene26606|gene24404|gene19911|gene21393|gene26402|gene31466|gene20081|gene26833|gene27958|gene600|gene13670|gene8377|gene10433|gene17957|gene27526|gene1500|gene19461|gen…	72	gene20746|gene14111|gene23039|gene29872|gene4782|gene23672|gene15914|gene18631|gene16830|gene13504|gene4331|gene20367|gene33967|gene71|gene27065|gene19246|gene24123|gene5603|gene8632|gene15236|gene15643|gene31101|gene3605|gene30762|gene32277|gene2851|gene26079|gene27448|gene6711|gene5916|gene7491|gene4139|gene25213|gene26111|gene28944|gene19254|gene468|gene13630|gene14648|gene32462|gene19195|gene…	59	http://amigo.geneontology.org/amigo/term/GO:0009628	yes
regulation of cell cycle phase transition	GO:1901987	1.4209e-10	1.38827e-08	--	385	gene32595|gene20746|gene26079|gene33771|gene23800|gene33922|gene13486|gene26070|gene24785|gene5819|gene10565|gene23751|gene600|gene20842|gene15159|gene9032|gene10203|gene26111|gene29514|gene19680|gene23645|gene2552|gene6195|gene16869|gene23024|gene32277|gene6558|gene17282|gene12028|gene21310|gene16277|gene28692|gene20754|gene13866|gene18315|gene13799|gene31594|gene23776|gene7766|gene20840|gene255…	72	gene16277|gene138|gene6143|gene23630|gene11744|gene29514|gene28692|gene23776|gene13903|gene23024|gene8117|gene25572|gene33771|gene600|gene19680	15	gene20746|gene4571|gene10203|gene23751|gene6009|gene6558|gene26111|gene15159|gene5819|gene25828|gene33922|gene24204|gene9032|gene21310|gene23800|gene26079|gene27448|gene6711|gene16869|gene24562|gene26070|gene34612|gene32595|gene31594|gene25422|gene6195|gene20754|gene15236|gene13799|gene23645|gene29868|gene17399|gene18315|gene2552|gene21777|gene20711|gene5199|gene6631|gene20840|gene20842|gene10565…	57	http://amigo.geneontology.org/amigo/term/GO:1901987	yes
cell proliferation	GO:0008283	1.53781e-10	1.48417e-08	--	655	gene27368|gene1226|gene11320|gene18876|gene12427|gene30550|gene6931|gene3188|gene1753|gene5217|gene18574|gene17486|gene1330|gene25572|gene16626|gene15236|gene27958|gene27005|gene13848|gene22283|gene13613|gene29272|gene14839|gene15930|gene17761|gene13486|gene8249|gene6251|gene34318|gene31363|gene11455|gene16925|gene13670|gene30885|gene7948|gene11668|gene4377|gene6558|gene17282|gene10914|gene16569|…	105	gene9760|gene24225|gene18574|gene20698|gene1753|gene16282|gene11455|gene10532|gene27005|gene30110|gene5971|gene29404|gene1226|gene30885|gene12427|gene6251|gene25667|gene1373|gene273|gene24569|gene20276|gene23024|gene11382|gene10861|gene16626|gene25316|gene27958|gene600|gene13670|gene1330|gene664|gene17486|gene17761|gene34318|gene29923|gene10914|gene10636|gene17051|gene22002|gene4561|gene20081|gen…	51	gene5951|gene19195|gene4782|gene15914|gene31363|gene6073|gene4299|gene34202|gene10490|gene6305|gene16569|gene4377|gene15236|gene14839|gene29272|gene3188|gene11320|gene14380|gene17282|gene13613|gene7948|gene16049|gene6558|gene25213|gene27368|gene17455|gene31594|gene29866|gene30966|gene27357|gene4346|gene20711|gene8803|gene4343|gene20840|gene16925|gene20842|gene30550|gene13866|gene2221|gene12096|ge…	54	http://amigo.geneontology.org/amigo/term/GO:0008283	yes
regulation of nuclear division	GO:0051783	1.56691e-10	1.49404e-08	--	189	gene32595|gene25639|gene21310|gene13486|gene30492|gene25362|gene21997|gene8803|gene10546|gene14648|gene15159|gene21791|gene13523|gene21602|gene32277|gene9468|gene14272|gene25052|gene12028|gene26460|gene20754|gene18315|gene20711|gene32742|gene25828|gene30966|gene13866|gene8016|gene25422|gene28123|gene12648|gene24562|gene16052|gene29868|gene13848|gene7167|gene5199|gene23630|gene29130|gene17051|gene…	45	gene17051|gene32742|gene13848|gene28123|gene7167|gene23630|gene21602|gene9468	8	gene13523|gene21997|gene4415|gene30515|gene15159|gene25052|gene25828|gene30492|gene21310|gene24562|gene34612|gene32595|gene12648|gene25422|gene6195|gene20754|gene30966|gene16052|gene29868|gene17399|gene18315|gene10546|gene20711|gene5199|gene13866|gene14272|gene12028|gene8803|gene32277|gene8016|gene25639|gene26460|gene14648|gene29130|gene21791|gene13486|gene25362	37	http://amigo.geneontology.org/amigo/term/GO:0051783	yes
cellular response to chemical stimulus	GO:0070887	1.657e-10	1.52482e-08	--	1472	gene16568|gene10806|gene31466|gene7614|gene7996|gene180|gene2783|gene12852|gene27079|gene30229|gene7045|gene28791|gene29702|gene22162|gene27563|gene19370|gene21393|gene17318|gene26833|gene10367|gene13504|gene1752|gene1500|gene8377|gene3916|gene18702|gene10444|gene1034|gene14630|gene23776|gene16626|gene15236|gene34231|gene8117|gene27005|gene19348|gene17955|gene28640|gene11982|gene622|gene6275|gene…	195	gene1752|gene19416|gene22162|gene20705|gene14630|gene27533|gene6251|gene928|gene28626|gene26449|gene21393|gene26833|gene12724|gene25408|gene622|gene3916|gene12522|gene11382|gene16284|gene12852|gene10636|gene30484|gene29093|gene13547|gene23776|gene21362|gene12007|gene15859|gene22584|gene11869|gene27005|gene12928|gene31466|gene14918|gene31574|gene4191|gene24404|gene30569|gene15463|gene7045|gene2795…	130	gene1659|gene11982|gene29872|gene23672|gene13504|gene20367|gene31101|gene16503|gene27065|gene18009|gene25559|gene15236|gene18724|gene25213|gene10806|gene14380|gene30762|gene24483|gene3121|gene2851|gene6711|gene24425|gene14379|gene180|gene17318|gene1034|gene15552|gene15883|gene26111|gene11092|gene640|gene2702|gene7654|gene24562|gene22131|gene21590|gene19348|gene2664|gene12266|gene5819|gene16590|ge…	65	http://amigo.geneontology.org/amigo/term/GO:0070887	yes
cellular response to organic substance	GO:0071310	1.6364e-10	1.52482e-08	--	1172	gene10806|gene31466|gene7614|gene7996|gene12852|gene7045|gene28791|gene29702|gene22162|gene27563|gene19370|gene21393|gene17318|gene10367|gene13504|gene2352|gene1752|gene1500|gene8377|gene3916|gene18702|gene10444|gene1034|gene23776|gene928|gene34231|gene8117|gene27005|gene19348|gene17955|gene28640|gene11982|gene622|gene23672|gene2664|gene2702|gene19905|gene20705|gene15930|gene11869|gene5356|gene99…	163	gene1752|gene22162|gene20705|gene27533|gene6251|gene928|gene28626|gene26449|gene21393|gene12724|gene25408|gene18702|gene3916|gene11382|gene16284|gene12852|gene10636|gene30484|gene29093|gene23776|gene21362|gene12007|gene15859|gene22584|gene11869|gene27005|gene12928|gene7996|gene14918|gene31574|gene4191|gene24404|gene30569|gene15463|gene29115|gene17955|gene1500|gene12511|gene7167|gene34231|gene2479…	111	gene1659|gene11982|gene29872|gene23672|gene13504|gene20367|gene31101|gene16503|gene25559|gene26111|gene18724|gene25213|gene10806|gene24483|gene6711|gene24425|gene14379|gene24562|gene17318|gene1034|gene15552|gene15883|gene18009|gene640|gene2702|gene3121|gene21590|gene19348|gene2664|gene10331|gene5819|gene9946|gene9392|gene24123|gene11092|gene2221|gene17171|gene29702|gene5295|gene4758|gene16616|gen…	52	http://amigo.geneontology.org/amigo/term/GO:0071310	yes
regulation of transmembrane receptor protein serine/threonine kinase signaling pathway	GO:0090092	1.64772e-10	1.52482e-08	--	196	gene17051|gene24411|gene7996|gene12974|gene29093|gene17041|gene28791|gene26224|gene25362|gene1976|gene14684|gene15552|gene20081|gene27093|gene13441|gene3504|gene29209|gene4852|gene6721|gene18036|gene11622|gene12028|gene5217|gene29323|gene1659|gene25552|gene6251|gene25572|gene16626|gene32791|gene2292|gene14507|gene5632|gene4806|gene15588|gene15331|gene13848|gene24890|gene22667|gene8951|gene17939|g…	46	gene13441|gene18752|gene2292|gene4806|gene14507|gene29209|gene17041|gene6251|gene1976|gene32791|gene5217|gene25572|gene16626|gene20081|gene15331|gene2742|gene22667|gene663|gene14684|gene11622|gene5632|gene29252|gene17939|gene15588|gene17051|gene5131|gene13848|gene29093|gene26224|gene18036|gene7996|gene28791|gene8951|gene3504|gene24411|gene27093	36	gene12974|gene1659|gene24890|gene4852|gene12028|gene15552|gene6721|gene25552|gene29323|gene25362	10	http://amigo.geneontology.org/amigo/term/GO:0090092	yes
regulation of transport	GO:0051049	3.15187e-10	2.86712e-08	--	1656	gene17503|gene26360|gene19474|gene31462|gene22456|gene13441|gene2200|gene30492|gene23275|gene12912|gene25268|gene23300|gene4911|gene32462|gene21393|gene19232|gene29514|gene29516|gene2678|gene25658|gene22965|gene30098|gene1752|gene22847|gene6641|gene18702|gene14826|gene7530|gene24873|gene18574|gene26566|gene20647|gene32742|gene2783|gene23776|gene18511|gene25572|gene16239|gene7747|gene17325|gene186…	213	gene1752|gene2678|gene19416|gene4470|gene31330|gene24736|gene23275|gene2560|gene11368|gene26194|gene22965|gene25020|gene768|gene1200|gene21393|gene30098|gene27225|gene4935|gene26296|gene12912|gene12724|gene622|gene7069|gene19461|gene23300|gene12082|gene18647|gene11402|gene3986|gene7747|gene24387|gene24873|gene21606|gene14826|gene25658|gene13547|gene23776|gene12007|gene16321|gene6706|gene17325|gen…	160	gene29872|gene14378|gene32462|gene4670|gene18511|gene11632|gene20647|gene8678|gene23850|gene25559|gene26566|gene25052|gene15643|gene23933|gene30492|gene30762|gene16503|gene8582|gene29346|gene28944|gene24425|gene27614|gene15552|gene14285|gene3174|gene26567|gene14369|gene25116|gene7654|gene29516|gene774|gene21590|gene21906|gene29272|gene4911|gene9946|gene26460|gene2200|gene15774|gene17503|gene17171…	53	http://amigo.geneontology.org/amigo/term/GO:0051049	yes
regulation of cell adhesion	GO:0030155	4.68816e-10	4.21614e-08	--	608	gene7996|gene5034|gene22162|gene34334|gene29514|gene31359|gene1756|gene18574|gene1235|gene16626|gene7747|gene27005|gene29323|gene9946|gene6706|gene13848|gene622|gene32699|gene16824|gene18676|gene20259|gene10613|gene18544|gene16473|gene22236|gene20528|gene31289|gene11108|gene12407|gene27065|gene27590|gene32013|gene10914|gene18647|gene4508|gene24404|gene4982|gene30762|gene20840|gene20842|gene10181|…	98	gene18574|gene1756|gene10181|gene6350|gene4544|gene13441|gene27005|gene9720|gene14411|gene25032|gene26887|gene297|gene22162|gene20280|gene11112|gene1235|gene1794|gene20182|gene273|gene6251|gene4982|gene32013|gene28626|gene3182|gene12323|gene11150|gene24404|gene18647|gene20276|gene16824|gene11382|gene16626|gene544|gene31289|gene34074|gene12172|gene12407|gene20259|gene622|gene27590|gene20003|gene31…	78	gene25116|gene18724|gene30344|gene30762|gene20403|gene16473|gene14465|gene31101|gene18027|gene24483|gene22023|gene27065|gene16503|gene20840|gene22236|gene20842|gene29323|gene15552|gene9946|gene18676	20	http://amigo.geneontology.org/amigo/term/GO:0030155	yes
kinetochore organization	GO:0051383	5.06767e-10	4.50624e-08	--	20	gene11704|gene21891|gene29130|gene30648|gene8016|gene25420|gene21997|gene12064|gene20325|gene20711|gene22276|gene873|gene25449	13	--	0	gene25420|gene30648|gene873|gene21891|gene21997|gene20325|gene11704|gene8016|gene20711|gene22276|gene29130|gene12064|gene25449	13	http://amigo.geneontology.org/amigo/term/GO:0051383	yes
tube development	GO:0035295	5.45706e-10	4.74584e-08	--	143	gene13903|gene17051|gene7996|gene12974|gene184|gene18876|gene5856|gene11210|gene19370|gene14574|gene29514|gene11029|gene15552|gene20081|gene8960|gene15883|gene29346|gene6721|gene7539|gene1500|gene5217|gene27614|gene31330|gene12107|gene20792|gene8117|gene5042|gene27005|gene19348|gene4777|gene13848|gene23672|gene4299|gene31574|gene21181|gene29252|gene26887	37	gene21181|gene27005|gene5042|gene26887|gene11029|gene31574|gene20081|gene29252|gene1500|gene7539|gene20792|gene29514|gene13903|gene5856|gene31330|gene19370|gene4777|gene17051|gene14574|gene11210|gene184|gene13848|gene7996|gene12107|gene5217|gene18876|gene8117	27	gene12974|gene23672|gene19348|gene6721|gene8960|gene29346|gene4299|gene27614|gene15552|gene15883	10	http://amigo.geneontology.org/amigo/term/GO:0035295	yes
microtubule-based process	GO:0007017	5.42608e-10	4.74584e-08	--	678	gene30492|gene22519|gene17318|gene21791|gene31952|gene25019|gene12028|gene17062|gene13799|gene9622|gene25572|gene16031|gene33589|gene19348|gene3980|gene29773|gene6901|gene29278|gene3557|gene31491|gene3174|gene13008|gene21547|gene20705|gene18777|gene25639|gene10198|gene1682|gene24254|gene8249|gene27055|gene24250|gene5916|gene30885|gene25833|gene13523|gene325|gene4377|gene2613|gene2611|gene24794|ge…	106	gene24225|gene20819|gene20705|gene30885|gene32035|gene25729|gene29773|gene21547|gene30729|gene1139|gene18080|gene24254|gene24250|gene29278|gene10448|gene33589|gene25019|gene138|gene13747|gene13942|gene1682|gene3557|gene33159|gene13101|gene6874|gene26805|gene2825|gene25572|gene27093|gene2024	30	gene29954|gene13523|gene2611|gene2613|gene31594|gene5916|gene19348|gene31952|gene4415|gene20810|gene9622|gene12028|gene4299|gene18777|gene21115|gene24204|gene26099|gene25299|gene4377|gene7766|gene3741|gene5366|gene30492|gene17062|gene28192|gene22519|gene33784|gene6901|gene24794|gene18009|gene16031|gene27305|gene17318|gene13495|gene13866|gene6711|gene31491|gene25422|gene6195|gene20754|gene3174|gen…	76	http://amigo.geneontology.org/amigo/term/GO:0007017	yes
response to chemical	GO:0042221	5.98981e-10	5.10656e-08	--	2431	gene16568|gene10806|gene31466|gene7614|gene7996|gene180|gene2783|gene12852|gene27079|gene3504|gene30229|gene7045|gene12912|gene29702|gene9946|gene23300|gene27563|gene19370|gene27566|gene17318|gene12918|gene3182|gene26833|gene10367|gene13504|gene6280|gene6931|gene25309|gene1752|gene20713|gene1500|gene8377|gene3916|gene18702|gene10444|gene32742|gene1034|gene14630|gene4848|gene18511|gene25572|gene29…	290	gene11201|gene1752|gene1809|gene19416|gene4940|gene7152|gene33839|gene22162|gene20705|gene14630|gene27533|gene6251|gene928|gene1200|gene22806|gene26449|gene34423|gene26833|gene12912|gene12724|gene25408|gene622|gene1906|gene12918|gene3916|gene12522|gene11382|gene23300|gene29252|gene10861|gene16284|gene12852|gene11402|gene2045|gene10636|gene24140|gene13860|gene30484|gene29093|gene13547|gene23776|ge…	202	gene29872|gene23672|gene2841|gene2279|gene25559|gene26111|gene10806|gene6716|gene6711|gene7948|gene3121|gene12266|gene15904|gene10331|gene2043|gene6111|gene27628|gene18387|gene17137|gene25362|gene11860|gene19348|gene18511|gene30762|gene24483|gene180|gene17318|gene1034|gene14465|gene640|gene2702|gene20711|gene2664|gene5819|gene9392|gene24123|gene774|gene5295|gene5356|gene22501|gene1659|gene14379|g…	88	http://amigo.geneontology.org/amigo/term/GO:0042221	yes
collagen fibril organization	GO:0030199	6.00088e-10	5.10656e-08	--	35	gene24404|gene20219|gene9382|gene11996|gene20081|gene1500|gene13441|gene8881|gene3786|gene1498|gene15600|gene6091|gene14543|gene11455|gene28102|gene19918|gene4848	17	gene1498|gene19918|gene11996|gene28102|gene1500|gene9382|gene11455|gene6091|gene13441|gene24404|gene3786|gene8881|gene14543|gene4848|gene15600|gene20081|gene20219	17	--	0	http://amigo.geneontology.org/amigo/term/GO:0030199	yes
regulation of mitotic cell cycle phase transition	GO:1901990	9.13443e-10	7.5302e-08	--	346	gene13903|gene32595|gene26079|gene33771|gene23800|gene21310|gene13486|gene26070|gene24785|gene5819|gene10565|gene600|gene15159|gene9032|gene26111|gene29514|gene13866|gene19680|gene23645|gene2552|gene6195|gene8355|gene6558|gene25052|gene11744|gene16277|gene28692|gene20746|gene20842|gene18315|gene13799|gene31594|gene8016|gene23776|gene7766|gene20840|gene25572|gene6009|gene12028|gene23751|gene15236|…	65	gene16277|gene138|gene6143|gene23630|gene11744|gene29514|gene28692|gene23776|gene13903|gene8117|gene25572|gene33771|gene600|gene19680	14	gene20746|gene24204|gene23751|gene21997|gene6558|gene26111|gene15159|gene5819|gene25828|gene33922|gene4571|gene6009|gene21310|gene23800|gene26079|gene6711|gene23645|gene24562|gene26070|gene34612|gene32595|gene31594|gene25422|gene6195|gene20754|gene8355|gene13799|gene29868|gene17399|gene18315|gene2552|gene21777|gene20711|gene5199|gene20840|gene20842|gene10565|gene13866|gene15236|gene17171|gene1427…	51	http://amigo.geneontology.org/amigo/term/GO:1901990	yes
meiotic cell cycle process	GO:1903046	9.10025e-10	7.5302e-08	--	165	gene15914|gene13486|gene30217|gene22023|gene17236|gene10546|gene14648|gene2063|gene5916|gene14302|gene23645|gene13504|gene9284|gene16869|gene11668|gene7437|gene20325|gene12028|gene17062|gene4782|gene11704|gene14465|gene27065|gene18218|gene24567|gene20940|gene12648|gene19348|gene29868|gene14272|gene25828|gene4539|gene23630|gene23672|gene17919|gene1387|gene6195|gene20705|gene873|gene24681	40	gene20705|gene23630|gene4539	3	gene24681|gene9284|gene4782|gene5916|gene15914|gene13504|gene22023|gene27065|gene25828|gene30217|gene1387|gene17062|gene14302|gene23672|gene16869|gene14465|gene12648|gene6195|gene18218|gene23645|gene29868|gene10546|gene11704|gene19348|gene7437|gene17919|gene2063|gene17236|gene873|gene20940|gene14272|gene11668|gene12028|gene24567|gene20325|gene14648|gene13486	37	http://amigo.geneontology.org/amigo/term/GO:1903046	yes
supramolecular fiber organization	GO:0097435	9.08056e-10	7.5302e-08	GO:0043206	385	gene15916|gene31466|gene15973|gene1570|gene11455|gene6350|gene20081|gene7890|gene23041|gene2284|gene7069|gene12910|gene6091|gene5462|gene13712|gene4911|gene696|gene6914|gene9382|gene11996|gene10367|gene13547|gene27093|gene13441|gene8881|gene15774|gene4377|gene2611|gene19918|gene28102|gene24794|gene24404|gene7558|gene33159|gene4848|gene16543|gene9622|gene20386|gene1500|gene24225|gene1699|gene27163…	70	gene10367|gene20386|gene15973|gene15916|gene11455|gene6091|gene13441|gene15600|gene27163|gene8881|gene1570|gene16543|gene11886|gene9382|gene1498|gene31023|gene4668|gene31161|gene28723|gene6350|gene1699|gene31160|gene24404|gene30569|gene23041|gene14543|gene13712|gene19918|gene20081|gene20219|gene12910|gene11996|gene28102|gene1500|gene32699|gene7069|gene25883|gene4848|gene2646|gene1624|gene2284|gen…	58	gene15774|gene2611|gene19348|gene9622|gene21590|gene24794|gene18009|gene30839|gene7558|gene4911|gene12648|gene4377	12	http://amigo.geneontology.org/amigo/term/GO:0097435	yes
regulation of mitotic nuclear division	GO:0007088	1.33124e-09	1.08613e-07	--	167	gene32595|gene25639|gene21310|gene13486|gene30492|gene21997|gene8803|gene10546|gene15159|gene21791|gene13523|gene32277|gene9468|gene14272|gene25052|gene12028|gene26460|gene20754|gene18315|gene20711|gene32742|gene30966|gene13866|gene8016|gene25422|gene28123|gene12648|gene24562|gene16052|gene29868|gene13848|gene25828|gene5199|gene23630|gene29130|gene17051|gene6195|gene17399|gene34612|gene30515	40	gene17051|gene32742|gene13848|gene28123|gene23630|gene9468	6	gene13523|gene21997|gene30515|gene15159|gene25828|gene30492|gene21310|gene24562|gene34612|gene8803|gene12648|gene25422|gene6195|gene20754|gene30966|gene16052|gene29868|gene17399|gene18315|gene10546|gene20711|gene5199|gene13866|gene14272|gene12028|gene32595|gene32277|gene8016|gene25639|gene26460|gene29130|gene21791|gene13486|gene25052	34	http://amigo.geneontology.org/amigo/term/GO:0007088	yes
regulation of phosphorylation	GO:0042325	1.38121e-09	1.1154e-07	--	1462	gene13903|gene13441|gene24535|gene27364|gene30229|gene12427|gene28791|gene22162|gene12918|gene19383|gene2678|gene13504|gene16869|gene7996|gene6721|gene12028|gene5217|gene10444|gene18574|gene11139|gene32742|gene23776|gene25572|gene11744|gene7747|gene8117|gene17243|gene27005|gene10914|gene117|gene18311|gene13848|gene8951|gene4539|gene622|gene14666|gene3559|gene30785|gene11632|gene18676|gene20705|ge…	190	gene5492|gene25556|gene2678|gene19416|gene22002|gene2560|gene22162|gene20705|gene6251|gene3768|gene11139|gene20276|gene25316|gene12724|gene622|gene12918|gene18311|gene13903|gene31330|gene10332|gene3986|gene2048|gene23776|gene25245|gene16637|gene6706|gene7747|gene12679|gene32742|gene9545|gene12928|gene4647|gene4806|gene29209|gene31574|gene10417|gene4191|gene4192|gene12883|gene19680|gene20081|gene8…	129	gene4571|gene25559|gene3121|gene33319|gene13504|gene20367|gene11632|gene10331|gene31247|gene26111|gene30596|gene5819|gene3741|gene3188|gene31101|gene33922|gene10580|gene30762|gene16503|gene71|gene8960|gene17116|gene17282|gene16869|gene24562|gene7492|gene25213|gene15552|gene17243|gene8801|gene12974|gene31594|gene25422|gene14285|gene30785|gene25522|gene14369|gene29868|gene2085|gene4346|gene6480|gen…	61	http://amigo.geneontology.org/amigo/term/GO:0042325	yes
cell differentiation	GO:0030154	1.91761e-09	1.53293e-07	--	1907	gene33771|gene3967|gene32590|gene25658|gene4852|gene180|gene20781|gene3182|gene8578|gene15478|gene18876|gene12427|gene28791|gene29702|gene27563|gene19370|gene7048|gene17318|gene24781|gene31952|gene10686|gene12997|gene6143|gene13796|gene30399|gene13848|gene12229|gene16091|gene14630|gene1330|gene25572|gene6212|gene32013|gene21115|gene15236|gene33871|gene5632|gene31415|gene5034|gene25374|gene28640|g…	235	gene24846|gene5880|gene12550|gene22080|gene22002|gene5042|gene2560|gene30399|gene10686|gene14630|gene273|gene6251|gene1699|gene32323|gene32454|gene32590|gene27018|gene31415|gene622|gene14574|gene33327|gene27698|gene10861|gene1373|gene1809|gene10332|gene18544|gene10636|gene11647|gene10831|gene17607|gene12997|gene29093|gene25658|gene18036|gene20781|gene7580|gene27821|gene6706|gene15859|gene23759|ge…	155	gene14111|gene3967|gene12497|gene25559|gene25024|gene14379|gene17112|gene2841|gene25552|gene31952|gene12096|gene21372|gene28172|gene8578|gene7492|gene2358|gene12476|gene5603|gene6558|gene14648|gene15236|gene14839|gene14819|gene25362|gene33871|gene25522|gene6009|gene24483|gene22519|gene6716|gene17282|gene7948|gene9004|gene180|gene27614|gene6631|gene17318|gene25213|gene21115|gene8801|gene12974|gene…	80	http://amigo.geneontology.org/amigo/term/GO:0030154	yes
cellular response to nitrogen compound	GO:1901699	2.07529e-09	1.62613e-07	--	345	gene31466|gene5245|gene15859|gene9392|gene7167|gene20855|gene6353|gene10395|gene29702|gene16824|gene27563|gene19370|gene16284|gene1976|gene16282|gene19232|gene1809|gene20367|gene13504|gene11382|gene11982|gene9468|gene2221|gene11744|gene6641|gene1752|gene29488|gene12007|gene24404|gene30729|gene24425|gene6248|gene18724|gene22584|gene16626|gene8117|gene1498|gene12511|gene2479|gene27005|gene25213|gen…	64	gene22584|gene1752|gene16282|gene15859|gene21181|gene16284|gene27005|gene12217|gene8117|gene10395|gene5245|gene20855|gene27533|gene28640|gene1976|gene29488|gene6353|gene24404|gene30569|gene30729|gene16824|gene11382|gene16626|gene12724|gene1498|gene622|gene1500|gene12511|gene7167|gene2479|gene4848|gene19232|gene19370|gene138|gene6248|gene10636|gene1809|gene11744|gene31466|gene29115|gene9468|gene16…	44	gene26111|gene24123|gene11982|gene5819|gene2221|gene29702|gene23672|gene6711|gene13504|gene20367|gene24562|gene7654|gene24425|gene17112|gene27563|gene18387|gene18724|gene25213|gene9946|gene9392	20	http://amigo.geneontology.org/amigo/term/GO:1901699	yes
regulation of protein phosphorylation	GO:0001932	2.05793e-09	1.62613e-07	--	1345	gene13903|gene13441|gene24535|gene27364|gene12427|gene28791|gene22162|gene12918|gene19383|gene2678|gene13504|gene16869|gene7996|gene6721|gene12028|gene5217|gene10444|gene18574|gene11139|gene32742|gene23776|gene25572|gene11744|gene7747|gene8117|gene5632|gene27005|gene10914|gene117|gene18311|gene13848|gene8951|gene4539|gene622|gene3559|gene30785|gene11632|gene18676|gene20705|gene20259|gene22975|gen…	177	gene5492|gene25556|gene2678|gene19416|gene2560|gene22162|gene20705|gene6251|gene11139|gene20276|gene25316|gene12724|gene622|gene12918|gene18311|gene13903|gene31330|gene10332|gene3986|gene2048|gene23776|gene25245|gene16637|gene6706|gene7747|gene12679|gene32742|gene27005|gene12928|gene4647|gene4806|gene29209|gene31574|gene10417|gene4192|gene12883|gene19680|gene20081|gene8951|gene20259|gene564|gene9…	122	gene4571|gene25559|gene3121|gene33319|gene13504|gene20367|gene11632|gene10331|gene31247|gene26111|gene5819|gene3741|gene3188|gene31101|gene33922|gene10580|gene30762|gene16503|gene71|gene8960|gene17116|gene17282|gene16869|gene24562|gene7492|gene25213|gene15552|gene8801|gene12974|gene14285|gene30785|gene25522|gene14369|gene29868|gene2085|gene4346|gene6480|gene20840|gene20842|gene27336|gene774|gene3…	55	http://amigo.geneontology.org/amigo/term/GO:0001932	yes
regulation of biological quality	GO:0065008	2.58422e-09	2.00505e-07	--	3155	gene22456|gene12851|gene12912|gene12910|gene29514|gene6143|gene7530|gene16091|gene7665|gene19461|gene18191|gene23776|gene27005|gene1832|gene28640|gene622|gene623|gene33576|gene20705|gene20259|gene18269|gene25630|gene32773|gene29872|gene17562|gene15267|gene11210|gene26111|gene13670|gene22826|gene2206|gene2200|gene21346|gene9468|gene2611|gene18647|gene9460|gene12007|gene2973|gene17465|gene16563|gen…	357	gene1757|gene26596|gene26333|gene1200|gene10687|gene25556|gene2678|gene28725|gene26210|gene2560|gene10686|gene11437|gene14630|gene14247|gene27735|gene6251|gene3768|gene16239|gene32323|gene21393|gene27225|gene31415|gene25168|gene12912|gene12724|gene12910|gene622|gene25331|gene18311|gene7069|gene19461|gene30004|gene14543|gene10636|gene29252|gene21181|gene31330|gene12851|gene11402|gene3986|gene10532…	262	gene29872|gene15914|gene2841|gene11632|gene5603|gene2279|gene25559|gene26111|gene24150|gene10806|gene623|gene29868|gene13622|gene19254|gene11092|gene2200|gene32047|gene26614|gene6111|gene16035|gene71|gene24327|gene4670|gene18511|gene30171|gene20647|gene20754|gene30762|gene2491|gene14465|gene9004|gene640|gene4346|gene5819|gene24123|gene16091|gene23933|gene6073|gene7766|gene3392|gene21389|gene18676…	95	http://amigo.geneontology.org/amigo/term/GO:0065008	yes
mitotic cytokinesis	GO:0000281	2.83209e-09	2.17604e-07	--	47	gene14684|gene15914|gene25052|gene10198|gene32465|gene30523|gene13523|gene26296|gene24225|gene12679|gene6195|gene21372|gene13008|gene774|gene2611|gene29868|gene33784|gene6305|gene5199	19	gene14684|gene24225|gene26296|gene12679	4	gene13523|gene30523|gene774|gene32465|gene15914|gene10198|gene13008|gene29868|gene33784|gene6195|gene5199|gene2611|gene21372|gene6305|gene25052	15	http://amigo.geneontology.org/amigo/term/GO:0000281	yes
regulation of cellular process	GO:0050794	2.87164e-09	2.18521e-07	GO:0051244	11550	gene34074|gene26079|gene33771|gene7996|gene22456|gene30012|gene27079|gene12851|gene16412|gene6136|gene16417|gene12910|gene16418|gene27943|gene12550|gene12918|gene29514|gene29516|gene17780|gene21310|gene29301|gene20713|gene11604|gene7530|gene29852|gene16091|gene18195|gene11139|gene19461|gene32773|gene23776|gene17911|gene20156|gene23955|gene15043|gene7747|gene20792|gene20418|gene33871|gene34321|gen…	1108	gene22892|gene34102|gene10201|gene1753|gene1752|gene17109|gene12550|gene2678|gene1756|gene10578|gene5042|gene3374|gene15052|gene3370|gene25020|gene20977|gene1200|gene11139|gene5638|gene31415|gene25994|gene12724|gene28061|gene11523|gene23302|gene29255|gene23300|gene29252|gene1373|gene10332|gene21049|gene26210|gene29556|gene25658|gene18036|gene6466|gene10877|gene6706|gene17325|gene15973|gene32742|g…	690	gene33332|gene23800|gene12497|gene10203|gene20877|gene28423|gene19246|gene28428|gene25024|gene21400|gene10806|gene4628|gene7948|gene31145|gene29866|gene13630|gene28630|gene10331|gene23308|gene22254|gene29558|gene32047|gene32120|gene6111|gene12650|gene10873|gene19324|gene10874|gene20403|gene30515|gene20156|gene23751|gene31247|gene30762|gene29898|gene24483|gene25332|gene29283|gene7491|gene7492|gene…	418	http://amigo.geneontology.org/amigo/term/GO:0050794	yes
regulation of phosphorus metabolic process	GO:0051174	3.08292e-09	2.32364e-07	--	1671	gene13903|gene13441|gene24535|gene27364|gene30229|gene12427|gene28791|gene22162|gene21393|gene12918|gene19383|gene2678|gene13504|gene13503|gene16869|gene3188|gene7996|gene6721|gene26569|gene13848|gene12028|gene5217|gene10444|gene18574|gene11139|gene32742|gene19461|gene23776|gene25572|gene32013|gene7747|gene8117|gene17243|gene27005|gene19427|gene117|gene18311|gene28640|gene2491|gene8951|gene10353|…	210	gene5492|gene25556|gene2678|gene19416|gene22002|gene2560|gene30399|gene22162|gene20705|gene6251|gene3768|gene11139|gene21393|gene20276|gene25316|gene12724|gene622|gene12526|gene12918|gene18311|gene19461|gene13903|gene7102|gene31330|gene10332|gene3986|gene10636|gene2048|gene23776|gene25245|gene24781|gene16637|gene6706|gene7747|gene12679|gene32742|gene27005|gene12928|gene4647|gene4806|gene29209|gen…	143	gene4571|gene25559|gene13503|gene33319|gene25422|gene13504|gene20367|gene11632|gene10331|gene31247|gene26111|gene6721|gene5819|gene3741|gene3188|gene31101|gene33922|gene10580|gene30762|gene16503|gene71|gene8960|gene2491|gene17282|gene16488|gene16869|gene24562|gene7492|gene33411|gene25213|gene15552|gene17243|gene8801|gene12974|gene31594|gene27336|gene14285|gene30785|gene25522|gene11478|gene14369|g…	67	http://amigo.geneontology.org/amigo/term/GO:0051174	yes
system development	GO:0048731	3.73887e-09	2.76537e-07	--	606	gene22212|gene5034|gene28791|gene19370|gene10201|gene29516|gene2678|gene1757|gene6721|gene30399|gene1500|gene7530|gene16091|gene11139|gene25667|gene4848|gene17654|gene26065|gene16626|gene20792|gene34231|gene27005|gene15331|gene3559|gene14839|gene15930|gene29991|gene18544|gene2664|gene25630|gene6251|gene14763|gene10301|gene5447|gene663|gene29644|gene2358|gene17290|gene9832|gene6706|gene27614|gene2…	95	gene1757|gene15791|gene10201|gene10181|gene2742|gene24247|gene2678|gene18597|gene21181|gene4848|gene14355|gene27005|gene29086|gene21602|gene33590|gene17654|gene10301|gene30399|gene11996|gene1498|gene29991|gene32035|gene31574|gene20667|gene25331|gene6251|gene25667|gene10417|gene11139|gene13811|gene5385|gene24404|gene34425|gene30729|gene5126|gene16626|gene25316|gene15331|gene600|gene12724|gene9832|…	74	gene33332|gene14839|gene30523|gene25559|gene3113|gene1659|gene25213|gene16091|gene20367|gene6721|gene15930|gene29516|gene20711|gene2358|gene2664|gene27614|gene11146|gene8801|gene14763|gene25630|gene17112	21	http://amigo.geneontology.org/amigo/term/GO:0048731	yes
cellular response to endogenous stimulus	GO:0071495	3.73887e-09	2.76537e-07	--	606	gene31466|gene33967|gene28791|gene29702|gene27563|gene19370|gene13504|gene1500|gene6641|gene23776|gene16626|gene34231|gene8117|gene27005|gene19348|gene9946|gene28640|gene622|gene23672|gene19905|gene26164|gene5356|gene15859|gene6251|gene20855|gene26111|gene3504|gene9468|gene11744|gene12007|gene24404|gene10831|gene2973|gene6248|gene22584|gene4191|gene17778|gene8174|gene29093|gene12724|gene12928|gen…	95	gene22584|gene12217|gene16282|gene2357|gene21181|gene8174|gene16285|gene27005|gene25295|gene12928|gene8117|gene28640|gene20855|gene8377|gene20280|gene5245|gene17778|gene3504|gene27533|gene6251|gene1976|gene4191|gene29488|gene6353|gene24404|gene30569|gene11174|gene16824|gene10395|gene11382|gene23776|gene16626|gene29093|gene1139|gene12724|gene1498|gene622|gene1500|gene28791|gene22574|gene6641|gene3…	66	gene1659|gene25559|gene23672|gene19348|gene20367|gene33967|gene26111|gene5819|gene6711|gene24425|gene18009|gene24562|gene25213|gene15552|gene12266|gene7654|gene13504|gene18724|gene9946|gene9392|gene24123|gene2221|gene17171|gene29702|gene27563|gene5356|gene17137|gene25362|gene17112	29	http://amigo.geneontology.org/amigo/term/GO:0071495	yes
cell-substrate adhesion	GO:0031589	3.81038e-09	2.79216e-07	--	146	gene32323|gene5366|gene7996|gene12974|gene3182|gene5124|gene12427|gene13616|gene4745|gene20582|gene29514|gene9382|gene12997|gene1770|gene6028|gene32013|gene10914|gene20666|gene14976|gene16503|gene11057|gene20840|gene20842|gene1500|gene30334|gene25556|gene27005|gene3171|gene31359|gene31537|gene31672|gene16333|gene30569|gene3512|gene17112|gene33332	36	gene20666|gene25556|gene1770|gene27005|gene20582|gene14976|gene9382|gene32323|gene30334|gene4745|gene12427|gene32013|gene3182|gene13616|gene30569|gene5124|gene31537|gene3171|gene16333|gene1500|gene29514|gene11057|gene10914|gene31359|gene3512|gene12997|gene7996	27	gene12974|gene33332|gene5366|gene6028|gene16503|gene20840|gene31672|gene20842|gene17112	9	http://amigo.geneontology.org/amigo/term/GO:0031589	yes
cell-cell adhesion	GO:0098609	4.30962e-09	3.12902e-07	GO:0016337	367	gene17051|gene32323|gene25751|gene7069|gene33411|gene22212|gene7996|gene21763|gene596|gene184|gene18876|gene14666|gene22004|gene25201|gene10301|gene29162|gene31117|gene8387|gene11214|gene12918|gene29514|gene10578|gene27627|gene32992|gene10294|gene768|gene18036|gene1462|gene19427|gene18647|gene10444|gene33448|gene4561|gene25708|gene30339|gene30762|gene4192|gene22307|gene2930|gene17307|gene27005|ge…	66	gene9760|gene2930|gene1462|gene32992|gene25751|gene8185|gene22307|gene27005|gene21763|gene2508|gene10578|gene22004|gene26887|gene19427|gene10301|gene10297|gene29162|gene768|gene4192|gene30339|gene32323|gene18647|gene31574|gene14543|gene5124|gene184|gene18876|gene25682|gene22212|gene12918|gene22761|gene7069|gene29514|gene5126|gene2002|gene29045|gene17011|gene10444|gene10299|gene8387|gene17051|gene…	57	gene939|gene11214|gene30762|gene29561|gene18678|gene25708|gene31672|gene33411|gene18676	9	http://amigo.geneontology.org/amigo/term/GO:0098609	yes
regulation of nervous system development	GO:0051960	4.70559e-09	3.38546e-07	--	731	gene10806|gene5031|gene184|gene30492|gene28791|gene22162|gene13526|gene21393|gene2678|gene10367|gene23024|gene6721|gene27843|gene1500|gene6641|gene16091|gene18195|gene17654|gene23955|gene32013|gene15236|gene20792|gene27005|gene13848|gene32454|gene3174|gene30839|gene15930|gene11869|gene3986|gene27117|gene5447|gene5916|gene14369|gene20321|gene9832|gene11744|gene19427|gene18647|gene27614|gene20840|g…	109	gene10367|gene27843|gene12217|gene10181|gene35071|gene11869|gene2678|gene27005|gene20582|gene33159|gene21602|gene17855|gene18195|gene17654|gene4806|gene9832|gene22162|gene11773|gene10861|gene31574|gene15973|gene23955|gene768|gene32013|gene5565|gene14248|gene11150|gene2742|gene18647|gene30729|gene32454|gene23024|gene5126|gene157|gene16626|gene184|gene21393|gene25994|gene12724|gene19427|gene31330|g…	71	gene1658|gene33332|gene25559|gene13526|gene1659|gene5916|gene20247|gene4415|gene15236|gene5819|gene15643|gene31101|gene10806|gene30492|gene16503|gene24425|gene18009|gene27614|gene25213|gene15552|gene3174|gene14369|gene27358|gene20840|gene20842|gene16264|gene31626|gene774|gene16091|gene5031|gene6111|gene6721|gene15930|gene26460|gene30839|gene22501|gene17137|gene17112	38	http://amigo.geneontology.org/amigo/term/GO:0051960	yes
organelle organization	GO:0006996	5.05938e-09	3.6072e-07	GO:1902589	2178	gene32595|gene10806|gene31838|gene5507|gene19474|gene21920|gene2783|gene30648|gene32289|gene30110|gene22519|gene2063|gene17318|gene21791|gene31952|gene12998|gene13504|gene13503|gene30098|gene13658|gene25019|gene7437|gene27843|gene12028|gene7724|gene20734|gene14826|gene1356|gene13799|gene11704|gene14630|gene21891|gene9622|gene25572|gene6212|gene27594|gene13622|gene27163|gene21952|gene33589|gene269…	260	gene26596|gene12550|gene12821|gene11367|gene2272|gene9832|gene6492|gene20705|gene14630|gene31023|gene14469|gene768|gene3768|gene1699|gene29773|gene24544|gene23041|gene30098|gene26296|gene12724|gene4834|gene7292|gene7069|gene19680|gene2284|gene25019|gene12998|gene5524|gene7890|gene7891|gene14826|gene13547|gene6914|gene23776|gene25367|gene16633|gene10186|gene15973|gene25017|gene20819|gene24736|gene…	109	gene5951|gene4782|gene15914|gene21891|gene13622|gene31952|gene32289|gene21952|gene4377|gene26111|gene10806|gene24794|gene16869|gene32595|gene623|gene6195|gene33249|gene8355|gene29868|gene23850|gene15100|gene6305|gene17236|gene26614|gene27628|gene27198|gene27582|gene16031|gene1283|gene29954|gene33211|gene14272|gene1532|gene8156|gene18777|gene19348|gene31363|gene20810|gene17807|gene4299|gene10317|g…	151	http://amigo.geneontology.org/amigo/term/GO:0006996	yes
response to oxygen-containing compound	GO:1901700	5.35085e-09	3.74749e-07	--	1060	gene10806|gene27079|gene7045|gene28791|gene29702|gene27563|gene19370|gene17416|gene13504|gene6931|gene19341|gene1500|gene8377|gene18702|gene10444|gene32742|gene4848|gene18511|gene25572|gene16626|gene34231|gene8117|gene27005|gene19348|gene8508|gene9946|gene17957|gene28640|gene12703|gene622|gene23672|gene2664|gene11866|gene2702|gene19905|gene15930|gene11869|gene5356|gene22181|gene2841|gene29872|gen…	145	gene12724|gene622|gene12522|gene8174|gene1809|gene11402|gene10636|gene13860|gene15859|gene22584|gene24282|gene11866|gene7153|gene19341|gene11869|gene27005|gene12928|gene21932|gene31574|gene4191|gene12883|gene24404|gene30569|gene11382|gene17416|gene20081|gene12703|gene17957|gene1500|gene7167|gene34231|gene2479|gene19232|gene6248|gene26434|gene11744|gene28692|gene2973|gene9468|gene6641|gene31996|ge…	97	gene29872|gene23672|gene2841|gene13504|gene21997|gene18511|gene71|gene3605|gene2279|gene26111|gene14465|gene18724|gene15643|gene10806|gene14380|gene6716|gene20367|gene6711|gene24425|gene17112|gene24562|gene25213|gene15552|gene640|gene2702|gene7654|gene19348|gene2664|gene11092|gene5819|gene9946|gene9392|gene24123|gene32646|gene774|gene27079|gene2221|gene17171|gene29702|gene16616|gene6111|gene15930…	48	http://amigo.geneontology.org/amigo/term/GO:1901700	yes
cellular response to organonitrogen compound	GO:0071417	5.34834e-09	3.74749e-07	--	314	gene4848|gene31466|gene5245|gene15859|gene9392|gene7167|gene20855|gene6353|gene29702|gene16824|gene27563|gene19370|gene16284|gene1976|gene16282|gene19232|gene1809|gene20367|gene13504|gene11382|gene6248|gene9468|gene2221|gene11744|gene6641|gene29488|gene12007|gene24404|gene30729|gene24425|gene26111|gene18724|gene22584|gene16626|gene8117|gene1498|gene27005|gene24562|gene27533|gene12724|gene9946|gen…	59	gene22584|gene16282|gene15859|gene21181|gene4848|gene27005|gene12217|gene8117|gene20855|gene5245|gene27533|gene28640|gene1976|gene29488|gene6353|gene24404|gene30569|gene30729|gene16824|gene10395|gene11382|gene16626|gene12724|gene1498|gene622|gene1500|gene7167|gene2479|gene16284|gene19232|gene19370|gene138|gene6248|gene10636|gene1809|gene11744|gene31466|gene9468|gene16055|gene12007|gene6641	41	gene26111|gene24123|gene5819|gene2221|gene29702|gene23672|gene6711|gene13504|gene20367|gene24562|gene7654|gene24425|gene17112|gene27563|gene18724|gene25213|gene9946|gene9392	18	http://amigo.geneontology.org/amigo/term/GO:0071417	yes
cellular component morphogenesis	GO:0032989	5.82628e-09	4.04467e-07	--	418	gene17051|gene22212|gene25751|gene13441|gene138|gene5031|gene20528|gene30492|gene6275|gene774|gene31117|gene30207|gene5447|gene20582|gene1809|gene31359|gene15552|gene30762|gene3113|gene32992|gene35071|gene32013|gene22574|gene14369|gene19677|gene2085|gene12481|gene15916|gene2611|gene26460|gene10914|gene20666|gene33446|gene3174|gene14976|gene18195|gene11139|gene16503|gene21590|gene31996|gene17654|g…	72	gene10186|gene28723|gene10578|gene32992|gene20666|gene15916|gene25556|gene25751|gene13441|gene27005|gene20582|gene5447|gene6275|gene2357|gene14976|gene18195|gene17654|gene1268|gene30334|gene768|gene32013|gene35071|gene11139|gene2742|gene19677|gene5126|gene5124|gene20081|gene12481|gene2678|gene22212|gene30207|gene27526|gene22574|gene31996|gene8174|gene3613|gene22283|gene10914|gene138|gene31359|gen…	51	gene15236|gene774|gene2611|gene25559|gene3113|gene3174|gene30492|gene14369|gene30762|gene5031|gene16503|gene2085|gene15930|gene18777|gene21590|gene26460|gene30839|gene20840|gene20842|gene15552|gene17112	21	http://amigo.geneontology.org/amigo/term/GO:0032989	yes
regulation of phosphate metabolic process	GO:0019220	6.03167e-09	4.15084e-07	--	1665	gene13903|gene13441|gene24535|gene27364|gene30229|gene12427|gene28791|gene22162|gene21393|gene12918|gene19383|gene2678|gene13504|gene13503|gene16869|gene7996|gene6721|gene26569|gene13848|gene12028|gene5217|gene10444|gene18574|gene11139|gene32742|gene19461|gene23776|gene25572|gene11744|gene7747|gene8117|gene17243|gene27005|gene19427|gene117|gene18647|gene28640|gene2491|gene8951|gene10353|gene622|g…	208	gene5492|gene25556|gene2678|gene19416|gene22002|gene2560|gene22162|gene20705|gene6251|gene3768|gene11139|gene21393|gene20276|gene25316|gene12724|gene622|gene12526|gene12918|gene18311|gene19461|gene13903|gene7102|gene31330|gene10332|gene3986|gene10636|gene2048|gene23776|gene25245|gene24781|gene16637|gene6706|gene7747|gene12679|gene32742|gene27005|gene12928|gene4647|gene4806|gene29209|gene31574|gen…	141	gene4571|gene25559|gene13503|gene33319|gene13504|gene20367|gene11632|gene10331|gene31247|gene26111|gene6721|gene5819|gene3741|gene3188|gene31101|gene33922|gene10580|gene30762|gene16503|gene71|gene8960|gene2491|gene17282|gene16488|gene16869|gene24562|gene7492|gene33411|gene25213|gene15552|gene17243|gene8801|gene12974|gene31594|gene25422|gene14285|gene30785|gene25522|gene11478|gene14369|gene29868|g…	67	http://amigo.geneontology.org/amigo/term/GO:0019220	yes
regulation of cell development	GO:0060284	6.16483e-09	4.2059e-07	--	797	gene10806|gene5031|gene184|gene30492|gene28791|gene22162|gene13526|gene21393|gene2678|gene10367|gene23024|gene6721|gene27843|gene1500|gene6641|gene17062|gene16091|gene18195|gene23955|gene16626|gene7747|gene27163|gene20792|gene27005|gene13848|gene622|gene3174|gene3559|gene19905|gene30839|gene20705|gene20259|gene15930|gene11869|gene3986|gene20528|gene5447|gene5916|gene1658|gene14369|gene20321|gene9…	116	gene10367|gene18574|gene27843|gene12217|gene10181|gene12724|gene11869|gene2678|gene27005|gene20582|gene26046|gene27163|gene33159|gene21602|gene5042|gene1571|gene18195|gene9832|gene4806|gene22162|gene20705|gene10861|gene17855|gene31574|gene23955|gene768|gene32013|gene5565|gene14248|gene11150|gene2742|gene18647|gene30729|gene21393|gene23024|gene5126|gene157|gene16626|gene184|gene20321|gene25994|gen…	77	gene1658|gene33332|gene25559|gene13526|gene1659|gene5916|gene20247|gene4415|gene15236|gene5819|gene15643|gene31101|gene10806|gene30492|gene17062|gene16503|gene24425|gene18009|gene27614|gene25213|gene15552|gene3174|gene14369|gene27358|gene20840|gene20842|gene16264|gene25116|gene774|gene16091|gene5031|gene6111|gene6721|gene15930|gene26460|gene30839|gene22501|gene17137|gene17112	39	http://amigo.geneontology.org/amigo/term/GO:0060284	yes
response to hormone	GO:0009725	7.12226e-09	4.81757e-07	--	486	gene17051|gene10806|gene10636|gene17137|gene22181|gene1200|gene24123|gene20081|gene19348|gene6111|gene27079|gene5819|gene18809|gene28791|gene15631|gene27563|gene25362|gene33839|gene19370|gene1809|gene27566|gene16282|gene29532|gene15552|gene18724|gene1976|gene29093|gene7948|gene6931|gene20367|gene11382|gene24562|gene2612|gene19341|gene2221|gene3739|gene8377|gene9468|gene18702|gene25295|gene11174|g…	80	gene12217|gene1200|gene16282|gene2357|gene26887|gene27005|gene25295|gene18702|gene12928|gene11174|gene28640|gene21932|gene6353|gene32742|gene33839|gene26164|gene20280|gene17778|gene4982|gene1976|gene19341|gene4191|gene29488|gene18809|gene30569|gene2973|gene11382|gene28791|gene20081|gene8377|gene25572|gene25035|gene34231|gene15631|gene8174|gene24282|gene3739|gene29532|gene19370|gene6248|gene10636|…	55	gene11860|gene25559|gene23672|gene19348|gene20367|gene5819|gene10806|gene6716|gene6711|gene7948|gene24562|gene15552|gene7654|gene18724|gene24123|gene32646|gene27079|gene2221|gene6111|gene15930|gene27563|gene5356|gene17137|gene27566|gene25362	25	http://amigo.geneontology.org/amigo/term/GO:0009725	yes
muscle cell development	GO:0055001	7.32032e-09	4.90958e-07	--	70	gene31466|gene8249|gene12912|gene10489|gene27018|gene15552|gene27093|gene7948|gene11523|gene15043|gene27163|gene1699|gene24225|gene15142|gene9760|gene28626|gene29773|gene24140|gene15995|gene31637|gene2358|gene19905|gene1570	23	gene12912|gene24225|gene15995|gene31637|gene24140|gene15142|gene28626|gene11523|gene9760|gene31466|gene10489|gene27163|gene19905|gene1570|gene15043|gene29773|gene27093|gene1699|gene27018	19	gene2358|gene8249|gene15552|gene7948	4	http://amigo.geneontology.org/amigo/term/GO:0055001	yes
muscle structure development	GO:0061061	7.88595e-09	5.24449e-07	--	93	gene19370|gene33771|gene5385|gene24254|gene30012|gene12407|gene13547|gene10489|gene12997|gene7948|gene18511|gene20711|gene24406|gene23759|gene157|gene17654|gene325|gene31023|gene15587|gene17955|gene1832|gene16649|gene29137|gene4654|gene2664|gene15995|gene22080	27	gene23759|gene22080|gene1832|gene30012|gene17654|gene31023|gene5385|gene16649|gene24406|gene12407|gene17955|gene24254|gene4654|gene19370|gene15995|gene12997|gene15587|gene13547|gene10489|gene157|gene33771|gene29137	22	gene2664|gene18511|gene20711|gene325|gene7948	5	http://amigo.geneontology.org/amigo/term/GO:0061061	yes
mitotic cell cycle phase transition	GO:0044772	8.07178e-09	5.32334e-07	--	191	gene25639|gene2552|gene4997|gene34202|gene13486|gene27628|gene11320|gene8803|gene13852|gene10203|gene17807|gene21791|gene28630|gene16569|gene16869|gene11668|gene25052|gene20754|gene13799|gene31594|gene18211|gene21209|gene9032|gene21777|gene7863|gene24562|gene16052|gene29868|gene3188|gene23308|gene16488|gene8355|gene4272|gene21997|gene1283|gene4343|gene3121|gene17399|gene18777|gene21372|gene6711|g…	42	--	0	gene10203|gene3121|gene21997|gene17807|gene18777|gene34202|gene16569|gene13852|gene3188|gene11320|gene4272|gene16488|gene6711|gene16869|gene24562|gene21209|gene21372|gene8803|gene7863|gene31594|gene20754|gene8355|gene13799|gene29868|gene17399|gene18211|gene2552|gene28630|gene21777|gene4343|gene23308|gene7492|gene4997|gene11668|gene16052|gene27628|gene9032|gene25639|gene21791|gene1283|gene13486|ge…	42	http://amigo.geneontology.org/amigo/term/GO:0044772	yes
positive regulation of cell migration	GO:0030335	8.4386e-09	5.51926e-07	--	438	gene17051|gene33771|gene5031|gene20528|gene30492|gene8512|gene5856|gene26164|gene20877|gene11382|gene15930|gene26046|gene16282|gene12918|gene2560|gene2123|gene15552|gene20081|gene21534|gene21133|gene13811|gene16333|gene5124|gene31101|gene9468|gene9832|gene2221|gene13951|gene26460|gene29323|gene33448|gene10332|gene18641|gene24404|gene13961|gene11267|gene31330|gene30762|gene7766|gene25572|gene16503…	74	gene21181|gene16282|gene11112|gene28640|gene34318|gene2352|gene8512|gene5042|gene26887|gene1268|gene9832|gene2560|gene21133|gene31574|gene13951|gene10417|gene28626|gene13811|gene25316|gene24404|gene24544|gene18641|gene11382|gene25572|gene5124|gene20081|gene32699|gene20276|gene2123|gene20259|gene564|gene16333|gene12918|gene12883|gene8508|gene4544|gene5856|gene31330|gene10332|gene33771|gene10914|ge…	52	gene14111|gene20877|gene11267|gene14839|gene31101|gene30492|gene30762|gene16503|gene27614|gene6631|gene25213|gene15552|gene18729|gene13961|gene2221|gene24890|gene29323|gene5031|gene7766|gene15930|gene26460|gene30839	22	http://amigo.geneontology.org/amigo/term/GO:0030335	yes
regulation of chromosome segregation	GO:0051983	9.01837e-09	5.85011e-07	--	118	gene32595|gene8803|gene13486|gene774|gene10546|gene15159|gene27091|gene4377|gene20711|gene25052|gene12028|gene20754|gene13866|gene13495|gene8016|gene23850|gene30966|gene25422|gene27005|gene24562|gene29868|gene6305|gene14272|gene25828|gene32456|gene23630|gene29130|gene21997|gene6195|gene17399|gene34612	31	gene27005|gene23630	2	gene21997|gene4377|gene15159|gene25828|gene32456|gene24562|gene34612|gene13495|gene25422|gene6195|gene20754|gene30966|gene29868|gene17399|gene10546|gene13866|gene20711|gene8803|gene6305|gene774|gene14272|gene12028|gene32595|gene8016|gene29130|gene25052|gene13486|gene27091|gene23850	29	http://amigo.geneontology.org/amigo/term/GO:0051983	yes
cell cycle	GO:0007049	1.18979e-08	7.59352e-07	--	568	gene32595|gene2866|gene20156|gene33967|gene9597|gene29868|gene30550|gene29453|gene16869|gene32277|gene27392|gene33742|gene9622|gene33871|gene15338|gene17243|gene13729|gene30229|gene27448|gene13518|gene24794|gene4537|gene19905|gene2665|gene13486|gene27055|gene26614|gene16006|gene29086|gene5916|gene16844|gene20204|gene13522|gene3505|gene67|gene4377|gene7417|gene9618|gene20754|gene15848|gene24562|ge…	89	gene2122|gene30609|gene3505|gene13729|gene13518|gene20696|gene4940|gene23626|gene29086|gene19905|gene27392|gene15338|gene16637|gene14216	14	gene13522|gene12497|gene20156|gene18631|gene5916|gene2866|gene26492|gene30966|gene21997|gene4537|gene9622|gene29453|gene2586|gene9438|gene8605|gene4377|gene33742|gene15888|gene33922|gene33871|gene4628|gene24715|gene13690|gene16844|gene24052|gene27428|gene24785|gene27448|gene24794|gene16006|gene16869|gene9597|gene15848|gene29283|gene32595|gene17243|gene16488|gene23651|gene19195|gene20754|gene7005|…	75	http://amigo.geneontology.org/amigo/term/GO:0007049	yes
regulation of intracellular signal transduction	GO:1902531	1.18582e-08	7.59352e-07	GO:0010627	1748	gene32047|gene13903|gene13441|gene25658|gene12408|gene7996|gene7203|gene12427|gene28791|gene8249|gene22162|gene21393|gene2678|gene6305|gene27364|gene32277|gene1500|gene5217|gene13670|gene10444|gene18574|gene23776|gene25572|gene32013|gene7747|gene8898|gene17325|gene20418|gene8117|gene14543|gene5632|gene27005|gene10914|gene117|gene18311|gene13848|gene8951|gene8194|gene622|gene32699|gene4782|gene355…	215	gene5492|gene25556|gene2678|gene30070|gene3374|gene2560|gene8630|gene22162|gene768|gene3768|gene28626|gene10592|gene17334|gene21393|gene13712|gene25316|gene12724|gene12910|gene622|gene11994|gene12526|gene18311|gene11523|gene25374|gene13903|gene31330|gene10332|gene3986|gene30298|gene25658|gene13547|gene23776|gene7747|gene10877|gene6706|gene17325|gene27005|gene12928|gene4647|gene17602|gene6143|gene…	155	gene2611|gene29872|gene4782|gene14378|gene14379|gene13444|gene33319|gene31247|gene20367|gene29631|gene7203|gene11632|gene7558|gene3605|gene11267|gene25559|gene18724|gene30523|gene71|gene30762|gene16503|gene12408|gene8960|gene17282|gene22254|gene3121|gene7492|gene25213|gene15552|gene8801|gene10317|gene30785|gene25522|gene14369|gene7008|gene20418|gene4346|gene6480|gene20840|gene6305|gene20842|gene9…	60	http://amigo.geneontology.org/amigo/term/GO:1902531	yes
regulation of DNA-dependent DNA replication	GO:0090329	1.22189e-08	7.736e-07	--	41	gene32120|gene30079|gene26079|gene31330|gene26111|gene28630|gene6009|gene623|gene23751|gene15914|gene21997|gene16049|gene6711|gene21389|gene24785|gene15904|gene29453	17	gene31330	1	gene26111|gene623|gene30079|gene15904|gene32120|gene15914|gene6009|gene29453|gene21997|gene28630|gene26079|gene16049|gene24785|gene23751|gene21389|gene6711	16	http://amigo.geneontology.org/amigo/term/GO:0090329	yes
positive regulation of transport	GO:0051050	1.24892e-08	7.84439e-07	--	825	gene13441|gene19474|gene25658|gene22456|gene30492|gene12912|gene4911|gene21393|gene2678|gene30098|gene1752|gene13848|gene6641|gene18702|gene2783|gene23776|gene17325|gene8117|gene9946|gene28640|gene25340|gene622|gene1624|gene3174|gene29272|gene27643|gene11632|gene33576|gene17017|gene5131|gene18678|gene28791|gene32063|gene25630|gene3986|gene8678|gene5856|gene21906|gene14684|gene1773|gene9468|gene18…	118	gene1752|gene2678|gene19416|gene2560|gene768|gene1200|gene21393|gene30098|gene12912|gene12724|gene18702|gene7069|gene31330|gene11402|gene3986|gene24387|gene25658|gene13547|gene23776|gene16321|gene17325|gene22584|gene24282|gene9545|gene11112|gene12883|gene30569|gene11382|gene20081|gene33023|gene14684|gene2783|gene18689|gene1624|gene27526|gene25032|gene26434|gene13848|gene27643|gene26942|gene28692|…	90	gene25559|gene14378|gene11632|gene8678|gene28609|gene15643|gene31101|gene30492|gene30762|gene29346|gene27614|gene3174|gene21906|gene29272|gene4911|gene9946|gene25116|gene774|gene17171|gene23933|gene4670|gene7766|gene18678|gene26460|gene17017|gene1283|gene25630|gene23850	28	http://amigo.geneontology.org/amigo/term/GO:0051050	yes
positive regulation of angiogenesis	GO:0045766	1.38978e-08	8.66042e-07	--	120	gene6251|gene29872|gene34318|gene26164|gene22162|gene3374|gene10686|gene13441|gene19911|gene6558|gene11744|gene5217|gene10914|gene27614|gene17468|gene13951|gene4960|gene16503|gene21133|gene25316|gene14111|gene5632|gene29093|gene14543|gene4544|gene25559|gene31101|gene10332|gene33448|gene29350|gene26887	31	gene4960|gene13441|gene11744|gene26887|gene3374|gene22162|gene21133|gene13951|gene6251|gene19911|gene10686|gene14543|gene25316|gene5632|gene4544|gene34318|gene10332|gene10914|gene33448|gene29093|gene5217|gene26164|gene29350|gene17468	24	gene14111|gene25559|gene31101|gene16503|gene27614|gene6558|gene29872	7	http://amigo.geneontology.org/amigo/term/GO:0045766	yes
positive regulation of vasculature development	GO:1904018	1.42002e-08	8.7797e-07	--	133	gene4859|gene6251|gene29872|gene34318|gene26164|gene22162|gene3374|gene15552|gene10686|gene13441|gene19911|gene6558|gene11744|gene5217|gene10914|gene27614|gene17468|gene13951|gene4960|gene16503|gene21133|gene25316|gene14111|gene5632|gene29093|gene14543|gene25559|gene31101|gene10332|gene33448|gene4544|gene29350|gene26887	33	gene4960|gene13441|gene11744|gene26887|gene3374|gene10686|gene21133|gene13951|gene6251|gene19911|gene22162|gene14543|gene25316|gene4859|gene5632|gene4544|gene34318|gene10332|gene10914|gene33448|gene29093|gene5217|gene26164|gene29350|gene17468	25	gene14111|gene29872|gene31101|gene16503|gene27614|gene15552|gene6558|gene25559	8	http://amigo.geneontology.org/amigo/term/GO:1904018	yes
response to organic substance	GO:0010033	1.63172e-08	1.00104e-06	--	1914	gene10806|gene31466|gene7614|gene7996|gene12852|gene27079|gene3504|gene7045|gene26164|gene29702|gene9946|gene23300|gene27563|gene19370|gene27566|gene17318|gene12918|gene10367|gene13504|gene6931|gene2352|gene1752|gene19341|gene25408|gene1500|gene8377|gene9468|gene18702|gene10444|gene32742|gene1034|gene4848|gene22162|gene25572|gene16626|gene34231|gene8117|gene27958|gene27005|gene19348|gene8508|gene…	231	gene1752|gene1809|gene33839|gene22162|gene6991|gene27533|gene6251|gene928|gene28626|gene26449|gene34423|gene22806|gene12724|gene25408|gene18702|gene1906|gene12918|gene3916|gene11382|gene23300|gene29252|gene1200|gene12852|gene11402|gene2045|gene10636|gene13860|gene30484|gene29093|gene23776|gene21362|gene12007|gene10877|gene15859|gene22584|gene24282|gene11866|gene7153|gene32742|gene11869|gene27005|…	162	gene1659|gene11982|gene11860|gene29872|gene23672|gene17112|gene2841|gene13504|gene21997|gene31101|gene71|gene16503|gene10331|gene3605|gene25559|gene26111|gene14465|gene5819|gene15643|gene25213|gene10806|gene24483|gene3121|gene6716|gene20367|gene6711|gene7948|gene14379|gene24562|gene27614|gene17318|gene1034|gene15552|gene15883|gene18009|gene24425|gene15904|gene640|gene2702|gene7654|gene2800|gene21…	69	http://amigo.geneontology.org/amigo/term/GO:0010033	yes
regulation of transferase activity	GO:0051338	1.76198e-08	1.07264e-06	--	830	gene13441|gene1570|gene24535|gene27364|gene11668|gene117|gene29453|gene29514|gene2678|gene16869|gene11139|gene32742|gene25572|gene11744|gene8117|gene17243|gene27005|gene10914|gene21389|gene18311|gene13848|gene622|gene623|gene11664|gene30785|gene18676|gene4238|gene30079|gene16473|gene8249|gene3986|gene31289|gene18647|gene6092|gene33319|gene19383|gene9468|gene21639|gene32013|gene19427|gene6706|gene…	118	gene21181|gene5492|gene32992|gene32742|gene16282|gene25556|gene2678|gene13441|gene27005|gene20081|gene1264|gene18888|gene10417|gene26887|gene1570|gene2560|gene20850|gene16333|gene5245|gene31574|gene12679|gene12724|gene14199|gene3986|gene32013|gene31996|gene11139|gene32791|gene27364|gene19911|gene18647|gene30729|gene4238|gene16824|gene27093|gene31289|gene21639|gene10914|gene622|gene19427|gene31330…	73	gene4571|gene3121|gene33319|gene13622|gene20367|gene4415|gene71|gene16473|gene10331|gene26111|gene5819|gene30079|gene3741|gene3188|gene33922|gene30762|gene17116|gene4272|gene16869|gene24562|gene34612|gene17243|gene8801|gene623|gene20754|gene30785|gene15904|gene29868|gene2085|gene20840|gene20842|gene27336|gene774|gene31506|gene939|gene4083|gene11668|gene29453|gene6111|gene8016|gene23308|gene21389|…	45	http://amigo.geneontology.org/amigo/term/GO:0051338	yes
actin filament-based process	GO:0030029	1.78612e-08	1.07903e-06	--	332	gene17761|gene24254|gene7890|gene24250|gene8750|gene20528|gene13961|gene11367|gene5462|gene14000|gene13547|gene4911|gene32813|gene6914|gene20900|gene12998|gene1718|gene31838|gene31023|gene1832|gene13526|gene27843|gene13951|gene6700|gene14976|gene8250|gene16503|gene6305|gene10186|gene25572|gene27594|gene24225|gene1699|gene27163|gene6124|gene26981|gene2646|gene8174|gene12821|gene31359|gene27574|gen…	60	gene24225|gene10186|gene27843|gene26981|gene8174|gene12821|gene1718|gene32813|gene11367|gene27163|gene14976|gene1570|gene14057|gene31023|gene31637|gene13951|gene1699|gene29773|gene27594|gene1571|gene23041|gene8250|gene27574|gene8750|gene28102|gene24254|gene24250|gene31359|gene17761|gene20900|gene9394|gene5195|gene2646|gene1624|gene12998|gene30569|gene5462|gene7890|gene1832|gene11886|gene13547|gen…	49	gene13961|gene15685|gene13526|gene14000|gene16503|gene13008|gene15930|gene6901|gene30839|gene6305|gene4911	11	http://amigo.geneontology.org/amigo/term/GO:0030029	yes
mesonephric epithelium development	GO:0072163	1.94895e-08	1.16848e-06	--	33	gene17051|gene29514|gene31330|gene8960|gene15883|gene7996|gene12974|gene184|gene31574|gene8117|gene6721|gene29252|gene5217|gene19370|gene10332	15	gene31574|gene17051|gene7996|gene29514|gene5217|gene29252|gene31330|gene10332|gene19370|gene184|gene8117	11	gene12974|gene8960|gene6721|gene15883	4	http://amigo.geneontology.org/amigo/term/GO:0072163	yes
negative regulation of cell differentiation	GO:0045596	2.27618e-08	1.35441e-06	--	628	gene33771|gene5031|gene30012|gene33065|gene16412|gene16417|gene27563|gene16418|gene2678|gene10367|gene20292|gene6721|gene27843|gene1500|gene6641|gene16091|gene32742|gene25572|gene16626|gene7747|gene15236|gene15600|gene27005|gene13848|gene622|gene27614|gene2664|gene18676|gene25639|gene18544|gene15859|gene1200|gene22236|gene13670|gene14369|gene18647|gene3174|gene10181|gene26210|gene25559|gene11774|…	95	gene10367|gene25994|gene27843|gene10181|gene32742|gene20582|gene2678|gene13441|gene27005|gene26210|gene9720|gene30012|gene29209|gene16423|gene20280|gene8906|gene9721|gene14247|gene11774|gene6251|gene33159|gene12323|gene1200|gene14248|gene11150|gene18647|gene23024|gene9640|gene16626|gene15600|gene600|gene13670|gene1498|gene622|gene33065|gene18036|gene1500|gene11671|gene7069|gene663|gene6641|gene16…	66	gene1658|gene1659|gene25559|gene16503|gene15236|gene24483|gene24425|gene18009|gene27614|gene25213|gene15552|gene3174|gene14369|gene27563|gene2664|gene22236|gene5819|gene9392|gene16264|gene2221|gene17171|gene16091|gene5031|gene6721|gene25639|gene27358|gene17112|gene25362|gene18676	29	http://amigo.geneontology.org/amigo/term/GO:0045596	yes
regulation of protein modification process	GO:0031399	2.31121e-08	1.36499e-06	--	1703	gene13903|gene13441|gene24535|gene27364|gene22456|gene12427|gene28791|gene22162|gene21393|gene12918|gene19383|gene2678|gene13504|gene16869|gene7996|gene32277|gene26569|gene28419|gene12028|gene5217|gene10444|gene11878|gene18574|gene11139|gene32742|gene19461|gene23776|gene17654|gene25572|gene11744|gene7747|gene8117|gene5632|gene27005|gene10914|gene117|gene18311|gene13848|gene8951|gene4539|gene622|g…	209	gene5492|gene15916|gene25556|gene2678|gene19416|gene2560|gene22162|gene20705|gene6251|gene11139|gene21393|gene20276|gene25316|gene12724|gene622|gene12918|gene18311|gene19461|gene13903|gene31330|gene10332|gene3986|gene2048|gene13547|gene23776|gene25245|gene16637|gene10877|gene6706|gene7747|gene12679|gene32742|gene27005|gene12928|gene4647|gene4295|gene4806|gene29209|gene31574|gene10417|gene4191|gen…	138	gene4571|gene25559|gene3121|gene33319|gene13504|gene20367|gene4415|gene11632|gene10331|gene3605|gene31247|gene26111|gene6721|gene23308|gene3741|gene3188|gene31101|gene33922|gene10580|gene30762|gene24715|gene16503|gene71|gene8960|gene17116|gene17282|gene16488|gene16869|gene24562|gene27614|gene7492|gene34612|gene25213|gene15552|gene8801|gene12974|gene14285|gene30785|gene25522|gene11878|gene11478|ge…	71	http://amigo.geneontology.org/amigo/term/GO:0031399	yes
cell cycle phase transition	GO:0044770	2.84245e-08	1.66631e-06	--	199	gene25639|gene4997|gene34202|gene13486|gene27628|gene11320|gene8803|gene13852|gene10203|gene17807|gene21791|gene28630|gene2552|gene16869|gene11668|gene24562|gene25052|gene20754|gene13799|gene31594|gene16569|gene21209|gene9032|gene21777|gene7863|gene7492|gene16052|gene29868|gene3188|gene23308|gene16488|gene8355|gene4272|gene18211|gene21997|gene1283|gene4343|gene3121|gene17399|gene18777|gene6711|ge…	42	--	0	gene10203|gene3121|gene21997|gene17807|gene18777|gene34202|gene16569|gene13852|gene3188|gene11320|gene4272|gene16488|gene6711|gene16869|gene24562|gene21209|gene7492|gene8803|gene7863|gene31594|gene20754|gene8355|gene13799|gene29868|gene17399|gene18211|gene2552|gene28630|gene21777|gene4343|gene23308|gene21372|gene4997|gene11668|gene16052|gene27628|gene9032|gene25639|gene21791|gene1283|gene13486|ge…	42	http://amigo.geneontology.org/amigo/term/GO:0044770	yes
spindle organization	GO:0007051	2.86979e-08	1.66996e-06	GO:0043146	130	gene25639|gene20810|gene20819|gene22519|gene17318|gene27305|gene21791|gene25833|gene30515|gene2613|gene25052|gene2611|gene17062|gene20754|gene13495|gene23850|gene12028|gene8016|gene9032|gene25422|gene12648|gene24204|gene1707|gene3557|gene29130|gene4299|gene4415|gene6195|gene27726|gene1283|gene20705|gene17116	32	gene3557|gene20819|gene20705	3	gene2611|gene2613|gene24204|gene4415|gene20810|gene4299|gene25052|gene17062|gene22519|gene27305|gene17318|gene13495|gene12648|gene17116|gene25422|gene6195|gene20754|gene1707|gene27726|gene30515|gene25833|gene12028|gene9032|gene8016|gene25639|gene29130|gene21791|gene1283|gene23850	29	http://amigo.geneontology.org/amigo/term/GO:0007051	yes
cellular response to oxygen-containing compound	GO:1901701	3.11379e-08	1.79873e-06	--	632	gene10806|gene29702|gene27563|gene19370|gene13504|gene1500|gene6641|gene18702|gene10444|gene4848|gene11744|gene34231|gene8117|gene27005|gene19348|gene9946|gene28640|gene622|gene23672|gene2664|gene19905|gene11869|gene5356|gene15859|gene29872|gene6248|gene13670|gene9468|gene32013|gene24404|gene4982|gene26111|gene22584|gene17465|gene4191|gene17778|gene640|gene24562|gene12724|gene12928|gene138|gene18…	95	gene22584|gene12217|gene31996|gene16282|gene11869|gene2357|gene21181|gene4848|gene27960|gene27005|gene622|gene11174|gene28640|gene20280|gene16333|gene5245|gene31574|gene17778|gene30501|gene4982|gene32013|gene1976|gene3182|gene4191|gene29488|gene6353|gene24404|gene30569|gene30729|gene16824|gene11382|gene16626|gene13670|gene12724|gene1498|gene18702|gene1500|gene12511|gene12522|gene6641|gene14543|ge…	63	gene29872|gene23672|gene19348|gene20367|gene26111|gene5819|gene10806|gene14380|gene6711|gene24425|gene24562|gene25213|gene14465|gene640|gene7654|gene13504|gene2664|gene18724|gene9946|gene9392|gene24123|gene774|gene2221|gene17171|gene29702|gene16616|gene27563|gene18387|gene5356|gene17137|gene25362|gene17112	32	http://amigo.geneontology.org/amigo/term/GO:1901701	yes
positive regulation of cell proliferation	GO:0008284	3.56914e-08	2.04683e-06	--	804	gene10806|gene23800|gene27364|gene8578|gene30492|gene28791|gene25541|gene12918|gene6931|gene1756|gene12028|gene32742|gene1235|gene25572|gene7747|gene15236|gene5632|gene27005|gene13848|gene17017|gene15930|gene6631|gene26164|gene32063|gene10417|gene16473|gene25630|gene9392|gene6251|gene34318|gene25522|gene11108|gene3374|gene21530|gene24150|gene7948|gene9468|gene6558|gene27614|gene327|gene12007|gene…	114	gene21181|gene1756|gene16333|gene32742|gene20666|gene2357|gene13441|gene27005|gene30110|gene21602|gene17855|gene26887|gene3374|gene12883|gene25572|gene20280|gene1268|gene11112|gene6251|gene4982|gene10417|gene11671|gene33839|gene27364|gene11382|gene28791|gene5124|gene25316|gene26971|gene600|gene2123|gene20003|gene21133|gene31330|gene12918|gene12511|gene33023|gene663|gene32621|gene5632|gene10861|ge…	63	gene14111|gene25559|gene3121|gene20247|gene8801|gene12028|gene8578|gene4820|gene26099|gene6558|gene15236|gene24150|gene10806|gene30492|gene16503|gene23800|gene8960|gene2279|gene7948|gene16869|gene24562|gene27614|gene6631|gene25213|gene15552|gene6711|gene25422|gene13796|gene3113|gene25522|gene25541|gene20840|gene20842|gene7492|gene9392|gene16264|gene26460|gene32646|gene15636|gene2221|gene17171|gen…	51	http://amigo.geneontology.org/amigo/term/GO:0008284	yes
cellular response to DNA damage stimulus	GO:0006974	3.61023e-08	2.0555e-06	GO:0034984	786	gene32595|gene26079|gene33771|gene23800|gene26070|gene27079|gene33967|gene9597|gene12910|gene9618|gene26833|gene12304|gene13504|gene14220|gene32277|gene20325|gene6558|gene26176|gene21777|gene21952|gene20940|gene5632|gene34324|gene21389|gene27091|gene30229|gene32456|gene11982|gene14033|gene623|gene23672|gene15930|gene30079|gene15914|gene15859|gene13580|gene22023|gene30361|gene17562|gene31363|gene1…	112	gene14033|gene14355|gene19680|gene6143|gene3768|gene28725|gene26176|gene26402|gene26833|gene27958|gene600|gene12481|gene12910|gene8312|gene5632|gene4544|gene29923|gene12185|gene12217|gene28692|gene33771|gene15859	22	gene23672|gene15914|gene18631|gene13622|gene7468|gene21952|gene26111|gene12304|gene4571|gene24715|gene16488|gene6711|gene32456|gene32595|gene10490|gene623|gene15904|gene13630|gene21777|gene2200|gene10874|gene29954|gene31594|gene23751|gene31363|gene8797|gene30079|gene27943|gene16844|gene6558|gene7491|gene7492|gene16671|gene24815|gene20940|gene12476|gene7766|gene20325|gene27091|gene21389|gene20746|…	90	http://amigo.geneontology.org/amigo/term/GO:0006974	yes
positive regulation of cellular component movement	GO:0051272	3.64806e-08	2.06219e-06	--	470	gene17051|gene33771|gene5031|gene20528|gene13961|gene8512|gene5856|gene31574|gene20877|gene21181|gene13811|gene11382|gene13848|gene16282|gene12918|gene2560|gene2123|gene15552|gene20081|gene21534|gene21133|gene10914|gene34318|gene16333|gene31101|gene27614|gene9468|gene9832|gene2221|gene2611|gene5042|gene29323|gene10332|gene4544|gene13951|gene24404|gene11267|gene31330|gene30762|gene7766|gene25572|g…	76	gene21181|gene16282|gene11112|gene28640|gene34318|gene2352|gene8512|gene5042|gene26887|gene33448|gene9832|gene2560|gene1268|gene21133|gene31574|gene13951|gene10417|gene28626|gene13811|gene12883|gene24404|gene20276|gene18641|gene11382|gene26164|gene5124|gene20081|gene32699|gene2123|gene20259|gene564|gene16333|gene12918|gene24544|gene8508|gene4544|gene5856|gene31330|gene10332|gene33771|gene10914|ge…	52	gene14111|gene2611|gene20877|gene11267|gene14839|gene31101|gene30492|gene30762|gene16503|gene27614|gene6631|gene25213|gene15552|gene3174|gene18729|gene13961|gene2221|gene24890|gene29323|gene5031|gene7766|gene15930|gene26460|gene30839	24	http://amigo.geneontology.org/amigo/term/GO:0051272	yes
regulation of epithelial cell proliferation	GO:0050678	3.72078e-08	2.08838e-06	--	268	gene34074|gene10806|gene17761|gene25052|gene33023|gene6251|gene15914|gene34318|gene28791|gene29162|gene11382|gene27563|gene6212|gene23776|gene12918|gene3374|gene2123|gene15552|gene20081|gene20367|gene33446|gene13848|gene1462|gene5124|gene20666|gene26971|gene27614|gene11174|gene16503|gene31330|gene6248|gene25572|gene23955|gene24425|gene14111|gene27005|gene21932|gene25559|gene31101|gene10332|gene32…	51	gene1462|gene20666|gene27005|gene11174|gene6212|gene21932|gene3374|gene25572|gene29162|gene17939|gene23955|gene6251|gene11611|gene32791|gene11382|gene23776|gene5124|gene20081|gene26971|gene600|gene2123|gene12918|gene33023|gene17761|gene34318|gene31330|gene10332|gene6248|gene33446|gene13848|gene34074|gene28791	32	gene14111|gene14839|gene25559|gene31101|gene10806|gene3121|gene15914|gene16503|gene20367|gene29631|gene24425|gene27563|gene27614|gene6631|gene17112|gene25213|gene15552|gene2279|gene25052	19	http://amigo.geneontology.org/amigo/term/GO:0050678	yes
actin-myosin filament sliding	GO:0033275	3.92961e-08	2.17475e-06	--	12	gene6914|gene24254|gene20900|gene24250|gene23041|gene6700|gene1832|gene1570|gene32813	9	gene32813|gene24254|gene24250|gene1832|gene6914|gene20900|gene23041|gene1570|gene6700	9	--	0	http://amigo.geneontology.org/amigo/term/GO:0033275	yes
muscle filament sliding	GO:0030049	3.92961e-08	2.17475e-06	--	12	gene6914|gene24254|gene20900|gene24250|gene23041|gene6700|gene1832|gene1570|gene32813	9	gene32813|gene24254|gene24250|gene1832|gene6914|gene20900|gene23041|gene1570|gene6700	9	--	0	http://amigo.geneontology.org/amigo/term/GO:0030049	yes
regulation of small GTPase mediated signal transduction	GO:0051056	4.50729e-08	2.47713e-06	--	285	gene24411|gene21128|gene7203|gene16349|gene14057|gene22254|gene12408|gene774|gene14792|gene12526|gene7492|gene16503|gene18101|gene13712|gene2678|gene13444|gene25374|gene30298|gene15989|gene8630|gene13951|gene8194|gene2611|gene18574|gene6101|gene6305|gene20840|gene25572|gene20842|gene27594|gene7558|gene20418|gene6124|gene10317|gene11150|gene15552|gene22501|gene27574|gene28626|gene8898|gene16338|ge…	53	gene18574|gene8194|gene2678|gene30298|gene6124|gene1571|gene12883|gene8630|gene13951|gene11774|gene16338|gene28626|gene6101|gene15989|gene11150|gene27594|gene18101|gene25374|gene13712|gene27574|gene20259|gene12626|gene1500|gene12526|gene32699|gene8898|gene10592|gene3559|gene16349|gene23980|gene25572|gene21128|gene14057|gene24411|gene3768	35	gene11267|gene14792|gene774|gene2611|gene10317|gene13444|gene16503|gene15552|gene12408|gene7203|gene20418|gene7558|gene20840|gene7492|gene20842|gene6305|gene22254|gene22501	18	http://amigo.geneontology.org/amigo/term/GO:0051056	yes
positive regulation of cell motility	GO:2000147	5.68742e-08	3.10415e-06	--	458	gene17051|gene33771|gene5031|gene20528|gene13961|gene8512|gene5856|gene31574|gene20877|gene13811|gene11382|gene16282|gene12918|gene2560|gene2123|gene15552|gene20081|gene21534|gene21133|gene10914|gene34318|gene16333|gene31101|gene27614|gene9468|gene9832|gene2221|gene13951|gene5042|gene5124|gene10332|gene4544|gene24404|gene11267|gene31330|gene30762|gene7766|gene25572|gene16503|gene18729|gene7747|ge…	74	gene21181|gene16282|gene11112|gene28640|gene34318|gene2352|gene8512|gene5042|gene26887|gene33448|gene9832|gene2560|gene1268|gene21133|gene31574|gene13951|gene10417|gene28626|gene13811|gene12883|gene24404|gene20276|gene18641|gene11382|gene26164|gene5124|gene20081|gene32699|gene2123|gene20259|gene564|gene16333|gene12918|gene24544|gene8508|gene4544|gene5856|gene31330|gene10332|gene33771|gene10914|ge…	52	gene14111|gene20877|gene11267|gene14839|gene31101|gene30492|gene30762|gene16503|gene27614|gene6631|gene29323|gene15552|gene18729|gene13961|gene2221|gene24890|gene25213|gene5031|gene7766|gene15930|gene26460|gene30839	22	http://amigo.geneontology.org/amigo/term/GO:2000147	yes
muscle organ development	GO:0007517	5.76771e-08	3.12641e-06	--	89	gene33771|gene5385|gene24254|gene30012|gene19370|gene12407|gene12997|gene7948|gene18511|gene20711|gene24406|gene23759|gene157|gene17654|gene325|gene31023|gene15587|gene17955|gene1832|gene16649|gene29137|gene4654|gene2664|gene15995|gene10489	25	gene29137|gene23759|gene31023|gene17955|gene4654|gene10489|gene24254|gene15587|gene12997|gene5385|gene15995|gene16649|gene1832|gene24406|gene157|gene30012|gene33771|gene12407|gene17654|gene19370	20	gene2664|gene18511|gene20711|gene325|gene7948	5	http://amigo.geneontology.org/amigo/term/GO:0007517	yes
locomotion	GO:0040011	6.51344e-08	3.50662e-06	--	933	gene10806|gene5031|gene5034|gene18876|gene12427|gene29702|gene12910|gene10201|gene12918|gene12997|gene1756|gene25019|gene1753|gene17360|gene18574|gene18195|gene32742|gene23776|gene1330|gene25572|gene15236|gene20792|gene20418|gene15600|gene27005|gene26984|gene15331|gene28640|gene3174|gene17017|gene15930|gene24411|gene5366|gene16473|gene25630|gene22162|gene20528|gene5856|gene30479|gene11455|gene159…	127	gene24225|gene1756|gene10201|gene1753|gene20666|gene25556|gene3084|gene5042|gene2560|gene26194|gene22162|gene27533|gene6251|gene3768|gene28626|gene32323|gene15600|gene12910|gene12918|gene785|gene8174|gene31330|gene25019|gene5524|gene25295|gene18036|gene27353|gene23776|gene27821|gene25367|gene7951|gene10186|gene27490|gene10181|gene32742|gene11455|gene12997|gene27005|gene4647|gene18195|gene31574|ge…	93	gene33332|gene25559|gene16503|gene2358|gene15236|gene5366|gene31101|gene10806|gene30762|gene24483|gene17282|gene7948|gene468|gene27614|gene15552|gene3174|gene20418|gene5199|gene7558|gene16264|gene13961|gene32646|gene15774|gene29702|gene16091|gene5031|gene16473|gene25362|gene15930|gene10580|gene27358|gene17112|gene25630|gene17017	34	http://amigo.geneontology.org/amigo/term/GO:0040011	yes
DNA replication initiation	GO:0006270	7.42189e-08	3.96871e-06	GO:0042024	27	gene34202|gene16844|gene17807|gene27628|gene16569|gene32608|gene21777|gene21952|gene30229|gene31363|gene24562|gene28041|gene7005	13	--	0	gene32608|gene24562|gene7005|gene28041|gene16844|gene31363|gene21777|gene17807|gene21952|gene34202|gene27628|gene16569|gene30229	13	http://amigo.geneontology.org/amigo/term/GO:0006270	yes
regulation of ossification	GO:0030278	8.14685e-08	4.32712e-06	--	156	gene17051|gene25639|gene18544|gene30110|gene663|gene7996|gene12974|gene28791|gene25362|gene600|gene20582|gene3374|gene21530|gene15552|gene20081|gene13441|gene29556|gene34334|gene30399|gene2221|gene12107|gene32742|gene20285|gene15236|gene28781|gene27005|gene25213|gene13848|gene2664|gene10395|gene4679|gene10636|gene14574|gene17112|gene6631	35	gene32742|gene13441|gene27005|gene20582|gene3374|gene20285|gene10395|gene30399|gene28781|gene20081|gene600|gene14574|gene663|gene18544|gene34334|gene10636|gene4679|gene17051|gene21530|gene13848|gene30110|gene29556|gene7996|gene12107|gene28791	25	gene12974|gene15236|gene2221|gene15552|gene25639|gene2664|gene6631|gene25213|gene25362|gene17112	10	http://amigo.geneontology.org/amigo/term/GO:0030278	yes
response to stimulus	GO:0050896	8.8662e-08	4.67781e-06	GO:0051869	5638	gene26079|gene33771|gene7996|gene3505|gene26070|gene12852|gene27079|gene15478|gene12912|gene12910|gene32462|gene3084|gene12918|gene29514|gene12304|gene21952|gene3405|gene19461|gene23776|gene7747|gene27005|gene16734|gene28640|gene24140|gene32456|gene28164|gene622|gene623|gene20705|gene20259|gene17761|gene1682|gene13580|gene14378|gene29872|gene14763|gene17562|gene15267|gene7022|gene7020|gene7021|ge…	577	gene1752|gene3374|gene2776|gene928|gene1200|gene34423|gene22806|gene12724|gene23300|gene29252|gene1373|gene10332|gene1682|gene10871|gene10877|gene6706|gene20018|gene7153|gene7152|gene20017|gene18597|gene9545|gene21932|gene17654|gene7996|gene4806|gene7399|gene24527|gene31890|gene4191|gene30569|gene11382|gene20081|gene29115|gene1500|gene22574|gene20713|gene5613|gene6248|gene26434|gene27093|gene1174…	353	gene29566|gene29872|gene1659|gene31363|gene23672|gene15914|gene18631|gene2841|gene19254|gene5607|gene12611|gene4820|gene2279|gene25559|gene26111|gene12304|gene5366|gene24150|gene10806|gene4571|gene24715|gene3405|gene6716|gene18027|gene16488|gene6711|gene7948|gene32456|gene32595|gene12266|gene10490|gene623|gene33249|gene15904|gene13630|gene32646|gene13622|gene21777|gene25116|gene18511|gene10331|ge…	224	http://amigo.geneontology.org/amigo/term/GO:0050896	yes
regulation of MAPK cascade	GO:0043408	1.04888e-07	5.49726e-06	--	657	gene13903|gene7996|gene12427|gene28791|gene22162|gene2678|gene27364|gene6721|gene5217|gene10444|gene23776|gene25572|gene32013|gene7747|gene5632|gene27005|gene117|gene13848|gene8951|gene622|gene3559|gene30785|gene11632|gene20259|gene21128|gene8249|gene3986|gene31289|gene20850|gene33319|gene14369|gene19383|gene9468|gene17282|gene11744|gene10914|gene11664|gene33812|gene4982|gene30762|gene25316|gene2…	96	gene21181|gene27093|gene18888|gene32992|gene12724|gene25556|gene2678|gene10532|gene27005|gene2352|gene20081|gene10332|gene25032|gene4647|gene2292|gene33812|gene25572|gene22162|gene16333|gene5245|gene31574|gene12427|gene11774|gene3986|gene32013|gene1976|gene12883|gene27364|gene19911|gene24569|gene20850|gene10395|gene23776|gene31289|gene4982|gene8951|gene20259|gene21602|gene622|gene31330|gene138|ge…	71	gene3121|gene33319|gene20367|gene71|gene31247|gene30762|gene16503|gene17282|gene7492|gene15552|gene8801|gene30785|gene14369|gene4346|gene8249|gene6480|gene10331|gene5819|gene31506|gene6721|gene10580|gene10873|gene11632|gene8032|gene17112	25	http://amigo.geneontology.org/amigo/term/GO:0043408	yes
mesonephric tubule development	GO:0072164	1.05665e-07	5.50151e-06	--	32	gene17051|gene29514|gene31330|gene8960|gene15883|gene7996|gene12974|gene184|gene31574|gene8117|gene6721|gene29252|gene5217|gene19370	14	gene31574|gene17051|gene7996|gene29514|gene5217|gene29252|gene31330|gene19370|gene184|gene8117	10	gene12974|gene8960|gene6721|gene15883	4	http://amigo.geneontology.org/amigo/term/GO:0072164	yes
negative regulation of macromolecule metabolic process	GO:0010605	1.08921e-07	5.63398e-06	--	2315	gene13903|gene10806|gene13441|gene25658|gene2783|gene27079|gene1184|gene9597|gene12427|gene28791|gene29702|gene28692|gene27563|gene19370|gene30550|gene27566|gene33023|gene4221|gene23477|gene2678|gene19427|gene4113|gene3395|gene3396|gene26569|gene13848|gene28419|gene26567|gene10444|gene11878|gene6558|gene11139|gene32742|gene22456|gene17486|gene17654|gene18511|gene16626|gene7747|gene15236|gene33871…	266	gene5492|gene15916|gene2678|gene19416|gene4940|gene22002|gene9720|gene9721|gene10578|gene3374|gene31890|gene33839|gene6991|gene27109|gene6251|gene11139|gene26449|gene24544|gene22806|gene12724|gene622|gene11994|gene18311|gene19461|gene29252|gene1373|gene31330|gene18544|gene16734|gene10636|gene544|gene29093|gene25658|gene13547|gene21362|gene7747|gene1809|gene4960|gene10181|gene32742|gene11455|gene2…	149	gene7266|gene25559|gene23672|gene15914|gene18631|gene13622|gene25552|gene11632|gene6558|gene28428|gene26111|gene4076|gene14839|gene3761|gene10806|gene24715|gene4272|gene16488|gene6711|gene5522|gene8040|gene29868|gene30550|gene28630|gene10331|gene21002|gene2200|gene32120|gene6111|gene27582|gene10873|gene28423|gene17137|gene8032|gene33211|gene23751|gene20247|gene18511|gene8797|gene31247|gene24483|g…	117	http://amigo.geneontology.org/amigo/term/GO:0010605	yes
regulation of neurogenesis	GO:0050767	1.2989e-07	6.63194e-06	--	651	gene10806|gene5031|gene184|gene30492|gene28791|gene22162|gene14369|gene21393|gene2678|gene10367|gene23024|gene6721|gene27843|gene1500|gene6641|gene16091|gene18195|gene23955|gene11744|gene15236|gene20792|gene27005|gene13848|gene27614|gene30839|gene15930|gene11869|gene3986|gene5447|gene5916|gene13526|gene20321|gene9832|gene32013|gene19427|gene18647|gene4508|gene10181|gene12724|gene22501|gene25559|g…	95	gene10367|gene27843|gene12217|gene10181|gene2742|gene11869|gene2678|gene27005|gene20582|gene33159|gene21602|gene17855|gene18195|gene9832|gene4806|gene22162|gene10861|gene31574|gene23955|gene768|gene32013|gene5565|gene14248|gene11150|gene18647|gene30729|gene21393|gene23024|gene5126|gene157|gene16626|gene184|gene25994|gene12724|gene19427|gene31330|gene1500|gene31117|gene20792|gene11774|gene14247|ge…	61	gene1658|gene33332|gene25559|gene13526|gene1659|gene5916|gene20247|gene15236|gene15643|gene31101|gene10806|gene30492|gene16503|gene24425|gene18009|gene27614|gene25213|gene15552|gene3174|gene14369|gene27358|gene5819|gene16264|gene774|gene16091|gene5031|gene6111|gene6721|gene15930|gene26460|gene30839|gene17112|gene17137|gene22501	34	http://amigo.geneontology.org/amigo/term/GO:0050767	yes
mitotic cell cycle	GO:0000278	1.29716e-07	6.63194e-06	GO:0007067	105	gene32595|gene20754|gene19195|gene13486|gene27055|gene16006|gene22276|gene5916|gene29283|gene30515|gene16869|gene12064|gene4377|gene20711|gene24794|gene10873|gene32120|gene23651|gene8016|gene24562|gene29868|gene16488|gene29130|gene17919|gene21997|gene12497|gene21372	27	--	0	gene12497|gene19195|gene5916|gene23651|gene21997|gene4377|gene29283|gene16488|gene24794|gene16006|gene16869|gene24562|gene21372|gene32595|gene20754|gene29868|gene20711|gene22276|gene17919|gene32120|gene30515|gene27055|gene8016|gene10873|gene29130|gene13486|gene12064	27	http://amigo.geneontology.org/amigo/term/GO:0000278	yes
actin-mediated cell contraction	GO:0070252	1.31915e-07	6.69215e-06	--	20	gene6914|gene24254|gene20900|gene20528|gene23041|gene24250|gene30839|gene6700|gene1832|gene1570|gene32813	11	gene32813|gene24254|gene24250|gene1832|gene6914|gene20900|gene23041|gene1570|gene20528|gene6700	10	gene30839	1	http://amigo.geneontology.org/amigo/term/GO:0070252	yes
intracellular signal transduction	GO:0035556	1.51672e-07	7.64544e-06	GO:0007242|GO:0007243|GO:0023013|GO:0023034	1330	gene4859|gene24535|gene11320|gene18876|gene7045|gene4919|gene26164|gene12910|gene10201|gene29514|gene26833|gene10365|gene25484|gene6305|gene13796|gene32277|gene1752|gene22847|gene7530|gene16091|gene16349|gene23776|gene25572|gene31006|gene34321|gene5632|gene26176|gene22078|gene18311|gene19341|gene8588|gene32699|gene2665|gene22975|gene30785|gene11632|gene27336|gene30839|gene31094|gene10592|gene3206…	167	gene10201|gene1752|gene12550|gene19416|gene10578|gene29137|gene3768|gene21393|gene25255|gene26833|gene12481|gene12910|gene33327|gene785|gene25374|gene29252|gene7102|gene31330|gene1561|gene10636|gene17607|gene2048|gene23776|gene16637|gene10877|gene6706|gene22584|gene19341|gene34321|gene33590|gene6143|gene31574|gene10417|gene4191|gene27958|gene33284|gene32699|gene12511|gene22078|gene7167|gene14684|…	105	gene20746|gene25986|gene10365|gene29872|gene18729|gene3121|gene15914|gene33319|gene29631|gene11632|gene6111|gene3605|gene8632|gene4076|gene15643|gene25484|gene11320|gene10580|gene6009|gene12408|gene18027|gene16488|gene6711|gene24425|gene31006|gene21372|gene25213|gene14000|gene8801|gene13796|gene30785|gene25522|gene9004|gene14369|gene29868|gene2085|gene14648|gene68|gene774|gene21906|gene15388|gene…	62	http://amigo.geneontology.org/amigo/term/GO:0035556	yes
antigen processing and presentation of peptide antigen	GO:0048002	1.55835e-07	7.80557e-06	--	81	gene27055|gene14247|gene10687|gene10686|gene2323|gene30515|gene32681|gene14248|gene28208|gene4377|gene6623|gene20645|gene31890|gene8016|gene33784|gene19348|gene6305|gene28164|gene28213|gene26805|gene13008|gene28218|gene27703	23	gene32681|gene14247|gene28218|gene28164|gene28208|gene14248|gene28213|gene26805|gene27703|gene20645|gene31890|gene10686|gene10687	13	gene2323|gene30515|gene27055|gene13008|gene33784|gene8016|gene19348|gene6623|gene6305|gene4377	10	http://amigo.geneontology.org/amigo/term/GO:0048002	yes
negative regulation of nitrogen compound metabolic process	GO:0051172	1.67395e-07	8.33187e-06	--	2091	gene13903|gene10806|gene13441|gene2783|gene27079|gene1184|gene9597|gene28791|gene29702|gene28692|gene27563|gene19370|gene30550|gene27566|gene25024|gene4221|gene16734|gene2678|gene4113|gene3395|gene3396|gene26569|gene13848|gene28419|gene26567|gene10444|gene6558|gene11139|gene32742|gene22456|gene17486|gene17654|gene18511|gene16626|gene7747|gene15236|gene33871|gene17243|gene27005|gene3504|gene19427|…	243	gene5492|gene15916|gene2678|gene19416|gene4940|gene22002|gene9720|gene9721|gene10578|gene3374|gene33839|gene6991|gene27109|gene6251|gene11139|gene26449|gene24544|gene24549|gene27018|gene22806|gene12724|gene622|gene11994|gene18311|gene19461|gene29252|gene1373|gene31330|gene18544|gene16734|gene10636|gene544|gene29093|gene13547|gene21362|gene7747|gene1809|gene10181|gene32742|gene11455|gene25883|gene…	135	gene25559|gene15914|gene18631|gene13622|gene25552|gene11632|gene6558|gene28428|gene25024|gene4076|gene14839|gene10806|gene24715|gene4272|gene16488|gene6711|gene8040|gene29868|gene30550|gene28630|gene10331|gene5522|gene2200|gene32120|gene6111|gene10580|gene10873|gene28423|gene17137|gene8032|gene23751|gene20247|gene18511|gene8797|gene31247|gene24483|gene7492|gene17243|gene26111|gene23477|gene640|ge…	108	http://amigo.geneontology.org/amigo/term/GO:0051172	yes
negative regulation of locomotion	GO:0040013	1.99656e-07	9.87549e-06	--	243	gene7203|gene5031|gene6251|gene184|gene16049|gene29162|gene22162|gene13811|gene27563|gene6092|gene20582|gene11310|gene15552|gene10367|gene4238|gene22574|gene29209|gene18036|gene2221|gene11744|gene6641|gene18647|gene16503|gene33839|gene23776|gene17654|gene1500|gene7747|gene11150|gene10317|gene3182|gene14543|gene27358|gene28626|gene17939|gene544|gene622|gene2508|gene663|gene2742|gene6480|gene31840|…	46	gene10367|gene2742|gene20582|gene2508|gene17654|gene33839|gene22162|gene29209|gene29162|gene6251|gene28626|gene3182|gene13811|gene11150|gene18647|gene4238|gene14543|gene33558|gene184|gene6092|gene622|gene1500|gene663|gene22574|gene17939|gene1264|gene544|gene11310|gene11744|gene18036|gene23776|gene19908|gene6641|gene7747	34	gene2221|gene939|gene31840|gene5031|gene16503|gene27358|gene7203|gene16049|gene27563|gene6480|gene15552|gene10317	12	http://amigo.geneontology.org/amigo/term/GO:0040013	yes
positive regulation of locomotion	GO:0040017	2.08912e-07	1.02199e-05	--	490	gene17051|gene33771|gene5031|gene20528|gene13961|gene8512|gene5856|gene31574|gene20877|gene11382|gene13811|gene1571|gene13848|gene16282|gene12918|gene2560|gene2123|gene15552|gene20081|gene21534|gene21133|gene138|gene34318|gene16333|gene31101|gene27614|gene9468|gene9832|gene2221|gene13951|gene5042|gene5124|gene24890|gene4544|gene24404|gene11267|gene31330|gene30762|gene7766|gene25572|gene16503|gene…	76	gene21181|gene16282|gene11112|gene28640|gene26887|gene34318|gene2352|gene8512|gene5042|gene1571|gene33448|gene9832|gene2560|gene26194|gene1268|gene21133|gene31574|gene13951|gene10417|gene28626|gene13811|gene12883|gene24404|gene20276|gene18641|gene11382|gene26164|gene5124|gene20081|gene32699|gene2123|gene20259|gene564|gene16333|gene12918|gene24544|gene8508|gene4544|gene5856|gene31330|gene10332|gen…	54	gene14111|gene20877|gene11267|gene14839|gene31101|gene30492|gene30762|gene16503|gene27614|gene6631|gene29323|gene15552|gene18729|gene13961|gene2221|gene24890|gene25213|gene5031|gene7766|gene15930|gene26460|gene30839	22	http://amigo.geneontology.org/amigo/term/GO:0040017	yes
negative regulation of cell motility	GO:2000146	2.10493e-07	1.02199e-05	--	213	gene7203|gene5031|gene6251|gene16049|gene29162|gene22162|gene13811|gene27563|gene6092|gene20582|gene11310|gene15552|gene10367|gene22574|gene29209|gene18036|gene2221|gene11744|gene6641|gene18647|gene33839|gene23776|gene17654|gene1500|gene7747|gene11150|gene10317|gene3182|gene14543|gene28626|gene17939|gene544|gene622|gene2508|gene663|gene2742|gene6480|gene31840|gene939|gene4238|gene19908|gene1264	42	gene10367|gene2742|gene20582|gene2508|gene17654|gene33839|gene22162|gene29209|gene29162|gene6251|gene28626|gene3182|gene13811|gene11150|gene18647|gene4238|gene14543|gene544|gene6092|gene622|gene1500|gene663|gene22574|gene17939|gene1264|gene11310|gene11744|gene18036|gene23776|gene19908|gene6641|gene7747	32	gene2221|gene939|gene31840|gene5031|gene6480|gene7203|gene16049|gene27563|gene15552|gene10317	10	http://amigo.geneontology.org/amigo/term/GO:2000146	yes
cytoskeleton-dependent cytokinesis	GO:0061640	2.10151e-07	1.02199e-05	--	59	gene14684|gene15914|gene25052|gene10198|gene32465|gene30523|gene13523|gene26296|gene24225|gene12679|gene6195|gene21372|gene13008|gene774|gene2611|gene29868|gene33784|gene6305|gene5199	19	gene14684|gene24225|gene26296|gene12679	4	gene13523|gene30523|gene774|gene32465|gene15914|gene10198|gene13008|gene29868|gene33784|gene6195|gene5199|gene2611|gene21372|gene6305|gene25052	15	http://amigo.geneontology.org/amigo/term/GO:0061640	yes
regulation of cell cycle G2/M phase transition	GO:1902749	2.129e-07	1.02737e-05	--	134	gene20746|gene26079|gene33771|gene33922|gene26070|gene24785|gene27448|gene10203|gene23645|gene23024|gene16869|gene8355|gene32277|gene6558|gene20754|gene13799|gene31594|gene26111|gene7766|gene20840|gene20842|gene9032|gene25422|gene24204|gene29868|gene138|gene10565|gene4571|gene1283|gene20711|gene6711	31	gene138|gene33771|gene23024	3	gene20746|gene4571|gene10203|gene6558|gene26111|gene33922|gene24204|gene32277|gene26079|gene27448|gene6711|gene16869|gene26070|gene31594|gene25422|gene20754|gene8355|gene13799|gene23645|gene29868|gene20711|gene20840|gene20842|gene10565|gene7766|gene9032|gene24785|gene1283	28	http://amigo.geneontology.org/amigo/term/GO:1902749	yes
cell-cell adhesion via plasma-membrane adhesion molecules	GO:0098742	2.19386e-07	1.05226e-05	--	191	gene22212|gene33411|gene21763|gene596|gene184|gene18876|gene14666|gene22004|gene25201|gene10301|gene29162|gene31117|gene8387|gene2002|gene29514|gene32992|gene19427|gene29045|gene25708|gene30339|gene22307|gene2930|gene17307|gene21914|gene22761|gene10578|gene768|gene29561|gene18678|gene25682|gene31574|gene10297|gene10294|gene10295|gene10291|gene8185|gene17011|gene26887|gene10299	39	gene2930|gene32992|gene8185|gene22307|gene21914|gene10578|gene22004|gene26887|gene19427|gene10301|gene29162|gene768|gene30339|gene31574|gene184|gene18876|gene25682|gene22212|gene22761|gene29514|gene2002|gene29045|gene17011|gene8387|gene10299|gene31117|gene10297|gene10295|gene10294|gene10291|gene596|gene17307|gene21763|gene14666|gene25201	35	gene25708|gene33411|gene29561|gene18678	4	http://amigo.geneontology.org/amigo/term/GO:0098742	yes
regulation of kinase activity	GO:0043549	2.24279e-07	1.06924e-05	--	722	gene1570|gene24535|gene27364|gene19383|gene2678|gene16869|gene11139|gene32742|gene25572|gene8117|gene17243|gene10914|gene117|gene18311|gene13848|gene622|gene30785|gene18676|gene4238|gene8249|gene3986|gene31289|gene18647|gene6092|gene33319|gene11668|gene9468|gene21639|gene32013|gene19427|gene6706|gene11664|gene26111|gene30762|gene29514|gene20840|gene20842|gene25316|gene25556|gene24562|gene12724|ge…	102	gene21181|gene5492|gene32992|gene32742|gene16282|gene25556|gene2678|gene20081|gene1264|gene18888|gene10417|gene26887|gene1570|gene2560|gene20850|gene29514|gene16333|gene5245|gene31574|gene12679|gene12724|gene14199|gene3986|gene32013|gene31996|gene11139|gene32791|gene27364|gene19911|gene18647|gene30729|gene4238|gene16824|gene27093|gene31289|gene3768|gene117|gene622|gene19427|gene31330|gene138|gene…	69	gene30762|gene3121|gene33319|gene20367|gene71|gene10331|gene26111|gene5819|gene3741|gene3188|gene33922|gene4571|gene4272|gene16869|gene24562|gene17243|gene8801|gene30785|gene29868|gene2085|gene20840|gene20842|gene27336|gene774|gene31506|gene939|gene4083|gene11668|gene6111|gene8016|gene8249|gene17116|gene18676	33	http://amigo.geneontology.org/amigo/term/GO:0043549	yes
microtubule cytoskeleton organization involved in mitosis	GO:1902850	2.31659e-07	1.09781e-05	--	95	gene15636|gene22519|gene8803|gene17318|gene27305|gene30515|gene25052|gene25299|gene17062|gene20754|gene25572|gene2611|gene8016|gene25422|gene24204|gene12028|gene1707|gene29130|gene4299|gene4415|gene6195|gene27726|gene1283|gene13523|gene17116	25	gene25572	1	gene13523|gene2611|gene24204|gene4415|gene4299|gene25299|gene17062|gene22519|gene27305|gene17318|gene8803|gene25422|gene6195|gene20754|gene1707|gene17116|gene15636|gene30515|gene12028|gene8016|gene29130|gene27726|gene1283|gene25052	24	http://amigo.geneontology.org/amigo/term/GO:1902850	yes
negative regulation of cell cycle process	GO:0010948	2.52165e-07	1.18788e-05	--	292	gene13903|gene17051|gene26079|gene33771|gene20746|gene13486|gene26070|gene5819|gene26111|gene30110|gene600|gene10546|gene14648|gene29534|gene4571|gene19680|gene2552|gene23024|gene32277|gene21602|gene6558|gene25052|gene12028|gene16277|gene28692|gene20754|gene18315|gene20711|gene32120|gene33656|gene23776|gene7766|gene25572|gene6009|gene11744|gene23751|gene8117|gene12648|gene31594|gene24204|gene2986…	52	gene16277|gene21602|gene13848|gene17051|gene23630|gene28692|gene11744|gene30110|gene23776|gene13903|gene23024|gene8117|gene25572|gene33771|gene600|gene6143|gene19680	17	gene20746|gene24204|gene23751|gene21997|gene6558|gene26111|gene25828|gene4571|gene6009|gene26079|gene15219|gene26070|gene34612|gene12648|gene10490|gene31594|gene6195|gene20754|gene29868|gene18315|gene2552|gene10546|gene20711|gene29534|gene5819|gene17171|gene32120|gene14272|gene12028|gene7766|gene32277|gene14648|gene13486|gene33656|gene25052	35	http://amigo.geneontology.org/amigo/term/GO:0010948	yes
negative regulation of cellular component movement	GO:0051271	2.68021e-07	1.2551e-05	--	230	gene7203|gene5031|gene6251|gene16049|gene29162|gene22162|gene13811|gene27563|gene6092|gene20582|gene11310|gene15552|gene10367|gene22574|gene29209|gene18036|gene2221|gene11744|gene6641|gene18647|gene16503|gene33839|gene23776|gene17654|gene1500|gene7747|gene11150|gene10317|gene3182|gene14543|gene27358|gene28626|gene17939|gene544|gene622|gene2508|gene663|gene2742|gene6480|gene31840|gene939|gene4238|…	44	gene10367|gene2742|gene20582|gene2508|gene17654|gene33839|gene22162|gene29209|gene29162|gene6251|gene28626|gene3182|gene13811|gene11150|gene18647|gene4238|gene14543|gene544|gene6092|gene622|gene1500|gene663|gene22574|gene17939|gene1264|gene11310|gene11744|gene18036|gene23776|gene19908|gene6641|gene7747	32	gene2221|gene939|gene31840|gene5031|gene16503|gene27358|gene7203|gene16049|gene27563|gene6480|gene15552|gene10317	12	http://amigo.geneontology.org/amigo/term/GO:0051271	yes
negative regulation of vasculature development	GO:1901343	2.88152e-07	1.34143e-05	--	96	gene17051|gene33771|gene5034|gene29162|gene27563|gene6092|gene19370|gene12918|gene15552|gene33446|gene9832|gene11744|gene10914|gene16285|gene24425|gene18724|gene17654|gene23955|gene12785|gene27005|gene13848|gene17939|gene2665|gene9392|gene31840	25	gene10914|gene6092|gene29162|gene17939|gene17051|gene33446|gene5034|gene12918|gene23955|gene13848|gene11744|gene16285|gene27005|gene17654|gene33771|gene9832|gene12785|gene19370	18	gene31840|gene24425|gene27563|gene2665|gene18724|gene15552|gene9392	7	http://amigo.geneontology.org/amigo/term/GO:1901343	yes
neuron projection guidance	GO:0097485	3.0426e-07	1.40814e-05	--	231	gene17051|gene32063|gene16473|gene25630|gene5031|gene184|gene29162|gene11382|gene12407|gene12323|gene10201|gene16282|gene14684|gene2123|gene2678|gene20292|gene33332|gene9832|gene5042|gene30822|gene374|gene25295|gene6623|gene11139|gene468|gene16503|gene27397|gene34385|gene24425|gene24225|gene20792|gene15063|gene27353|gene13975|gene10578|gene25559|gene27358|gene14918|gene14199|gene5126|gene31574|ge…	44	gene24225|gene10201|gene16282|gene2678|gene34385|gene25295|gene10578|gene5042|gene9832|gene14918|gene29162|gene13975|gene12323|gene11139|gene30822|gene31574|gene11382|gene10861|gene184|gene374|gene2123|gene12407|gene20792|gene14684|gene5126|gene27397|gene15063|gene20292|gene17051|gene5565|gene14199|gene27353|gene32063	33	gene16264|gene33332|gene25559|gene6623|gene5031|gene16473|gene16503|gene24425|gene468|gene27358|gene25630	11	http://amigo.geneontology.org/amigo/term/GO:0097485	yes
cytokinesis	GO:0000910	3.10586e-07	1.42906e-05	GO:0007104|GO:0016288|GO:0033205	66	gene14684|gene15914|gene30523|gene774|gene13523|gene26099|gene26296|gene13008|gene24225|gene33784|gene6195|gene32465|gene21372|gene5199|gene25052|gene2611|gene29868|gene12679|gene6305|gene10198	20	gene14684|gene24225|gene26296|gene12679	4	gene13523|gene30523|gene21372|gene32465|gene15914|gene29868|gene13008|gene33784|gene774|gene10198|gene5199|gene2611|gene6195|gene6305|gene26099|gene25052	16	http://amigo.geneontology.org/amigo/term/GO:0000910	yes
regulation of macromolecule metabolic process	GO:0060255	3.32962e-07	1.52316e-05	--	5713	gene26079|gene33771|gene7996|gene22456|gene27079|gene15478|gene12910|gene12918|gene29514|gene17780|gene11604|gene16091|gene7665|gene26070|gene23776|gene7747|gene33871|gene34321|gene27005|gene33544|gene16734|gene28640|gene32454|gene8951|gene4539|gene622|gene623|gene13518|gene20705|gene20259|gene7327|gene18544|gene32959|gene33812|gene25630|gene17855|gene4982|gene29872|gene26111|gene6958|gene22826|g…	579	gene22892|gene1753|gene1200|gene2678|gene10578|gene3374|gene2776|gene25020|gene11139|gene21393|gene22806|gene25994|gene12724|gene23302|gene29255|gene29252|gene1373|gene10332|gene32813|gene25658|gene18036|gene10877|gene6706|gene32742|gene6976|gene14355|gene9545|gene18752|gene17654|gene7996|gene4806|gene31890|gene4191|gene4192|gene25331|gene30569|gene11382|gene20081|gene30781|gene33023|gene11622|ge…	344	gene7266|gene12497|gene29872|gene4782|gene23672|gene15914|gene6558|gene13622|gene25552|gene28423|gene10331|gene7468|gene5603|gene2279|gene8632|gene26111|gene4076|gene14839|gene3761|gene24150|gene10806|gene4571|gene24715|gene23308|gene17282|gene16488|gene6711|gene7948|gene16869|gene8923|gene31145|gene21002|gene623|gene8605|gene33249|gene6191|gene15904|gene18631|gene8040|gene29868|gene30550|gene286…	235	http://amigo.geneontology.org/amigo/term/GO:0060255	yes
regulation of cell division	GO:0051302	3.47042e-07	1.57844e-05	--	165	gene15914|gene10198|gene26099|gene8578|gene30492|gene34318|gene774|gene26111|gene20081|gene3505|gene16869|gene20840|gene26460|gene17062|gene12918|gene24794|gene6009|gene32120|gene15001|gene9622|gene20842|gene21133|gene16633|gene14111|gene24562|gene24204|gene29868|gene6305|gene31101|gene10332|gene23630|gene13008|gene600|gene21181|gene21372	35	gene21133|gene21181|gene3505|gene16633|gene12918|gene15001|gene23630|gene34318|gene10332|gene20081|gene600	11	gene14111|gene24204|gene15914|gene9622|gene8578|gene26099|gene26111|gene31101|gene26460|gene17062|gene6009|gene24794|gene16869|gene24562|gene21372|gene29868|gene10198|gene20840|gene6305|gene20842|gene774|gene32120|gene13008|gene30492	24	http://amigo.geneontology.org/amigo/term/GO:0051302	yes
positive regulation of signal transduction	GO:0009967	3.62251e-07	1.6382e-05	GO:0035468	1348	gene13903|gene13441|gene7996|gene12427|gene26164|gene29702|gene22162|gene8067|gene2678|gene25541|gene2352|gene27364|gene6721|gene27843|gene1500|gene5217|gene30821|gene24890|gene18574|gene23776|gene25572|gene17325|gene8117|gene5632|gene27005|gene117|gene15331|gene13848|gene7008|gene8951|gene4539|gene622|gene4508|gene3559|gene30785|gene11632|gene20259|gene5131|gene15930|gene6631|gene28791|gene29991…	167	gene25556|gene2678|gene3374|gene2560|gene17939|gene22162|gene768|gene26164|gene17334|gene20276|gene25316|gene12724|gene622|gene11523|gene29252|gene31330|gene10332|gene3986|gene138|gene21049|gene29093|gene18036|gene23776|gene21362|gene10877|gene6706|gene17325|gene9545|gene4647|gene5971|gene6143|gene31574|gene10417|gene12883|gene24404|gene23626|gene18101|gene20081|gene20259|gene1500|gene4508|gene93…	124	gene25559|gene14379|gene33319|gene20877|gene11632|gene3605|gene29872|gene7988|gene15643|gene21400|gene30762|gene16503|gene30353|gene8960|gene29346|gene28944|gene3121|gene6631|gene25213|gene15552|gene8801|gene7008|gene30785|gene25522|gene20247|gene8067|gene25541|gene5819|gene2221|gene774|gene31506|gene24890|gene17171|gene29702|gene12028|gene8032|gene6721|gene15930|gene10580|gene30344|gene12062|gen…	43	http://amigo.geneontology.org/amigo/term/GO:0009967	yes
regulation of Ras protein signal transduction	GO:0046578	3.8527e-07	1.7324e-05	--	210	gene24411|gene21128|gene7203|gene16349|gene22254|gene774|gene14792|gene12526|gene16503|gene18101|gene2678|gene25374|gene30298|gene15989|gene2611|gene16338|gene18574|gene6101|gene20840|gene25572|gene20842|gene27594|gene11150|gene20418|gene6124|gene10317|gene7492|gene15552|gene27574|gene28626|gene8898|gene3768|gene1500|gene11267|gene3559|gene12626|gene20259|gene11774|gene10592|gene12883|gene1571	41	gene18574|gene2678|gene30298|gene6124|gene1571|gene12883|gene11774|gene16338|gene28626|gene6101|gene15989|gene11150|gene27594|gene18101|gene25374|gene27574|gene20259|gene12626|gene1500|gene12526|gene8898|gene10592|gene3559|gene16349|gene25572|gene21128|gene24411|gene3768	28	gene11267|gene774|gene2611|gene10317|gene16503|gene14792|gene7203|gene20418|gene20840|gene7492|gene20842|gene15552|gene22254	13	http://amigo.geneontology.org/amigo/term/GO:0046578	yes
negative regulation of cell migration	GO:0030336	4.13617e-07	1.84936e-05	--	203	gene7203|gene5031|gene6251|gene16049|gene29162|gene22162|gene13811|gene27563|gene6092|gene20582|gene11310|gene15552|gene10367|gene29209|gene18036|gene2221|gene11744|gene6641|gene18647|gene33839|gene23776|gene17654|gene1500|gene11150|gene10317|gene3182|gene14543|gene28626|gene17939|gene544|gene622|gene2508|gene663|gene2742|gene6480|gene31840|gene939|gene4238|gene19908|gene1264	40	gene10367|gene2742|gene20582|gene2508|gene17654|gene33839|gene22162|gene29209|gene29162|gene6251|gene28626|gene3182|gene13811|gene11150|gene18647|gene4238|gene14543|gene544|gene6092|gene622|gene1500|gene663|gene17939|gene1264|gene11310|gene11744|gene18036|gene23776|gene19908|gene6641	30	gene2221|gene939|gene31840|gene5031|gene6480|gene7203|gene16049|gene27563|gene15552|gene10317	10	http://amigo.geneontology.org/amigo/term/GO:0030336	yes
negative regulation of molecular function	GO:0044092	4.23988e-07	1.87464e-05	--	852	gene13903|gene27566|gene16734|gene2678|gene13503|gene6931|gene26569|gene17062|gene18574|gene32742|gene19461|gene11622|gene18511|gene2611|gene15236|gene8117|gene26981|gene9946|gene15331|gene18311|gene13848|gene10353|gene622|gene6991|gene2664|gene18676|gene4238|gene5131|gene33411|gene8249|gene31289|gene6092|gene21533|gene33319|gene3374|gene29644|gene21534|gene21393|gene18013|gene19383|gene21639|gen…	115	gene18574|gene28626|gene5492|gene18888|gene10181|gene26981|gene16282|gene14248|gene2722|gene2678|gene3739|gene3608|gene12928|gene1264|gene22229|gene4544|gene3374|gene33839|gene6991|gene8906|gene32035|gene32654|gene27109|gene564|gene12724|gene14199|gene32742|gene3182|gene26569|gene32791|gene18647|gene4238|gene16824|gene27093|gene14543|gene2239|gene20280|gene31289|gene21534|gene15331|gene21393|gene…	77	gene2611|gene25559|gene13503|gene33319|gene13622|gene20367|gene29631|gene18511|gene3605|gene6558|gene15236|gene25362|gene17062|gene4272|gene16488|gene24425|gene17112|gene33411|gene15552|gene27336|gene20754|gene29868|gene2664|gene10331|gene5819|gene9946|gene29558|gene34612|gene17171|gene6111|gene27628|gene2586|gene27357|gene8249|gene18013|gene18676|gene27566|gene25052	38	http://amigo.geneontology.org/amigo/term/GO:0044092	yes
regulation of muscle system process	GO:0090257	4.24009e-07	1.87464e-05	--	152	gene33284|gene7069|gene7996|gene11382|gene23328|gene5603|gene32810|gene27292|gene5607|gene21393|gene20367|gene27095|gene21346|gene22847|gene2221|gene11744|gene26971|gene7530|gene2973|gene22584|gene20900|gene20902|gene27093|gene10532|gene4544|gene12883|gene22975|gene10395|gene19905|gene71|gene19909|gene32813|gene1571	33	gene22584|gene10532|gene32810|gene32813|gene1571|gene10395|gene22847|gene12883|gene21393|gene11382|gene33284|gene7530|gene26971|gene7069|gene20900|gene20902|gene4544|gene27292|gene23328|gene22975|gene11744|gene7996|gene2973|gene19905|gene19909|gene27095|gene21346|gene27093	28	gene5607|gene71|gene5603|gene2221|gene20367	5	http://amigo.geneontology.org/amigo/term/GO:0090257	yes
positive regulation of macromolecule metabolic process	GO:0010604	4.33548e-07	1.90617e-05	--	2969	gene13903|gene10806|gene31466|gene33771|gene23800|gene27364|gene29923|gene26070|gene10332|gene6280|gene15478|gene12427|gene26164|gene21389|gene27563|gene19370|gene21393|gene17318|gene12918|gene29514|gene2678|gene117|gene17780|gene23024|gene28710|gene16869|gene9812|gene7996|gene32277|gene13848|gene28419|gene12028|gene5217|gene30822|gene17062|gene10444|gene11878|gene13270|gene11139|gene32742|gene14…	325	gene25556|gene2678|gene19416|gene28725|gene22002|gene32813|gene9720|gene9721|gene4940|gene22162|gene20705|gene14630|gene25331|gene6251|gene11139|gene26164|gene26449|gene21393|gene10395|gene20276|gene25316|gene22806|gene25994|gene12724|gene622|gene12918|gene29255|gene10636|gene13903|gene31330|gene10332|gene18544|gene3986|gene138|gene14666|gene21049|gene29093|gene13547|gene23776|gene25245|gene7580|…	204	gene12497|gene25559|gene15914|gene18631|gene5603|gene6558|gene26111|gene14839|gene20842|gene24150|gene10806|gene4571|gene24715|gene6711|gene7948|gene16869|gene8923|gene10490|gene623|gene6191|gene15904|gene29868|gene20840|gene23308|gene7492|gene31626|gene2200|gene13866|gene32120|gene24785|gene16473|gene17137|gene8032|gene17091|gene8797|gene30079|gene30762|gene24483|gene10580|gene2279|gene6631|gene…	121	http://amigo.geneontology.org/amigo/term/GO:0010604	yes
DNA repair	GO:0006281	4.40381e-07	1.92551e-05	--	543	gene32595|gene20746|gene26079|gene27091|gene12185|gene4139|gene13504|gene30079|gene16830|gene26070|gene27079|gene7468|gene22023|gene33967|gene30361|gene34202|gene17562|gene31363|gene27943|gene12910|gene10546|gene14648|gene5916|gene15159|gene13630|gene9618|gene9597|gene6958|gene29954|gene16844|gene12304|gene23645|gene2552|gene10490|gene2200|gene4331|gene14220|gene32277|gene20325|gene2613|gene15914…	81	gene12185|gene12910|gene19680	3	gene20746|gene29954|gene6958|gene23039|gene2613|gene31594|gene5916|gene15914|gene18631|gene16830|gene13504|gene4331|gene13580|gene31363|gene8797|gene22023|gene27065|gene34202|gene7468|gene6558|gene26111|gene15159|gene12304|gene30079|gene15930|gene21952|gene4571|gene24715|gene17562|gene16844|gene26079|gene31105|gene10490|gene23645|gene9597|gene21209|gene26070|gene4139|gene4869|gene32595|gene6711|g…	78	http://amigo.geneontology.org/amigo/term/GO:0006281	yes
positive regulation of molecular function	GO:0044093	4.44407e-07	1.93244e-05	--	1372	gene13903|gene10806|gene13441|gene7996|gene20659|gene6280|gene26164|gene12910|gene27563|gene21393|gene29453|gene29514|gene2678|gene6931|gene3188|gene27364|gene13848|gene6641|gene18702|gene26566|gene18574|gene11139|gene32742|gene23776|gene25572|gene32013|gene17325|gene20418|gene8117|gene5632|gene27005|gene117|gene18647|gene28640|gene8588|gene622|gene623|gene20754|gene30785|gene11632|gene25639|gene…	169	gene25556|gene2678|gene2560|gene11368|gene22162|gene25020|gene3768|gene28626|gene11139|gene21393|gene20276|gene25316|gene12724|gene12910|gene622|gene13903|gene31330|gene10332|gene3986|gene10636|gene13860|gene2048|gene13547|gene23776|gene24781|gene16637|gene10877|gene6706|gene17325|gene22584|gene12679|gene32742|gene27005|gene20819|gene4806|gene31574|gene10417|gene4192|gene12883|gene20081|gene33284…	104	gene20660|gene4571|gene2611|gene29872|gene3121|gene33319|gene16830|gene21997|gene4415|gene8801|gene11632|gene29453|gene7558|gene5603|gene6558|gene25559|gene26566|gene26567|gene30079|gene3741|gene3188|gene10806|gene30762|gene7654|gene16503|gene23308|gene30353|gene14648|gene22254|gene7948|gene16869|gene24562|gene17116|gene623|gene30869|gene20754|gene30785|gene15904|gene31732|gene29868|gene2085|gene…	65	http://amigo.geneontology.org/amigo/term/GO:0044093	yes
DNA conformation change	GO:0071103	5.09313e-07	2.20257e-05	--	86	gene32595|gene10806|gene27628|gene8127|gene30229|gene17562|gene31363|gene5951|gene14302|gene13523|gene7437|gene6558|gene9460|gene11704|gene26111|gene17807|gene21952|gene24567|gene13622|gene873|gene33249|gene15930|gene1570	23	gene1570	1	gene5951|gene13523|gene13622|gene31363|gene17807|gene21952|gene26111|gene10806|gene8127|gene14302|gene6558|gene24567|gene33249|gene11704|gene7437|gene873|gene32595|gene27628|gene15930|gene17562|gene30229|gene9460	22	http://amigo.geneontology.org/amigo/term/GO:0071103	yes
cell cycle checkpoint	GO:0000075	5.22851e-07	2.24883e-05	GO:0031576|GO:0071779	175	gene26079|gene33771|gene24204|gene21310|gene13486|gene26070|gene12971|gene600|gene14648|gene8906|gene31642|gene30430|gene2552|gene32277|gene6558|gene25052|gene25299|gene20711|gene31594|gene26111|gene12028|gene21777|gene24567|gene10490|gene24562|gene7491|gene29868|gene14272|gene25828|gene23630|gene23672|gene21997|gene4571|gene18631|gene34612|gene17171	36	gene8906|gene33771|gene23630|gene600	4	gene24204|gene23672|gene6558|gene21997|gene25299|gene26111|gene25828|gene4571|gene21310|gene26079|gene10490|gene24562|gene7491|gene26070|gene34612|gene24567|gene30430|gene31594|gene12971|gene18631|gene29868|gene2552|gene21777|gene20711|gene17171|gene14272|gene12028|gene32277|gene14648|gene31642|gene13486|gene25052	32	http://amigo.geneontology.org/amigo/term/GO:0000075	yes
negative regulation of cell cycle phase transition	GO:1901988	5.46021e-07	2.33579e-05	--	168	gene13903|gene20746|gene26079|gene33771|gene23024|gene13486|gene26070|gene5819|gene600|gene26111|gene2552|gene32277|gene6558|gene25052|gene12028|gene16277|gene28692|gene20711|gene31594|gene23776|gene7766|gene6009|gene11744|gene23751|gene8117|gene24204|gene29868|gene6143|gene14272|gene25828|gene23630|gene19680|gene4571|gene34612|gene17171	35	gene16277|gene6143|gene11744|gene19680|gene28692|gene23776|gene13903|gene23024|gene23630|gene33771|gene8117|gene600	12	gene20746|gene24204|gene23751|gene6558|gene26111|gene25828|gene4571|gene6009|gene26079|gene26070|gene34612|gene31594|gene29868|gene2552|gene20711|gene5819|gene17171|gene14272|gene12028|gene7766|gene32277|gene13486|gene25052	23	http://amigo.geneontology.org/amigo/term/GO:1901988	yes
kidney epithelium development	GO:0072073	5.83426e-07	2.48238e-05	--	46	gene17051|gene29514|gene15552|gene8960|gene15883|gene7996|gene12974|gene184|gene31574|gene8117|gene6721|gene29252|gene5217|gene31330|gene19370|gene10332	16	gene31574|gene17051|gene7996|gene29514|gene5217|gene29252|gene31330|gene10332|gene19370|gene184|gene8117	11	gene12974|gene8960|gene6721|gene15552|gene15883	5	http://amigo.geneontology.org/amigo/term/GO:0072073	yes
regulation of heart contraction	GO:0008016	5.92066e-07	2.50568e-05	--	147	gene33284|gene7069|gene33023|gene2800|gene5031|gene2973|gene24387|gene21393|gene5607|gene20081|gene3235|gene27093|gene21346|gene22847|gene18597|gene12107|gene26971|gene7530|gene21361|gene24831|gene14630|gene22584|gene13860|gene18689|gene31415|gene10532|gene4544|gene22975|gene24027|gene33576|gene8366|gene25017	32	gene22584|gene3235|gene18597|gene10532|gene22847|gene14630|gene33576|gene21393|gene20081|gene31415|gene33284|gene7530|gene33023|gene26971|gene7069|gene24831|gene4544|gene18689|gene13860|gene22975|gene24387|gene25017|gene12107|gene2973|gene21361|gene21346|gene27093	27	gene2800|gene5607|gene5031|gene24027|gene8366	5	http://amigo.geneontology.org/amigo/term/GO:0008016	yes
axon guidance	GO:0007411	6.18928e-07	2.60542e-05	GO:0008040	229	gene17051|gene374|gene20292|gene25630|gene5031|gene32063|gene29162|gene11382|gene12407|gene12323|gene10201|gene16282|gene14684|gene2123|gene2678|gene16473|gene33332|gene9832|gene5042|gene30822|gene5126|gene6623|gene11139|gene16503|gene27397|gene34385|gene24425|gene24225|gene20792|gene184|gene15063|gene27353|gene13975|gene10578|gene25559|gene27358|gene14918|gene14199|gene25295|gene31574|gene5565|g…	43	gene24225|gene10201|gene16282|gene2678|gene34385|gene25295|gene10578|gene5042|gene9832|gene14918|gene29162|gene13975|gene12323|gene11139|gene30822|gene31574|gene5126|gene10861|gene184|gene12407|gene2123|gene374|gene20792|gene14684|gene11382|gene27397|gene15063|gene20292|gene17051|gene5565|gene14199|gene27353|gene32063	33	gene16264|gene33332|gene25559|gene5031|gene16503|gene16473|gene24425|gene6623|gene27358|gene25630	10	http://amigo.geneontology.org/amigo/term/GO:0007411	yes
regulation of neuron apoptotic process	GO:0043523	6.59293e-07	2.76066e-05	--	184	gene30110|gene25630|gene17607|gene16824|gene11382|gene5916|gene12323|gene17318|gene1809|gene20081|gene8960|gene3113|gene25052|gene6641|gene1659|gene26402|gene23776|gene30762|gene20840|gene17465|gene20842|gene16503|gene15643|gene14648|gene25556|gene27005|gene12724|gene25559|gene6706|gene3613|gene12883|gene12217|gene600|gene5632|gene10636|gene71|gene12275	37	gene25556|gene27005|gene30110|gene12323|gene12883|gene16824|gene11382|gene26402|gene20081|gene600|gene12724|gene5632|gene3613|gene10636|gene1809|gene17607|gene12217|gene17465|gene23776|gene6706|gene12275|gene6641	22	gene1659|gene20842|gene15643|gene25559|gene3113|gene5916|gene30762|gene16503|gene8960|gene71|gene14648|gene20840|gene17318|gene25630|gene25052	15	http://amigo.geneontology.org/amigo/term/GO:0043523	yes
signaling	GO:0023052	6.69124e-07	2.78632e-05	GO:0023046|GO:0044700	522	gene16055|gene32323|gene7069|gene33023|gene9004|gene29852|gene3986|gene3392|gene12851|gene7008|gene13735|gene12427|gene6352|gene29702|gene11210|gene21393|gene25309|gene10301|gene2678|gene10687|gene20276|gene13441|gene17704|gene33576|gene16264|gene600|gene18036|gene6558|gene18597|gene12107|gene26971|gene7530|gene32013|gene12007|gene20647|gene32742|gene16503|gene31330|gene26087|gene22584|gene25572|…	78	gene22584|gene10294|gene32742|gene2678|gene10297|gene13441|gene18597|gene10532|gene27005|gene2418|gene15407|gene18689|gene2136|gene10301|gene1623|gene10686|gene10687|gene32035|gene12427|gene768|gene4806|gene32013|gene6352|gene32323|gene33576|gene20276|gene21393|gene13735|gene600|gene12724|gene7530|gene33023|gene26971|gene7069|gene17704|gene34231|gene3613|gene31330|gene12851|gene3986|gene26087|gen…	62	gene16264|gene11982|gene7008|gene15643|gene5607|gene29702|gene9004|gene29852|gene14968|gene16503|gene3392|gene71|gene6623|gene20647|gene6558|gene8801	16	http://amigo.geneontology.org/amigo/term/GO:0023052	yes
epithelium development	GO:0060429	6.72464e-07	2.78632e-05	--	120	gene17051|gene13903|gene7996|gene12974|gene184|gene18876|gene14411|gene31574|gene19370|gene29514|gene15552|gene8960|gene15883|gene20367|gene6721|gene7539|gene12107|gene5042|gene31330|gene20792|gene8117|gene5217|gene27005|gene15588|gene10332|gene4299|gene600|gene29252	28	gene15588|gene31574|gene17051|gene14411|gene600|gene29252|gene7539|gene7996|gene29514|gene27005|gene12107|gene8117|gene5217|gene18876|gene5042|gene31330|gene10332|gene19370|gene184|gene20792|gene13903	21	gene12974|gene20367|gene6721|gene8960|gene4299|gene15552|gene15883	7	http://amigo.geneontology.org/amigo/term/GO:0060429	yes
regulation of BMP signaling pathway	GO:0030510	6.90224e-07	2.83028e-05	--	75	gene24411|gene5131|gene15552|gene17939|gene12974|gene29093|gene663|gene13441|gene2742|gene3504|gene25362|gene5632|gene6251|gene26224|gene4806|gene5217|gene29252|gene1659|gene15331|gene13848|gene24890	21	gene2742|gene3504|gene6251|gene4806|gene13848|gene13441|gene26224|gene5217|gene5632|gene663|gene17939|gene24411|gene5131|gene29093|gene15331|gene29252	16	gene12974|gene1659|gene15552|gene24890|gene25362	5	http://amigo.geneontology.org/amigo/term/GO:0030510	yes
epithelial cell proliferation	GO:0050673	6.90224e-07	2.83028e-05	--	75	gene17761|gene13848|gene17486|gene10636|gene5971|gene25572|gene25213|gene6251|gene15236|gene600|gene2586|gene18036|gene1753|gene2221|gene5217|gene10914|gene11455|gene18574|gene273|gene24569|gene4561	21	gene10914|gene18574|gene10636|gene11455|gene1753|gene18036|gene6251|gene273|gene13848|gene24569|gene17486|gene17761|gene25572|gene5217|gene5971|gene4561|gene600	17	gene15236|gene2586|gene25213|gene2221	4	http://amigo.geneontology.org/amigo/term/GO:0050673	yes
striated muscle myosin thick filament assembly	GO:0071688	7.05501e-07	2.87037e-05	--	15	gene29137|gene6914|gene29773|gene2646|gene31023|gene23041|gene19909|gene1570|gene1571	9	gene31023|gene29773|gene6914|gene23041|gene1570|gene1571|gene19909|gene2646|gene29137	9	--	0	http://amigo.geneontology.org/amigo/term/GO:0071688	yes
negative regulation of cellular metabolic process	GO:0031324	7.07256e-07	2.87037e-05	--	2263	gene13903|gene10806|gene13441|gene25658|gene2783|gene27079|gene1184|gene9597|gene28791|gene8249|gene28692|gene27563|gene19370|gene30550|gene27566|gene25024|gene4221|gene23477|gene2678|gene19698|gene13503|gene4113|gene3395|gene3396|gene26569|gene13270|gene28419|gene26567|gene10444|gene21639|gene11139|gene32742|gene22456|gene17486|gene17654|gene18511|gene16626|gene7747|gene15236|gene33871|gene17243…	256	gene5492|gene15916|gene2678|gene19416|gene4940|gene22002|gene9720|gene9721|gene10578|gene3374|gene33839|gene6991|gene27109|gene6251|gene11139|gene26449|gene24544|gene24549|gene27018|gene22806|gene12724|gene622|gene11994|gene12526|gene18311|gene19461|gene29252|gene1373|gene31330|gene18544|gene16734|gene10636|gene544|gene29093|gene25658|gene13547|gene21362|gene7747|gene1809|gene10181|gene32742|gene…	145	gene25559|gene15914|gene18631|gene13622|gene25552|gene11632|gene6558|gene28428|gene25024|gene4076|gene14839|gene10806|gene24715|gene4272|gene16488|gene16489|gene5522|gene8040|gene29868|gene30550|gene28630|gene10331|gene29558|gene2200|gene34612|gene32120|gene6111|gene10580|gene10873|gene28423|gene18387|gene17137|gene8032|gene23751|gene20247|gene18511|gene8797|gene31247|gene24483|gene7492|gene17243…	111	http://amigo.geneontology.org/amigo/term/GO:0031324	yes
regulation of protein kinase activity	GO:0045859	8.00199e-07	3.23101e-05	--	659	gene1570|gene24535|gene27364|gene29514|gene2678|gene16869|gene11139|gene32742|gene25572|gene8117|gene117|gene18311|gene13848|gene622|gene30785|gene18676|gene4238|gene8249|gene3986|gene31289|gene20850|gene6092|gene33319|gene11668|gene9468|gene32013|gene19427|gene6706|gene11664|gene26111|gene30762|gene20840|gene20842|gene25316|gene25556|gene24562|gene138|gene14199|gene31574|gene2560|gene17116|gene2…	93	gene21181|gene5492|gene32992|gene32742|gene25556|gene2678|gene20081|gene1264|gene18888|gene31330|gene26887|gene1570|gene2560|gene20850|gene16333|gene5245|gene31574|gene12679|gene19383|gene3986|gene32013|gene31996|gene11139|gene32791|gene27364|gene19911|gene18647|gene30729|gene4238|gene16824|gene27093|gene31289|gene6092|gene622|gene19427|gene564|gene138|gene18311|gene9250|gene29514|gene2722|gene11…	62	gene30762|gene3121|gene33319|gene20367|gene71|gene10331|gene26111|gene5819|gene3741|gene3188|gene33922|gene4571|gene4272|gene16869|gene24562|gene30785|gene29868|gene2085|gene20840|gene20842|gene27336|gene774|gene31506|gene939|gene4083|gene11668|gene6111|gene8016|gene8249|gene17116|gene18676	31	http://amigo.geneontology.org/amigo/term/GO:0045859	yes
tissue morphogenesis	GO:0048729	8.05976e-07	3.23781e-05	--	311	gene17051|gene17761|gene7069|gene24781|gene7996|gene5031|gene6251|gene5034|gene18876|gene600|gene25362|gene19370|gene16284|gene29514|gene12323|gene15552|gene1718|gene13441|gene7948|gene25019|gene7539|gene12107|gene5042|gene8563|gene32742|gene16503|gene31330|gene22584|gene25572|gene1500|gene21133|gene20900|gene8117|gene31574|gene28781|gene27005|gene25213|gene4806|gene25559|gene11744|gene31101|gene…	53	gene22584|gene32742|gene25801|gene13441|gene1718|gene1264|gene5042|gene26887|gene1570|gene4806|gene21133|gene31574|gene6251|gene12323|gene26164|gene28781|gene29252|gene600|gene1500|gene7069|gene7539|gene29514|gene17761|gene20900|gene16284|gene31330|gene8563|gene19370|gene25019|gene10636|gene17051|gene27005|gene5034|gene13848|gene11744|gene7996|gene30501|gene12107|gene25572|gene18876|gene24781|gen…	43	gene25559|gene31101|gene5031|gene16503|gene25362|gene4299|gene25630|gene7948|gene25213|gene15552	10	http://amigo.geneontology.org/amigo/term/GO:0048729	yes
positive regulation of metabolic process	GO:0009893	9.0141e-07	3.60291e-05	--	3162	gene16568|gene10806|gene31466|gene33771|gene23800|gene27364|gene29923|gene26070|gene9460|gene6280|gene15478|gene12427|gene26164|gene21389|gene27563|gene19370|gene21393|gene17318|gene12918|gene29514|gene2678|gene117|gene17780|gene23024|gene28710|gene16869|gene9812|gene7996|gene32277|gene28640|gene28419|gene12028|gene5217|gene30822|gene17062|gene10444|gene11878|gene18574|gene11139|gene32742|gene146…	341	gene1200|gene25556|gene2678|gene19416|gene28725|gene22002|gene32813|gene9720|gene9721|gene31330|gene4940|gene2560|gene22162|gene20705|gene14630|gene25331|gene6251|gene3768|gene11139|gene26164|gene26449|gene21393|gene10395|gene20276|gene25316|gene22806|gene25994|gene12724|gene622|gene28061|gene12918|gene19680|gene29255|gene10636|gene13903|gene7102|gene13270|gene10332|gene18544|gene3986|gene138|gen…	218	gene12497|gene25559|gene15914|gene18631|gene5603|gene6558|gene26111|gene14839|gene20842|gene24150|gene10806|gene4571|gene24715|gene6711|gene7948|gene16869|gene8923|gene10490|gene623|gene6191|gene15904|gene29868|gene20840|gene23308|gene7492|gene31626|gene2200|gene13866|gene32120|gene24785|gene16473|gene17137|gene8032|gene17091|gene8797|gene30079|gene30762|gene24483|gene10580|gene2279|gene6631|gene…	123	http://amigo.geneontology.org/amigo/term/GO:0009893	yes
sarcomere organization	GO:0045214	9.11092e-07	3.62331e-05	GO:0006938	37	gene29137|gene6914|gene2646|gene24254|gene31838|gene1699|gene31023|gene23041|gene31637|gene19909|gene5462|gene13547|gene1570|gene1571	14	gene31023|gene31637|gene24254|gene5462|gene1699|gene13547|gene6914|gene23041|gene31838|gene1570|gene1571|gene19909|gene2646|gene29137	14	--	0	http://amigo.geneontology.org/amigo/term/GO:0045214	yes
negative regulation of mitotic cell cycle	GO:0045930	9.3893e-07	3.71534e-05	--	280	gene13903|gene17051|gene26079|gene33771|gene21310|gene13486|gene26070|gene12971|gene5819|gene600|gene10546|gene14648|gene8906|gene26111|gene30430|gene19680|gene2552|gene32277|gene1753|gene25052|gene12028|gene8117|gene16277|gene28692|gene18315|gene6558|gene31594|gene23776|gene7766|gene6009|gene11744|gene23751|gene24567|gene27005|gene24204|gene29868|gene6143|gene14272|gene25828|gene20711|gene23630|…	49	gene16277|gene8906|gene6143|gene13848|gene17051|gene1753|gene11869|gene23630|gene11744|gene27005|gene28692|gene23776|gene13903|gene8117|gene10861|gene33771|gene600|gene19680	18	gene24204|gene23751|gene21997|gene6558|gene26111|gene25828|gene4571|gene6009|gene21310|gene26079|gene30430|gene26070|gene34612|gene24567|gene10490|gene31594|gene12971|gene29868|gene18315|gene2552|gene10546|gene20711|gene5819|gene17171|gene14272|gene12028|gene7766|gene32277|gene14648|gene13486|gene25052	31	http://amigo.geneontology.org/amigo/term/GO:0045930	yes
negative regulation of mitotic cell cycle phase transition	GO:1901991	9.5068e-07	3.74313e-05	--	150	gene13903|gene26079|gene33771|gene13486|gene26070|gene5819|gene600|gene26111|gene2552|gene6558|gene25052|gene12028|gene16277|gene28692|gene20711|gene31594|gene23776|gene7766|gene6009|gene11744|gene23751|gene8117|gene24204|gene29868|gene6143|gene14272|gene25828|gene23630|gene19680|gene4571|gene34612|gene17171	32	gene16277|gene6143|gene11744|gene19680|gene28692|gene23776|gene13903|gene23630|gene33771|gene8117|gene600	11	gene26111|gene31594|gene4571|gene25828|gene17171|gene24204|gene23751|gene14272|gene29868|gene7766|gene12028|gene6009|gene2552|gene26079|gene20711|gene34612|gene26070|gene5819|gene13486|gene6558|gene25052	21	http://amigo.geneontology.org/amigo/term/GO:1901991	yes
regulation of blood circulation	GO:1903522	1.06256e-06	4.16293e-05	--	180	gene33284|gene7069|gene33023|gene2800|gene5031|gene2973|gene24387|gene21393|gene5607|gene20081|gene3235|gene27093|gene1000|gene21346|gene22847|gene18597|gene12107|gene26971|gene7530|gene21361|gene24831|gene14630|gene22584|gene13860|gene18689|gene31415|gene27533|gene8366|gene10532|gene4544|gene12883|gene22975|gene24027|gene33576|gene17017|gene25017	36	gene22584|gene3235|gene18597|gene10532|gene22847|gene14630|gene27533|gene12883|gene33576|gene21393|gene20081|gene31415|gene33284|gene7530|gene33023|gene26971|gene7069|gene24831|gene4544|gene18689|gene13860|gene22975|gene24387|gene25017|gene12107|gene2973|gene1000|gene21361|gene21346|gene27093	30	gene24027|gene5031|gene8366|gene5607|gene2800|gene17017	6	http://amigo.geneontology.org/amigo/term/GO:1903522	yes
striated muscle cell development	GO:0055002	1.07497e-06	4.18098e-05	--	59	gene7948|gene29773|gene24140|gene11523|gene31637|gene8249|gene31466|gene1699|gene27163|gene15142|gene2358|gene19905|gene12912|gene24225|gene27093|gene27018|gene28626|gene1570	18	gene12912|gene24225|gene31637|gene24140|gene15142|gene28626|gene11523|gene31466|gene27163|gene19905|gene1570|gene29773|gene27093|gene1699|gene27018	15	gene2358|gene8249|gene7948	3	http://amigo.geneontology.org/amigo/term/GO:0055002	yes
negative regulation of metabolic process	GO:0009892	1.07773e-06	4.18098e-05	--	2556	gene13903|gene10806|gene13441|gene25658|gene2783|gene27079|gene1184|gene9597|gene12427|gene28791|gene29702|gene28692|gene27563|gene19370|gene30550|gene27566|gene33023|gene4221|gene23477|gene2678|gene19427|gene19698|gene13503|gene4113|gene3395|gene3396|gene26569|gene13270|gene28419|gene26567|gene10444|gene11878|gene21639|gene11139|gene32742|gene22456|gene17486|gene17654|gene18511|gene16626|gene774…	283	gene5492|gene15916|gene2678|gene19416|gene4940|gene22002|gene9720|gene9721|gene10578|gene3374|gene31890|gene33839|gene6991|gene27109|gene6251|gene11139|gene26449|gene24544|gene24549|gene27018|gene22806|gene12724|gene622|gene11994|gene12526|gene18311|gene19461|gene29252|gene1373|gene31330|gene18544|gene16734|gene10636|gene544|gene29093|gene25658|gene13547|gene21362|gene7747|gene1809|gene4960|gene1…	160	gene7266|gene25559|gene23672|gene15914|gene18631|gene13622|gene25552|gene11632|gene6558|gene28428|gene26111|gene4076|gene14839|gene3761|gene10806|gene24715|gene4272|gene16488|gene16489|gene3121|gene21002|gene8040|gene29868|gene30550|gene28630|gene10331|gene29558|gene2200|gene34612|gene32120|gene6111|gene27582|gene10873|gene28423|gene18387|gene17137|gene25362|gene33211|gene23751|gene20247|gene1851…	123	http://amigo.geneontology.org/amigo/term/GO:0009892	yes
ureteric bud development	GO:0001657	1.14205e-06	4.38748e-05	--	28	gene17051|gene31330|gene8960|gene15883|gene7996|gene12974|gene184|gene31574|gene6721|gene29252|gene5217|gene19370	12	gene31574|gene17051|gene7996|gene5217|gene29252|gene31330|gene184|gene19370	8	gene12974|gene8960|gene6721|gene15883	4	http://amigo.geneontology.org/amigo/term/GO:0001657	yes
regulation of mitotic sister chromatid separation	GO:0010965	1.13823e-06	4.38748e-05	--	71	gene25828|gene8803|gene23630|gene29130|gene13486|gene13866|gene17399|gene8016|gene21997|gene25422|gene6195|gene20711|gene25052|gene12028|gene10546|gene29868|gene34612|gene15159|gene14272|gene24562	20	gene23630	1	gene17399|gene13866|gene25828|gene14272|gene15159|gene29868|gene25422|gene12028|gene13486|gene10546|gene6195|gene8016|gene20711|gene34612|gene24562|gene29130|gene21997|gene8803|gene25052	19	http://amigo.geneontology.org/amigo/term/GO:0010965	yes
regulation of protein metabolic process	GO:0051246	1.1574e-06	4.42497e-05	--	2621	gene13903|gene13441|gene33922|gene27364|gene2783|gene6280|gene1184|gene12427|gene26164|gene29702|gene22162|gene27563|gene19370|gene27566|gene12918|gene19383|gene15331|gene2678|gene117|gene13504|gene28710|gene16869|gene9812|gene4113|gene7996|gene32277|gene26569|gene13848|gene28419|gene12028|gene5217|gene17062|gene10444|gene11878|gene18574|gene11139|gene32742|gene22456|gene23776|gene17654|gene18511…	289	gene5492|gene15916|gene25556|gene2678|gene19416|gene22002|gene8117|gene3374|gene2560|gene33839|gene22162|gene20705|gene6251|gene31996|gene11139|gene26164|gene24544|gene21393|gene20276|gene25316|gene32915|gene12724|gene22080|gene12918|gene18311|gene27698|gene19461|gene19680|gene13903|gene31330|gene10332|gene3986|gene16734|gene138|gene544|gene2048|gene13547|gene23776|gene25245|gene16637|gene10877|g…	195	gene25559|gene11632|gene10331|gene5603|gene26111|gene23308|gene4571|gene24715|gene4272|gene16488|gene16869|gene29868|gene20840|gene20842|gene31626|gene2200|gene4083|gene6111|gene10580|gene10873|gene17137|gene8032|gene18511|gene31247|gene33922|gene30762|gene7492|gene14285|gene30785|gene11878|gene7008|gene4346|gene6480|gene5819|gene9392|gene27336|gene774|gene939|gene16091|gene6721|gene8016|gene1867…	94	http://amigo.geneontology.org/amigo/term/GO:0051246	yes
positive regulation of cell communication	GO:0010647	1.17827e-06	4.48309e-05	--	1473	gene13903|gene13441|gene25658|gene27364|gene12427|gene26164|gene29702|gene25541|gene8067|gene15331|gene2678|gene2352|gene7996|gene6721|gene13848|gene27843|gene1500|gene5217|gene30821|gene24890|gene18574|gene23776|gene22162|gene25572|gene17325|gene8117|gene5632|gene27005|gene117|gene18080|gene28640|gene25340|gene8951|gene4539|gene622|gene4508|gene3559|gene30785|gene11632|gene20259|gene19908|gene51…	177	gene25556|gene2678|gene3374|gene2560|gene17939|gene22162|gene6251|gene17334|gene20276|gene25316|gene12724|gene622|gene11523|gene29252|gene31330|gene10332|gene3986|gene138|gene29093|gene25658|gene18036|gene23776|gene21362|gene10877|gene6706|gene17325|gene27005|gene4647|gene5971|gene6143|gene31574|gene10417|gene12883|gene24404|gene23626|gene18101|gene20081|gene20259|gene1500|gene4508|gene9394|gene2…	131	gene29872|gene14379|gene33319|gene20877|gene11632|gene3605|gene25559|gene20247|gene15643|gene21400|gene23933|gene30762|gene16503|gene30353|gene8960|gene29346|gene28944|gene3121|gene6631|gene25213|gene15552|gene8801|gene32773|gene30785|gene25522|gene9004|gene8067|gene7988|gene25541|gene5819|gene2221|gene774|gene31506|gene24890|gene17171|gene29702|gene7008|gene12028|gene8032|gene6721|gene15930|gene…	46	http://amigo.geneontology.org/amigo/term/GO:0010647	yes
regulation of sister chromatid segregation	GO:0033045	1.21753e-06	4.61029e-05	--	90	gene32595|gene13486|gene8803|gene10546|gene15159|gene20711|gene25052|gene12028|gene13866|gene8016|gene25422|gene27005|gene24562|gene29868|gene14272|gene25828|gene32456|gene23630|gene29130|gene21997|gene6195|gene17399|gene34612	23	gene27005|gene23630	2	gene15159|gene13486|gene25828|gene17399|gene32456|gene14272|gene29868|gene25422|gene12028|gene32595|gene10546|gene6195|gene13866|gene20711|gene34612|gene8016|gene24562|gene29130|gene21997|gene8803|gene25052	21	http://amigo.geneontology.org/amigo/term/GO:0033045	yes
transmembrane receptor protein tyrosine kinase signaling pathway	GO:0007169	1.25754e-06	4.69443e-05	--	408	gene17761|gene33771|gene15859|gene27364|gene25316|gene6111|gene8578|gene20616|gene34318|gene25522|gene13548|gene12427|gene11382|gene16285|gene16284|gene16282|gene2123|gene2678|gene21133|gene18097|gene3505|gene6931|gene34291|gene13796|gene9468|gene33566|gene2611|gene31101|gene10914|gene6706|gene16503|gene31330|gene34385|gene25572|gene8801|gene24425|gene31374|gene22036|gene15643|gene14111|gene17307…	64	gene3613|gene18097|gene16282|gene2678|gene21181|gene16284|gene16285|gene28640|gene2560|gene17939|gene11773|gene21133|gene31574|gene12427|gene3505|gene5195|gene12323|gene27364|gene30569|gene11382|gene25316|gene2123|gene20259|gene3768|gene17307|gene25374|gene17761|gene34385|gene20616|gene34318|gene31330|gene10332|gene10417|gene10914|gene3739|gene31374|gene14199|gene25572|gene14057|gene9468|gene6931…	46	gene16264|gene14111|gene2611|gene13796|gene25522|gene25213|gene31101|gene34291|gene18027|gene16503|gene6111|gene24425|gene8578|gene6480|gene15643|gene18676|gene22036|gene8801	18	http://amigo.geneontology.org/amigo/term/GO:0007169	yes
regulation of chondrocyte differentiation	GO:0032330	1.25717e-06	4.69443e-05	--	43	gene18544|gene13441|gene11455|gene25213|gene6251|gene25316|gene7102|gene12427|gene28791|gene27005|gene4911|gene14574|gene8906|gene13848|gene13270	15	gene8906|gene13848|gene12427|gene14574|gene6251|gene13270|gene11455|gene13441|gene27005|gene28791|gene7102|gene18544|gene25316	13	gene25213|gene4911	2	http://amigo.geneontology.org/amigo/term/GO:0032330	yes
regulation of ion transport	GO:0043269	1.24839e-06	4.69443e-05	--	566	gene17503|gene33284|gene7069|gene25630|gene17887|gene22456|gene14248|gene27526|gene12724|gene20855|gene23275|gene21906|gene12912|gene17109|gene22975|gene24387|gene34334|gene13547|gene16282|gene696|gene12107|gene14247|gene12082|gene3986|gene20081|gene11632|gene25268|gene27093|gene3608|gene22584|gene18676|gene6931|gene768|gene27225|gene1773|gene22847|gene18597|gene7153|gene26973|gene18647|gene26971…	82	gene18275|gene22584|gene7153|gene16282|gene2678|gene17887|gene8174|gene18597|gene3608|gene4470|gene22229|gene8117|gene23275|gene20855|gene26194|gene22847|gene22965|gene14247|gene768|gene17109|gene14248|gene25268|gene6352|gene12883|gene16239|gene18647|gene19677|gene16824|gene27225|gene20081|gene33284|gene12912|gene12724|gene18702|gene7530|gene26973|gene1773|gene26971|gene27977|gene7069|gene22456|g…	70	gene15643|gene17503|gene4670|gene32462|gene8582|gene11632|gene21906|gene20647|gene28944|gene17017|gene25630|gene18676	12	http://amigo.geneontology.org/amigo/term/GO:0043269	yes
multicellular organismal process	GO:0032501	1.29173e-06	4.79942e-05	GO:0044707|GO:0050874	3602	gene7996|gene27177|gene3182|gene30012|gene15478|gene12912|gene12918|gene29514|gene6143|gene7530|gene16091|gene11139|gene30339|gene19461|gene27397|gene15043|gene20792|gene30334|gene27005|gene28640|gene8898|gene622|gene33576|gene20259|gene18544|gene1682|gene27109|gene25630|gene24254|gene32773|gene9305|gene24250|gene17562|gene11210|gene18790|gene13670|gene22826|gene21346|gene1773|gene9468|gene2611|g…	381	gene20386|gene24846|gene1200|gene1809|gene25556|gene2678|gene4940|gene32813|gene4470|gene30012|gene5042|gene4191|gene3374|gene22806|gene16898|gene2776|gene33839|gene14630|gene31023|gene27292|gene27109|gene15372|gene6251|gene928|gene28626|gene11139|gene1699|gene29773|gene32323|gene27643|gene18234|gene25255|gene27225|gene11402|gene15600|gene10188|gene31415|gene25168|gene12912|gene12724|gene3171|gen…	292	gene25986|gene25559|gene19324|gene19246|gene6558|gene32114|gene24715|gene6716|gene6711|gene7948|gene29866|gene19254|gene10331|gene31672|gene30550|gene27357|gene18387|gene25362|gene33211|gene11860|gene20247|gene25422|gene32462|gene1342|gene4299|gene24483|gene180|gene6631|gene14465|gene23477|gene640|gene2702|gene6480|gene5819|gene10818|gene16091|gene12476|gene6721|gene8016|gene12062|gene19926|gene2…	89	http://amigo.geneontology.org/amigo/term/GO:0032501	yes
positive regulation of phosphorus metabolic process	GO:0010562	1.44935e-06	5.33497e-05	--	1026	gene13441|gene7996|gene12427|gene28791|gene22162|gene21393|gene12918|gene29514|gene16869|gene27364|gene6721|gene13848|gene12028|gene5217|gene11139|gene23776|gene25572|gene8117|gene5632|gene27005|gene117|gene28640|gene8951|gene4539|gene622|gene14666|gene3559|gene30785|gene20705|gene6251|gene25522|gene5856|gene14285|gene31289|gene20850|gene25245|gene33319|gene18888|gene11668|gene9468|gene32013|gene…	131	gene25556|gene2560|gene22162|gene20705|gene6251|gene3768|gene11139|gene21393|gene20276|gene25316|gene622|gene12918|gene7102|gene31330|gene10332|gene3986|gene10636|gene23776|gene25245|gene24781|gene16637|gene6706|gene12679|gene27005|gene12928|gene4647|gene4806|gene31574|gene10417|gene4191|gene4192|gene12883|gene19680|gene20081|gene9394|gene27334|gene3559|gene25032|gene13848|gene5217|gene9468|gene3…	94	gene4571|gene25559|gene3121|gene11478|gene71|gene5819|gene3741|gene3188|gene31101|gene30762|gene16503|gene8960|gene10580|gene16869|gene24562|gene25213|gene15552|gene8801|gene31594|gene25422|gene14285|gene30785|gene25522|gene33319|gene29868|gene2085|gene20840|gene20842|gene774|gene31506|gene939|gene11668|gene12028|gene6721|gene8016|gene17116|gene8032	37	http://amigo.geneontology.org/amigo/term/GO:0010562	yes
positive regulation of phosphate metabolic process	GO:0045937	1.44935e-06	5.33497e-05	--	1026	gene13441|gene7996|gene12427|gene28791|gene22162|gene21393|gene12918|gene29514|gene16869|gene27364|gene6721|gene13848|gene12028|gene5217|gene11139|gene23776|gene25572|gene8117|gene5632|gene27005|gene117|gene28640|gene8951|gene4539|gene622|gene14666|gene3559|gene30785|gene20705|gene6251|gene25522|gene5856|gene14285|gene31289|gene20850|gene25245|gene33319|gene11668|gene9468|gene32013|gene10914|gene…	131	gene25556|gene2560|gene22162|gene20705|gene6251|gene3768|gene11139|gene21393|gene20276|gene25316|gene622|gene12918|gene7102|gene31330|gene10332|gene3986|gene10636|gene23776|gene25245|gene24781|gene16637|gene6706|gene12679|gene27005|gene12928|gene4647|gene4806|gene31574|gene10417|gene4191|gene4192|gene12883|gene19680|gene20081|gene9394|gene27334|gene3559|gene25032|gene13848|gene5217|gene9468|gene3…	94	gene4571|gene25559|gene3121|gene11478|gene71|gene5819|gene3741|gene3188|gene31101|gene30762|gene16503|gene8960|gene10580|gene16869|gene24562|gene25213|gene15552|gene8801|gene31594|gene25422|gene14285|gene30785|gene25522|gene33319|gene29868|gene2085|gene20840|gene20842|gene774|gene31506|gene939|gene11668|gene12028|gene6721|gene8016|gene17116|gene8032	37	http://amigo.geneontology.org/amigo/term/GO:0045937	yes
tube morphogenesis	GO:0035239	1.4906e-06	5.38657e-05	--	175	gene17051|gene17761|gene25630|gene6251|gene5034|gene18876|gene600|gene25362|gene11382|gene19370|gene12323|gene29514|gene16284|gene15552|gene25019|gene13441|gene7948|gene7996|gene12107|gene32742|gene16503|gene22584|gene25572|gene16626|gene21133|gene15236|gene8117|gene27005|gene29093|gene13848|gene4299|gene25801|gene6631|gene10636|gene26887	35	gene22584|gene32742|gene13441|gene27005|gene25801|gene26887|gene21133|gene6251|gene12323|gene11382|gene16626|gene600|gene29514|gene17761|gene16284|gene19370|gene25019|gene10636|gene17051|gene5034|gene13848|gene29093|gene7996|gene12107|gene25572|gene18876|gene8117	27	gene15236|gene4299|gene16503|gene25630|gene7948|gene6631|gene15552|gene25362	8	http://amigo.geneontology.org/amigo/term/GO:0035239	yes
kinetochore assembly	GO:0051382	1.4904e-06	5.38657e-05	GO:0000069	16	gene21891|gene30648|gene8016|gene25420|gene12064|gene20325|gene20711|gene22276|gene25449	9	--	0	gene25420|gene30648|gene21891|gene20325|gene8016|gene20711|gene22276|gene12064|gene25449	9	http://amigo.geneontology.org/amigo/term/GO:0051382	yes
myosin filament assembly	GO:0031034	1.4904e-06	5.38657e-05	--	16	gene29137|gene6914|gene29773|gene2646|gene31023|gene23041|gene19909|gene1570|gene1571	9	gene31023|gene29773|gene6914|gene23041|gene1570|gene1571|gene19909|gene2646|gene29137	9	--	0	http://amigo.geneontology.org/amigo/term/GO:0031034	yes
myosin filament organization	GO:0031033	1.4904e-06	5.38657e-05	--	16	gene29137|gene6914|gene29773|gene2646|gene31023|gene23041|gene19909|gene1570|gene1571	9	gene31023|gene29773|gene6914|gene23041|gene1570|gene1571|gene19909|gene2646|gene29137	9	--	0	http://amigo.geneontology.org/amigo/term/GO:0031033	yes
positive regulation of signaling	GO:0023056	1.52391e-06	5.48193e-05	--	1479	gene13903|gene13441|gene25658|gene27364|gene12427|gene26164|gene29702|gene25541|gene8067|gene15331|gene2678|gene2352|gene7996|gene6721|gene13848|gene27843|gene1500|gene5217|gene30821|gene24890|gene18574|gene23776|gene22162|gene25572|gene17325|gene8117|gene5632|gene27005|gene117|gene18080|gene28640|gene25340|gene8951|gene4539|gene622|gene4508|gene3559|gene30785|gene11632|gene20259|gene19908|gene51…	177	gene25556|gene2678|gene3374|gene2560|gene17939|gene22162|gene6251|gene17334|gene20276|gene25316|gene12724|gene622|gene11523|gene29252|gene31330|gene10332|gene3986|gene138|gene29093|gene25658|gene18036|gene23776|gene21362|gene10877|gene6706|gene17325|gene27005|gene4647|gene5971|gene6143|gene31574|gene10417|gene12883|gene24404|gene23626|gene18101|gene20081|gene20259|gene1500|gene4508|gene9394|gene2…	131	gene29872|gene14379|gene33319|gene20877|gene11632|gene3605|gene25559|gene20247|gene15643|gene21400|gene23933|gene30762|gene16503|gene30353|gene8960|gene29346|gene28944|gene3121|gene6631|gene25213|gene15552|gene8801|gene32773|gene30785|gene25522|gene9004|gene8067|gene7988|gene25541|gene5819|gene2221|gene774|gene31506|gene24890|gene17171|gene29702|gene7008|gene12028|gene8032|gene6721|gene15930|gene…	46	http://amigo.geneontology.org/amigo/term/GO:0023056	yes
chromatin remodeling at centromere	GO:0031055	1.59478e-06	5.7109e-05	--	20	gene33480|gene13522|gene13503|gene12064|gene28013|gene67|gene11618|gene30550|gene4628|gene25449	10	--	0	gene28013|gene13522|gene11618|gene13503|gene4628|gene33480|gene30550|gene67|gene12064|gene25449	10	http://amigo.geneontology.org/amigo/term/GO:0031055	yes
regulation of DNA replication	GO:0006275	1.64869e-06	5.87737e-05	--	98	gene30079|gene24785|gene6251|gene15914|gene16049|gene29453|gene28630|gene10874|gene32120|gene15904|gene26079|gene31330|gene26111|gene25572|gene6009|gene23751|gene16830|gene24562|gene21389|gene623|gene21997|gene15930|gene6631|gene6711	24	gene6251|gene31330|gene25572	3	gene26111|gene623|gene30079|gene15930|gene15904|gene32120|gene15914|gene6009|gene29453|gene16830|gene21389|gene28630|gene24785|gene16049|gene23751|gene24562|gene6711|gene6631|gene21997|gene26079|gene10874	21	http://amigo.geneontology.org/amigo/term/GO:0006275	yes
regulation of primary metabolic process	GO:0080090	1.68104e-06	5.96581e-05	--	5626	gene26079|gene33771|gene7996|gene22456|gene27079|gene15478|gene12910|gene12918|gene29514|gene17780|gene11604|gene16091|gene7665|gene19461|gene23776|gene7747|gene33871|gene34321|gene27005|gene33544|gene16734|gene28640|gene32454|gene8951|gene4539|gene622|gene623|gene8892|gene20705|gene20259|gene7327|gene18544|gene32959|gene33812|gene25630|gene17855|gene4982|gene29872|gene6958|gene22826|gene29644|ge…	565	gene2560|gene22892|gene5492|gene1200|gene6248|gene25556|gene22080|gene19416|gene33558|gene4940|gene22002|gene26210|gene9720|gene9721|gene10578|gene8117|gene3374|gene22806|gene27656|gene2776|gene26194|gene22162|gene20705|gene14630|gene27109|gene24404|gene6251|gene32959|gene3768|gene7332|gene11139|gene26164|gene26449|gene29022|gene24544|gene32454|gene15916|gene24549|gene27018|gene26296|gene32915|ge…	335	gene1658|gene12497|gene25559|gene4782|gene23672|gene15914|gene6558|gene13622|gene25552|gene28423|gene10331|gene7468|gene5603|gene2279|gene29872|gene25024|gene4076|gene14839|gene23308|gene24150|gene10806|gene4571|gene24715|gene17282|gene16488|gene6711|gene7948|gene16869|gene8923|gene31145|gene623|gene8605|gene33249|gene6191|gene15904|gene18631|gene8040|gene29868|gene30550|gene28630|gene21777|gene8…	230	http://amigo.geneontology.org/amigo/term/GO:0080090	yes
antigen processing and presentation	GO:0019882	1.84281e-06	6.44231e-05	GO:0030333	112	gene31462|gene27055|gene14247|gene10687|gene10686|gene22806|gene2323|gene30515|gene32681|gene14248|gene28208|gene4377|gene6623|gene20645|gene31890|gene8016|gene33784|gene19348|gene27698|gene6305|gene28164|gene28213|gene26805|gene13008|gene28218|gene27703	26	gene32681|gene14247|gene28218|gene28164|gene28208|gene31462|gene14248|gene27698|gene28213|gene26805|gene27703|gene20645|gene31890|gene22806|gene10686|gene10687	16	gene2323|gene30515|gene27055|gene13008|gene33784|gene8016|gene19348|gene6623|gene6305|gene4377	10	http://amigo.geneontology.org/amigo/term/GO:0019882	yes
nuclear chromosome segregation	GO:0098813	1.84787e-06	6.44231e-05	--	61	gene24567|gene14302|gene11704|gene29130|gene13495|gene24794|gene23850|gene1387|gene6195|gene873|gene27726|gene17236|gene12028|gene10546|gene29868|gene20734|gene20754|gene34612	18	--	0	gene17236|gene6195|gene20754|gene873|gene29868|gene34612|gene12028|gene13495|gene1387|gene11704|gene14302|gene24794|gene20734|gene29130|gene27726|gene24567|gene10546|gene23850	18	http://amigo.geneontology.org/amigo/term/GO:0098813	yes
negative regulation of intracellular signal transduction	GO:1902532	1.84396e-06	6.44231e-05	GO:0010741	500	gene13903|gene17051|gene33284|gene25658|gene21602|gene30070|gene8249|gene16349|gene6111|gene24411|gene31247|gene31289|gene32047|gene9946|gene6092|gene5492|gene13712|gene13670|gene2678|gene18724|gene27093|gene3608|gene19383|gene21128|gene18036|gene13848|gene11622|gene11744|gene10877|gene18311|gene10444|gene4544|gene10873|gene21639|gene10580|gene16568|gene33319|gene4191|gene2611|gene7747|gene11150|…	74	gene14199|gene5492|gene18888|gene12724|gene2678|gene4191|gene3608|gene26046|gene11744|gene21602|gene4647|gene17602|gene16568|gene6143|gene18036|gene16338|gene28626|gene30070|gene11150|gene4238|gene16824|gene13712|gene31289|gene33284|gene13670|gene6092|gene622|gene19427|gene564|gene2722|gene20259|gene18311|gene9250|gene12522|gene21639|gene11622|gene13903|gene4544|gene10444|gene8117|gene17051|gene2…	52	gene2611|gene4782|gene14378|gene33319|gene20367|gene29631|gene11632|gene10331|gene31247|gene7492|gene10317|gene6480|gene7558|gene18724|gene9946|gene27336|gene32047|gene6111|gene10580|gene10873|gene8249|gene8032	22	http://amigo.geneontology.org/amigo/term/GO:1902532	yes
positive regulation of phosphorylation	GO:0042327	1.82433e-06	6.44231e-05	--	944	gene13441|gene7996|gene12427|gene28791|gene22162|gene12918|gene29514|gene16869|gene27364|gene6721|gene12028|gene5217|gene11139|gene23776|gene25572|gene8117|gene5632|gene27005|gene117|gene13848|gene8951|gene4539|gene622|gene3559|gene30785|gene20705|gene6251|gene25522|gene5856|gene14285|gene20850|gene25245|gene33319|gene11668|gene9468|gene32013|gene10914|gene6706|gene11664|gene20842|gene29991|gene3…	122	gene25556|gene2560|gene22162|gene20705|gene6251|gene3768|gene11139|gene30729|gene25316|gene622|gene12918|gene31330|gene10332|gene3986|gene23776|gene25245|gene16637|gene6706|gene12679|gene27005|gene12928|gene4647|gene4806|gene31574|gene10417|gene4191|gene4192|gene12883|gene4539|gene20081|gene9394|gene27334|gene3559|gene25032|gene13848|gene5217|gene9468|gene32992|gene31996|gene19284|gene10532|gene2…	86	gene4571|gene25559|gene3121|gene33319|gene71|gene5819|gene3741|gene3188|gene31101|gene30762|gene16503|gene8960|gene10580|gene16869|gene24562|gene25213|gene15552|gene8801|gene31594|gene25422|gene14285|gene30785|gene25522|gene29868|gene2085|gene20840|gene20842|gene774|gene31506|gene939|gene11668|gene12028|gene6721|gene8016|gene17116|gene8032	36	http://amigo.geneontology.org/amigo/term/GO:0042327	yes
positive regulation of nitrogen compound metabolic process	GO:0051173	1.94088e-06	6.73689e-05	--	2848	gene13903|gene10806|gene33771|gene23800|gene27364|gene29923|gene26070|gene9460|gene6280|gene15478|gene12427|gene26164|gene21389|gene27563|gene19370|gene21393|gene17318|gene12918|gene29514|gene3986|gene117|gene17780|gene23024|gene28710|gene16869|gene9812|gene7996|gene32277|gene13848|gene28419|gene12028|gene5217|gene30822|gene17062|gene10444|gene11878|gene13270|gene11139|gene32742|gene14630|gene237…	309	gene25556|gene22080|gene19416|gene28725|gene22002|gene32813|gene9720|gene9721|gene4940|gene22162|gene20705|gene14630|gene6251|gene11139|gene26164|gene26449|gene21393|gene20276|gene25316|gene22806|gene25994|gene12724|gene622|gene12918|gene29255|gene10636|gene13903|gene7102|gene31330|gene10332|gene18544|gene3986|gene138|gene21049|gene29093|gene13547|gene23776|gene25245|gene7580|gene24781|gene25367|…	189	gene12497|gene25559|gene15914|gene18631|gene5603|gene6558|gene26111|gene14839|gene20842|gene24150|gene10806|gene4571|gene24715|gene6711|gene7948|gene16869|gene8923|gene623|gene6191|gene15904|gene29868|gene20840|gene23308|gene7492|gene31626|gene2200|gene13866|gene32120|gene24785|gene16473|gene17137|gene8032|gene17091|gene8797|gene30079|gene2279|gene30762|gene24483|gene10580|gene10490|gene6631|gene…	120	http://amigo.geneontology.org/amigo/term/GO:0051173	yes
animal organ morphogenesis	GO:0009887	2.05135e-06	7.08925e-05	--	388	gene17051|gene24412|gene12217|gene21602|gene31415|gene9832|gene8801|gene31117|gene8906|gene273|gene2664|gene2678|gene20081|gene28630|gene28692|gene20367|gene7948|gene4561|gene6721|gene9468|gene13848|gene20247|gene30399|gene1659|gene25295|gene25017|gene24404|gene8563|gene32742|gene20285|gene31330|gene4848|gene27065|gene25572|gene16503|gene16626|gene15236|gene26449|gene14465|gene1498|gene28781|gene…	61	gene21181|gene32742|gene2678|gene1498|gene4848|gene27005|gene25295|gene25017|gene21602|gene17855|gene26887|gene20285|gene30399|gene8906|gene273|gene26449|gene24404|gene1571|gene16626|gene28781|gene20081|gene31415|gene600|gene9832|gene25331|gene5632|gene3786|gene31330|gene5124|gene8563|gene15600|gene3559|gene17051|gene31117|gene4561|gene13848|gene12217|gene14199|gene28692|gene25572|gene9468|gene18…	44	gene15236|gene1659|gene29866|gene31101|gene20247|gene16503|gene20367|gene6721|gene2664|gene28630|gene7948|gene27065|gene24412|gene17112|gene14465|gene1658|gene8801	17	http://amigo.geneontology.org/amigo/term/GO:0009887	yes
actin cytoskeleton organization	GO:0030036	2.1227e-06	7.30392e-05	--	296	gene17761|gene24254|gene7890|gene8750|gene23041|gene11367|gene5462|gene14000|gene13547|gene6914|gene12998|gene1718|gene31838|gene31023|gene13526|gene27843|gene27594|gene14976|gene13951|gene8250|gene6305|gene10186|gene25572|gene16503|gene24225|gene1699|gene27163|gene6124|gene26981|gene2646|gene8174|gene12821|gene31359|gene27574|gene28102|gene29137|gene29773|gene6901|gene1624|gene14057|gene5195|gen…	50	gene24225|gene10186|gene27843|gene26981|gene8174|gene12821|gene1718|gene11367|gene27163|gene14976|gene1570|gene14057|gene31023|gene31637|gene13951|gene1699|gene29773|gene27594|gene23041|gene8250|gene27574|gene8750|gene28102|gene24254|gene31359|gene17761|gene9394|gene5195|gene2646|gene1624|gene12998|gene30569|gene5462|gene7890|gene1571|gene13547|gene6914|gene6124|gene25572|gene31838|gene19909|gene…	42	gene15685|gene13526|gene14000|gene16503|gene13008|gene15930|gene6901|gene6305	8	http://amigo.geneontology.org/amigo/term/GO:0030036	yes
homophilic cell adhesion via plasma membrane adhesion molecules	GO:0007156	2.22392e-06	7.61909e-05	--	134	gene22212|gene33411|gene184|gene18876|gene22004|gene25201|gene10301|gene29162|gene31117|gene2002|gene29514|gene29045|gene25708|gene30339|gene22307|gene2930|gene17307|gene21914|gene22761|gene18678|gene25682|gene31574|gene10297|gene10294|gene10295|gene10291|gene8185|gene17011|gene10299	29	gene2930|gene8185|gene22307|gene21914|gene22004|gene10301|gene29162|gene30339|gene31574|gene184|gene25682|gene22212|gene22761|gene29514|gene2002|gene29045|gene10299|gene31117|gene10297|gene10295|gene10294|gene10291|gene18876|gene17307|gene17011|gene25201	26	gene25708|gene33411|gene18678	3	http://amigo.geneontology.org/amigo/term/GO:0007156	yes
regulation of osteoblast differentiation	GO:0045667	2.24955e-06	7.67366e-05	--	93	gene17051|gene25639|gene2664|gene7996|gene28791|gene25362|gene20582|gene21530|gene15552|gene13441|gene30399|gene2221|gene12107|gene32742|gene15236|gene27005|gene13848|gene663|gene600|gene4679|gene10636|gene17112|gene6631	23	gene10636|gene4679|gene17051|gene21530|gene32742|gene13848|gene12107|gene13441|gene7996|gene27005|gene20582|gene28791|gene663|gene30399|gene600	15	gene15236|gene2221|gene15552|gene25639|gene2664|gene6631|gene25362|gene17112	8	http://amigo.geneontology.org/amigo/term/GO:0045667	yes
positive regulation of protein modification process	GO:0031401	2.26847e-06	7.70501e-05	--	1132	gene13441|gene7996|gene26070|gene12427|gene28791|gene22162|gene21393|gene12918|gene29514|gene16869|gene27364|gene6721|gene28419|gene12028|gene5217|gene10444|gene11878|gene11139|gene23776|gene25572|gene8117|gene5632|gene27005|gene117|gene13848|gene8951|gene4539|gene622|gene14666|gene3559|gene30785|gene20705|gene664|gene6251|gene25522|gene5856|gene14285|gene31289|gene20850|gene25245|gene33319|gene1…	141	gene25556|gene22162|gene20705|gene6251|gene11139|gene21393|gene20276|gene25316|gene12724|gene622|gene12918|gene31330|gene10332|gene3986|gene23776|gene25245|gene16637|gene10877|gene6706|gene12679|gene27005|gene12928|gene4647|gene4295|gene4806|gene31574|gene10417|gene4191|gene4192|gene12883|gene23626|gene19680|gene20081|gene9394|gene27334|gene3559|gene25032|gene13848|gene28692|gene5217|gene9468|gen…	95	gene4571|gene25559|gene3121|gene11478|gene4415|gene71|gene3605|gene6721|gene20842|gene3741|gene3188|gene31101|gene30762|gene24715|gene16503|gene8960|gene10580|gene16869|gene24562|gene26070|gene25213|gene15552|gene8801|gene14285|gene30785|gene25522|gene11878|gene33319|gene7008|gene29868|gene2085|gene28419|gene20840|gene23308|gene9392|gene774|gene31506|gene5819|gene939|gene11668|gene12028|gene15478…	46	http://amigo.geneontology.org/amigo/term/GO:0031401	yes
sprouting angiogenesis	GO:0002040	2.34541e-06	7.91162e-05	--	25	gene32120|gene29350|gene15552|gene12062|gene6009|gene16503|gene25009|gene5034|gene25541|gene10914|gene11455	11	gene5034|gene10914|gene29350|gene11455|gene25009	5	gene32120|gene6009|gene25541|gene16503|gene12062|gene15552	6	http://amigo.geneontology.org/amigo/term/GO:0002040	yes
positive regulation of cellular component organization	GO:0051130	2.34929e-06	7.91162e-05	--	1084	gene32595|gene32992|gene19474|gene184|gene12427|gene12910|gene4911|gene21393|gene16333|gene21791|gene2678|gene10367|gene5199|gene28419|gene6641|gene11878|gene18574|gene32742|gene17654|gene22162|gene27163|gene27005|gene32456|gene3557|gene9460|gene11866|gene19905|gene30839|gene17399|gene20259|gene5131|gene15930|gene25639|gene16473|gene3986|gene20528|gene27117|gene14285|gene10395|gene6092|gene13523|…	136	gene10367|gene28104|gene18574|gene5462|gene11866|gene32992|gene32742|gene19474|gene2678|gene21602|gene25883|gene13441|gene19284|gene27005|gene20081|gene27163|gene10578|gene31330|gene1571|gene33448|gene17654|gene11886|gene4806|gene4295|gene22162|gene16568|gene16333|gene31574|gene12427|gene12724|gene11774|gene768|gene32013|gene28626|gene14248|gene18809|gene25331|gene12679|gene21393|gene30729|gene28…	83	gene33332|gene13523|gene25559|gene13526|gene21997|gene4415|gene8678|gene20754|gene17399|gene25052|gene3741|gene21400|gene23933|gene24715|gene16503|gene24425|gene32456|gene27614|gene27305|gene32595|gene6195|gene14285|gene3113|gene8355|gene11878|gene14000|gene18009|gene28609|gene9460|gene2552|gene23850|gene21906|gene5199|gene28419|gene4911|gene9392|gene31626|gene25116|gene15774|gene17171|gene32646|…	53	http://amigo.geneontology.org/amigo/term/GO:0051130	yes
recombinational repair	GO:0000725	2.42466e-06	8.13084e-05	--	100	gene15914|gene13504|gene21777|gene7468|gene17562|gene31363|gene5916|gene15159|gene16844|gene12304|gene23645|gene2552|gene4331|gene2613|gene440|gene26111|gene18218|gene21952|gene17570|gene24715|gene7491|gene29866|gene4869|gene18631	24	--	0	gene4869|gene2613|gene5916|gene15914|gene18631|gene13504|gene31363|gene7468|gene21952|gene26111|gene15159|gene12304|gene24715|gene4331|gene16844|gene17570|gene23645|gene7491|gene440|gene29866|gene18218|gene2552|gene21777|gene17562	24	http://amigo.geneontology.org/amigo/term/GO:0000725	yes
reproductive process	GO:0022414	2.56457e-06	8.56371e-05	GO:0044702	1292	gene10806|gene5507|gene33922|gene27364|gene33967|gene28791|gene2063|gene29514|gene12305|gene13504|gene9284|gene3562|gene16869|gene7437|gene7539|gene12028|gene8377|gene2612|gene17062|gene11704|gene17486|gene25572|gene26067|gene7747|gene18218|gene8117|gene20940|gene17242|gene31415|gene19348|gene13848|gene7167|gene4539|gene13518|gene20754|gene15685|gene23672|gene2702|gene20705|gene6631|gene24412|gen…	157	gene11647|gene4960|gene2612|gene6874|gene11310|gene8881|gene34264|gene3562|gene5255|gene12217|gene21602|gene25801|gene26887|gene14976|gene20705|gene7580|gene1792|gene25331|gene32013|gene17051|gene3182|gene11611|gene32323|gene27364|gene23626|gene30729|gene3632|gene14630|gene25572|gene4539|gene20081|gene31415|gene27958|gene14049|gene22574|gene11466|gene8377|gene7834|gene25340|gene23630|gene13518|ge…	72	gene24681|gene9284|gene4782|gene23672|gene15914|gene18631|gene13504|gene33480|gene33967|gene11860|gene71|gene15552|gene22023|gene27065|gene29534|gene3605|gene16049|gene2279|gene14648|gene25024|gene14465|gene12305|gene1387|gene15643|gene30217|gene20325|gene10806|gene17062|gene6009|gene16844|gene6716|gene14302|gene6711|gene7948|gene16869|gene27614|gene6631|gene10818|gene25213|gene24567|gene15883|ge…	85	http://amigo.geneontology.org/amigo/term/GO:0022414	yes
regulation of reproductive process	GO:2000241	2.64691e-06	8.80153e-05	--	128	gene17051|gene21602|gene7203|gene5031|gene7167|gene29923|gene25362|gene14648|gene19370|gene1976|gene15552|gene9468|gene12028|gene17062|gene31594|gene33839|gene23955|gene15627|gene12648|gene27005|gene25213|gene30353|gene13848|gene24890|gene17939|gene4539|gene4415|gene20705	28	gene13848|gene17939|gene17051|gene23955|gene1976|gene7167|gene27005|gene21602|gene9468|gene20705|gene15627|gene4539|gene33839|gene29923|gene19370	15	gene31594|gene24890|gene17062|gene5031|gene12028|gene25362|gene4415|gene7203|gene30353|gene14648|gene25213|gene15552|gene12648	13	http://amigo.geneontology.org/amigo/term/GO:2000241	yes
positive regulation of cellular metabolic process	GO:0031325	2.6718e-06	8.84713e-05	--	2954	gene16568|gene10806|gene33771|gene23800|gene27364|gene29923|gene26070|gene9460|gene6280|gene15478|gene12427|gene26164|gene21389|gene27563|gene19370|gene21393|gene17318|gene12918|gene29514|gene3986|gene117|gene17780|gene23024|gene28710|gene16869|gene9812|gene7996|gene32277|gene13848|gene28419|gene12028|gene5217|gene30822|gene17062|gene10444|gene11878|gene18574|gene11139|gene32742|gene14630|gene237…	318	gene25556|gene19416|gene4940|gene22002|gene32813|gene9720|gene9721|gene31330|gene2560|gene22162|gene20705|gene14630|gene6251|gene3768|gene11139|gene26164|gene26449|gene21393|gene20276|gene25316|gene22806|gene25994|gene12724|gene622|gene28061|gene12918|gene19680|gene29255|gene10636|gene13903|gene7102|gene13270|gene10332|gene18544|gene3986|gene138|gene21049|gene29093|gene13547|gene23776|gene25245|g…	200	gene12497|gene25559|gene15914|gene18631|gene6558|gene26111|gene14839|gene20842|gene24150|gene10806|gene4571|gene24715|gene6711|gene7948|gene16869|gene8923|gene623|gene6191|gene15904|gene29868|gene20840|gene23308|gene7492|gene31626|gene13866|gene32120|gene24785|gene16473|gene17137|gene8032|gene17091|gene8797|gene30079|gene2279|gene30762|gene24483|gene10580|gene10490|gene6631|gene17318|gene29323|ge…	118	http://amigo.geneontology.org/amigo/term/GO:0031325	yes
regulation of nitrogen compound metabolic process	GO:0051171	2.69384e-06	8.88294e-05	--	5480	gene26079|gene33771|gene7996|gene22456|gene27079|gene15478|gene12910|gene12918|gene29514|gene17780|gene11604|gene16091|gene7665|gene19461|gene23776|gene7747|gene33871|gene34321|gene27005|gene33544|gene16734|gene28640|gene32454|gene8951|gene4539|gene622|gene623|gene8892|gene20705|gene20259|gene7327|gene18544|gene32959|gene33812|gene25630|gene17855|gene4982|gene29872|gene6958|gene22826|gene29644|ge…	550	gene2560|gene22892|gene5492|gene1200|gene6248|gene25556|gene22080|gene19416|gene33558|gene4940|gene22002|gene26210|gene9720|gene9721|gene10578|gene8117|gene3374|gene22806|gene27656|gene2776|gene26194|gene22162|gene20705|gene14630|gene27109|gene24404|gene6251|gene32959|gene7332|gene11139|gene26164|gene26449|gene29022|gene24544|gene32454|gene15916|gene24549|gene27018|gene26296|gene32915|gene20276|g…	323	gene1658|gene12497|gene25559|gene4782|gene23672|gene15914|gene6558|gene13622|gene25552|gene28423|gene10331|gene7468|gene5603|gene2279|gene29872|gene25024|gene4076|gene14839|gene23308|gene24150|gene10806|gene4571|gene24715|gene17282|gene16488|gene6711|gene7948|gene16869|gene8923|gene31145|gene623|gene8605|gene33249|gene6191|gene15904|gene18631|gene8040|gene29868|gene30550|gene28630|gene21777|gene8…	227	http://amigo.geneontology.org/amigo/term/GO:0051171	yes
cellular response to stress	GO:0033554	2.8384e-06	9.3208e-05	--	1524	gene32595|gene26079|gene33771|gene23800|gene20746|gene180|gene26070|gene27079|gene20203|gene33967|gene9597|gene12910|gene12918|gene26833|gene12304|gene13504|gene14220|gene32277|gene20325|gene18574|gene6275|gene2783|gene17486|gene15236|gene18218|gene21952|gene8117|gene20940|gene5632|gene34324|gene21389|gene27091|gene30229|gene32456|gene11982|gene14033|gene623|gene23672|gene22863|gene10592|gene1593…	180	gene14033|gene18574|gene12185|gene12724|gene19474|gene4544|gene1773|gene14355|gene29093|gene6275|gene8117|gene16568|gene5453|gene5245|gene4982|gene22863|gene1976|gene4191|gene32323|gene16333|gene10592|gene27960|gene29923|gene6143|gene14543|gene26402|gene19680|gene544|gene26833|gene27958|gene600|gene13670|gene12481|gene12910|gene3768|gene14630|gene7292|gene19416|gene12918|gene6616|gene8312|gene281…	71	gene25559|gene23672|gene15914|gene18631|gene13622|gene7468|gene21952|gene8632|gene26111|gene12304|gene4571|gene24715|gene16488|gene6711|gene32456|gene32595|gene623|gene15904|gene29868|gene21777|gene2200|gene18387|gene17137|gene10874|gene29954|gene440|gene23751|gene31363|gene8797|gene30079|gene30762|gene27943|gene16844|gene10490|gene180|gene7491|gene7492|gene4797|gene16671|gene31105|gene24815|gene…	109	http://amigo.geneontology.org/amigo/term/GO:0033554	yes
regulation of organelle organization	GO:0033043	2.89169e-06	9.45654e-05	--	1265	gene32595|gene17051|gene26360|gene19474|gene21310|gene7203|gene2783|gene5034|gene30492|gene9597|gene12427|gene12910|gene4911|gene34334|gene21393|gene29514|gene21791|gene31359|gene17780|gene6931|gene32277|gene28419|gene12028|gene6641|gene11878|gene18574|gene32742|gene10395|gene9622|gene15043|gene13622|gene16031|gene21777|gene33589|gene27005|gene19348|gene1832|gene13848|gene32456|gene3557|gene32699…	154	gene18574|gene32992|gene32742|gene19474|gene18098|gene25883|gene11611|gene27005|gene1832|gene6092|gene27163|gene21602|gene25801|gene1571|gene11886|gene11368|gene16568|gene24736|gene20819|gene25020|gene12427|gene12724|gene11774|gene10433|gene4191|gene26244|gene32323|gene25331|gene21606|gene21393|gene23024|gene31741|gene11150|gene20259|gene12910|gene32699|gene23630|gene28123|gene7167|gene29514|gene…	65	gene25559|gene13622|gene5603|gene21400|gene30492|gene24715|gene21310|gene16006|gene32456|gene32595|gene6195|gene8355|gene29868|gene18315|gene21777|gene13866|gene13861|gene27628|gene16031|gene17137|gene25362|gene30515|gene19348|gene4299|gene17399|gene29283|gene10490|gene25422|gene11878|gene20711|gene5199|gene9553|gene29534|gene9392|gene15774|gene15478|gene8016|gene25639|gene29130|gene25052|gene177…	89	http://amigo.geneontology.org/amigo/term/GO:0033043	yes
negative regulation of nuclear division	GO:0051784	3.01988e-06	9.83513e-05	--	57	gene17051|gene25828|gene12648|gene23630|gene21602|gene13486|gene18315|gene14648|gene32277|gene14272|gene25052|gene12028|gene10546|gene29868|gene34612|gene13848|gene20711	17	gene13848|gene17051|gene21602|gene23630	4	gene25828|gene14272|gene29868|gene12028|gene18315|gene10546|gene32277|gene20711|gene14648|gene34612|gene13486|gene12648|gene25052	13	http://amigo.geneontology.org/amigo/term/GO:0051784	yes
positive regulation of ossification	GO:0045778	3.0924e-06	0.0001003	--	63	gene17051|gene18544|gene30110|gene20081|gene7996|gene21530|gene10395|gene600|gene28781|gene34334|gene30399|gene28791|gene10636|gene12107|gene25362|gene27005|gene14574|gene13848	18	gene28781|gene17051|gene21530|gene13848|gene14574|gene12107|gene7996|gene27005|gene30110|gene10636|gene28791|gene10395|gene18544|gene20081|gene30399|gene34334|gene600	17	gene25362	1	http://amigo.geneontology.org/amigo/term/GO:0045778	yes
cellular component assembly	GO:0022607	3.11727e-06	0.000100694	GO:0071844	2463	gene17503|gene26079|gene5507|gene19474|gene25658|gene10806|gene20781|gene30012|gene32289|gene17091|gene6492|gene29702|gene22162|gene30550|gene17318|gene9618|gene8355|gene2776|gene29511|gene10367|gene31952|gene22965|gene13504|gene13503|gene67|gene13658|gene3400|gene25019|gene3397|gene28419|gene10448|gene28417|gene30822|gene28415|gene1356|gene13799|gene29137|gene30339|gene4848|gene16543|gene18511|g…	271	gene20386|gene24225|gene20667|gene20666|gene30012|gene2776|gene6492|gene22162|gene22965|gene31023|gene25331|gene768|gene11201|gene1699|gene29773|gene24544|gene23041|gene25019|gene12724|gene25408|gene622|gene33327|gene7292|gene7069|gene4777|gene29252|gene3986|gene13860|gene7890|gene7891|gene25658|gene13547|gene6914|gene20781|gene10871|gene15973|gene27005|gene16543|gene20819|gene4806|gene24404|gene…	125	gene28013|gene23672|gene18631|gene31952|gene28427|gene28425|gene28422|gene28421|gene32289|gene6558|gene26111|gene10806|gene3401|gene3400|gene21310|gene14993|gene6711|gene5916|gene8355|gene21891|gene34291|gene28630|gene21777|gene15100|gene6305|gene23308|gene30550|gene33480|gene27628|gene34997|gene9032|gene27582|gene16031|gene12648|gene1283|gene17091|gene24327|gene18511|gene1341|gene28609|gene28608…	146	http://amigo.geneontology.org/amigo/term/GO:0022607	yes
regulation of ERK1 and ERK2 cascade	GO:0070372	3.15578e-06	0.000101524	--	243	gene3559|gene5245|gene21602|gene7996|gene31247|gene14666|gene12427|gene31289|gene22162|gene12323|gene2678|gene138|gene20367|gene15784|gene16333|gene21128|gene19911|gene17282|gene11744|gene5217|gene10914|gene10444|gene23776|gene31996|gene4647|gene25572|gene16503|gene7747|gene25316|gene2352|gene15552|gene10331|gene13848|gene23738|gene622|gene12883|gene10417|gene664|gene6480|gene11632|gene21181|gene…	43	gene21181|gene31996|gene2678|gene2352|gene21602|gene4647|gene22162|gene16333|gene5245|gene12427|gene12323|gene12883|gene19911|gene25572|gene31289|gene622|gene2722|gene664|gene15784|gene10444|gene10914|gene138|gene3559|gene25316|gene13848|gene11744|gene7996|gene5217|gene23776|gene21128|gene23738|gene14666|gene10417|gene7747	34	gene16503|gene20367|gene17282|gene11632|gene6480|gene10331|gene15552|gene31247|gene8801	9	http://amigo.geneontology.org/amigo/term/GO:0070372	yes
positive regulation of transferase activity	GO:0051347	3.34848e-06	0.000107287	--	535	gene30079|gene32992|gene5245|gene16473|gene27364|gene16637|gene20819|gene3986|gene2560|gene5819|gene14666|gene8801|gene31574|gene774|gene21389|gene20081|gene4415|gene31506|gene33319|gene29453|gene29514|gene27334|gene30762|gene117|gene13441|gene20850|gene32013|gene16869|gene12679|gene16333|gene2085|gene19911|gene9468|gene23308|gene11744|gene10914|gene6706|gene9460|gene15904|gene11139|gene31330|gen…	77	gene21181|gene12679|gene31996|gene25556|gene13441|gene27005|gene622|gene9394|gene26887|gene2560|gene20850|gene16333|gene5245|gene31574|gene32992|gene32013|gene11139|gene12883|gene27364|gene19911|gene30729|gene16824|gene20081|gene117|gene3768|gene12511|gene15784|gene29514|gene20819|gene31330|gene10332|gene10417|gene3986|gene11664|gene27334|gene10914|gene25316|gene13848|gene11744|gene10395|gene2557…	46	gene4571|gene3121|gene33319|gene4415|gene71|gene29453|gene23308|gene30079|gene3741|gene3188|gene30762|gene16869|gene24562|gene8801|gene623|gene20754|gene30785|gene15904|gene29868|gene2085|gene20840|gene20842|gene774|gene31506|gene5819|gene11668|gene16473|gene8016|gene21389|gene17116|gene9460	31	http://amigo.geneontology.org/amigo/term/GO:0051347	yes
regulation of response to external stimulus	GO:0032101	3.40626e-06	0.000108698	--	617	gene16568|gene25658|gene5031|gene184|gene28791|gene22162|gene12918|gene10444|gene18574|gene23776|gene25572|gene20792|gene8508|gene9946|gene1835|gene11982|gene622|gene18676|gene19908|gene15930|gene7327|gene16473|gene22023|gene34318|gene5856|gene13670|gene27065|gene21534|gene11744|gene19389|gene4982|gene17468|gene30762|gene25316|gene14111|gene21932|gene26194|gene25559|gene28626|gene12096|gene5565|g…	86	gene25994|gene18574|gene2742|gene26887|gene34318|gene10332|gene1835|gene8512|gene21932|gene11099|gene25572|gene22162|gene16568|gene16333|gene5245|gene18036|gene4982|gene28626|gene19232|gene26194|gene32323|gene23776|gene20280|gene184|gene34074|gene12522|gene28965|gene13670|gene7327|gene28106|gene622|gene20003|gene12918|gene28108|gene1906|gene20792|gene12883|gene8508|gene544|gene4544|gene5856|gene3…	62	gene14111|gene11982|gene25559|gene14378|gene8366|gene29631|gene12096|gene22023|gene27065|gene3605|gene15643|gene31101|gene30762|gene16503|gene15552|gene20403|gene27358|gene9946|gene16264|gene5031|gene16473|gene15930|gene10873|gene18676	24	http://amigo.geneontology.org/amigo/term/GO:0032101	yes
positive regulation of protein phosphorylation	GO:0001934	3.60844e-06	0.000114687	--	909	gene13441|gene7996|gene12427|gene28791|gene22162|gene12918|gene29514|gene16869|gene27364|gene6721|gene12028|gene5217|gene11139|gene23776|gene25572|gene8117|gene5632|gene27005|gene117|gene13848|gene8951|gene4539|gene622|gene3559|gene30785|gene20705|gene6251|gene25522|gene5856|gene14285|gene20850|gene25245|gene33319|gene11668|gene9468|gene32013|gene10914|gene6706|gene11664|gene29991|gene33812|gene4…	117	gene19680|gene21181|gene32992|gene31996|gene25556|gene13441|gene19284|gene10532|gene27005|gene2352|gene12928|gene20276|gene21602|gene4647|gene26887|gene2292|gene33812|gene25572|gene22162|gene20705|gene11773|gene29991|gene5245|gene31574|gene12427|gene11774|gene6251|gene4982|gene32013|gene1976|gene11139|gene4192|gene12883|gene27364|gene19911|gene24569|gene30729|gene20850|gene16824|gene10395|gene237…	83	gene30762|gene25559|gene3121|gene33319|gene71|gene5819|gene3741|gene3188|gene31101|gene4571|gene16503|gene8960|gene10580|gene16869|gene24562|gene25213|gene15552|gene8801|gene14285|gene30785|gene25522|gene29868|gene2085|gene20840|gene20842|gene774|gene31506|gene939|gene11668|gene12028|gene6721|gene8016|gene17116|gene8032	34	http://amigo.geneontology.org/amigo/term/GO:0001934	yes
regulation of muscle contraction	GO:0006937	3.64368e-06	0.000115344	--	109	gene33284|gene7069|gene7996|gene23328|gene32810|gene27292|gene32813|gene27093|gene22847|gene26971|gene7530|gene21393|gene2973|gene22584|gene5607|gene20900|gene20902|gene10532|gene4544|gene12883|gene22975|gene10395|gene71|gene19909|gene1571	25	gene22584|gene10532|gene32810|gene32813|gene1571|gene7996|gene22847|gene12883|gene21393|gene33284|gene7530|gene26971|gene7069|gene20900|gene20902|gene4544|gene27292|gene23328|gene22975|gene10395|gene2973|gene19909|gene27093	23	gene5607|gene71	2	http://amigo.geneontology.org/amigo/term/GO:0006937	yes
negative regulation of cellular response to growth factor stimulus	GO:0090288	3.69966e-06	0.00011665	--	116	gene33023|gene15978|gene12974|gene6092|gene15552|gene13441|gene3504|gene29209|gene4852|gene11622|gene5217|gene29323|gene1659|gene34074|gene17041|gene14507|gene17939|gene4806|gene15588|gene24890|gene4730|gene663|gene2742|gene31840|gene5632|gene29252	26	gene14507|gene6092|gene17041|gene3504|gene29209|gene33023|gene15978|gene13441|gene4730|gene2742|gene11622|gene5632|gene663|gene5217|gene15588|gene17939|gene4806|gene34074|gene29252	19	gene12974|gene1659|gene24890|gene4852|gene31840|gene29323|gene15552	7	http://amigo.geneontology.org/amigo/term/GO:0090288	yes
cell-cell signaling	GO:0007267	3.74589e-06	0.000117174	--	474	gene16055|gene7069|gene25309|gene9004|gene29852|gene3986|gene3392|gene12851|gene7008|gene13735|gene12427|gene600|gene29702|gene11210|gene21393|gene5607|gene10301|gene2678|gene10687|gene20276|gene13441|gene17704|gene16264|gene18036|gene6558|gene18597|gene12107|gene32035|gene6623|gene12007|gene20647|gene32742|gene31330|gene26087|gene22584|gene25572|gene16503|gene15643|gene34231|gene15407|gene27005|…	70	gene22584|gene10294|gene32742|gene2678|gene13441|gene18597|gene10532|gene27005|gene6352|gene3613|gene2136|gene10301|gene1623|gene10686|gene10687|gene32035|gene12427|gene768|gene4806|gene10297|gene15407|gene20276|gene21393|gene13735|gene600|gene12724|gene7069|gene17704|gene34231|gene2418|gene31330|gene12851|gene3986|gene26087|gene24140|gene24387|gene10299|gene11210|gene14666|gene10295|gene13848|ge…	55	gene16264|gene11982|gene7008|gene15643|gene29702|gene9004|gene20647|gene29852|gene14968|gene16503|gene3392|gene6623|gene5607|gene6558|gene8801	15	http://amigo.geneontology.org/amigo/term/GO:0007267	yes
positive regulation of cell division	GO:0051781	3.74267e-06	0.000117174	--	89	gene8578|gene30492|gene34318|gene774|gene12918|gene20081|gene16869|gene26460|gene15001|gene20840|gene20842|gene21133|gene16633|gene14111|gene24562|gene24204|gene6305|gene31101|gene10332|gene13008|gene21181|gene21372	22	gene21133|gene21181|gene20081|gene12918|gene15001|gene34318|gene10332|gene16633	8	gene14111|gene774|gene24204|gene30492|gene16869|gene13008|gene31101|gene8578|gene26460|gene24562|gene20840|gene6305|gene20842|gene21372	14	http://amigo.geneontology.org/amigo/term/GO:0051781	yes
response to inorganic substance	GO:0010035	3.97281e-06	0.000123783	--	370	gene14543|gene31466|gene25309|gene15859|gene14380|gene22131|gene2783|gene27079|gene5819|gene14666|gene12912|gene29702|gene16824|gene11382|gene11455|gene13547|gene14247|gene17957|gene26833|gene12522|gene13504|gene14248|gene4758|gene774|gene28640|gene11744|gene6280|gene26971|gene4544|gene21633|gene4982|gene24387|gene26111|gene20280|gene22584|gene18511|gene4191|gene15236|gene34231|gene8117|gene28781…	58	gene22584|gene19341|gene11455|gene6275|gene28640|gene1570|gene20280|gene32035|gene14247|gene768|gene4982|gene14248|gene4191|gene16824|gene11382|gene28781|gene26833|gene27958|gene12912|gene12724|gene17957|gene26971|gene12522|gene14543|gene34231|gene2783|gene4544|gene21633|gene10636|gene24387|gene25309|gene11744|gene31466|gene13547|gene2825|gene28791|gene19905|gene12511|gene8117|gene14666|gene6280|…	42	gene26111|gene15236|gene32646|gene774|gene27079|gene29702|gene14380|gene4758|gene3924|gene13504|gene18511|gene22131|gene30361|gene71|gene18387|gene5819	16	http://amigo.geneontology.org/amigo/term/GO:0010035	yes
cell migration	GO:0016477	4.04956e-06	0.000125679	--	731	gene10806|gene5031|gene18876|gene12427|gene22162|gene10201|gene12918|gene12997|gene1756|gene1753|gene17360|gene16091|gene18195|gene32742|gene23776|gene1330|gene25572|gene20792|gene20418|gene15600|gene27005|gene15331|gene28640|gene3174|gene17017|gene24411|gene5366|gene16473|gene25630|gene6251|gene20528|gene30479|gene11455|gene15989|gene7948|gene15774|gene3768|gene17282|gene5042|gene27614|gene27821…	98	gene9760|gene10186|gene18574|gene1756|gene10201|gene1753|gene32742|gene25556|gene11455|gene8174|gene27005|gene20582|gene3084|gene28640|gene18195|gene29404|gene2560|gene26194|gene22162|gene16333|gene31574|gene12427|gene18036|gene6251|gene2352|gene3768|gene20666|gene15989|gene10181|gene32323|gene5042|gene25572|gene15600|gene20081|gene15331|gene1330|gene12918|gene20792|gene5126|gene1792|gene13441|ge…	69	gene33332|gene25559|gene16503|gene2358|gene5366|gene31101|gene10806|gene30762|gene24483|gene17282|gene7948|gene27614|gene15552|gene3174|gene20418|gene5199|gene7558|gene16264|gene13961|gene15774|gene16091|gene5031|gene16473|gene25362|gene10580|gene27358|gene17112|gene25630|gene17017	29	http://amigo.geneontology.org/amigo/term/GO:0016477	yes
regulation of epithelial cell migration	GO:0010632	4.10532e-06	0.000126912	--	175	gene4508|gene5031|gene6251|gene26164|gene29162|gene27563|gene6092|gene2123|gene15552|gene20081|gene31101|gene13848|gene11744|gene5217|gene10914|gene33448|gene13951|gene31330|gene17654|gene25572|gene16503|gene21133|gene25316|gene7558|gene25213|gene4544|gene28640|gene10332|gene27614|gene29350|gene6480|gene31840|gene14839|gene26887	34	gene4508|gene20081|gene28640|gene26887|gene17654|gene21133|gene29162|gene13951|gene6251|gene25572|gene25316|gene2123|gene6092|gene4544|gene31330|gene10332|gene10914|gene33448|gene13848|gene11744|gene5217|gene26164|gene29350	23	gene14839|gene31101|gene31840|gene5031|gene16503|gene6480|gene27614|gene27563|gene7558|gene25213|gene15552	11	http://amigo.geneontology.org/amigo/term/GO:0010632	yes
regulation of chromosome separation	GO:1905818	4.53003e-06	0.000139497	--	77	gene25828|gene8803|gene23630|gene29130|gene13486|gene13866|gene17399|gene8016|gene21997|gene25422|gene6195|gene20711|gene25052|gene12028|gene10546|gene29868|gene34612|gene15159|gene14272|gene24562	20	gene23630	1	gene17399|gene13866|gene25828|gene14272|gene15159|gene29868|gene25422|gene12028|gene13486|gene10546|gene6195|gene8016|gene20711|gene34612|gene24562|gene29130|gene21997|gene8803|gene25052	19	http://amigo.geneontology.org/amigo/term/GO:1905818	yes
regulation of DNA metabolic process	GO:0051052	4.58199e-06	0.00014055	--	415	gene30079|gene26079|gene13504|gene12476|gene23800|gene16473|gene20819|gene6251|gene27079|gene7468|gene16049|gene9597|gene440|gene14648|gene8797|gene27943|gene29453|gene4139|gene20280|gene24150|gene28630|gene13622|gene2552|gene24785|gene67|gene32277|gene2613|gene15914|gene11744|gene10490|gene33544|gene10874|gene9460|gene6558|gene32120|gene15904|gene31330|gene26111|gene31996|gene25572|gene6009|gene…	63	gene622|gene27005|gene31996|gene6251|gene11744|gene14355|gene30501|gene25572|gene13441|gene31330|gene20819|gene20280	12	gene2613|gene4782|gene23751|gene15914|gene18631|gene13622|gene13504|gene6009|gene8797|gene7492|gene7468|gene6558|gene26111|gene30079|gene24150|gene32277|gene24483|gene23800|gene26079|gene16049|gene9597|gene6926|gene6631|gene4139|gene10490|gene440|gene623|gene20754|gene15904|gene6711|gene16830|gene2552|gene24562|gene28630|gene21997|gene67|gene9392|gene27079|gene24893|gene32120|gene21389|gene29453|…	51	http://amigo.geneontology.org/amigo/term/GO:0051052	yes
response to organonitrogen compound	GO:0010243	4.81449e-06	0.000147111	--	604	gene17051|gene24535|gene31466|gene5245|gene15859|gene9392|gene16824|gene27079|gene11092|gene7167|gene24562|gene20855|gene6353|gene29702|gene20850|gene27563|gene19370|gene16284|gene1976|gene16282|gene17137|gene1809|gene15552|gene20081|gene3605|gene20367|gene13504|gene6931|gene11382|gene6248|gene9468|gene3739|gene2221|gene11744|gene6641|gene18702|gene16055|gene12007|gene24404|gene30729|gene32742|ge…	84	gene22584|gene32742|gene16282|gene1809|gene28640|gene21181|gene16284|gene27005|gene622|gene12217|gene8117|gene20855|gene20850|gene5245|gene1877|gene27533|gene32797|gene1976|gene29488|gene6353|gene24404|gene30569|gene30729|gene16824|gene10395|gene11382|gene16626|gene20081|gene12724|gene1498|gene18702|gene1500|gene8174|gene6616|gene7167|gene34231|gene10636|gene2479|gene4848|gene24282|gene19232|gene…	57	gene23672|gene13504|gene20367|gene3605|gene26111|gene18724|gene15643|gene6716|gene6711|gene24425|gene24562|gene25213|gene15552|gene7654|gene27079|gene5819|gene9946|gene9392|gene24123|gene32646|gene11092|gene2221|gene29702|gene15930|gene27563|gene17137|gene17112	27	http://amigo.geneontology.org/amigo/term/GO:0010243	yes
regulation of myoblast differentiation	GO:0045661	4.92611e-06	0.000149369	--	53	gene25639|gene374|gene15552|gene2664|gene1699|gene33065|gene28725|gene12511|gene19905|gene13848|gene10636|gene14813|gene9640|gene15930|gene28626|gene25213	16	gene28626|gene10636|gene33065|gene9640|gene13848|gene28725|gene14813|gene1699|gene19905|gene12511|gene374	11	gene2664|gene15930|gene25639|gene15552|gene25213	5	http://amigo.geneontology.org/amigo/term/GO:0045661	yes
cardiac septum morphogenesis	GO:0060411	4.92611e-06	0.000149369	GO:0003280	53	gene17051|gene3559|gene2123|gene15552|gene12974|gene16503|gene7948|gene5042|gene20285|gene29093|gene25362|gene8797|gene28692|gene25559|gene26887|gene13848	16	gene2123|gene3559|gene17051|gene13848|gene29093|gene28692|gene5042|gene26887|gene20285	9	gene12974|gene25559|gene16503|gene25362|gene8797|gene7948|gene15552	7	http://amigo.geneontology.org/amigo/term/GO:0060411	yes
regulation of mitotic metaphase/anaphase transition	GO:0030071	5.04822e-06	0.000152487	--	65	gene25828|gene23630|gene29130|gene13486|gene13866|gene17399|gene8016|gene21997|gene25422|gene6195|gene20711|gene25052|gene12028|gene29868|gene34612|gene15159|gene14272|gene24562	18	gene23630	1	gene17399|gene13866|gene25828|gene14272|gene15159|gene29868|gene25422|gene12028|gene21997|gene6195|gene8016|gene20711|gene24562|gene29130|gene34612|gene13486|gene25052	17	http://amigo.geneontology.org/amigo/term/GO:0030071	yes
microtubule cytoskeleton organization	GO:0000226	5.1989e-06	0.000155849	--	356	gene25639|gene20754|gene10198|gene26099|gene20819|gene15636|gene20810|gene22519|gene8803|gene17318|gene27305|gene21791|gene30885|gene25833|gene30515|gene13495|gene25299|gene1283|gene4377|gene2613|gene25052|gene12028|gene17062|gene24794|gene31594|gene30729|gene33159|gene3741|gene9622|gene25572|gene23850|gene2611|gene8016|gene9032|gene25422|gene33589|gene12648|gene24204|gene19348|gene29868|gene2159…	56	gene30885|gene3557|gene33159|gene30729|gene25572|gene20819|gene27093|gene33589|gene20705	9	gene13523|gene2611|gene2613|gene24204|gene19348|gene4415|gene20810|gene9622|gene4299|gene18777|gene26099|gene25299|gene4377|gene3741|gene17062|gene22519|gene6901|gene24794|gene18009|gene27305|gene17318|gene13495|gene12648|gene17116|gene31594|gene25422|gene6195|gene20754|gene3174|gene29868|gene10198|gene23850|gene21590|gene1707|gene27726|gene15636|gene30515|gene25833|gene12028|gene8803|gene9032|ge…	47	http://amigo.geneontology.org/amigo/term/GO:0000226	yes
regulation of transcription from RNA polymerase II promoter	GO:0006357	5.19777e-06	0.000155849	GO:0006358|GO:0010551	1671	gene13903|gene10806|gene33771|gene7996|gene13441|gene3504|gene26566|gene9597|gene17091|gene28791|gene12910|gene27563|gene19370|gene21393|gene17318|gene19232|gene29514|gene17780|gene32277|gene28419|gene5217|gene30822|gene11604|gene10444|gene16091|gene11139|gene32742|gene28928|gene17486|gene26402|gene1330|gene25572|gene16626|gene15236|gene8117|gene17243|gene27005|gene4462|gene9946|gene7114|gene1533…	193	gene26210|gene10578|gene3374|gene17939|gene14630|gene6251|gene11139|gene31415|gene26449|gene21393|gene22806|gene25994|gene12724|gene12910|gene11994|gene19461|gene29255|gene25340|gene21770|gene29252|gene1373|gene31330|gene10332|gene18544|gene10636|gene29093|gene7580|gene25367|gene21362|gene22584|gene24325|gene32742|gene11455|gene14355|gene27005|gene8791|gene7996|gene4806|gene22863|gene23024|gene11…	116	gene1658|gene17091|gene12497|gene29872|gene1659|gene23672|gene20247|gene8366|gene25552|gene6009|gene8797|gene7492|gene8678|gene29831|gene6558|gene25559|gene15236|gene26566|gene26567|gene15643|gene2194|gene25213|gene10806|gene25362|gene2279|gene24204|gene24715|gene5516|gene24483|gene10580|gene6711|gene7948|gene9597|gene27614|gene6631|gene17318|gene29323|gene24567|gene17243|gene12974|gene25024|gene…	77	http://amigo.geneontology.org/amigo/term/GO:0006357	yes
muscle fiber development	GO:0048747	5.25389e-06	0.000156903	--	42	gene29773|gene31466|gene1570|gene24140|gene11523|gene31637|gene8249|gene27163|gene1699|gene2358|gene19905|gene12912|gene27018|gene28626	14	gene12912|gene31637|gene24140|gene28626|gene11523|gene31466|gene27163|gene19905|gene1570|gene29773|gene1699|gene27018	12	gene2358|gene8249	2	http://amigo.geneontology.org/amigo/term/GO:0048747	yes
CENP-A containing nucleosome assembly	GO:0034080	5.41189e-06	0.000160411	GO:0034509	18	gene33480|gene13522|gene13503|gene12064|gene28013|gene67|gene11618|gene4628|gene25449	9	--	0	gene28013|gene13522|gene11618|gene13503|gene4628|gene33480|gene67|gene12064|gene25449	9	http://amigo.geneontology.org/amigo/term/GO:0034080	yes
positive regulation of stem cell differentiation	GO:2000738	5.41189e-06	0.000160411	--	18	gene17051|gene20081|gene28725|gene6191|gene25213|gene29093|gene5042|gene32621|gene13848	9	gene32621|gene17051|gene13848|gene28725|gene29093|gene5042|gene20081	7	gene25213|gene6191	2	http://amigo.geneontology.org/amigo/term/GO:2000738	yes
ameboidal-type cell migration	GO:0001667	6.08022e-06	0.000179548	--	119	gene25630|gene5031|gene13961|gene11455|gene17017|gene13441|gene7948|gene1756|gene18036|gene1753|gene1792|gene16091|gene32742|gene25572|gene16503|gene5042|gene14543|gene15331|gene25559|gene27358|gene28640|gene5199|gene31574|gene16264|gene17112|gene18574	26	gene18574|gene1756|gene28640|gene1753|gene32742|gene11455|gene13441|gene18036|gene1792|gene25572|gene31574|gene5042|gene14543|gene15331	14	gene16264|gene13961|gene25559|gene16091|gene5031|gene16503|gene5199|gene7948|gene27358|gene17112|gene25630|gene17017	12	http://amigo.geneontology.org/amigo/term/GO:0001667	yes
cell morphogenesis	GO:0000902	6.20106e-06	0.000182436	GO:0007148|GO:0045790|GO:0045791	163	gene15916|gene13441|gene20528|gene27526|gene774|gene31117|gene31359|gene20081|gene32992|gene2085|gene22574|gene20840|gene33446|gene32013|gene10914|gene20666|gene14976|gene30762|gene10186|gene20842|gene16503|gene15236|gene30334|gene27005|gene5124|gene10578|gene22283|gene31996|gene1268|gene28723|gene17112|gene15930	32	gene10186|gene28723|gene32992|gene20666|gene15916|gene13441|gene27005|gene10578|gene14976|gene1268|gene30334|gene32013|gene31996|gene5124|gene20081|gene22574|gene20528|gene10914|gene27526|gene31359|gene31117|gene33446|gene22283	23	gene15236|gene774|gene30762|gene2085|gene16503|gene15930|gene20840|gene20842|gene17112	9	http://amigo.geneontology.org/amigo/term/GO:0000902	yes
negative regulation of neuron differentiation	GO:0045665	6.2957e-06	0.000184534	--	186	gene17051|gene20292|gene25994|gene5031|gene1659|gene768|gene12323|gene14247|gene2678|gene10367|gene25559|gene14248|gene14369|gene6721|gene6641|gene18647|gene1658|gene3174|gene11774|gene16091|gene33159|gene16503|gene24425|gene15236|gene11150|gene10181|gene25213|gene15552|gene138|gene27358|gene23980|gene12217|gene16264|gene17112|gene18009	35	gene25994|gene10367|gene14247|gene17051|gene10181|gene11774|gene768|gene12323|gene2678|gene14248|gene33159|gene11150|gene23980|gene18647|gene12217|gene138|gene20292|gene6641	18	gene1658|gene1659|gene15236|gene25559|gene3174|gene14369|gene5031|gene16503|gene15552|gene6721|gene24425|gene18009|gene27358|gene17112|gene25213|gene16091|gene16264	17	http://amigo.geneontology.org/amigo/term/GO:0045665	yes
regulation of metaphase/anaphase transition of cell cycle	GO:1902099	6.39383e-06	0.000186719	--	66	gene25828|gene23630|gene29130|gene13486|gene13866|gene17399|gene8016|gene21997|gene25422|gene6195|gene20711|gene25052|gene12028|gene29868|gene34612|gene15159|gene14272|gene24562	18	gene23630	1	gene17399|gene13866|gene25828|gene14272|gene15159|gene29868|gene25422|gene12028|gene21997|gene6195|gene8016|gene20711|gene24562|gene29130|gene34612|gene13486|gene25052	17	http://amigo.geneontology.org/amigo/term/GO:1902099	yes
regulation of protein localization	GO:0032880	6.75153e-06	0.00019644	--	873	gene32595|gene19474|gene25658|gene2783|gene30492|gene28791|gene23300|gene34334|gene29514|gene2678|gene1752|gene13848|gene6641|gene18702|gene26566|gene7530|gene18574|gene20647|gene32742|gene7747|gene20418|gene8117|gene27005|gene9946|gene18080|gene28640|gene28013|gene1624|gene622|gene11866|gene18678|gene24411|gene8797|gene14684|gene29644|gene25833|gene2200|gene15774|gene14369|gene3174|gene5356|gene…	112	gene24225|gene18574|gene28626|gene11866|gene20119|gene1752|gene19474|gene18098|gene2678|gene19416|gene27005|gene30110|gene622|gene21602|gene28640|gene1571|gene1570|gene29404|gene2560|gene20280|gene11112|gene2239|gene32992|gene4221|gene30501|gene4982|gene32742|gene4191|gene12883|gene16282|gene30569|gene2357|gene16824|gene26296|gene16333|gene12724|gene1648|gene18702|gene18080|gene7530|gene1976|gene…	77	gene28013|gene25559|gene14378|gene21997|gene8797|gene20647|gene26566|gene26567|gene23933|gene30492|gene30762|gene24425|gene32595|gene31594|gene3174|gene14369|gene20418|gene774|gene7654|gene9946|gene2200|gene15774|gene15636|gene17171|gene31101|gene25833|gene16052|gene7766|gene18678|gene26460|gene29130|gene5356|gene1283|gene8032|gene25052	35	http://amigo.geneontology.org/amigo/term/GO:0032880	yes
double-strand break repair via homologous recombination	GO:0000724	7.00758e-06	0.000203143	GO:0016924	99	gene15914|gene13504|gene21777|gene7468|gene17562|gene31363|gene5916|gene15159|gene16844|gene12304|gene23645|gene2552|gene4331|gene2613|gene440|gene26111|gene18218|gene21952|gene17570|gene24715|gene29866|gene4869|gene18631	23	--	0	gene4869|gene2613|gene5916|gene15914|gene18631|gene13504|gene31363|gene7468|gene21952|gene26111|gene15159|gene12304|gene24715|gene4331|gene16844|gene17570|gene23645|gene440|gene29866|gene18218|gene2552|gene21777|gene17562	23	http://amigo.geneontology.org/amigo/term/GO:0000724	yes
morphogenesis of a branching structure	GO:0001763	7.14175e-06	0.000206277	--	120	gene17051|gene25751|gene7996|gene5034|gene18876|gene25362|gene19370|gene12323|gene29514|gene16284|gene15552|gene13441|gene7948|gene25630|gene1658|gene32742|gene31330|gene16503|gene21133|gene8117|gene27005|gene25213|gene13848|gene31672|gene25801|gene26887	26	gene21133|gene13848|gene17051|gene13441|gene32742|gene5034|gene12323|gene25751|gene16284|gene7996|gene29514|gene27005|gene18876|gene25801|gene26887|gene31330|gene8117|gene19370	18	gene1658|gene16503|gene25362|gene15552|gene7948|gene31672|gene25213|gene25630	8	http://amigo.geneontology.org/amigo/term/GO:0001763	yes
regulation of cellular metabolic process	GO:0031323	7.23411e-06	0.000208185	--	5714	gene26079|gene33771|gene7996|gene22456|gene27079|gene15478|gene12910|gene12918|gene29514|gene17780|gene11604|gene16091|gene7665|gene19461|gene23776|gene7747|gene33871|gene27005|gene33544|gene16734|gene28640|gene32454|gene8951|gene10353|gene622|gene623|gene8892|gene20705|gene20259|gene7327|gene18544|gene32959|gene33812|gene25630|gene17855|gene20635|gene4982|gene29872|gene6958|gene22826|gene29644|g…	567	gene2560|gene22892|gene5492|gene1200|gene11664|gene6248|gene25556|gene2678|gene30399|gene33558|gene4940|gene22002|gene26210|gene9720|gene9721|gene10578|gene8117|gene3374|gene22806|gene27656|gene2776|gene26194|gene22162|gene20705|gene14630|gene27109|gene24404|gene6251|gene32959|gene3768|gene11139|gene26164|gene26449|gene29022|gene24544|gene32454|gene15916|gene24549|gene27018|gene26296|gene32915|ge…	335	gene12497|gene25559|gene4782|gene23672|gene15914|gene6558|gene13622|gene25552|gene28423|gene10331|gene7468|gene6711|gene5603|gene2279|gene29872|gene25024|gene4076|gene14839|gene23308|gene24150|gene10806|gene4571|gene24715|gene17282|gene16488|gene16489|gene7948|gene16869|gene8923|gene31145|gene5522|gene623|gene8605|gene33249|gene6191|gene15904|gene18631|gene8040|gene29868|gene30550|gene28630|gene2…	232	http://amigo.geneontology.org/amigo/term/GO:0031323	yes
regulation of metabolic process	GO:0019222	7.43914e-06	0.000213309	--	6163	gene26079|gene33771|gene7996|gene22456|gene27079|gene15478|gene12910|gene12918|gene29514|gene17780|gene11604|gene16091|gene7665|gene26070|gene23776|gene7747|gene33871|gene34321|gene27005|gene33544|gene16734|gene28640|gene32454|gene8951|gene10353|gene622|gene623|gene13518|gene20705|gene20259|gene7327|gene18544|gene32959|gene33812|gene25630|gene17855|gene20635|gene4982|gene29872|gene26111|gene6958|…	607	gene22892|gene1753|gene1200|gene2678|gene10578|gene3374|gene2776|gene25020|gene11139|gene21393|gene22806|gene25994|gene12724|gene28061|gene23302|gene29255|gene29252|gene1373|gene10332|gene32813|gene25658|gene18036|gene10877|gene6706|gene32742|gene6976|gene14355|gene9545|gene18752|gene17654|gene7996|gene4806|gene31890|gene4191|gene4192|gene26194|gene25331|gene30569|gene11382|gene20081|gene30781|ge…	362	gene7266|gene12497|gene29872|gene4782|gene23672|gene15914|gene6558|gene13622|gene25552|gene28423|gene10331|gene7468|gene6711|gene5603|gene2279|gene8632|gene26111|gene4076|gene14839|gene3761|gene24150|gene10806|gene4571|gene24715|gene23308|gene17282|gene16488|gene16489|gene7948|gene16869|gene21002|gene8923|gene31145|gene5522|gene623|gene8605|gene33249|gene6191|gene15904|gene18631|gene8040|gene2986…	245	http://amigo.geneontology.org/amigo/term/GO:0019222	yes
inflammatory response	GO:0006954	7.50539e-06	0.000214432	--	395	gene5261|gene10806|gene30759|gene5245|gene11671|gene20292|gene14380|gene27079|gene20119|gene8512|gene25522|gene5856|gene28791|gene15267|gene14785|gene12522|gene7020|gene7021|gene3374|gene15552|gene30762|gene8508|gene22806|gene7022|gene2206|gene16473|gene1770|gene7294|gene19911|gene33297|gene4982|gene30821|gene17416|gene27490|gene32144|gene26276|gene23776|gene20280|gene26606|gene24425|gene14465|ge…	60	gene11866|gene20119|gene1770|gene5856|gene2352|gene8512|gene3374|gene12883|gene20280|gene5245|gene297|gene32139|gene4982|gene11671|gene26606|gene19911|gene29923|gene30821|gene23776|gene17416|gene20705|gene5261|gene22806|gene28104|gene28106|gene28108|gene12522|gene7294|gene8508|gene7021|gene7020|gene10444|gene7022|gene20292|gene2206|gene27533|gene9545|gene14411|gene27490|gene30759|gene15267|gene28…	46	gene29566|gene27079|gene25522|gene10806|gene14380|gene30762|gene16473|gene14465|gene14785|gene26276|gene15930|gene24425|gene15552|gene9946	14	http://amigo.geneontology.org/amigo/term/GO:0006954	yes
mitotic spindle organization	GO:0007052	7.54416e-06	0.000214764	GO:0043148	73	gene17116|gene1707|gene24204|gene29130|gene4299|gene30515|gene2611|gene8016|gene25422|gene27726|gene1283|gene22519|gene25052|gene12028|gene17062|gene4415|gene20754|gene17318|gene27305	19	--	0	gene4415|gene25422|gene27726|gene2611|gene20754|gene24204|gene17062|gene30515|gene17318|gene12028|gene22519|gene8016|gene27305|gene4299|gene29130|gene17116|gene1283|gene1707|gene25052	19	http://amigo.geneontology.org/amigo/term/GO:0007052	yes
negative regulation of neurogenesis	GO:0050768	7.60624e-06	0.000215756	--	227	gene17051|gene23024|gene25994|gene5031|gene1659|gene12323|gene14247|gene20582|gene2678|gene10367|gene138|gene20292|gene14248|gene14369|gene6721|gene27843|gene1500|gene6641|gene18647|gene1658|gene3174|gene11774|gene16091|gene33159|gene27358|gene16503|gene24425|gene15236|gene11150|gene10181|gene27005|gene25213|gene15552|gene25559|gene768|gene23980|gene12217|gene16264|gene17112|gene18009	40	gene10367|gene27843|gene10181|gene2678|gene27005|gene20582|gene12217|gene14247|gene11774|gene768|gene12323|gene14248|gene11150|gene18647|gene23024|gene25994|gene1500|gene20292|gene138|gene17051|gene33159|gene23980|gene6641	23	gene1658|gene1659|gene15236|gene25559|gene3174|gene14369|gene5031|gene16503|gene15552|gene6721|gene24425|gene18009|gene27358|gene17112|gene25213|gene16091|gene16264	17	http://amigo.geneontology.org/amigo/term/GO:0050768	yes
mesenchyme morphogenesis	GO:0072132	7.66919e-06	0.000216764	--	11	gene17051|gene15552|gene6251|gene29252|gene25213|gene25559|gene26887	7	gene6251|gene26887|gene17051|gene29252	4	gene25213|gene15552|gene25559	3	http://amigo.geneontology.org/amigo/term/GO:0072132	yes
metaphase plate congression	GO:0051310	8.01647e-06	0.000225774	--	49	gene32595|gene17282|gene29130|gene20840|gene20842|gene25299|gene8016|gene25422|gene28013|gene29954|gene27726|gene4377|gene20711|gene3741|gene19348	15	--	0	gene29954|gene28013|gene25422|gene27726|gene3741|gene19348|gene17282|gene20711|gene8016|gene20840|gene29130|gene20842|gene32595|gene25299|gene4377	15	http://amigo.geneontology.org/amigo/term/GO:0051310	yes
action potential	GO:0001508	8.05327e-06	0.000226006	--	67	gene1623|gene7069|gene24387|gene18597|gene22584|gene17465|gene5126|gene1721|gene7887|gene18689|gene33576|gene26974|gene29702|gene26973|gene26971|gene7530|gene24873|gene12275	18	gene22584|gene24387|gene7530|gene26973|gene26971|gene24873|gene7069|gene18597|gene17465|gene33576|gene7887|gene5126|gene18689|gene1623|gene26974|gene1721|gene12275	17	gene29702	1	http://amigo.geneontology.org/amigo/term/GO:0001508	yes
skeletal system development	GO:0001501	8.13926e-06	0.000227612	--	128	gene22212|gene5385|gene11146|gene7102|gene8801|gene11210|gene31330|gene14574|gene25367|gene11996|gene6721|gene30399|gene1500|gene1659|gene28692|gene24404|gene25667|gene4848|gene26065|gene34425|gene34231|gene1498|gene25331|gene25213|gene17939|gene663|gene600	27	gene4848|gene30399|gene25331|gene25667|gene5385|gene24404|gene34425|gene600|gene1498|gene22212|gene11996|gene1500|gene663|gene34231|gene7102|gene31330|gene17939|gene14574|gene11210|gene26065|gene28692|gene25367	22	gene6721|gene1659|gene11146|gene25213|gene8801	5	http://amigo.geneontology.org/amigo/term/GO:0001501	yes
positive regulation of catalytic activity	GO:0043085	8.22609e-06	0.00022923	GO:0048554	1032	gene10806|gene13441|gene27364|gene20659|gene26164|gene22162|gene27563|gene21393|gene29453|gene29514|gene6931|gene3188|gene7996|gene13848|gene26567|gene26566|gene18574|gene11139|gene23776|gene25572|gene32013|gene20418|gene8117|gene27005|gene117|gene18647|gene28640|gene8588|gene622|gene6275|gene9460|gene623|gene30785|gene25639|gene9946|gene16473|gene25630|gene3986|gene20850|gene33319|gene31996|gene…	128	gene18574|gene32992|gene31996|gene18098|gene25556|gene22584|gene13441|gene27005|gene2352|gene20081|gene6275|gene28640|gene26887|gene2560|gene11368|gene25572|gene22162|gene16333|gene5245|gene31574|gene25020|gene12679|gene20850|gene11774|gene32013|gene11139|gene19911|gene21181|gene12883|gene27364|gene27594|gene18647|gene30729|gene21393|gene16824|gene10395|gene26164|gene8588|gene25316|gene3986|gene6…	77	gene20660|gene4571|gene3121|gene33319|gene16830|gene4415|gene71|gene16473|gene7558|gene14648|gene26566|gene26567|gene30079|gene3741|gene3188|gene10806|gene30762|gene23308|gene22254|gene24425|gene16869|gene24562|gene8801|gene623|gene30869|gene20754|gene30785|gene15904|gene29868|gene2085|gene20418|gene21389|gene7654|gene20659|gene15643|gene20840|gene20842|gene9946|gene774|gene31506|gene5819|gene116…	51	http://amigo.geneontology.org/amigo/term/GO:0043085	yes
positive regulation of striated muscle tissue development	GO:0045844	8.38422e-06	0.000231194	--	55	gene14465|gene4730|gene15552|gene13441|gene31330|gene27163|gene29093|gene16264|gene28725|gene27005|gene10636|gene12107|gene19905|gene6706|gene6631|gene13848	16	gene10636|gene13848|gene28725|gene29093|gene4730|gene27005|gene12107|gene27163|gene13441|gene31330|gene6706|gene19905	12	gene16264|gene6631|gene14465|gene15552	4	http://amigo.geneontology.org/amigo/term/GO:0045844	yes
positive regulation of muscle organ development	GO:0048636	8.38422e-06	0.000231194	--	55	gene13441|gene4730|gene15552|gene12107|gene31330|gene27163|gene29093|gene28725|gene27005|gene10636|gene16264|gene19905|gene6706|gene6631|gene13848|gene14465	16	gene10636|gene13848|gene28725|gene29093|gene4730|gene27005|gene12107|gene27163|gene13441|gene31330|gene6706|gene19905	12	gene16264|gene6631|gene15552|gene14465	4	http://amigo.geneontology.org/amigo/term/GO:0048636	yes
positive regulation of muscle tissue development	GO:1901863	8.38422e-06	0.000231194	--	55	gene14465|gene4730|gene15552|gene13441|gene31330|gene27163|gene29093|gene16264|gene28725|gene27005|gene10636|gene12107|gene19905|gene6706|gene6631|gene13848	16	gene10636|gene13848|gene28725|gene29093|gene4730|gene27005|gene12107|gene27163|gene13441|gene31330|gene6706|gene19905	12	gene16264|gene6631|gene14465|gene15552	4	http://amigo.geneontology.org/amigo/term/GO:1901863	yes
regulation of blood pressure	GO:0008217	8.50154e-06	0.000233615	--	114	gene27563|gene33023|gene23581|gene6251|gene12851|gene25801|gene15267|gene2973|gene21393|gene26087|gene10687|gene10686|gene16091|gene32742|gene25667|gene4848|gene13860|gene15236|gene31101|gene7951|gene622|gene12883|gene10395|gene20705|gene71	25	gene7951|gene622|gene13860|gene32742|gene6251|gene25667|gene33023|gene4848|gene12883|gene26087|gene15267|gene2973|gene21393|gene25801|gene20705|gene12851|gene10395|gene23581|gene10686|gene10687	20	gene27563|gene15236|gene16091|gene71|gene31101	5	http://amigo.geneontology.org/amigo/term/GO:0008217	yes
regulation of animal organ formation	GO:0003156	8.89121e-06	0.000243478	--	28	gene17051|gene17939|gene31330|gene25630|gene25572|gene21128|gene27005|gene19370|gene25559|gene13848|gene10332	11	gene17051|gene13848|gene27005|gene25572|gene21128|gene31330|gene17939|gene10332|gene19370	9	gene25630|gene25559	2	http://amigo.geneontology.org/amigo/term/GO:0003156	yes
response to peptide	GO:1901652	9.24064e-06	0.000248743	--	245	gene17051|gene5245|gene15859|gene20850|gene6353|gene16824|gene27563|gene1809|gene1976|gene16282|gene15552|gene20367|gene6931|gene11382|gene9468|gene2221|gene11744|gene6641|gene29488|gene32742|gene24425|gene6248|gene18724|gene3739|gene34231|gene24562|gene138|gene28640|gene16055|gene622|gene23672|gene12217|gene24123|gene10395|gene30569|gene24282|gene26434|gene7654|gene17112|gene15930|gene6711|gene8…	42	gene32742|gene16282|gene8174|gene12217|gene28640|gene20850|gene5245|gene1976|gene29488|gene6353|gene30569|gene16824|gene11382|gene622|gene34231|gene24282|gene3739|gene138|gene6248|gene1809|gene17051|gene26434|gene11744|gene10395|gene9468|gene6931|gene16055|gene15859|gene6641	29	gene24123|gene2221|gene15930|gene23672|gene7654|gene20367|gene24562|gene6711|gene24425|gene27563|gene18724|gene15552|gene17112	13	http://amigo.geneontology.org/amigo/term/GO:1901652	yes
muscle tissue development	GO:0060537	9.21188e-06	0.000248743	--	87	gene17051|gene29137|gene22826|gene15552|gene20081|gene30729|gene325|gene29965|gene15995|gene10636|gene15236|gene600|gene7948|gene8117|gene33327|gene5042|gene17955|gene10489|gene31023|gene6700|gene13848	21	gene13848|gene15995|gene10636|gene17955|gene17051|gene33327|gene6700|gene5042|gene29965|gene31023|gene10489|gene30729|gene8117|gene22826|gene20081|gene29137|gene600	17	gene15236|gene15552|gene7948|gene325	4	http://amigo.geneontology.org/amigo/term/GO:0060537	yes
regulation of cytokinesis	GO:0032465	9.21188e-06	0.000248743	GO:0071775	87	gene32120|gene15914|gene10198|gene23630|gene9622|gene13008|gene16633|gene16869|gene30492|gene26099|gene20842|gene6009|gene774|gene26460|gene29868|gene17062|gene21372|gene20840|gene6305|gene24204|gene24562	21	gene16633|gene23630	2	gene26460|gene774|gene6305|gene30492|gene24204|gene32120|gene15914|gene10198|gene6009|gene13008|gene29868|gene17062|gene9622|gene16869|gene24562|gene20840|gene21372|gene20842|gene26099	19	http://amigo.geneontology.org/amigo/term/GO:0032465	yes
cell development	GO:0048468	9.21364e-06	0.000248743	--	605	gene17051|gene32323|gene31466|gene15973|gene19232|gene24781|gene138|gene8249|gene31637|gene184|gene27018|gene3786|gene6275|gene7102|gene12912|gene31117|gene25362|gene14648|gene10489|gene20582|gene1976|gene25367|gene27305|gene10578|gene15552|gene10367|gene3370|gene12305|gene27093|gene21602|gene7948|gene20081|gene10186|gene2292|gene2612|gene13848|gene8678|gene6280|gene18647|gene28692|gene27614|gene…	83	gene10367|gene10186|gene28626|gene10578|gene15973|gene2612|gene3786|gene19232|gene20582|gene27163|gene6275|gene1570|gene25316|gene2292|gene32742|gene3370|gene29991|gene6143|gene31637|gene17939|gene32992|gene19905|gene1976|gene1699|gene24225|gene29773|gene32323|gene23626|gene18647|gene32454|gene19370|gene184|gene8951|gene12912|gene24140|gene21602|gene11523|gene27397|gene7102|gene31330|gene15043|ge…	66	gene15236|gene12305|gene25828|gene23672|gene27357|gene15552|gene6721|gene27614|gene2358|gene7948|gene8678|gene14648|gene8249|gene27305|gene29323|gene25362|gene8632	17	http://amigo.geneontology.org/amigo/term/GO:0048468	yes
negative regulation of angiogenesis	GO:0016525	9.21188e-06	0.000248743	--	87	gene6092|gene33771|gene15552|gene18724|gene17654|gene10914|gene23955|gene24425|gene31840|gene5034|gene33446|gene17939|gene27005|gene9832|gene29162|gene11744|gene27563|gene12785|gene2665|gene16285|gene12918	21	gene10914|gene6092|gene9832|gene29162|gene17939|gene23955|gene5034|gene12918|gene33446|gene11744|gene16285|gene27005|gene33771|gene17654|gene12785	15	gene31840|gene24425|gene27563|gene2665|gene18724|gene15552	6	http://amigo.geneontology.org/amigo/term/GO:0016525	yes
cellular response to peptide	GO:1901653	9.32608e-06	0.000250192	--	151	gene27563|gene5245|gene15859|gene6353|gene16824|gene11382|gene1809|gene1976|gene16282|gene20367|gene9468|gene11744|gene6641|gene16055|gene6248|gene18724|gene24425|gene24562|gene138|gene28640|gene29488|gene622|gene23672|gene12217|gene24123|gene10395|gene30569|gene7654|gene17112|gene6711	30	gene138|gene5245|gene622|gene1809|gene12217|gene16282|gene28640|gene1976|gene6248|gene11744|gene6353|gene30569|gene10395|gene29488|gene16824|gene9468|gene11382|gene16055|gene6641|gene15859	20	gene24123|gene23672|gene7654|gene20367|gene24562|gene6711|gene24425|gene27563|gene18724|gene17112	10	http://amigo.geneontology.org/amigo/term/GO:1901653	yes
skeletal muscle contraction	GO:0003009	9.50558e-06	0.000254146	--	19	gene1623|gene23328|gene24254|gene24250|gene20900|gene12912|gene32813|gene27292|gene25017	9	gene12912|gene24254|gene24250|gene25017|gene32813|gene20900|gene1623|gene27292|gene23328	9	--	0	http://amigo.geneontology.org/amigo/term/GO:0003009	yes
regulation of endothelial cell migration	GO:0010594	9.7868e-06	0.000260784	--	122	gene6251|gene29162|gene27563|gene6092|gene2123|gene15552|gene31101|gene27614|gene13848|gene11744|gene5217|gene10914|gene33448|gene31330|gene17654|gene13951|gene16503|gene21133|gene25316|gene7558|gene28640|gene10332|gene4544|gene29350|gene31840|gene14839	26	gene2123|gene6092|gene29162|gene13951|gene10914|gene21133|gene6251|gene33448|gene13848|gene29350|gene11744|gene5217|gene4544|gene28640|gene31330|gene17654|gene25316|gene10332	18	gene14839|gene31101|gene31840|gene16503|gene7558|gene27563|gene27614|gene15552	8	http://amigo.geneontology.org/amigo/term/GO:0010594	yes
epithelial cell differentiation involved in kidney development	GO:0035850	9.97645e-06	0.000264945	--	15	gene17761|gene25630|gene13441|gene8720|gene27643|gene10636|gene19370|gene13848	8	gene10636|gene13848|gene27643|gene13441|gene17761|gene19370	6	gene8720|gene25630	2	http://amigo.geneontology.org/amigo/term/GO:0035850	yes
regulation of cellular protein metabolic process	GO:0032268	1.02693e-05	0.00027181	--	2417	gene13903|gene13441|gene24535|gene27364|gene2783|gene12427|gene26164|gene22162|gene27563|gene19370|gene27566|gene12918|gene19383|gene15331|gene2678|gene117|gene13504|gene28710|gene16869|gene9812|gene4113|gene7996|gene32277|gene26569|gene13848|gene28419|gene12028|gene5217|gene17062|gene10444|gene11878|gene18574|gene11139|gene32742|gene22456|gene23776|gene17654|gene18511|gene25572|gene11744|gene774…	263	gene5492|gene15916|gene25556|gene2678|gene19416|gene22002|gene8117|gene3374|gene2560|gene33839|gene22162|gene20705|gene6251|gene11139|gene26164|gene24544|gene21393|gene20276|gene25316|gene32915|gene12724|gene622|gene12918|gene18311|gene19461|gene19680|gene13903|gene31330|gene10332|gene3986|gene16734|gene2048|gene13547|gene23776|gene25245|gene16637|gene10877|gene6706|gene7747|gene10181|gene32742|g…	176	gene25559|gene11632|gene10331|gene5603|gene26111|gene20842|gene4571|gene24715|gene4272|gene16488|gene16869|gene29868|gene20840|gene23308|gene4083|gene6111|gene10580|gene10873|gene17137|gene8032|gene18511|gene31247|gene33922|gene30762|gene7492|gene14285|gene30785|gene11878|gene7008|gene4346|gene6480|gene5819|gene9392|gene27336|gene774|gene939|gene16091|gene6721|gene8016|gene18676|gene3121|gene1147…	87	http://amigo.geneontology.org/amigo/term/GO:0032268	yes
regulation of mitotic sister chromatid segregation	GO:0033047	1.03829e-05	0.0002739	--	81	gene25828|gene8803|gene23630|gene29130|gene13486|gene13866|gene17399|gene8016|gene21997|gene25422|gene6195|gene20711|gene25052|gene12028|gene10546|gene29868|gene34612|gene15159|gene14272|gene24562	20	gene23630	1	gene17399|gene13866|gene25828|gene14272|gene15159|gene29868|gene25422|gene12028|gene13486|gene10546|gene6195|gene8016|gene20711|gene34612|gene24562|gene29130|gene21997|gene8803|gene25052	19	http://amigo.geneontology.org/amigo/term/GO:0033047	yes
response to drug	GO:0042493	1.04353e-05	0.000274368	GO:0017035	607	gene10806|gene5245|gene15859|gene24535|gene14380|gene4806|gene27079|gene30501|gene7167|gene20855|gene31101|gene6353|gene15631|gene20850|gene29532|gene1809|gene12522|gene17137|gene7603|gene3182|gene15552|gene20081|gene3605|gene25295|gene20367|gene13504|gene4331|gene16333|gene7152|gene774|gene3768|gene19341|gene11382|gene11744|gene8377|gene18702|gene29488|gene4544|gene4191|gene12007|gene20711|gene1…	83	gene22584|gene10636|gene12217|gene7152|gene26887|gene27005|gene25295|gene18702|gene11174|gene28640|gene21932|gene20855|gene4806|gene20850|gene16333|gene5245|gene29162|gene17778|gene30501|gene4982|gene3768|gene19341|gene3182|gene4191|gene29488|gene6353|gene10861|gene31574|gene16824|gene11382|gene622|gene20081|gene29093|gene12724|gene8377|gene24140|gene17957|gene12522|gene15784|gene7167|gene14543|g…	59	gene13504|gene20367|gene18511|gene71|gene3605|gene26111|gene15643|gene31101|gene10806|gene14380|gene4331|gene25213|gene15552|gene20711|gene5819|gene32646|gene774|gene27079|gene29702|gene15930|gene3924|gene18387|gene17137|gene17112	24	http://amigo.geneontology.org/amigo/term/GO:0042493	yes
positive regulation of nervous system development	GO:0051962	1.06076e-05	0.000277975	--	417	gene17051|gene15973|gene17137|gene21602|gene5031|gene3986|gene6111|gene184|gene30492|gene14666|gene28791|gene774|gene31117|gene5916|gene13848|gene15552|gene10367|gene10861|gene31626|gene21362|gene13526|gene33332|gene12041|gene9832|gene32013|gene26460|gene1659|gene5126|gene33448|gene35071|gene26338|gene14199|gene16626|gene31330|gene17654|gene22162|gene23955|gene24425|gene15236|gene30729|gene27005|…	62	gene10367|gene15973|gene35071|gene11869|gene2678|gene26338|gene23955|gene21602|gene17855|gene9832|gene4806|gene17654|gene22162|gene31574|gene12724|gene12041|gene768|gene32013|gene30729|gene32454|gene5126|gene10861|gene16626|gene184|gene2742|gene27117|gene4508|gene31330|gene3986|gene138|gene10636|gene17051|gene31117|gene27005|gene33448|gene13848|gene14199|gene28791|gene21362|gene14666	40	gene1658|gene1659|gene13526|gene33332|gene5916|gene4415|gene15236|gene31101|gene30492|gene16503|gene24425|gene18009|gene27614|gene15552|gene31626|gene774|gene5031|gene6111|gene15930|gene26460|gene30839|gene17137	22	http://amigo.geneontology.org/amigo/term/GO:0051962	yes
macromolecular complex subunit organization	GO:0043933	1.06471e-05	0.000278089	GO:0034600|GO:0034621	1793	gene10806|gene26079|gene4377|gene25658|gene21310|gene30012|gene13441|gene30648|gene28013|gene17091|gene29702|gene22162|gene5916|gene9618|gene2776|gene29511|gene10367|gene22965|gene13504|gene13503|gene67|gene3400|gene3401|gene3397|gene28419|gene28418|gene28417|gene28579|gene28415|gene1356|gene18574|gene29137|gene11704|gene4848|gene16543|gene18511|gene21777|gene8117|gene15600|gene19348|gene9946|gen…	203	gene1200|gene30012|gene2776|gene22162|gene22965|gene31023|gene25331|gene16080|gene11201|gene20666|gene29773|gene24544|gene23041|gene15600|gene12724|gene25408|gene622|gene11996|gene33327|gene29252|gene11402|gene25019|gene13860|gene25658|gene13547|gene6914|gene24781|gene10871|gene15973|gene11455|gene3786|gene16543|gene9382|gene24404|gene23626|gene20081|gene17957|gene1500|gene2479|gene25032|gene5462…	90	gene28013|gene18631|gene28427|gene28425|gene28422|gene28421|gene4377|gene26111|gene10806|gene3401|gene3400|gene21310|gene14993|gene24794|gene13503|gene21891|gene34291|gene28630|gene21777|gene15100|gene23308|gene33480|gene27628|gene34997|gene27198|gene27582|gene9238|gene17091|gene1532|gene19348|gene18511|gene1341|gene17399|gene28608|gene11618|gene3605|gene23598|gene28607|gene28606|gene28604|gene68…	113	http://amigo.geneontology.org/amigo/term/GO:0043933	yes
negative regulation of transcription, DNA-templated	GO:0045892	1.08315e-05	0.000281976	GO:0016481|GO:0032582|GO:0061021	1087	gene13903|gene10806|gene9597|gene28791|gene27563|gene19370|gene30550|gene25024|gene3395|gene3396|gene28419|gene26567|gene26566|gene16091|gene11139|gene19461|gene17486|gene16626|gene15236|gene33871|gene17243|gene31415|gene23477|gene13848|gene622|gene8892|gene27614|gene2664|gene3380|gene18544|gene24089|gene22236|gene31289|gene8797|gene8791|gene22826|gene29644|gene28630|gene24204|gene4076|gene18013|…	133	gene12217|gene1809|gene11455|gene25883|gene13441|gene4940|gene355|gene22002|gene8791|gene9720|gene29093|gene10578|gene31330|gene18752|gene32791|gene4806|gene20280|gene16333|gene27109|gene3504|gene3505|gene14813|gene11139|gene1373|gene26449|gene5385|gene4131|gene23024|gene11382|gene16626|gene22826|gene31289|gene31415|gene600|gene12724|gene622|gene11994|gene28123|gene19461|gene17486|gene10636|gene5…	66	gene1658|gene1659|gene25559|gene24204|gene28419|gene18631|gene8366|gene25552|gene28423|gene8797|gene28583|gene8678|gene29831|gene6558|gene28428|gene25024|gene4076|gene26566|gene26567|gene2194|gene10806|gene33871|gene6009|gene24483|gene20247|gene16489|gene17112|gene9597|gene27614|gene7492|gene25213|gene15552|gene17243|gene6711|gene15236|gene23477|gene16049|gene28512|gene29868|gene8040|gene3380|gen…	67	http://amigo.geneontology.org/amigo/term/GO:0045892	yes
response to lipid	GO:0033993	1.09052e-05	0.000282964	--	580	gene17051|gene10806|gene31466|gene12217|gene17137|gene22181|gene20292|gene1200|gene2357|gene3182|gene6111|gene27079|gene5819|gene8512|gene21906|gene28791|gene15631|gene29532|gene25362|gene27563|gene17778|gene17416|gene13670|gene15552|gene20081|gene20367|gene7948|gene2612|gene19341|gene25572|gene8377|gene29252|gene18702|gene10444|gene4544|gene32013|gene11174|gene4982|gene2973|gene10636|gene20280|g…	80	gene11866|gene7153|gene1200|gene11869|gene28640|gene26887|gene27005|gene25295|gene18702|gene12928|gene11174|gene8512|gene2357|gene21932|gene6353|gene25572|gene26164|gene20280|gene31574|gene17778|gene30501|gene4982|gene32013|gene19341|gene3182|gene4191|gene29488|gene12883|gene11744|gene2973|gene28791|gene17416|gene20081|gene13670|gene8377|gene7045|gene8508|gene34231|gene10636|gene29252|gene4544|ge…	54	gene11860|gene25559|gene19348|gene20367|gene15552|gene10806|gene24425|gene27614|gene14465|gene7948|gene2702|gene21906|gene2664|gene11092|gene5819|gene9946|gene32646|gene27079|gene17171|gene16616|gene6111|gene15930|gene27563|gene5356|gene17137|gene25362	26	http://amigo.geneontology.org/amigo/term/GO:0033993	yes
negative regulation of blood vessel morphogenesis	GO:2000181	1.11398e-05	0.000288105	--	88	gene33771|gene15552|gene17939|gene18724|gene17654|gene10914|gene23955|gene12785|gene31840|gene5034|gene33446|gene24425|gene27005|gene9832|gene29162|gene11744|gene27563|gene6092|gene2665|gene16285|gene12918	21	gene10914|gene6092|gene9832|gene29162|gene23955|gene5034|gene12918|gene33446|gene11744|gene16285|gene27005|gene17654|gene33771|gene17939|gene12785	15	gene31840|gene24425|gene27563|gene2665|gene18724|gene15552	6	http://amigo.geneontology.org/amigo/term/GO:2000181	yes
synapse organization	GO:0050808	1.14148e-05	0.000294256	--	145	gene25751|gene32773|gene5034|gene27526|gene14666|gene25201|gene10301|gene8387|gene16284|gene33332|gene2358|gene33566|gene5126|gene30339|gene27397|gene27005|gene18080|gene138|gene768|gene1623|gene12883|gene10297|gene10294|gene10295|gene10433|gene10291|gene6352|gene11773|gene10299	29	gene25751|gene16284|gene27005|gene12883|gene10301|gene11773|gene768|gene6352|gene30339|gene5126|gene10433|gene18080|gene138|gene27397|gene1623|gene27526|gene8387|gene10299|gene10297|gene33566|gene10295|gene10294|gene10291|gene5034|gene14666|gene25201	26	gene2358|gene33332|gene32773	3	http://amigo.geneontology.org/amigo/term/GO:0050808	yes
negative regulation of cell death	GO:0060548	1.16635e-05	0.000299692	--	874	gene32047|gene10806|gene13441|gene2783|gene27079|gene12427|gene17704|gene22162|gene19370|gene28710|gene6931|gene6641|gene17062|gene23776|gene18511|gene25572|gene5632|gene26176|gene13848|gene4806|gene4782|gene3559|gene26164|gene16473|gene25630|gene17602|gene17607|gene25522|gene21906|gene5916|gene2200|gene14369|gene19383|gene6558|gene11744|gene10914|gene6706|gene27614|gene4191|gene4982|gene30762|ge…	111	gene1809|gene1462|gene16282|gene21133|gene10861|gene4544|gene13441|gene14355|gene27005|gene30110|gene12928|gene29093|gene4647|gene4806|gene25572|gene22162|gene8906|gene6143|gene12427|gene13547|gene4982|gene600|gene4191|gene12883|gene16333|gene20276|gene26176|gene23024|gene9509|gene11382|gene26164|gene28781|gene20081|gene33556|gene12724|gene16824|gene18036|gene2239|gene7167|gene17704|gene5632|gene…	65	gene1659|gene17062|gene25559|gene4782|gene5916|gene18511|gene71|gene4299|gene3605|gene6558|gene15643|gene10806|gene30762|gene16503|gene8960|gene24204|gene24425|gene27614|gene34612|gene25213|gene15552|gene12974|gene31594|gene29866|gene3113|gene25522|gene14369|gene29868|gene2085|gene21906|gene20840|gene20842|gene9392|gene2200|gene27079|gene32047|gene16473|gene12476|gene2586|gene27091|gene14648|gene…	46	http://amigo.geneontology.org/amigo/term/GO:0060548	yes
regulation of G2/M transition of mitotic cell cycle	GO:0010389	1.18865e-05	0.000303452	--	109	gene33922|gene24785|gene33771|gene20746|gene26070|gene26079|gene10565|gene23645|gene8355|gene20711|gene20754|gene6558|gene31594|gene26111|gene20840|gene20842|gene9032|gene25422|gene24204|gene138|gene4571|gene1283|gene13799|gene6711	24	gene138|gene33771	2	gene20746|gene24204|gene6558|gene26111|gene33922|gene4571|gene26079|gene6711|gene23645|gene26070|gene31594|gene25422|gene20754|gene8355|gene13799|gene20711|gene20840|gene20842|gene10565|gene9032|gene24785|gene1283	22	http://amigo.geneontology.org/amigo/term/GO:0010389	yes
negative regulation of nucleic acid-templated transcription	GO:1903507	1.18592e-05	0.000303452	--	1089	gene13903|gene10806|gene9597|gene28791|gene27563|gene19370|gene30550|gene25024|gene3395|gene3396|gene28419|gene26567|gene26566|gene16091|gene11139|gene19461|gene17486|gene16626|gene15236|gene33871|gene17243|gene31415|gene23477|gene13848|gene622|gene8892|gene27614|gene2664|gene3380|gene18544|gene24089|gene22236|gene31289|gene11455|gene8791|gene22826|gene29644|gene28630|gene24204|gene4076|gene18013…	133	gene12217|gene1809|gene11455|gene25883|gene13441|gene4940|gene355|gene22002|gene8791|gene9720|gene29093|gene10578|gene31330|gene18752|gene32791|gene4806|gene20280|gene16333|gene27109|gene3504|gene3505|gene14813|gene11139|gene1373|gene26449|gene5385|gene4131|gene23024|gene11382|gene16626|gene22826|gene31289|gene31415|gene600|gene12724|gene622|gene11994|gene28123|gene19461|gene17486|gene10636|gene5…	66	gene1658|gene1659|gene25559|gene24204|gene17112|gene28419|gene20247|gene8366|gene25552|gene28423|gene8797|gene28583|gene8678|gene29831|gene6558|gene28428|gene25024|gene4076|gene26566|gene26567|gene2194|gene10806|gene33871|gene6009|gene24483|gene16489|gene16049|gene9597|gene27614|gene7492|gene25213|gene15552|gene17243|gene6711|gene15236|gene23477|gene28512|gene29868|gene8040|gene3380|gene14839|gen…	67	http://amigo.geneontology.org/amigo/term/GO:1903507	yes
regulation of endothelial cell differentiation	GO:0045601	1.23267e-05	0.000313676	--	24	gene6251|gene15552|gene11671|gene9394|gene16626|gene27005|gene28791|gene14839|gene17112|gene13848	10	gene13848|gene6251|gene11671|gene27005|gene28791|gene9394|gene16626	7	gene14839|gene15552|gene17112	3	http://amigo.geneontology.org/amigo/term/GO:0045601	yes
negative regulation of RNA biosynthetic process	GO:1902679	1.24066e-05	0.000314698	--	1090	gene13903|gene10806|gene9597|gene28791|gene27563|gene19370|gene30550|gene25024|gene3395|gene3396|gene28419|gene26567|gene26566|gene16091|gene11139|gene19461|gene17486|gene16626|gene15236|gene33871|gene17243|gene31415|gene23477|gene13848|gene622|gene8892|gene27614|gene2664|gene3380|gene18544|gene24089|gene22236|gene31289|gene11455|gene8791|gene22826|gene29644|gene28630|gene24204|gene4076|gene18013…	133	gene12217|gene1809|gene11455|gene25883|gene13441|gene4940|gene355|gene22002|gene8791|gene9720|gene29093|gene10578|gene31330|gene18752|gene32791|gene4806|gene20280|gene16333|gene27109|gene3504|gene3505|gene14813|gene11139|gene1373|gene26449|gene5385|gene4131|gene23024|gene11382|gene16626|gene22826|gene31289|gene31415|gene600|gene12724|gene622|gene11994|gene28123|gene19461|gene17486|gene10636|gene5…	66	gene1658|gene1659|gene25559|gene24204|gene28419|gene18631|gene8366|gene25552|gene28423|gene8797|gene28583|gene8678|gene29831|gene6558|gene28428|gene25024|gene4076|gene26566|gene26567|gene2194|gene10806|gene33871|gene6009|gene24483|gene20247|gene16489|gene17112|gene9597|gene27614|gene7492|gene25213|gene15552|gene17243|gene6711|gene15236|gene23477|gene16049|gene28512|gene29868|gene8040|gene3380|gen…	67	http://amigo.geneontology.org/amigo/term/GO:1902679	yes
regulation of immune system process	GO:0002682	1.24791e-05	0.000315525	--	1239	gene10806|gene23800|gene34430|gene26164|gene27563|gene4911|gene12918|gene12610|gene12611|gene12613|gene10686|gene1756|gene1752|gene13848|gene1500|gene10444|gene18574|gene17486|gene23776|gene25572|gene16626|gene15236|gene27005|gene8508|gene9946|gene20119|gene18647|gene28640|gene11982|gene622|gene3559|gene11866|gene18676|gene20018|gene19908|gene18678|gene7327|gene32063|gene5366|gene7305|gene16473|g…	148	gene1756|gene1752|gene26210|gene3084|gene9720|gene9721|gene3374|gene2560|gene10686|gene3768|gene28626|gene32323|gene22806|gene622|gene12918|gene12522|gene32733|gene7327|gene18544|gene2045|gene10636|gene544|gene18036|gene23776|gene16637|gene16321|gene20018|gene11866|gene7400|gene20017|gene22859|gene27005|gene7399|gene11112|gene11382|gene25601|gene17416|gene20081|gene1500|gene27703|gene5195|gene355…	106	gene14111|gene11982|gene12611|gene12610|gene12613|gene14378|gene29631|gene8797|gene22023|gene27065|gene24150|gene3605|gene29872|gene15236|gene5366|gene15930|gene10806|gene14380|gene30762|gene24483|gene23800|gene18027|gene27614|gene8632|gene25213|gene15552|gene25522|gene14496|gene14648|gene21906|gene22236|gene4911|gene9946|gene25116|gene31101|gene16473|gene14465|gene18678|gene30344|gene27563|gene8…	42	http://amigo.geneontology.org/amigo/term/GO:0002682	yes
embryonic limb morphogenesis	GO:0030326	1.25745e-05	0.000315919	--	69	gene17051|gene8563|gene18544|gene15552|gene11310|gene24254|gene13441|gene7948|gene600|gene14465|gene28781|gene27005|gene20247|gene25362|gene31330|gene8906|gene7530|gene13848	18	gene8906|gene28781|gene17051|gene7530|gene24254|gene13848|gene11310|gene13441|gene27005|gene31330|gene18544|gene8563|gene600	13	gene25362|gene20247|gene15552|gene7948|gene14465	5	http://amigo.geneontology.org/amigo/term/GO:0030326	yes
embryonic appendage morphogenesis	GO:0035113	1.25745e-05	0.000315919	--	69	gene17051|gene8563|gene18544|gene15552|gene11310|gene24254|gene13441|gene7948|gene600|gene14465|gene28781|gene27005|gene20247|gene25362|gene31330|gene8906|gene7530|gene13848	18	gene8906|gene28781|gene17051|gene7530|gene24254|gene13848|gene11310|gene13441|gene27005|gene31330|gene18544|gene8563|gene600	13	gene25362|gene20247|gene15552|gene7948|gene14465	5	http://amigo.geneontology.org/amigo/term/GO:0035113	yes
negative regulation of neuron apoptotic process	GO:0043524	1.27452e-05	0.000319195	--	131	gene30110|gene25630|gene17607|gene11382|gene14648|gene5916|gene1809|gene8960|gene3113|gene25052|gene6641|gene1659|gene23776|gene30762|gene20840|gene20842|gene16503|gene15643|gene5632|gene12724|gene25559|gene6706|gene3613|gene12883|gene10636|gene71|gene12275	27	gene12724|gene10636|gene1809|gene17607|gene12883|gene30110|gene23776|gene3613|gene11382|gene5632|gene6706|gene12275|gene6641	13	gene1659|gene15643|gene25559|gene3113|gene5916|gene30762|gene16503|gene8960|gene71|gene14648|gene20840|gene20842|gene25630|gene25052	14	http://amigo.geneontology.org/amigo/term/GO:0043524	yes
regulation of neuron differentiation	GO:0045664	1.32619e-05	0.000331087	--	528	gene17051|gene26338|gene4508|gene17137|gene20292|gene25994|gene5031|gene3986|gene6111|gene184|gene13526|gene12724|gene28791|gene774|gene22162|gene768|gene12323|gene20321|gene14247|gene15552|gene10367|gene25559|gene1659|gene32013|gene14369|gene33332|gene6721|gene20247|gene11744|gene6641|gene19427|gene18647|gene5126|gene21362|gene17112|gene16091|gene18195|gene33159|gene31330|gene157|gene14248|gene1…	74	gene10367|gene5565|gene12217|gene10181|gene2742|gene11869|gene2678|gene26338|gene33159|gene3613|gene18195|gene4806|gene22162|gene14247|gene11774|gene768|gene12323|gene14248|gene11150|gene18647|gene5126|gene157|gene16626|gene184|gene25994|gene12724|gene19427|gene20792|gene31574|gene4508|gene31330|gene20292|gene3986|gene138|gene10636|gene17051|gene31117|gene13848|gene11744|gene23980|gene28791|gene2…	46	gene1658|gene1659|gene25559|gene13526|gene33332|gene20247|gene15236|gene15643|gene16503|gene24425|gene18009|gene27614|gene25213|gene15552|gene3174|gene14369|gene30839|gene16264|gene774|gene16091|gene5031|gene6111|gene6721|gene15930|gene27358|gene17112|gene17137|gene22501	28	http://amigo.geneontology.org/amigo/term/GO:0045664	yes
lung development	GO:0030324	1.33994e-05	0.000333468	--	63	gene24411|gene15552|gene20081|gene25019|gene29350|gene8881|gene25316|gene6631|gene20528|gene14411|gene19911|gene12427|gene29252|gene14630|gene34231|gene26887|gene10332	17	gene25019|gene14630|gene12427|gene14411|gene20081|gene34231|gene19911|gene10332|gene29252|gene8881|gene26887|gene29350|gene24411|gene25316|gene20528	15	gene6631|gene15552	2	http://amigo.geneontology.org/amigo/term/GO:0030324	yes
actomyosin structure organization	GO:0031032	1.3885e-05	0.000343394	--	96	gene24254|gene7890|gene23041|gene5462|gene13547|gene6914|gene31838|gene8250|gene27163|gene1699|gene24225|gene12821|gene31023|gene6305|gene29137|gene2646|gene13008|gene31637|gene30569|gene19909|gene1570|gene1571	22	gene24225|gene31023|gene31637|gene30569|gene24254|gene5462|gene7890|gene1699|gene12821|gene1570|gene13547|gene6914|gene27163|gene23041|gene31838|gene8250|gene1571|gene19909|gene2646|gene29137	20	gene6305|gene13008	2	http://amigo.geneontology.org/amigo/term/GO:0031032	yes
multicellular organism metabolic process	GO:0044236	1.38608e-05	0.000343394	--	57	gene24404|gene18385|gene24846|gene10831|gene22181|gene22117|gene8881|gene27977|gene10395|gene15600|gene18387|gene3182|gene19254|gene17112|gene6716|gene28102	16	gene27977|gene28102|gene10831|gene24846|gene3182|gene10395|gene24404|gene22117|gene22181|gene8881|gene18385|gene15600	12	gene19254|gene18387|gene6716|gene17112	4	http://amigo.geneontology.org/amigo/term/GO:0044236	yes
regulation of hydrolase activity	GO:0051336	1.39706e-05	0.000344433	--	839	gene10806|gene7996|gene2783|gene20659|gene26164|gene22162|gene27563|gene21393|gene16734|gene13503|gene6931|gene26569|gene6641|gene26567|gene26566|gene18574|gene19461|gene23776|gene18511|gene25572|gene11744|gene20418|gene9946|gene15331|gene28640|gene8588|gene10353|gene25639|gene33411|gene14285|gene26224|gene11310|gene21533|gene3374|gene27594|gene18647|gene7332|gene22584|gene10181|gene6124|gene2555…	107	gene31359|gene18574|gene10181|gene7332|gene18098|gene25556|gene21236|gene22584|gene2352|gene6124|gene6275|gene28640|gene14976|gene3374|gene7996|gene11368|gene25572|gene22162|gene8906|gene32035|gene31574|gene25020|gene12679|gene11774|gene3768|gene26569|gene33839|gene27594|gene18647|gene15784|gene21393|gene9509|gene26164|gene8588|gene27574|gene15331|gene12323|gene23738|gene16333|gene12526|gene21606…	73	gene20660|gene13503|gene16830|gene18511|gene3605|gene26566|gene26567|gene15643|gene10806|gene16488|gene9946|gene24425|gene3121|gene33411|gene8801|gene30869|gene14285|gene31732|gene20418|gene14648|gene7654|gene20659|gene7558|gene5819|gene22254|gene29558|gene774|gene27628|gene10490|gene2586|gene25639|gene27357|gene27563|gene25052	34	http://amigo.geneontology.org/amigo/term/GO:0051336	yes
developmental growth	GO:0048589	1.45248e-05	0.000356985	--	266	gene30110|gene5031|gene3182|gene24406|gene8801|gene20877|gene25362|gene5916|gene14574|gene22826|gene5603|gene15552|gene20182|gene18036|gene12107|gene17062|gene25295|gene21633|gene468|gene18191|gene27397|gene25572|gene16503|gene2123|gene31161|gene25213|gene29866|gene4777|gene138|gene27358|gene13848|gene10332|gene1623|gene544|gene20582|gene4299|gene12217|gene17855|gene2418|gene29252|gene27005|gene1…	44	gene1139|gene27005|gene25295|gene1264|gene26887|gene10332|gene20182|gene3182|gene18191|gene31161|gene24406|gene30110|gene22826|gene544|gene2123|gene27397|gene29252|gene17855|gene1623|gene138|gene4777|gene14574|gene13848|gene21633|gene20582|gene12217|gene18036|gene12107|gene2418|gene25572	30	gene29866|gene25213|gene5916|gene17062|gene5031|gene16503|gene15552|gene20877|gene4299|gene468|gene27358|gene5603|gene25362|gene8801	14	http://amigo.geneontology.org/amigo/term/GO:0048589	yes
regulation of Rho protein signal transduction	GO:0035023	1.4742e-05	0.000361201	--	132	gene24411|gene7203|gene22254|gene774|gene18101|gene11267|gene15989|gene25374|gene1500|gene2611|gene18574|gene16503|gene6101|gene11150|gene20418|gene6124|gene10317|gene27574|gene28626|gene8898|gene3768|gene12883|gene12626|gene20259|gene11774|gene10592|gene1571	27	gene20259|gene18574|gene12626|gene11774|gene1500|gene3768|gene28626|gene6101|gene15989|gene11150|gene12883|gene1571|gene10592|gene6124|gene18101|gene25374|gene24411|gene27574|gene8898	19	gene20418|gene774|gene2611|gene10317|gene16503|gene7203|gene22254|gene11267	8	http://amigo.geneontology.org/amigo/term/GO:0035023	yes
response to mechanical stimulus	GO:0009612	1.50162e-05	0.000366785	--	147	gene31466|gene19232|gene20292|gene20119|gene27526|gene28791|gene5603|gene19338|gene29514|gene8598|gene27093|gene29669|gene32277|gene7887|gene1500|gene24404|gene22584|gene26606|gene29237|gene19911|gene32646|gene8117|gene25213|gene17957|gene30501|gene3786|gene26434|gene26887|gene1570	29	gene22584|gene8598|gene20119|gene3786|gene7887|gene26887|gene1570|gene30501|gene26606|gene24404|gene19911|gene17957|gene1500|gene29514|gene19232|gene19338|gene20292|gene27526|gene29669|gene26434|gene29237|gene31466|gene28791|gene27093|gene8117	25	gene25213|gene32277|gene5603|gene32646	4	http://amigo.geneontology.org/amigo/term/GO:0009612	yes
regulation of cytoskeleton organization	GO:0051493	1.51243e-05	0.000368288	--	530	gene25639|gene9553|gene23024|gene25331|gene7203|gene7891|gene19348|gene32323|gene31637|gene5034|gene16052|gene16006|gene12427|gene12408|gene8803|gene12910|gene5462|gene5603|gene4911|gene27305|gene29514|gene21791|gene34334|gene31741|gene33589|gene3113|gene30515|gene32992|gene32277|gene17116|gene2611|gene6641|gene10914|gene4299|gene20754|gene4191|gene16031|gene18574|gene15159|gene33159|gene14684|ge…	74	gene18574|gene32992|gene20259|gene25883|gene11611|gene27005|gene1832|gene27163|gene1571|gene31637|gene12427|gene13975|gene11774|gene10433|gene4191|gene11150|gene32323|gene25331|gene23024|gene31741|gene12724|gene12910|gene32699|gene28123|gene29514|gene15043|gene33589|gene34334|gene10914|gene14684|gene31359|gene5034|gene5462|gene3557|gene7891|gene33159|gene11886|gene26046|gene27093|gene6641	40	gene2611|gene23651|gene19348|gene7203|gene9622|gene4299|gene5603|gene15159|gene3741|gene16503|gene12408|gene29283|gene16006|gene17112|gene16031|gene27305|gene8803|gene20754|gene3113|gene18009|gene29868|gene9553|gene7558|gene29534|gene4911|gene17116|gene21372|gene30515|gene21115|gene32277|gene25639|gene21791|gene16052|gene23850	34	http://amigo.geneontology.org/amigo/term/GO:0051493	yes
regulation of microtubule-based process	GO:0032886	1.63699e-05	0.000397397	--	218	gene25639|gene9553|gene23024|gene16006|gene8803|gene4508|gene15159|gene27305|gene29514|gene21791|gene18009|gene30515|gene25019|gene32277|gene2611|gene29534|gene3174|gene23850|gene33159|gene21590|gene9622|gene4191|gene15043|gene21115|gene29283|gene16031|gene28123|gene27005|gene19348|gene16052|gene29868|gene20754|gene23651|gene3557|gene4299|gene16321|gene3741|gene17116	38	gene25019|gene3557|gene4191|gene33159|gene28123|gene29514|gene27005|gene23024|gene4508|gene15043|gene16321	11	gene2611|gene23651|gene19348|gene9622|gene4299|gene15159|gene3741|gene29283|gene16006|gene18009|gene25639|gene27305|gene21115|gene20754|gene3174|gene29868|gene21590|gene9553|gene29534|gene17116|gene30515|gene8803|gene32277|gene16031|gene21791|gene16052|gene23850	27	http://amigo.geneontology.org/amigo/term/GO:0032886	yes
cell-matrix adhesion	GO:0007160	1.65324e-05	0.000400113	--	97	gene32323|gene7996|gene12427|gene13616|gene4745|gene20582|gene29514|gene9382|gene12997|gene1770|gene6028|gene1500|gene3171|gene11057|gene25556|gene27005|gene3182|gene31537|gene31672|gene30569|gene3512|gene33332	22	gene29514|gene13616|gene3171|gene3512|gene4745|gene12427|gene30569|gene1500|gene31537|gene25556|gene3182|gene12997|gene7996|gene32323|gene27005|gene20582|gene11057|gene1770|gene9382	19	gene33332|gene6028|gene31672	3	http://amigo.geneontology.org/amigo/term/GO:0007160	yes
negative regulation of epithelial cell proliferation	GO:0050680	1.66183e-05	0.000400966	--	104	gene11174|gene15914|gene6251|gene17761|gene29162|gene27563|gene6212|gene20081|gene33446|gene1462|gene34074|gene23776|gene23955|gene24425|gene21932|gene25213|gene25559|gene13848|gene32791|gene17939|gene14839|gene11611|gene29631	23	gene13848|gene29162|gene1462|gene33446|gene6251|gene23955|gene11611|gene32791|gene17761|gene23776|gene11174|gene6212|gene21932|gene17939|gene20081|gene34074	16	gene14839|gene25559|gene15914|gene29631|gene24425|gene27563|gene25213	7	http://amigo.geneontology.org/amigo/term/GO:0050680	yes
regulation of organ morphogenesis	GO:2000027	1.73126e-05	0.00041645	--	171	gene13903|gene17051|gene24781|gene21602|gene25630|gene15636|gene19370|gene27093|gene13441|gene21128|gene1462|gene32013|gene5042|gene10332|gene31330|gene11622|gene25572|gene26449|gene28781|gene27005|gene25213|gene4806|gene25559|gene13848|gene24890|gene17939|gene27187|gene6631|gene20403|gene10861|gene26887|gene22080	32	gene1462|gene22080|gene13441|gene27005|gene21602|gene5042|gene26887|gene4806|gene17939|gene32013|gene26449|gene27187|gene10861|gene28781|gene11622|gene13903|gene31330|gene10332|gene19370|gene17051|gene13848|gene25572|gene21128|gene24781|gene27093	25	gene20403|gene15636|gene25559|gene24890|gene6631|gene25213|gene25630	7	http://amigo.geneontology.org/amigo/term/GO:2000027	yes
positive regulation of fat cell differentiation	GO:0045600	1.76418e-05	0.000423083	--	58	gene18544|gene17486|gene21534|gene15784|gene32742|gene15236|gene5856|gene25331|gene2438|gene29255|gene27563|gene15924|gene4544|gene6143|gene16429|gene16055	16	gene21534|gene32742|gene25331|gene16429|gene15924|gene15784|gene17486|gene29255|gene4544|gene5856|gene2438|gene16055|gene18544|gene6143	14	gene15236|gene27563	2	http://amigo.geneontology.org/amigo/term/GO:0045600	yes
regulation of mesenchymal cell proliferation	GO:0010464	1.78479e-05	0.000426731	--	35	gene32742|gene663|gene31330|gene16626|gene600|gene26887|gene27005|gene20247|gene15930|gene16282|gene13848|gene25213	12	gene32742|gene16282|gene13848|gene663|gene27005|gene26887|gene31330|gene16626|gene600	9	gene15930|gene20247|gene25213	3	http://amigo.geneontology.org/amigo/term/GO:0010464	yes
regulation of neuron death	GO:1901214	1.86794e-05	0.000445266	--	252	gene30110|gene25630|gene2783|gene17607|gene16824|gene11382|gene5916|gene12323|gene17318|gene1809|gene20081|gene8960|gene3113|gene25052|gene6641|gene6706|gene26402|gene16503|gene23776|gene30762|gene20840|gene17465|gene20842|gene18729|gene15643|gene14648|gene12511|gene25556|gene27005|gene4806|gene12724|gene25559|gene1659|gene3613|gene12883|gene12217|gene600|gene5632|gene10636|gene71|gene16264|gene1…	42	gene25556|gene27005|gene30110|gene4806|gene12323|gene12883|gene16824|gene11382|gene26402|gene20081|gene600|gene12724|gene2783|gene3613|gene10636|gene1809|gene17607|gene12217|gene17465|gene23776|gene12511|gene5632|gene6706|gene12275|gene6641	25	gene16264|gene1659|gene20842|gene15643|gene25559|gene3113|gene5916|gene30762|gene16503|gene8960|gene71|gene18729|gene14648|gene20840|gene17318|gene25630|gene25052	17	http://amigo.geneontology.org/amigo/term/GO:1901214	yes
DNA replication-independent nucleosome assembly	GO:0006336	1.92832e-05	0.00045828	--	30	gene9238|gene33480|gene13522|gene13503|gene12064|gene28013|gene67|gene11618|gene4628|gene25449|gene4343	11	--	0	gene28013|gene13522|gene11618|gene13503|gene4628|gene33480|gene12064|gene4343|gene67|gene9238|gene25449	11	http://amigo.geneontology.org/amigo/term/GO:0006336	yes
kidney development	GO:0001822	1.96261e-05	0.000463645	--	98	gene17051|gene18544|gene25630|gene184|gene28791|gene11210|gene19370|gene29514|gene20081|gene6721|gene20711|gene25572|gene7153|gene928|gene15236|gene28781|gene13848|gene17939|gene622|gene2664|gene31574|gene26164	22	gene28781|gene17051|gene7153|gene11210|gene20081|gene928|gene13848|gene26164|gene29514|gene622|gene28791|gene31574|gene25572|gene17939|gene18544|gene184|gene19370	17	gene6721|gene15236|gene20711|gene25630|gene2664	5	http://amigo.geneontology.org/amigo/term/GO:0001822	yes
cell projection morphogenesis	GO:0048858	1.95942e-05	0.000463645	--	236	gene17051|gene22212|gene25751|gene138|gene5031|gene30492|gene6275|gene30207|gene5447|gene20582|gene1809|gene15552|gene3113|gene14369|gene12481|gene12107|gene26460|gene6280|gene5126|gene3174|gene18195|gene11139|gene16503|gene21590|gene17654|gene19677|gene35071|gene2611|gene25556|gene8174|gene2678|gene25559|gene768|gene3613|gene15504|gene2742|gene5565|gene30839|gene18777|gene1264	40	gene35071|gene25556|gene2678|gene8174|gene20582|gene1264|gene6275|gene18195|gene17654|gene768|gene11139|gene2742|gene19677|gene5126|gene12481|gene25751|gene22212|gene30207|gene3613|gene138|gene1809|gene17051|gene5447|gene5565|gene12107|gene15504|gene6280	27	gene2611|gene25559|gene3113|gene3174|gene30492|gene14369|gene18777|gene5031|gene16503|gene21590|gene26460|gene30839|gene15552	13	http://amigo.geneontology.org/amigo/term/GO:0048858	yes
establishment of chromosome localization	GO:0051303	2.09792e-05	0.000493409	--	65	gene32595|gene3741|gene29130|gene20840|gene20842|gene19348|gene8016|gene25422|gene28013|gene29954|gene27726|gene4377|gene20711|gene25052|gene25299|gene13866|gene17282	17	--	0	gene29954|gene28013|gene25422|gene27726|gene3741|gene25052|gene19348|gene13866|gene8016|gene20711|gene20840|gene29130|gene20842|gene17282|gene32595|gene25299|gene4377	17	http://amigo.geneontology.org/amigo/term/GO:0051303	yes
actin filament-based movement	GO:0030048	2.10107e-05	0.000493409	--	41	gene6914|gene13961|gene20900|gene24254|gene24250|gene20528|gene23041|gene30839|gene24225|gene6700|gene1832|gene1570|gene32813	13	gene24225|gene32813|gene24254|gene24250|gene1832|gene6914|gene20900|gene23041|gene1570|gene20528|gene6700	11	gene30839|gene13961	2	http://amigo.geneontology.org/amigo/term/GO:0030048	yes
negative regulation of cell development	GO:0010721	2.19646e-05	0.000512768	--	262	gene17051|gene138|gene11671|gene23024|gene25994|gene5031|gene1659|gene768|gene12323|gene14247|gene20582|gene2678|gene10367|gene27093|gene20292|gene14248|gene14369|gene6721|gene27843|gene1500|gene6641|gene18647|gene1658|gene3174|gene16091|gene33159|gene27358|gene16503|gene24425|gene7747|gene15236|gene11150|gene10181|gene27005|gene25213|gene15552|gene25559|gene11774|gene23980|gene12217|gene16264|ge…	43	gene10367|gene27843|gene10181|gene2678|gene27005|gene20582|gene12217|gene14247|gene11774|gene768|gene12323|gene11671|gene14248|gene11150|gene18647|gene23024|gene25994|gene1500|gene20292|gene138|gene17051|gene33159|gene23980|gene6641|gene27093|gene7747	26	gene1658|gene1659|gene15236|gene25559|gene3174|gene14369|gene5031|gene16503|gene15552|gene6721|gene24425|gene18009|gene27358|gene17112|gene25213|gene16091|gene16264	17	http://amigo.geneontology.org/amigo/term/GO:0010721	yes
negative regulation of catalytic activity	GO:0043086	2.194e-05	0.000512768	GO:0048553	582	gene17051|gene24535|gene10181|gene25052|gene33411|gene11622|gene27628|gene8249|gene6111|gene32654|gene27336|gene31289|gene29868|gene12526|gene11310|gene8906|gene27566|gene6092|gene21533|gene29558|gene3374|gene15331|gene15552|gene20081|gene3605|gene27093|gene20367|gene13503|gene6931|gene16282|gene19383|gene5492|gene18888|gene26569|gene21639|gene9509|gene11744|gene19427|gene18311|gene32035|gene6991…	79	gene18574|gene5492|gene10181|gene32742|gene16282|gene9509|gene2678|gene12928|gene1264|gene18888|gene3374|gene33839|gene6991|gene8906|gene32035|gene32654|gene12724|gene14199|gene2722|gene26569|gene32791|gene18647|gene21393|gene20081|gene15331|gene4238|gene6092|gene622|gene19427|gene564|gene16333|gene12526|gene18311|gene9250|gene16734|gene19461|gene10353|gene21639|gene11622|gene17363|gene3739|gene5…	55	gene13503|gene33319|gene13622|gene20367|gene18511|gene3605|gene4272|gene16488|gene24425|gene33411|gene15552|gene29558|gene29868|gene10331|gene27336|gene34612|gene6111|gene27628|gene2586|gene27357|gene8249|gene25052|gene27566|gene18676	24	http://amigo.geneontology.org/amigo/term/GO:0043086	yes
neuron projection morphogenesis	GO:0048812	2.21137e-05	0.000514729	--	229	gene17051|gene22212|gene25751|gene5031|gene30492|gene6275|gene30207|gene5447|gene20582|gene1809|gene15552|gene25559|gene14369|gene12481|gene2611|gene26460|gene6280|gene5126|gene3174|gene18195|gene11139|gene16503|gene21590|gene17654|gene19677|gene35071|gene12107|gene25556|gene8174|gene2678|gene138|gene768|gene3613|gene15504|gene2742|gene5565|gene30839|gene18777|gene1264	39	gene35071|gene25556|gene2678|gene8174|gene20582|gene1264|gene6275|gene18195|gene17654|gene768|gene11139|gene2742|gene19677|gene5126|gene12481|gene25751|gene22212|gene138|gene3613|gene30207|gene1809|gene17051|gene5447|gene5565|gene12107|gene15504|gene6280	27	gene2611|gene25559|gene3174|gene30492|gene14369|gene18777|gene5031|gene16503|gene21590|gene26460|gene30839|gene15552	12	http://amigo.geneontology.org/amigo/term/GO:0048812	yes
appendage morphogenesis	GO:0035107	2.23321e-05	0.000515267	--	85	gene17051|gene8563|gene18544|gene15552|gene11310|gene24254|gene13441|gene31330|gene7948|gene600|gene14465|gene28781|gene27005|gene20247|gene25362|gene11210|gene8906|gene14574|gene7530|gene13848	20	gene8906|gene28781|gene17051|gene14574|gene7530|gene24254|gene11210|gene13848|gene11310|gene13441|gene27005|gene31330|gene18544|gene8563|gene600	15	gene25362|gene20247|gene15552|gene7948|gene14465	5	http://amigo.geneontology.org/amigo/term/GO:0035107	yes
limb morphogenesis	GO:0035108	2.23321e-05	0.000515267	--	85	gene17051|gene8563|gene18544|gene15552|gene11310|gene24254|gene13441|gene31330|gene7948|gene600|gene14465|gene28781|gene27005|gene20247|gene25362|gene11210|gene8906|gene14574|gene7530|gene13848	20	gene8906|gene28781|gene17051|gene14574|gene7530|gene24254|gene11210|gene13848|gene11310|gene13441|gene27005|gene31330|gene18544|gene8563|gene600	15	gene25362|gene20247|gene15552|gene7948|gene14465	5	http://amigo.geneontology.org/amigo/term/GO:0035108	yes
chromatin assembly or disassembly	GO:0006333	2.23109e-05	0.000515267	--	59	gene16590|gene28583|gene11618|gene9238|gene33480|gene13522|gene13503|gene12064|gene28013|gene67|gene4343|gene6558|gene30550|gene4628|gene25449|gene9618	16	--	0	gene28013|gene13522|gene11618|gene30550|gene13503|gene4628|gene6558|gene33480|gene12064|gene4343|gene16590|gene28583|gene9618|gene67|gene9238|gene25449	16	http://amigo.geneontology.org/amigo/term/GO:0006333	yes
ossification	GO:0001503	2.3028e-05	0.000529777	--	106	gene17051|gene22212|gene30110|gene22236|gene18876|gene8801|gene28791|gene34334|gene3374|gene13848|gene3739|gene3171|gene24404|gene25316|gene1498|gene28640|gene959|gene3786|gene31672|gene2702|gene19905|gene10636|gene12427	23	gene3171|gene10636|gene22212|gene17051|gene19905|gene12427|gene13848|gene1498|gene3786|gene24404|gene30110|gene28791|gene18876|gene28640|gene3374|gene25316|gene959|gene34334|gene3739	19	gene22236|gene2702|gene31672|gene8801	4	http://amigo.geneontology.org/amigo/term/GO:0001503	yes
negative regulation of protein modification process	GO:0031400	2.37299e-05	0.000544343	--	537	gene13903|gene17051|gene17137|gene21602|gene21128|gene12974|gene8249|gene22456|gene24535|gene31247|gene7008|gene17041|gene31289|gene16824|gene6092|gene13547|gene27018|gene4221|gene27336|gene29209|gene2678|gene27093|gene20367|gene13441|gene19383|gene28692|gene26569|gene11622|gene11744|gene19427|gene18647|gene10444|gene4544|gene10873|gene32742|gene19461|gene17654|gene17363|gene4192|gene4191|gene549…	74	gene14199|gene5492|gene18888|gene32742|gene15916|gene2678|gene19461|gene13441|gene4191|gene27005|gene1264|gene21602|gene2357|gene17654|gene17363|gene29209|gene17041|gene13547|gene26569|gene4192|gene32791|gene18647|gene4238|gene16824|gene31289|gene26046|gene6092|gene622|gene19427|gene564|gene2722|gene19416|gene18311|gene9250|gene22456|gene11622|gene5632|gene13903|gene4544|gene10444|gene27018|gene2…	53	gene12974|gene27336|gene34612|gene24715|gene7008|gene33319|gene11632|gene20367|gene29868|gene6480|gene18676|gene4272|gene16488|gene10331|gene10873|gene8249|gene7492|gene6111|gene17137|gene31247|gene9392	21	http://amigo.geneontology.org/amigo/term/GO:0031400	yes
semaphorin-plexin signaling pathway involved in neuron projection guidance	GO:1902285	2.45443e-05	0.000556573	--	6	gene5565|gene5031|gene2123|gene16503|gene27358	5	gene2123|gene5565	2	gene27358|gene5031|gene16503	3	http://amigo.geneontology.org/amigo/term/GO:1902285	yes
regulation of DNA-directed DNA polymerase activity	GO:1900262	2.45443e-05	0.000556573	--	6	gene29453|gene30079|gene623|gene21389|gene15904	5	--	0	gene21389|gene15904|gene623|gene30079|gene29453	5	http://amigo.geneontology.org/amigo/term/GO:1900262	yes
positive regulation of DNA-directed DNA polymerase activity	GO:1900264	2.45443e-05	0.000556573	--	6	gene29453|gene30079|gene623|gene21389|gene15904	5	--	0	gene21389|gene15904|gene623|gene30079|gene29453	5	http://amigo.geneontology.org/amigo/term/GO:1900264	yes
regulation of atrial cardiac muscle cell membrane depolarization	GO:0060371	2.45443e-05	0.000556573	--	6	gene18689|gene26971|gene24387|gene18597|gene12107	5	gene12107|gene18689|gene26971|gene24387|gene18597	5	--	0	http://amigo.geneontology.org/amigo/term/GO:0060371	yes
negative regulation of macromolecule biosynthetic process	GO:0010558	2.46382e-05	0.000557105	--	1326	gene13903|gene10806|gene1184|gene9597|gene28791|gene27563|gene19370|gene30550|gene15791|gene4221|gene4113|gene3395|gene3396|gene28419|gene26567|gene26566|gene16091|gene11139|gene19461|gene17486|gene16626|gene15236|gene33871|gene17243|gene31415|gene23477|gene13848|gene622|gene8892|gene27614|gene2664|gene3380|gene15930|gene18544|gene24089|gene22236|gene4982|gene31289|gene11455|gene8791|gene26111|ge…	155	gene15791|gene12217|gene1809|gene11455|gene14813|gene25883|gene13441|gene28725|gene1184|gene22002|gene8791|gene9720|gene9721|gene10578|gene31330|gene4940|gene4544|gene18752|gene32791|gene31890|gene20280|gene16333|gene27109|gene3504|gene3505|gene6251|gene4982|gene1976|gene11139|gene1373|gene26449|gene5385|gene4131|gene24544|gene23024|gene4113|gene11382|gene16626|gene22826|gene31289|gene31415|gene2…	78	gene18240|gene1659|gene25559|gene24204|gene24890|gene23751|gene28419|gene18631|gene8366|gene25552|gene20367|gene28423|gene8797|gene28583|gene8678|gene29831|gene6558|gene28428|gene15236|gene4076|gene26566|gene26567|gene2194|gene10806|gene33871|gene6009|gene24483|gene20247|gene16489|gene17112|gene9597|gene27614|gene7492|gene25213|gene15552|gene17243|gene6711|gene26111|gene23477|gene15914|gene8040|g…	77	http://amigo.geneontology.org/amigo/term/GO:0010558	yes
positive regulation of cytokinesis	GO:0032467	2.47093e-05	0.000557121	GO:0071777	36	gene24204|gene20840|gene20842|gene16633|gene16869|gene30492|gene24562|gene774|gene13008|gene26460|gene6305|gene21372	12	gene16633	1	gene26460|gene774|gene24204|gene30492|gene13008|gene16869|gene24562|gene20840|gene6305|gene20842|gene21372	11	http://amigo.geneontology.org/amigo/term/GO:0032467	yes
membranous septum morphogenesis	GO:0003149	2.50024e-05	0.000558951	--	9	gene24781|gene15236|gene4806|gene8797|gene26887|gene13848	6	gene26887|gene13848|gene4806|gene24781	4	gene15236|gene8797	2	http://amigo.geneontology.org/amigo/term/GO:0003149	yes
negative regulation of transcription from RNA polymerase II promoter	GO:0000122	2.49266e-05	0.000558951	GO:0010553|GO:0045816	678	gene13903|gene9597|gene28791|gene27563|gene19370|gene25024|gene28419|gene26567|gene26566|gene6558|gene11139|gene19461|gene17486|gene16626|gene15236|gene17243|gene27005|gene13848|gene27614|gene2664|gene18544|gene22236|gene31289|gene8797|gene8791|gene22826|gene29644|gene18013|gene3505|gene3504|gene13270|gene11744|gene9460|gene8678|gene6009|gene7603|gene28781|gene29093|gene12724|gene10578|gene25559|…	89	gene12217|gene11455|gene27005|gene8791|gene29093|gene10578|gene31330|gene3504|gene3505|gene11139|gene1373|gene5385|gene4131|gene11382|gene16626|gene28781|gene31289|gene22806|gene600|gene12724|gene11994|gene28123|gene19461|gene17486|gene10636|gene5632|gene13903|gene19232|gene1809|gene18544|gene16055|gene19370|gene25340|gene22826|gene29644|gene13848|gene11744|gene31415|gene355|gene28791|gene7603|ge…	45	gene1658|gene1659|gene25559|gene24204|gene20247|gene8366|gene25552|gene8797|gene8678|gene29831|gene6558|gene25024|gene26566|gene26567|gene2194|gene6009|gene24483|gene6711|gene9597|gene27614|gene7492|gene15552|gene17243|gene15236|gene28583|gene29868|gene28419|gene2664|gene22236|gene5819|gene16590|gene9392|gene5522|gene24890|gene17171|gene32120|gene16091|gene10580|gene27563|gene18013|gene17112|gene…	44	http://amigo.geneontology.org/amigo/term/GO:0000122	yes
retina vasculature morphogenesis in camera-type eye	GO:0061299	2.50024e-05	0.000558951	--	9	gene32742|gene13951|gene16503|gene32013|gene14543|gene16284	6	gene14543|gene32013|gene13951|gene16284|gene32742	5	gene16503	1	http://amigo.geneontology.org/amigo/term/GO:0061299	yes
regulation of cellular localization	GO:0060341	2.5604e-05	0.000570788	--	726	gene32595|gene19474|gene2783|gene28013|gene28791|gene34334|gene21393|gene29514|gene2678|gene13848|gene6641|gene18702|gene14826|gene7530|gene32742|gene18511|gene17325|gene20418|gene8117|gene27005|gene28640|gene30492|gene622|gene3174|gene22975|gene18676|gene32063|gene25630|gene14684|gene29644|gene25833|gene15774|gene14369|gene21346|gene18647|gene27614|gene5356|gene22584|gene17465|gene4191|gene12724…	94	gene22584|gene32992|gene32742|gene19474|gene2678|gene19416|gene15631|gene27005|gene30110|gene18702|gene11887|gene21602|gene28640|gene1571|gene24736|gene2560|gene26942|gene2239|gene16321|gene564|gene18036|gene768|gene28626|gene4191|gene12883|gene16333|gene30569|gene18647|gene2357|gene21393|gene16824|gene544|gene17325|gene33284|gene12724|gene622|gene18080|gene7530|gene6641|gene14684|gene25340|gene2…	65	gene28013|gene21997|gene18511|gene15643|gene30492|gene18676|gene24425|gene27614|gene32595|gene31594|gene3174|gene14369|gene20418|gene774|gene21590|gene25116|gene15774|gene15636|gene17171|gene5356|gene25833|gene7766|gene10580|gene26460|gene29130|gene23850|gene1283|gene25630|gene25052	29	http://amigo.geneontology.org/amigo/term/GO:0060341	yes
developmental induction	GO:0031128	2.58525e-05	0.000574709	--	21	gene31330|gene25630|gene25572|gene21128|gene5632|gene27005|gene25213|gene13848|gene10332	9	gene13848|gene27005|gene5632|gene21128|gene31330|gene10332|gene25572	7	gene25213|gene25630	2	http://amigo.geneontology.org/amigo/term/GO:0031128	yes
regulation of epithelial cell differentiation	GO:0030856	2.62247e-05	0.000581352	--	114	gene11671|gene21602|gene25630|gene6251|gene7580|gene5819|gene28791|gene25362|gene15552|gene20367|gene17486|gene16626|gene8720|gene27005|gene25213|gene13848|gene20403|gene622|gene24282|gene9394|gene600|gene14839|gene17112|gene5131	24	gene13848|gene21602|gene27005|gene6251|gene11671|gene17486|gene622|gene28791|gene7580|gene9394|gene24282|gene16626|gene5131|gene600	14	gene20403|gene8720|gene20367|gene25630|gene14839|gene17112|gene5819|gene25213|gene15552|gene25362	10	http://amigo.geneontology.org/amigo/term/GO:0030856	yes
spindle checkpoint	GO:0031577	2.76001e-05	0.000598431	--	31	gene25828|gene25052|gene23630|gene13486|gene12028|gene20711|gene24204|gene25299|gene29868|gene34612|gene14272	11	gene23630	1	gene25828|gene24204|gene14272|gene29868|gene12028|gene20711|gene34612|gene13486|gene25299|gene25052	10	http://amigo.geneontology.org/amigo/term/GO:0031577	yes
neural crest cell migration	GO:0001755	2.76001e-05	0.000598431	--	31	gene25630|gene5031|gene16503|gene7948|gene31574|gene5042|gene1792|gene17017|gene25559|gene27358|gene16091	11	gene1792|gene31574|gene5042	3	gene25559|gene16091|gene5031|gene16503|gene7948|gene27358|gene25630|gene17017	8	http://amigo.geneontology.org/amigo/term/GO:0001755	yes
negative regulation of transmembrane receptor protein serine/threonine kinase signaling pathway	GO:0090101	2.73857e-05	0.000598431	--	93	gene17041|gene15552|gene4852|gene12974|gene663|gene13441|gene2742|gene3504|gene29209|gene14507|gene5632|gene15588|gene18036|gene29252|gene11622|gene4806|gene5217|gene29323|gene1659|gene25552|gene24890	21	gene14507|gene2742|gene3504|gene17041|gene29209|gene13441|gene18036|gene11622|gene5632|gene663|gene5217|gene15588|gene4806|gene29252	14	gene12974|gene1659|gene24890|gene4852|gene25552|gene29323|gene15552	7	http://amigo.geneontology.org/amigo/term/GO:0090101	yes
chromosome condensation	GO:0030261	2.76001e-05	0.000598431	GO:0000068	31	gene32595|gene5951|gene14302|gene11704|gene13523|gene8127|gene24567|gene7437|gene6558|gene873|gene1570	11	gene1570	1	gene5951|gene13523|gene873|gene8127|gene24567|gene11704|gene14302|gene7437|gene32595|gene6558	10	http://amigo.geneontology.org/amigo/term/GO:0030261	yes
cell cycle G1/S phase transition	GO:0044843	2.73857e-05	0.000598431	--	93	gene34202|gene17807|gene21791|gene4997|gene18211|gene4272|gene27628|gene21209|gene2552|gene28630|gene21777|gene6711|gene7863|gene4343|gene21997|gene3121|gene13852|gene18777|gene25639|gene16569|gene24562	21	--	0	gene2552|gene21777|gene4997|gene25639|gene3121|gene13852|gene18211|gene21997|gene27628|gene24562|gene28630|gene4272|gene17807|gene6711|gene4343|gene18777|gene34202|gene21209|gene21791|gene16569|gene7863	21	http://amigo.geneontology.org/amigo/term/GO:0044843	yes
DNA replication-independent nucleosome organization	GO:0034724	2.76001e-05	0.000598431	--	31	gene9238|gene33480|gene13522|gene13503|gene12064|gene28013|gene67|gene4343|gene4628|gene25449|gene11618	11	--	0	gene28013|gene13522|gene11618|gene13503|gene4628|gene33480|gene12064|gene4343|gene67|gene9238|gene25449	11	http://amigo.geneontology.org/amigo/term/GO:0034724	yes
regulation of cell activation	GO:0050865	2.7562e-05	0.000598431	--	439	gene18544|gene23800|gene16473|gene16637|gene22236|gene32063|gene22023|gene14411|gene25522|gene16824|gene24483|gene14648|gene8797|gene13547|gene16282|gene30344|gene13670|gene30762|gene24150|gene16333|gene13848|gene11382|gene18647|gene25116|gene4544|gene297|gene20003|gene25032|gene4982|gene17486|gene18027|gene20280|gene25572|gene16626|gene11112|gene15236|gene27065|gene27005|gene9721|gene9720|gene80…	63	gene1756|gene16282|gene11108|gene27005|gene9720|gene9721|gene26887|gene297|gene20280|gene16333|gene2560|gene4982|gene3768|gene28626|gene18647|gene20276|gene16824|gene11382|gene16626|gene13670|gene20003|gene11112|gene1235|gene27703|gene17486|gene4544|gene18544|gene30446|gene138|gene10636|gene25032|gene17360|gene14411|gene13848|gene22859|gene13547|gene25572|gene16637|gene20528|gene32063|gene16321	41	gene14378|gene8797|gene22023|gene27065|gene15236|gene24150|gene30762|gene24483|gene23800|gene18027|gene27614|gene14465|gene25522|gene22236|gene9946|gene25116|gene16473|gene2586|gene30344|gene14648|gene8032|gene18676	22	http://amigo.geneontology.org/amigo/term/GO:0050865	yes
positive regulation of bone mineralization	GO:0030501	2.76001e-05	0.000598431	--	31	gene17051|gene21530|gene10395|gene28781|gene30110|gene30399|gene28791|gene10636|gene14574|gene34334|gene13848	11	gene10636|gene17051|gene21530|gene13848|gene10395|gene30110|gene28791|gene28781|gene14574|gene30399|gene34334	11	--	0	http://amigo.geneontology.org/amigo/term/GO:0030501	yes
tissue remodeling	GO:0048771	2.80428e-05	0.000606368	--	60	gene32742|gene6251|gene33839|gene10636|gene21602|gene12062|gene12883|gene3559|gene2221|gene12107|gene5042|gene14630|gene25572|gene15930|gene12007|gene12918	16	gene14630|gene10636|gene3559|gene32742|gene6251|gene12918|gene12883|gene12107|gene25572|gene21602|gene5042|gene12007|gene33839	13	gene12062|gene15930|gene2221	3	http://amigo.geneontology.org/amigo/term/GO:0048771	yes
mesenchymal cell differentiation	GO:0048762	2.89079e-05	0.000623372	--	73	gene17051|gene25639|gene10636|gene15552|gene20081|gene1330|gene25572|gene5042|gene17794|gene14411|gene6558|gene17282|gene3182|gene25362|gene31330|gene11455|gene13848|gene25213	18	gene13848|gene10636|gene17051|gene1330|gene14411|gene11455|gene3182|gene25572|gene5042|gene31330|gene17794|gene20081	12	gene25362|gene17282|gene25639|gene25213|gene15552|gene6558	6	http://amigo.geneontology.org/amigo/term/GO:0048762	yes
negative regulation of mitotic nuclear division	GO:0045839	2.9485e-05	0.000634087	--	48	gene17051|gene25828|gene23630|gene13486|gene32277|gene14272|gene20711|gene25052|gene12028|gene10546|gene29868|gene34612|gene13848|gene18315	14	gene13848|gene17051|gene23630	3	gene25828|gene14272|gene29868|gene12028|gene18315|gene10546|gene32277|gene20711|gene34612|gene13486|gene25052	11	http://amigo.geneontology.org/amigo/term/GO:0045839	yes
regulation of metal ion transport	GO:0010959	2.96672e-05	0.000636276	--	325	gene17503|gene33284|gene7069|gene17887|gene22456|gene14248|gene27526|gene21906|gene12912|gene16824|gene21393|gene696|gene14247|gene12082|gene20081|gene13547|gene17109|gene27093|gene3608|gene22229|gene18676|gene6931|gene32462|gene27225|gene22847|gene18597|gene18647|gene26971|gene7530|gene3986|gene23776|gene22584|gene19677|gene15643|gene17325|gene18689|gene27005|gene8174|gene26194|gene28944|gene118…	50	gene22584|gene17887|gene8174|gene18597|gene3608|gene22229|gene26194|gene22847|gene14247|gene17109|gene14248|gene6352|gene12883|gene18647|gene21393|gene16824|gene27225|gene20081|gene33284|gene12912|gene7530|gene26971|gene7069|gene22456|gene12082|gene18689|gene4935|gene3986|gene27526|gene22975|gene19677|gene696|gene27005|gene33576|gene11887|gene10395|gene13547|gene23776|gene6931|gene8117|gene27093|…	42	gene15643|gene17503|gene32462|gene28944|gene21906|gene11632|gene17017|gene18676	8	http://amigo.geneontology.org/amigo/term/GO:0010959	yes
heart development	GO:0007507	3.00801e-05	0.000643389	GO:0007511	160	gene31580|gene2800|gene7069|gene11210|gene19370|gene29514|gene15552|gene20081|gene1500|gene1792|gene10914|gene6706|gene28692|gene7530|gene21361|gene7153|gene12107|gene24225|gene26981|gene25331|gene31160|gene25559|gene17112|gene27958|gene2664|gene10636|gene14813|gene13600|gene8366|gene26887	30	gene24225|gene7153|gene26981|gene31580|gene26887|gene1792|gene28692|gene14813|gene31160|gene25331|gene20081|gene27958|gene7530|gene1500|gene7069|gene29514|gene19370|gene10914|gene10636|gene11210|gene13600|gene12107|gene21361|gene6706	24	gene25559|gene8366|gene2664|gene2800|gene15552|gene17112	6	http://amigo.geneontology.org/amigo/term/GO:0007507	yes
cellular response to hormone stimulus	GO:0032870	3.06391e-05	0.00065358	--	274	gene11174|gene17137|gene15859|gene29093|gene6353|gene26164|gene11382|gene25362|gene27563|gene19370|gene1809|gene1976|gene16282|gene15552|gene18724|gene20367|gene9468|gene8377|gene25295|gene5356|gene10831|gene2973|gene6248|gene20280|gene4191|gene17778|gene34231|gene24562|gene19348|gene12928|gene25559|gene28640|gene29488|gene622|gene23672|gene12217|gene24123|gene30569|gene19905|gene10636|gene7654|g…	44	gene12217|gene16282|gene2357|gene8174|gene25295|gene12928|gene11174|gene28640|gene20280|gene17778|gene1976|gene4191|gene29488|gene6353|gene30569|gene11382|gene622|gene8377|gene34231|gene19370|gene6248|gene10636|gene1809|gene10831|gene29093|gene2973|gene26164|gene19905|gene9468|gene15859	30	gene24123|gene5356|gene25559|gene23672|gene19348|gene20367|gene24562|gene7654|gene15552|gene27563|gene18724|gene17137|gene25362|gene6711	14	http://amigo.geneontology.org/amigo/term/GO:0032870	yes
regulation of muscle tissue development	GO:1901861	3.1584e-05	0.000671925	--	108	gene5603|gene15552|gene13441|gene20711|gene2221|gene12107|gene6706|gene31330|gene27163|gene17325|gene14465|gene27005|gene1699|gene29093|gene9760|gene13848|gene4730|gene6631|gene28725|gene19905|gene10636|gene16264|gene26887	23	gene9760|gene10636|gene19905|gene13848|gene1699|gene13441|gene28725|gene4730|gene27005|gene12107|gene27163|gene29093|gene26887|gene31330|gene6706|gene17325	16	gene16264|gene2221|gene15552|gene20711|gene6631|gene5603|gene14465	7	http://amigo.geneontology.org/amigo/term/GO:1901861	yes
response to wounding	GO:0009611	3.17251e-05	0.000673116	GO:0002245	130	gene32323|gene14763|gene29702|gene1976|gene10367|gene15774|gene1500|gene6706|gene17360|gene4508|gene2851|gene16503|gene12511|gene15142|gene28965|gene25559|gene17062|gene20081|gene544|gene12883|gene26887|gene25168|gene29252|gene71|gene7654|gene6631	26	gene10367|gene17360|gene1500|gene544|gene15142|gene1976|gene12883|gene32323|gene12511|gene25168|gene4508|gene26887|gene20081|gene6706|gene29252|gene28965	16	gene15774|gene25559|gene29702|gene17062|gene16503|gene2851|gene71|gene7654|gene6631|gene14763	10	http://amigo.geneontology.org/amigo/term/GO:0009611	yes
meiotic chromosome segregation	GO:0045132	3.22715e-05	0.00068288	--	17	gene14302|gene11704|gene1387|gene6195|gene12028|gene10546|gene29868|gene873	8	--	0	gene6195|gene10546|gene873|gene29868|gene12028|gene1387|gene11704|gene14302	8	http://amigo.geneontology.org/amigo/term/GO:0045132	yes
negative regulation of apoptotic process	GO:0043066	3.28647e-05	0.000693577	GO:0006916	798	gene32047|gene10806|gene27079|gene26164|gene22162|gene19370|gene28710|gene6931|gene6641|gene17062|gene23776|gene18511|gene25572|gene5632|gene27005|gene13848|gene4782|gene3559|gene16473|gene25630|gene17602|gene17607|gene25522|gene5916|gene2200|gene14369|gene19383|gene6558|gene11744|gene10914|gene6706|gene27614|gene4191|gene4982|gene30762|gene20840|gene20842|gene28781|gene30484|gene29093|gene12724|…	101	gene1809|gene1462|gene16282|gene4679|gene13441|gene27005|gene30110|gene12928|gene29093|gene4647|gene25572|gene22162|gene8906|gene6143|gene13547|gene4982|gene26176|gene4191|gene12883|gene10861|gene20276|gene33556|gene23024|gene9509|gene11382|gene26164|gene28781|gene20081|gene28965|gene12724|gene16824|gene16333|gene2239|gene7167|gene5632|gene4544|gene3613|gene19370|gene10914|gene10636|gene3559|gene…	57	gene1659|gene17062|gene25559|gene4782|gene5916|gene18511|gene71|gene4299|gene3605|gene6558|gene15643|gene10806|gene30762|gene16503|gene8960|gene24204|gene24425|gene27614|gene34612|gene25213|gene15552|gene12974|gene31594|gene29866|gene3113|gene25522|gene14369|gene29868|gene2085|gene20840|gene20842|gene9392|gene2200|gene27079|gene32047|gene16473|gene12476|gene2586|gene14648|gene25362|gene17112|gene…	44	http://amigo.geneontology.org/amigo/term/GO:0043066	yes
plasma membrane bounded cell projection morphogenesis	GO:0120039	3.3052e-05	0.000695675	--	233	gene17051|gene22212|gene25751|gene5031|gene30492|gene6275|gene30207|gene5447|gene20582|gene1809|gene15552|gene25559|gene14369|gene12481|gene12107|gene26460|gene6280|gene5126|gene3174|gene18195|gene11139|gene16503|gene21590|gene17654|gene19677|gene35071|gene2611|gene25556|gene8174|gene2678|gene138|gene768|gene3613|gene15504|gene2742|gene5565|gene30839|gene18777|gene1264	39	gene35071|gene25556|gene2678|gene8174|gene20582|gene1264|gene6275|gene18195|gene17654|gene768|gene11139|gene2742|gene19677|gene5126|gene12481|gene25751|gene22212|gene138|gene3613|gene30207|gene1809|gene17051|gene5447|gene5565|gene12107|gene15504|gene6280	27	gene2611|gene25559|gene3174|gene30492|gene14369|gene18777|gene5031|gene16503|gene21590|gene26460|gene30839|gene15552	12	http://amigo.geneontology.org/amigo/term/GO:0120039	yes
negative regulation of nervous system development	GO:0051961	3.54225e-05	0.000742095	--	242	gene17051|gene23024|gene25994|gene5031|gene1659|gene12323|gene14247|gene20582|gene2678|gene10367|gene138|gene20292|gene14248|gene14369|gene6721|gene27843|gene1500|gene6641|gene18647|gene1658|gene3174|gene11774|gene16091|gene33159|gene27358|gene16503|gene24425|gene15236|gene11150|gene10181|gene27005|gene25213|gene15552|gene25559|gene768|gene23980|gene12217|gene16264|gene17112|gene18009	40	gene10367|gene27843|gene10181|gene2678|gene27005|gene20582|gene12217|gene14247|gene11774|gene768|gene12323|gene14248|gene11150|gene18647|gene23024|gene25994|gene1500|gene20292|gene138|gene17051|gene33159|gene23980|gene6641	23	gene1658|gene1659|gene15236|gene25559|gene3174|gene14369|gene5031|gene16503|gene15552|gene6721|gene24425|gene18009|gene27358|gene17112|gene25213|gene16091|gene16264	17	http://amigo.geneontology.org/amigo/term/GO:0051961	yes
regulation of cell-substrate adhesion	GO:0010810	3.5445e-05	0.000742095	--	201	gene34074|gene7996|gene6251|gene5034|gene12781|gene34334|gene273|gene3182|gene31359|gene15552|gene13441|gene27590|gene32013|gene29323|gene25116|gene4508|gene18574|gene24404|gene285|gene16503|gene7747|gene11150|gene10181|gene26046|gene10914|gene20528|gene31101|gene366|gene31537|gene2479|gene544|gene32699|gene20259|gene10613|gene20403	35	gene18574|gene10181|gene10613|gene13441|gene24404|gene6251|gene32013|gene3182|gene11150|gene273|gene27590|gene12781|gene31537|gene34074|gene20259|gene32699|gene2479|gene4508|gene34334|gene10914|gene31359|gene285|gene5034|gene544|gene7996|gene366|gene26046|gene20528|gene7747	29	gene20403|gene31101|gene25116|gene16503|gene29323|gene15552	6	http://amigo.geneontology.org/amigo/term/GO:0010810	yes
growth	GO:0040007	3.64895e-05	0.000761947	GO:0048590	293	gene30110|gene5031|gene3182|gene24406|gene8801|gene20877|gene25362|gene5916|gene14574|gene22826|gene5603|gene15552|gene20182|gene18036|gene12107|gene17062|gene25295|gene21633|gene468|gene18191|gene27397|gene25572|gene16503|gene2123|gene31161|gene25213|gene29866|gene4777|gene138|gene27358|gene13848|gene10332|gene1623|gene544|gene20582|gene4299|gene12217|gene17855|gene2418|gene29252|gene20705|gene2…	46	gene1139|gene22859|gene27005|gene25295|gene1264|gene26887|gene10332|gene20705|gene20182|gene3182|gene18191|gene31161|gene24406|gene30110|gene22826|gene544|gene2123|gene27397|gene29252|gene17855|gene1623|gene138|gene4777|gene14574|gene13848|gene21633|gene20582|gene12217|gene18036|gene12107|gene2418|gene25572	32	gene29866|gene25213|gene5916|gene17062|gene5031|gene16503|gene15552|gene20877|gene4299|gene468|gene27358|gene5603|gene25362|gene8801	14	http://amigo.geneontology.org/amigo/term/GO:0040007	yes
negative regulation of programmed cell death	GO:0043069	3.69155e-05	0.000768813	GO:0043072	810	gene32047|gene10806|gene27079|gene26164|gene22162|gene19370|gene28710|gene6931|gene6641|gene17062|gene23776|gene18511|gene25572|gene5632|gene27005|gene13848|gene4782|gene3559|gene16473|gene25630|gene17602|gene17607|gene25522|gene21906|gene5916|gene2200|gene14369|gene19383|gene6558|gene11744|gene10914|gene6706|gene27614|gene4191|gene4982|gene30762|gene20840|gene20842|gene28781|gene30484|gene29093|…	102	gene1809|gene1462|gene16282|gene4679|gene13441|gene27005|gene30110|gene12928|gene29093|gene4647|gene25572|gene22162|gene8906|gene6143|gene13547|gene4982|gene26176|gene4191|gene12883|gene10861|gene20276|gene33556|gene23024|gene9509|gene11382|gene26164|gene28781|gene20081|gene28965|gene12724|gene16824|gene16333|gene2239|gene7167|gene5632|gene4544|gene3613|gene19370|gene10914|gene10636|gene3559|gene…	57	gene1659|gene17062|gene25559|gene4782|gene5916|gene18511|gene71|gene4299|gene3605|gene6558|gene15643|gene10806|gene30762|gene16503|gene8960|gene24204|gene24425|gene27614|gene34612|gene25213|gene15552|gene12974|gene31594|gene29866|gene3113|gene25522|gene14369|gene29868|gene2085|gene21906|gene20840|gene20842|gene9392|gene2200|gene27079|gene32047|gene16473|gene12476|gene2586|gene14648|gene25362|gene…	45	http://amigo.geneontology.org/amigo/term/GO:0043069	yes
regulation of striated muscle cell differentiation	GO:0051153	3.71789e-05	0.000772268	--	81	gene28725|gene14465|gene14813|gene17654|gene27093|gene15552|gene13441|gene30012|gene27163|gene5819|gene18036|gene22847|gene10636|gene16264|gene19905|gene8366|gene28626|gene13848|gene1571	19	gene22847|gene13848|gene10636|gene19905|gene28626|gene28725|gene13441|gene18036|gene27163|gene14813|gene1571|gene17654|gene27093|gene30012	14	gene16264|gene5819|gene8366|gene14465|gene15552	5	http://amigo.geneontology.org/amigo/term/GO:0051153	yes
regulation of chemotaxis	GO:0050920	3.72769e-05	0.000772275	--	154	gene32323|gene5031|gene184|gene34318|gene5856|gene12918|gene15552|gene21534|gene16333|gene18036|gene31101|gene31330|gene23776|gene25572|gene16503|gene25316|gene20792|gene14111|gene8508|gene26194|gene27358|gene28626|gene10332|gene8512|gene1906|gene2742|gene5565|gene16264|gene15930	29	gene16333|gene21534|gene5565|gene18036|gene25316|gene12918|gene28626|gene26194|gene1906|gene20792|gene32323|gene5856|gene2742|gene8508|gene23776|gene8512|gene34318|gene31330|gene10332|gene184|gene25572	21	gene16264|gene14111|gene31101|gene5031|gene16503|gene15930|gene27358|gene15552	8	http://amigo.geneontology.org/amigo/term/GO:0050920	yes
cell motility	GO:0048870	3.74839e-05	0.000774536	--	820	gene10806|gene5031|gene18876|gene12427|gene12910|gene10201|gene12918|gene12997|gene1756|gene25019|gene1753|gene23738|gene18574|gene18195|gene32742|gene23776|gene22162|gene25572|gene20792|gene20418|gene15600|gene27005|gene15331|gene28640|gene2024|gene3174|gene17017|gene24411|gene5366|gene16473|gene25630|gene6251|gene20528|gene30479|gene11455|gene15989|gene7948|gene15774|gene17282|gene5042|gene2761…	103	gene9760|gene10186|gene18574|gene1756|gene10201|gene1753|gene32742|gene25556|gene11455|gene8174|gene27005|gene2352|gene3084|gene28640|gene18195|gene29404|gene2560|gene26194|gene22162|gene16333|gene31574|gene12427|gene18036|gene6251|gene27533|gene3768|gene20666|gene15989|gene10181|gene32323|gene5042|gene25572|gene15600|gene20081|gene32144|gene15331|gene12910|gene1330|gene12918|gene785|gene15142|ge…	74	gene33332|gene25559|gene16503|gene2358|gene5366|gene31101|gene10806|gene30762|gene24483|gene17282|gene7948|gene27614|gene15552|gene3174|gene20418|gene5199|gene7558|gene16264|gene13961|gene15774|gene16091|gene5031|gene16473|gene25362|gene10580|gene27358|gene17112|gene25630|gene17017	29	http://amigo.geneontology.org/amigo/term/GO:0048870	yes
sensory perception of sound	GO:0007605	3.88047e-05	0.000799741	--	124	gene1682|gene27177|gene32114|gene29831|gene27526|gene4668|gene25367|gene32850|gene28626|gene32013|gene24404|gene31330|gene20386|gene71|gene7887|gene28781|gene31415|gene18809|gene12476|gene3786|gene15407|gene27977|gene29237|gene4470|gene18418	25	gene20386|gene27526|gene27977|gene32850|gene4668|gene1682|gene32013|gene28626|gene18418|gene3786|gene18809|gene4470|gene24404|gene27177|gene7887|gene15407|gene25367|gene31330|gene28781|gene29237|gene31415	21	gene32114|gene29831|gene71|gene12476	4	http://amigo.geneontology.org/amigo/term/GO:0007605	yes
positive regulation of protein metabolic process	GO:0051247	3.89361e-05	0.000800365	--	1583	gene13903|gene13441|gene27364|gene4806|gene2200|gene12427|gene26164|gene22162|gene27563|gene21393|gene12918|gene29514|gene117|gene28710|gene16869|gene9812|gene7996|gene6721|gene13848|gene28419|gene12028|gene5217|gene26567|gene10444|gene11878|gene11139|gene26070|gene23776|gene25572|gene11744|gene8117|gene34321|gene5632|gene27005|gene9946|gene28640|gene25340|gene8951|gene4539|gene622|gene14666|gene…	179	gene25556|gene22080|gene22002|gene22162|gene20705|gene6251|gene11139|gene21393|gene20276|gene26296|gene32915|gene12724|gene622|gene12918|gene13903|gene31330|gene10332|gene3986|gene138|gene13547|gene23776|gene25245|gene16637|gene10877|gene6706|gene15859|gene12679|gene27005|gene12928|gene9812|gene4647|gene4295|gene4806|gene31574|gene10417|gene4191|gene4192|gene12883|gene23626|gene19680|gene20081|ge…	120	gene20746|gene17062|gene25559|gene3121|gene33319|gene4415|gene71|gene16473|gene5603|gene6721|gene26566|gene26567|gene15643|gene3741|gene3188|gene31101|gene3605|gene30762|gene24715|gene16503|gene8960|gene23308|gene10580|gene4571|gene24425|gene16869|gene24562|gene26070|gene25213|gene15552|gene8801|gene14285|gene30785|gene25522|gene11878|gene11478|gene7008|gene29868|gene2085|gene28419|gene20840|gene…	59	http://amigo.geneontology.org/amigo/term/GO:0051247	yes
negative regulation of cellular macromolecule biosynthetic process	GO:2000113	3.99875e-05	0.000819848	--	1298	gene13903|gene10806|gene1184|gene9597|gene28791|gene27563|gene19370|gene30550|gene25024|gene4221|gene4113|gene3395|gene3396|gene28419|gene26567|gene26566|gene16091|gene11139|gene19461|gene17486|gene16626|gene15236|gene33871|gene17243|gene31415|gene23477|gene13848|gene622|gene8892|gene27614|gene2664|gene3380|gene15930|gene18544|gene24089|gene22236|gene31289|gene11455|gene8791|gene22826|gene29644|g…	151	gene15791|gene12217|gene1809|gene11455|gene25883|gene13441|gene28725|gene1184|gene22002|gene8791|gene9720|gene9721|gene10578|gene31330|gene4940|gene4544|gene18752|gene32791|gene4806|gene20280|gene16333|gene27109|gene3504|gene3505|gene6251|gene14813|gene11139|gene1373|gene26449|gene5385|gene4131|gene24544|gene23024|gene4113|gene11382|gene16626|gene22826|gene31289|gene31415|gene29252|gene600|gene12…	75	gene18240|gene1659|gene25559|gene24204|gene24890|gene23751|gene17112|gene28419|gene18631|gene8366|gene25552|gene28423|gene8797|gene28583|gene8678|gene29831|gene6558|gene28428|gene25024|gene4076|gene26566|gene26567|gene2194|gene10806|gene33871|gene6009|gene24483|gene20247|gene16489|gene26111|gene9597|gene27614|gene7492|gene25213|gene15552|gene17243|gene6711|gene15236|gene23477|gene15914|gene16049|…	76	http://amigo.geneontology.org/amigo/term/GO:2000113	yes
outflow tract septum morphogenesis	GO:0003148	4.04533e-05	0.000823002	--	22	gene2123|gene12974|gene16503|gene5042|gene29093|gene25362|gene25559|gene26887|gene13848	9	gene2123|gene26887|gene13848|gene29093|gene5042	5	gene12974|gene25362|gene16503|gene25559	4	http://amigo.geneontology.org/amigo/term/GO:0003148	yes
skeletal muscle fiber development	GO:0048741	4.04533e-05	0.000823002	--	22	gene31466|gene11523|gene27163|gene1699|gene2358|gene19905|gene12912|gene27018|gene28626	9	gene12912|gene28626|gene11523|gene1699|gene27163|gene19905|gene31466|gene27018	8	gene2358	1	http://amigo.geneontology.org/amigo/term/GO:0048741	yes
semaphorin-plexin signaling pathway	GO:0071526	4.04533e-05	0.000823002	--	22	gene2123|gene5031|gene16503|gene20792|gene5034|gene5565|gene7558|gene5042|gene27358	9	gene2123|gene5034|gene5565|gene5042|gene20792	5	gene27358|gene7558|gene5031|gene16503	4	http://amigo.geneontology.org/amigo/term/GO:0071526	yes
cell communication	GO:0007154	4.06713e-05	0.000825315	--	754	gene25309|gene29852|gene12851|gene12427|gene28791|gene29702|gene21393|gene2678|gene10687|gene10686|gene3392|gene7530|gene20647|gene32742|gene25572|gene34231|gene27005|gene13848|gene1623|gene11982|gene23672|gene6623|gene2418|gene10297|gene10294|gene10295|gene10291|gene17704|gene15859|gene8249|gene3986|gene30361|gene10301|gene11210|gene5607|gene2419|gene13522|gene20203|gene6558|gene32013|gene12007|…	96	gene1809|gene22584|gene10294|gene32742|gene6352|gene2678|gene20203|gene13441|gene18597|gene10532|gene27005|gene29556|gene31330|gene2136|gene10301|gene12851|gene10686|gene10687|gene5453|gene32035|gene12427|gene18036|gene1264|gene4806|gene32013|gene1976|gene4191|gene15407|gene16333|gene20276|gene21393|gene13735|gene25572|gene600|gene12724|gene7530|gene7292|gene26971|gene7069|gene17704|gene34231|gen…	74	gene11982|gene23672|gene29852|gene13522|gene20647|gene5607|gene6558|gene3524|gene15643|gene16503|gene8801|gene4797|gene9004|gene7008|gene14968|gene16264|gene32646|gene29702|gene3392|gene30361|gene6623|gene8249	22	http://amigo.geneontology.org/amigo/term/GO:0007154	yes
response to nitrogen compound	GO:1901698	4.15219e-05	0.00084042	--	716	gene31466|gene27079|gene29702|gene27563|gene19370|gene13504|gene6931|gene1752|gene1500|gene6641|gene18702|gene32742|gene4848|gene16626|gene34231|gene8117|gene27005|gene9946|gene28640|gene11982|gene622|gene23672|gene15930|gene15859|gene20081|gene20855|gene20850|gene26111|gene2045|gene9468|gene11744|gene12007|gene24404|gene6248|gene22584|gene8174|gene12724|gene138|gene2479|gene5191|gene30569|gene67…	92	gene22584|gene1976|gene7153|gene1752|gene16282|gene21181|gene4848|gene27005|gene16284|gene622|gene12217|gene28640|gene20855|gene20850|gene20280|gene5245|gene1877|gene27533|gene32797|gene32742|gene29488|gene6353|gene24404|gene30569|gene30729|gene16824|gene10395|gene11382|gene16626|gene20081|gene3739|gene12724|gene1498|gene18702|gene138|gene1500|gene12511|gene6641|gene6616|gene34231|gene10636|gene2…	63	gene11982|gene23672|gene13504|gene20367|gene3605|gene26111|gene5819|gene15643|gene6716|gene6711|gene24425|gene24562|gene25213|gene15552|gene7654|gene11092|gene18724|gene9946|gene9392|gene24123|gene32646|gene27079|gene2221|gene29702|gene15930|gene27563|gene18387|gene17137|gene17112	29	http://amigo.geneontology.org/amigo/term/GO:1901698	yes
taxis	GO:0042330	4.37635e-05	0.000883022	--	278	gene10806|gene27353|gene32139|gene16473|gene5031|gene32144|gene5034|gene5856|gene30479|gene22162|gene12323|gene16333|gene4647|gene20081|gene21534|gene33332|gene18036|gene13848|gene5042|gene25295|gene27490|gene16091|gene468|gene23776|gene30762|gene34385|gene16503|gene15236|gene20418|gene25556|gene27533|gene26984|gene26194|gene785|gene32646|gene28626|gene23738|gene3768|gene1148|gene10417|gene1906|g…	44	gene26984|gene13848|gene25556|gene4647|gene34385|gene25295|gene5042|gene26194|gene22162|gene16333|gene32139|gene30479|gene27533|gene12323|gene28626|gene20081|gene785|gene1906|gene5565|gene5856|gene10417|gene21534|gene5034|gene27490|gene2352|gene1148|gene18036|gene27353|gene23776|gene23738|gene3768|gene32144	32	gene15236|gene33332|gene32646|gene10806|gene16091|gene30762|gene5031|gene16473|gene15930|gene16503|gene468|gene20418	12	http://amigo.geneontology.org/amigo/term/GO:0042330	yes
response to radiation	GO:0009314	4.38498e-05	0.000883022	--	365	gene24535|gene26079|gene13504|gene17137|gene20746|gene27079|gene7468|gene33967|gene27448|gene19680|gene29702|gene14648|gene5916|gene27943|gene13630|gene4139|gene26833|gene20081|gene15643|gene24204|gene138|gene23645|gene27091|gene4331|gene32462|gene774|gene32277|gene19195|gene15914|gene928|gene19246|gene4782|gene10873|gene27109|gene468|gene19461|gene2973|gene26111|gene27065|gene18511|gene1500|gene…	54	gene138|gene24535|gene32742|gene1500|gene928|gene19461|gene10433|gene2973|gene27109|gene600|gene20081|gene26833|gene27958|gene19680	14	gene20746|gene23039|gene24204|gene5916|gene15914|gene18631|gene16830|gene13504|gene33967|gene19246|gene7468|gene8632|gene26111|gene15643|gene4782|gene4331|gene26079|gene27448|gene23645|gene7491|gene4139|gene32277|gene15236|gene28944|gene468|gene13630|gene10873|gene32462|gene19195|gene18511|gene8627|gene774|gene27079|gene29702|gene27065|gene27943|gene27357|gene14648|gene17137|gene27091	40	http://amigo.geneontology.org/amigo/term/GO:0009314	yes
regulation of microtubule cytoskeleton organization	GO:0070507	4.44708e-05	0.000893253	--	187	gene25639|gene9553|gene23024|gene16006|gene8803|gene15159|gene27305|gene29514|gene21791|gene30515|gene32277|gene2611|gene29534|gene20754|gene23850|gene33159|gene9622|gene4191|gene15043|gene21115|gene29283|gene16031|gene28123|gene27005|gene19348|gene16052|gene29868|gene23651|gene3557|gene4299|gene18009|gene3741|gene17116	33	gene3557|gene28123|gene33159|gene4191|gene29514|gene27005|gene23024|gene15043	8	gene2611|gene23651|gene19348|gene9622|gene4299|gene15159|gene3741|gene29283|gene16006|gene18009|gene16031|gene27305|gene21115|gene20754|gene29868|gene9553|gene29534|gene17116|gene30515|gene8803|gene32277|gene25639|gene21791|gene16052|gene23850	25	http://amigo.geneontology.org/amigo/term/GO:0070507	yes
regulation of cartilage development	GO:0061035	4.68235e-05	0.000938129	--	56	gene18544|gene13441|gene25213|gene8906|gene6251|gene25316|gene7102|gene27005|gene28791|gene12427|gene4911|gene14574|gene11455|gene13848|gene13270	15	gene8906|gene13848|gene12427|gene14574|gene6251|gene13270|gene11455|gene13441|gene27005|gene28791|gene7102|gene18544|gene25316	13	gene25213|gene4911	2	http://amigo.geneontology.org/amigo/term/GO:0061035	yes
positive regulation of cell development	GO:0010720	4.73614e-05	0.000946511	--	456	gene17051|gene17137|gene21602|gene5031|gene3986|gene6111|gene184|gene30492|gene28791|gene774|gene22162|gene15930|gene5916|gene16503|gene15552|gene10367|gene1658|gene10861|gene13526|gene33332|gene9832|gene32013|gene5042|gene31117|gene17062|gene5126|gene27614|gene18574|gene26338|gene30729|gene16626|gene31330|gene10636|gene21362|gene23955|gene24425|gene15236|gene27163|gene26046|gene26460|gene27005|g…	64	gene10367|gene18574|gene12724|gene11869|gene2678|gene26338|gene27163|gene21602|gene5042|gene1571|gene9832|gene4806|gene22162|gene20705|gene17855|gene31574|gene23955|gene32013|gene30729|gene5126|gene10861|gene16626|gene184|gene19905|gene2742|gene622|gene20259|gene7167|gene4508|gene31330|gene9394|gene3986|gene138|gene10636|gene17051|gene31117|gene27005|gene13848|gene28791|gene26046|gene21362	41	gene1658|gene33332|gene13526|gene1659|gene5916|gene4415|gene15236|gene31101|gene30492|gene17062|gene16503|gene24425|gene18009|gene27614|gene15552|gene25116|gene774|gene5031|gene6111|gene15930|gene26460|gene30839|gene17137	23	http://amigo.geneontology.org/amigo/term/GO:0010720	yes
blood vessel morphogenesis	GO:0048514	4.83156e-05	0.000960728	--	69	gene10818|gene32742|gene6251|gene15552|gene9802|gene16503|gene7948|gene29350|gene8117|gene20247|gene12107|gene6641|gene14543|gene17112|gene16284|gene13848|gene32013	17	gene32742|gene6251|gene32013|gene13848|gene16284|gene12107|gene9802|gene14543|gene29350|gene6641|gene8117	11	gene10818|gene20247|gene16503|gene7948|gene15552|gene17112	6	http://amigo.geneontology.org/amigo/term/GO:0048514	yes
regulation of biomineral tissue development	GO:0070167	4.83156e-05	0.000960728	--	69	gene17051|gene3374|gene30110|gene10636|gene13441|gene21530|gene10395|gene16333|gene28781|gene34334|gene30399|gene28791|gene11622|gene12107|gene14574|gene13848|gene25213	17	gene16333|gene10636|gene17051|gene21530|gene13848|gene12107|gene13441|gene10395|gene30110|gene11622|gene28791|gene3374|gene28781|gene14574|gene30399|gene34334	16	gene25213	1	http://amigo.geneontology.org/amigo/term/GO:0070167	yes
positive regulation of striated muscle cell differentiation	GO:0051155	4.87727e-05	0.000967386	--	50	gene28725|gene17654|gene27093|gene13441|gene27163|gene14465|gene19905|gene28626|gene10636|gene14813|gene16264|gene8366|gene13848|gene1571	14	gene10636|gene13848|gene28626|gene28725|gene13441|gene27163|gene19905|gene14813|gene1571|gene17654|gene27093	11	gene16264|gene14465|gene8366	3	http://amigo.geneontology.org/amigo/term/GO:0051155	yes
chemical homeostasis	GO:0048878	4.9684e-05	0.000982998	--	904	gene6034|gene25658|gene2783|gene11437|gene12912|gene29702|gene27563|gene29514|gene1757|gene22847|gene3392|gene7724|gene18702|gene7530|gene16091|gene32742|gene19461|gene14630|gene16035|gene30714|gene17325|gene8117|gene26984|gene2491|gene29278|gene622|gene22975|gene32841|gene11632|gene17017|gene5131|gene28791|gene33798|gene18269|gene1200|gene17602|gene3986|gene29872|gene21906|gene29272|gene25245|ge…	111	gene13670|gene1757|gene18269|gene32742|gene16282|gene9509|gene26984|gene8174|gene27960|gene10532|gene30110|gene622|gene6275|gene17602|gene11437|gene22847|gene14630|gene14247|gene5335|gene3504|gene27735|gene25168|gene1200|gene14248|gene4191|gene6353|gene31996|gene16333|gene18647|gene18275|gene18234|gene12275|gene5323|gene26164|gene11402|gene596|gene12912|gene12724|gene18702|gene20003|gene7530|gene…	82	gene2611|gene29872|gene7724|gene11632|gene30171|gene23039|gene15643|gene7968|gene26791|gene2491|gene24425|gene27614|gene14465|gene640|gene21906|gene18464|gene29272|gene24123|gene2221|gene29702|gene29058|gene16091|gene4670|gene16035|gene3392|gene14098|gene27563|gene71|gene17017	29	http://amigo.geneontology.org/amigo/term/GO:0048878	yes
striated muscle tissue development	GO:0014706	5.15146e-05	0.00101667	--	76	gene17051|gene29137|gene22826|gene15552|gene20081|gene30729|gene325|gene29965|gene15995|gene15236|gene7948|gene10636|gene5042|gene17955|gene10489|gene31023|gene6700|gene33327	18	gene15995|gene10636|gene17955|gene17051|gene33327|gene6700|gene29965|gene31023|gene10489|gene30729|gene5042|gene22826|gene20081|gene29137	14	gene15236|gene15552|gene7948|gene325	4	http://amigo.geneontology.org/amigo/term/GO:0014706	yes
sympathetic neuron projection extension	GO:0097490	5.19127e-05	0.00101692	--	4	gene5031|gene16503|gene2123|gene27358	4	gene2123	1	gene27358|gene5031|gene16503	3	http://amigo.geneontology.org/amigo/term/GO:0097490	yes
sympathetic neuron projection guidance	GO:0097491	5.19127e-05	0.00101692	--	4	gene5031|gene16503|gene2123|gene27358	4	gene2123	1	gene27358|gene5031|gene16503	3	http://amigo.geneontology.org/amigo/term/GO:0097491	yes
retinal blood vessel morphogenesis	GO:0061304	5.19127e-05	0.00101692	--	4	gene14543|gene32742|gene16284|gene32013	4	gene14543|gene32013|gene16284|gene32742	4	--	0	http://amigo.geneontology.org/amigo/term/GO:0061304	yes
negative regulation of cellular component organization	GO:0051129	5.27535e-05	0.00103084	--	711	gene13903|gene5031|gene30110|gene4911|gene2678|gene10367|gene17780|gene6931|gene1756|gene32277|gene1753|gene12028|gene6641|gene18574|gene18511|gene15043|gene7747|gene27163|gene16734|gene13848|gene622|gene3174|gene20259|gene13486|gene6251|gene14285|gene10546|gene6092|gene14684|gene14369|gene2611|gene18647|gene20754|gene18315|gene20840|gene20842|gene10181|gene24567|gene12724|gene11774|gene11886|gen…	91	gene10367|gene18574|gene1756|gene10181|gene12724|gene2678|gene30110|gene27163|gene21602|gene14976|gene13975|gene29209|gene14247|gene1753|gene17041|gene11774|gene6251|gene12323|gene14248|gene11150|gene18647|gene20292|gene16824|gene544|gene26296|gene25994|gene20259|gene622|gene14684|gene13903|gene27093|gene15043|gene6092|gene16734|gene17051|gene768|gene5462|gene13848|gene33159|gene11886|gene23980|g…	47	gene2611|gene13622|gene29631|gene18511|gene3605|gene20754|gene25828|gene24715|gene16503|gene10490|gene24425|gene18009|gene34612|gene24567|gene12648|gene12974|gene6195|gene14285|gene3174|gene14369|gene29868|gene18315|gene10546|gene20711|gene14648|gene9553|gene20840|gene29534|gene20842|gene4911|gene9392|gene16264|gene17137|gene14272|gene5031|gene12028|gene27628|gene32277|gene27358|gene13608|gene171…	44	http://amigo.geneontology.org/amigo/term/GO:0051129	yes
regulation of endothelial cell proliferation	GO:0001936	5.31834e-05	0.00103668	--	97	gene10806|gene3374|gene6251|gene31330|gene33023|gene16503|gene24425|gene28791|gene17939|gene14111|gene34318|gene33446|gene2123|gene13848|gene29162|gene14839|gene31101|gene27563|gene27614|gene23776|gene12918	21	gene2123|gene23776|gene29162|gene33446|gene6251|gene12918|gene13848|gene33023|gene28791|gene31330|gene34318|gene3374|gene17939	13	gene14111|gene14839|gene31101|gene10806|gene16503|gene24425|gene27563|gene27614	8	http://amigo.geneontology.org/amigo/term/GO:0001936	yes
mitotic chromosome condensation	GO:0007076	5.37593e-05	0.00103853	--	18	gene32595|gene14302|gene11704|gene13523|gene8127|gene7437|gene873|gene1570	8	gene1570	1	gene13523|gene873|gene8127|gene11704|gene14302|gene7437|gene32595	7	http://amigo.geneontology.org/amigo/term/GO:0007076	yes
positive regulation of chondrocyte differentiation	GO:0032332	5.37593e-05	0.00103853	--	18	gene18544|gene6251|gene28791|gene25316|gene25213|gene11455|gene14574|gene13270	8	gene14574|gene6251|gene13270|gene11455|gene28791|gene18544|gene25316	7	gene25213	1	http://amigo.geneontology.org/amigo/term/GO:0032332	yes
G1/S transition of mitotic cell cycle	GO:0000082	5.37399e-05	0.00103853	--	90	gene34202|gene25639|gene21791|gene2552|gene4997|gene18211|gene4272|gene27628|gene21209|gene28630|gene21997|gene21777|gene6711|gene24562|gene3121|gene13852|gene18777|gene17807|gene16569|gene4343	20	--	0	gene27628|gene21777|gene4997|gene17807|gene3121|gene13852|gene18211|gene21997|gene2552|gene24562|gene28630|gene4272|gene25639|gene6711|gene4343|gene18777|gene34202|gene21209|gene21791|gene16569	20	http://amigo.geneontology.org/amigo/term/GO:0000082	yes
tissue regeneration	GO:0042246	5.38031e-05	0.00103853	--	33	gene24406|gene30110|gene15552|gene544|gene25572|gene3182|gene18036|gene20877|gene12107|gene18191|gene5603	11	gene3182|gene12107|gene18036|gene30110|gene24406|gene25572|gene544|gene18191	8	gene20877|gene5603|gene15552	3	http://amigo.geneontology.org/amigo/term/GO:0042246	yes
response to organic cyclic compound	GO:0014070	5.61996e-05	0.00108215	--	598	gene17051|gene10806|gene31466|gene12217|gene17137|gene22181|gene24535|gene6111|gene27079|gene7167|gene3605|gene20855|gene6353|gene28791|gene15631|gene14543|gene25362|gene29532|gene19370|gene17778|gene19232|gene13670|gene17957|gene15552|gene20081|gene2045|gene15883|gene25295|gene20367|gene13504|gene11382|gene26111|gene2612|gene19341|gene2221|gene25572|gene8377|gene29252|gene18702|gene26971|gene454…	79	gene22584|gene7153|gene2612|gene26887|gene27005|gene25295|gene18702|gene11174|gene28640|gene21932|gene20855|gene1877|gene17778|gene12724|gene27533|gene4982|gene19341|gene29488|gene6353|gene11744|gene2973|gene11382|gene25572|gene20081|gene19905|gene13670|gene23776|gene8377|gene1752|gene17957|gene26971|gene7167|gene14543|gene34231|gene10636|gene29252|gene4544|gene19232|gene29532|gene19370|gene2045|…	53	gene11982|gene11860|gene25559|gene19348|gene20367|gene3605|gene26111|gene15643|gene10806|gene6716|gene6711|gene15552|gene15883|gene2702|gene13504|gene2664|gene11092|gene5819|gene32646|gene27079|gene2221|gene6111|gene5356|gene17137|gene25362|gene17112	26	http://amigo.geneontology.org/amigo/term/GO:0014070	yes
DNA strand elongation involved in DNA replication	GO:0006271	5.79893e-05	0.0011139	--	10	gene34202|gene623|gene21209|gene21952|gene16830|gene16925	6	--	0	gene623|gene16830|gene34202|gene21209|gene16925|gene21952	6	http://amigo.geneontology.org/amigo/term/GO:0006271	yes
sensory perception of mechanical stimulus	GO:0050954	5.87472e-05	0.00112423	--	127	gene1682|gene27177|gene32114|gene29831|gene27526|gene4668|gene25367|gene32850|gene28626|gene32013|gene24404|gene31330|gene20386|gene29237|gene7887|gene28781|gene31415|gene18809|gene12476|gene3786|gene15407|gene27977|gene71|gene4470|gene18418	25	gene20386|gene27526|gene27977|gene32850|gene4668|gene15407|gene1682|gene32013|gene28626|gene18418|gene3786|gene31415|gene4470|gene24404|gene27177|gene7887|gene18809|gene25367|gene31330|gene28781|gene29237	21	gene32114|gene29831|gene71|gene12476	4	http://amigo.geneontology.org/amigo/term/GO:0050954	yes
chromosome localization	GO:0050000	5.88113e-05	0.00112423	--	70	gene32595|gene3741|gene29130|gene20840|gene13866|gene25299|gene8016|gene25422|gene28013|gene29954|gene27726|gene4377|gene20711|gene25052|gene19348|gene20842|gene17282	17	--	0	gene29954|gene28013|gene25422|gene13866|gene3741|gene17282|gene25052|gene8016|gene20711|gene19348|gene20840|gene29130|gene27726|gene20842|gene32595|gene25299|gene4377	17	http://amigo.geneontology.org/amigo/term/GO:0050000	yes
cardiac muscle contraction	GO:0060048	6.01177e-05	0.00114094	--	28	gene24831|gene22826|gene22584|gene20900|gene33576|gene18597|gene26971|gene32813|gene1570|gene25017	10	gene22584|gene26971|gene25017|gene18597|gene32813|gene33576|gene20900|gene24831|gene1570|gene22826	10	--	0	http://amigo.geneontology.org/amigo/term/GO:0060048	yes
positive regulation of mesenchymal cell proliferation	GO:0002053	6.01177e-05	0.00114094	--	28	gene32742|gene31330|gene663|gene600|gene26887|gene27005|gene25213|gene15930|gene16282|gene20247	10	gene32742|gene16282|gene663|gene27005|gene26887|gene31330|gene600	7	gene15930|gene20247|gene25213	3	http://amigo.geneontology.org/amigo/term/GO:0002053	yes
negative regulation of protein metabolic process	GO:0051248	6.00486e-05	0.00114094	--	918	gene13903|gene2783|gene1184|gene29702|gene19370|gene27566|gene4221|gene16734|gene2678|gene4113|gene26569|gene10444|gene16091|gene32742|gene22456|gene17654|gene18511|gene7747|gene5632|gene27005|gene15331|gene18311|gene13848|gene622|gene6991|gene27643|gene11632|gene18676|gene4238|gene7327|gene15916|gene21128|gene8249|gene31289|gene18647|gene6092|gene33319|gene3374|gene19383|gene11744|gene19427|gene…	112	gene2722|gene15791|gene21602|gene10181|gene32742|gene15916|gene2678|gene19416|gene13441|gene4191|gene1184|gene27005|gene12928|gene19461|gene1264|gene17041|gene2357|gene3374|gene17654|gene17363|gene33839|gene6991|gene8906|gene27018|gene32654|gene29209|gene20003|gene12724|gene14199|gene25168|gene1976|gene26569|gene4192|gene32791|gene11310|gene16333|gene18647|gene24544|gene4238|gene16824|gene4113|ge…	80	gene18240|gene33319|gene20367|gene18511|gene11632|gene3605|gene31247|gene24715|gene4272|gene16488|gene24425|gene7492|gene34612|gene8032|gene12974|gene7008|gene29868|gene6480|gene10331|gene9392|gene27336|gene2221|gene29702|gene16091|gene6111|gene2586|gene10873|gene8249|gene18676|gene17137|gene27566|gene25052	32	http://amigo.geneontology.org/amigo/term/GO:0051248	yes
cell differentiation involved in kidney development	GO:0061005	6.14555e-05	0.00116243	--	23	gene17761|gene29644|gene25630|gene13441|gene8720|gene27643|gene10636|gene19370|gene13848	9	gene10636|gene29644|gene13848|gene27643|gene13441|gene17761|gene19370	7	gene8720|gene25630	2	http://amigo.geneontology.org/amigo/term/GO:0061005	yes
negative regulation of neuron death	GO:1901215	6.1544e-05	0.00116243	--	166	gene30110|gene25630|gene2783|gene17607|gene14648|gene11382|gene5916|gene1809|gene8960|gene3113|gene25052|gene6641|gene1659|gene23776|gene30762|gene20840|gene20842|gene16503|gene15643|gene5632|gene27005|gene4806|gene12724|gene25559|gene6706|gene3613|gene12883|gene10636|gene71|gene12275	30	gene12724|gene10636|gene1809|gene5632|gene17607|gene12883|gene27005|gene30110|gene2783|gene3613|gene11382|gene23776|gene4806|gene6706|gene12275|gene6641	16	gene1659|gene15643|gene25559|gene3113|gene5916|gene30762|gene16503|gene8960|gene71|gene14648|gene20840|gene20842|gene25630|gene25052	14	http://amigo.geneontology.org/amigo/term/GO:1901215	yes
centriole replication	GO:0007099	6.34089e-05	0.00118075	GO:0032054	14	gene31952|gene25833|gene21115|gene16031|gene8355|gene6711|gene13799	7	--	0	gene8355|gene13799|gene25833|gene31952|gene16031|gene6711|gene21115	7	http://amigo.geneontology.org/amigo/term/GO:0007099	yes
anatomical structure arrangement	GO:0048532	6.34089e-05	0.00118075	--	14	gene20840|gene5031|gene16503|gene27358|gene5565|gene28781|gene20842	7	gene28781|gene5565	2	gene27358|gene20840|gene20842|gene5031|gene16503	5	http://amigo.geneontology.org/amigo/term/GO:0048532	yes
collagen metabolic process	GO:0032963	6.30915e-05	0.00118075	--	45	gene24404|gene18385|gene10831|gene22181|gene3182|gene8881|gene24846|gene15600|gene18387|gene22117|gene6716|gene17112|gene28102	13	gene28102|gene10831|gene24846|gene3182|gene24404|gene22117|gene22181|gene8881|gene18385|gene15600	10	gene18387|gene6716|gene17112	3	http://amigo.geneontology.org/amigo/term/GO:0032963	yes
multicellular organismal macromolecule metabolic process	GO:0044259	6.30915e-05	0.00118075	--	45	gene24404|gene18385|gene10831|gene22181|gene22117|gene8881|gene24846|gene15600|gene18387|gene3182|gene6716|gene17112|gene28102	13	gene28102|gene10831|gene24846|gene3182|gene24404|gene22117|gene22181|gene8881|gene18385|gene15600	10	gene18387|gene6716|gene17112	3	http://amigo.geneontology.org/amigo/term/GO:0044259	yes
negative regulation of biosynthetic process	GO:0009890	6.31322e-05	0.00118075	--	1412	gene13903|gene10806|gene25658|gene1184|gene9597|gene28791|gene27563|gene19370|gene30550|gene25024|gene4221|gene4113|gene3395|gene3396|gene28419|gene26567|gene26566|gene20247|gene11139|gene19461|gene17486|gene30501|gene16626|gene15236|gene33871|gene17243|gene27005|gene8032|gene23477|gene13848|gene622|gene8892|gene27614|gene2664|gene3380|gene15930|gene18544|gene24089|gene22236|gene8678|gene31289|ge…	161	gene15791|gene12217|gene1809|gene11455|gene14813|gene25883|gene13441|gene28725|gene1184|gene27005|gene8791|gene9720|gene29093|gene10578|gene2357|gene4940|gene4544|gene18752|gene32791|gene31890|gene20280|gene16333|gene27109|gene3504|gene3505|gene30501|gene4982|gene1976|gene11139|gene1373|gene26449|gene5385|gene6251|gene4131|gene24544|gene23024|gene4113|gene11382|gene24549|gene16626|gene22826|gene3…	82	gene18240|gene1659|gene25559|gene24204|gene24890|gene23751|gene17112|gene28419|gene20247|gene8366|gene25552|gene20367|gene28423|gene8797|gene28583|gene8678|gene29831|gene6558|gene28428|gene25024|gene4076|gene26566|gene26567|gene2194|gene25213|gene10806|gene33871|gene24715|gene6009|gene24483|gene16489|gene26111|gene9597|gene27614|gene7492|gene18631|gene15552|gene17243|gene6711|gene15236|gene23477|…	79	http://amigo.geneontology.org/amigo/term/GO:0009890	yes
protein localization to kinetochore	GO:0034501	6.34089e-05	0.00118075	--	14	gene31594|gene13486|gene25299|gene13503|gene24204|gene12028|gene18315	7	--	0	gene31594|gene24204|gene13503|gene12028|gene18315|gene13486|gene25299	7	http://amigo.geneontology.org/amigo/term/GO:0034501	yes
cellular component assembly involved in morphogenesis	GO:0010927	6.61192e-05	0.00122545	--	64	gene29137|gene6914|gene29773|gene2646|gene5507|gene7890|gene13503|gene27163|gene1699|gene24225|gene23041|gene19909|gene31023|gene13547|gene1570|gene1571	16	gene24225|gene31023|gene7890|gene1699|gene29773|gene13547|gene6914|gene27163|gene23041|gene1570|gene1571|gene19909|gene2646|gene29137	14	gene13503|gene5507	2	http://amigo.geneontology.org/amigo/term/GO:0010927	yes
negative regulation of ossification	GO:0030279	6.61192e-05	0.00122545	--	64	gene29556|gene32742|gene2664|gene15552|gene10636|gene25639|gene12974|gene13441|gene663|gene3374|gene4679|gene25213|gene2221|gene17112|gene20582|gene15236	16	gene10636|gene4679|gene32742|gene29556|gene663|gene20582|gene13441|gene3374	8	gene12974|gene15236|gene2221|gene25639|gene2664|gene25213|gene15552|gene17112	8	http://amigo.geneontology.org/amigo/term/GO:0030279	yes
regulation of muscle cell differentiation	GO:0051147	6.7198e-05	0.00124254	--	128	gene374|gene33771|gene30012|gene5819|gene22004|gene15552|gene27093|gene13441|gene18036|gene13848|gene22847|gene17654|gene16626|gene27163|gene14465|gene9760|gene28626|gene9392|gene28725|gene19905|gene10636|gene14813|gene16264|gene8366|gene1571	25	gene22847|gene16626|gene28626|gene9760|gene19905|gene14813|gene13848|gene28725|gene13441|gene18036|gene10636|gene27163|gene30012|gene22004|gene1571|gene33771|gene27093|gene17654|gene374	19	gene16264|gene8366|gene14465|gene5819|gene15552|gene9392	6	http://amigo.geneontology.org/amigo/term/GO:0051147	yes
regulation of striated muscle tissue development	GO:0016202	7.01208e-05	0.00129356	--	106	gene5603|gene15552|gene13441|gene20711|gene12107|gene6706|gene31330|gene27163|gene1699|gene14465|gene27005|gene17325|gene29093|gene9760|gene13848|gene4730|gene6631|gene28725|gene19905|gene10636|gene16264|gene26887	22	gene9760|gene10636|gene19905|gene13848|gene1699|gene13441|gene28725|gene4730|gene27005|gene12107|gene27163|gene29093|gene26887|gene31330|gene6706|gene17325	16	gene16264|gene14465|gene20711|gene6631|gene5603|gene15552	6	http://amigo.geneontology.org/amigo/term/GO:0016202	yes
transmembrane receptor protein serine/threonine kinase signaling pathway	GO:0007178	7.07215e-05	0.00130161	--	136	gene17051|gene25994|gene6251|gene28791|gene25362|gene1976|gene20081|gene15883|gene3504|gene10818|gene12974|gene1792|gene4848|gene22584|gene1500|gene2292|gene5632|gene13848|gene24890|gene24325|gene22667|gene8951|gene663|gene29252|gene17112|gene26887	26	gene25994|gene22584|gene1792|gene663|gene17051|gene3504|gene13848|gene6251|gene1976|gene4848|gene22667|gene1500|gene28791|gene8951|gene26887|gene5632|gene2292|gene20081|gene29252|gene24325	20	gene12974|gene10818|gene24890|gene25362|gene15883|gene17112	6	http://amigo.geneontology.org/amigo/term/GO:0007178	yes
regulation of sodium ion transport	GO:0002028	7.12673e-05	0.00130861	--	71	gene7069|gene11887|gene10395|gene27225|gene17887|gene22456|gene6931|gene18689|gene11632|gene12082|gene22847|gene18597|gene27093|gene26971|gene21393|gene28944|gene696	17	gene22847|gene696|gene7069|gene18689|gene17887|gene22456|gene10395|gene11887|gene12082|gene6931|gene27225|gene18597|gene27093|gene26971|gene21393	15	gene28944|gene11632	2	http://amigo.geneontology.org/amigo/term/GO:0002028	yes
histone exchange	GO:0043486	7.34572e-05	0.00134259	--	34	gene33480|gene13522|gene13503|gene12064|gene28013|gene67|gene3384|gene11618|gene4628|gene25449|gene4343	11	--	0	gene28013|gene13522|gene11618|gene3384|gene13503|gene4628|gene33480|gene4343|gene67|gene12064|gene25449	11	http://amigo.geneontology.org/amigo/term/GO:0043486	yes
positive regulation of biomineral tissue development	GO:0070169	7.34572e-05	0.00134259	--	34	gene17051|gene21530|gene10395|gene28781|gene30110|gene30399|gene28791|gene10636|gene14574|gene34334|gene13848	11	gene10636|gene17051|gene21530|gene13848|gene10395|gene30110|gene28791|gene28781|gene14574|gene30399|gene34334	11	--	0	http://amigo.geneontology.org/amigo/term/GO:0070169	yes
regulation of cell death	GO:0010941	7.37442e-05	0.00134473	--	1550	gene32047|gene10806|gene13441|gene2783|gene27079|gene12427|gene26164|gene29702|gene12910|gene27563|gene4911|gene17318|gene17416|gene23024|gene28710|gene6931|gene6721|gene1753|gene6641|gene26567|gene26566|gene32742|gene23776|gene18511|gene25572|gene8951|gene20418|gene5632|gene27005|gene9946|gene18311|gene28640|gene4806|gene622|gene4782|gene3559|gene17062|gene10592|gene15930|gene17704|gene18544|gen…	174	gene1753|gene25556|gene31330|gene3370|gene22162|gene3768|gene17334|gene20276|gene26176|gene12724|gene12910|gene622|gene18311|gene10861|gene4679|gene18544|gene10636|gene17607|gene30484|gene29093|gene17602|gene18036|gene23776|gene16637|gene10877|gene6706|gene15859|gene32742|gene14355|gene27005|gene12928|gene4647|gene4806|gene11112|gene6143|gene31574|gene13547|gene4191|gene12883|gene23626|gene23024|…	106	gene1659|gene30762|gene25559|gene4782|gene5916|gene18511|gene71|gene4299|gene12476|gene3605|gene6558|gene26566|gene26567|gene15643|gene21400|gene10806|gene25362|gene17062|gene16503|gene8960|gene24204|gene24425|gene23751|gene27614|gene17318|gene25213|gene15552|gene12974|gene31594|gene29866|gene3113|gene25522|gene3384|gene14369|gene29868|gene2085|gene20418|gene11320|gene14648|gene21906|gene18729|ge…	68	http://amigo.geneontology.org/amigo/term/GO:0010941	yes
[truncated: 726 more rows]

## Sheet: CC.enrichment
The information of CC report enrichment
[truncated: 181 more rows]

[truncated: 1 more sheets: MF.enrichment]
