# Supplementary material for: CircUBE2Q2 promotes differentiation of cattle muscle stem cells and is a potential regulatory molecule of skeletal muscle development
Source: BMC Genomics. 2022 Apr 6;23:267. doi: 10.1186/s12864-022-08518-4 (PMC8985345; doi:10.1186/s12864-022-08518-4)
Supplement: Supplementary file 1 — Additional file 1: Figure S1. Isolation, culture and differentiation of Guangxi cattle muscle stem cells (A) Cattle fetus around 3 months old. (B) Primary muscle stem cells cultured in vitro for 48 hours. (C) GM sample (proliferation) of MuSCs. (D) DM sample (differentiation) of MuSCs. (scale bars = 100/200 μm). Figure S2. The workflow of RNA-seq. Figure S3. Cluster analysis of differentially expressed RNA in MuSCs.(A–D) Volcano plots (below) displaying the differentially expressed transcripts and the hierarchical cluster analysis is shown above of each panel which displays the differential expression of RNAs in three DM samples and three GM samples of MuSCs. (A) mRNAs, (B) miRNAs, (C) lncRNAs and (D) circRNAs. The blue and yellow dots represent downregulated and upregulated RNAs in DM of MuSCs respectively, when compared with GM. The grey dots indicate no significant difference. Figure S4. Characteristics of circular RNA in MuSCs of Guangxi Cattle. (A) Distribution of genomic regions from where the detected circRNAs were derived. (B) Chromosomal distribution of circRNAs. (C) Distribution of the number of circRNAs per gene. (D) Distribution of sample expression for circRNAs. (E) Length distribution of cricRNAs. (F) SRPBM distribution of circRNAs. Figure S5-B. Cell transfection of overexpression vector pK25-circUBE2Q2 and visualization of the efficiency of circUBE2Q2. Figure S6. Vector construction of plasmids. Figure S7. Identification results of candidate miRNAs. Figure S8. The culture and adipogenic differentiation of SVFs. Figure S9. Validation of RNAs identified from RNA-seq in cattle MuSCs. Table S1. The information of differential RNAs. Table S2. a primers for RT-PCR. b primers for RT-qPCR. c primers for PCR. d primers for vector construction. [file 12864_2022_8518_MOESM1_ESM.zip › KEGG pathway enrichment analysis.xlsx]

## Sheet: Sheet1
The information of KEGG enrichment
Name	Map	Count1	Count2	Count3	Count4	p	q	Gene_in_DE	Up_Gene	Up_Count	Down_Gene	Down_Count	Links	Result
ECM-receptor interaction	map04512	33	44	839	9466	3.07362e-16	5.19442e-14	gene12172|K06241;gene12407|K05637;gene12785|K04659;gene12918|K04659;gene12997|K06587;gene1339|K06238;gene1340|K06238;gene15142|K06257;gene1515|K06487;gene16285|K06237;gene17360|K16338;gene1770|K06589;gene20582|K06252;gene20666|K05635;gene20667|K06246;gene20781|K06244;gene24404|K06236;gene24411|K06482;gene25556|K06480;gene26006|K06258;gene27397|K06243;gene28102|K06252;gene3171|K04659;gene33566|K06…	gene12172|K06241;gene12407|K05637;gene12785|K04659;gene12918|K04659;gene12997|K06587;gene1339|K06238;gene1340|K06238;gene15142|K06257;gene1515|K06487;gene16285|K06237;gene17360|K16338;gene1770|K06589;gene20582|K06252;gene20666|K05635;gene20667|K06246;gene20781|K06244;gene24404|K06236;gene24411|K06482;gene25556|K06480;gene26006|K06258;gene27397|K06243;gene28102|K06252;gene3171|K04659;gene33566|K06…	30	gene10565|K06267;gene1341|K06238;gene3392|K06258	3	http://www.kegg.jp/pathway/map04512+K06241+K05637+K04659+K06587+K06238+K06257+K06487+K06237+K16338+K06589+K06252+K05635+K06246+K06244+K06236+K06482+K06480+K06258+K06243+K06586+K06591+K05636+K06250+K06267	yes
Systemic lupus erythematosus	map05322	53	130	819	9380	2.45579e-16	5.19442e-14	gene17416|K03160;gene25601|K03996;gene27703|K06752;gene28104|K03989;gene28106|K03989;gene28108|K03989;gene28114|K01332;gene3397|K11252;gene7399|K01330;gene7400|K01331;gene9545|K03990;gene18631|K11251;gene28415|K11252;gene28417|K11253;gene28418|K11253;gene28421|K11252;gene28422|K11252;gene28423|K11251;gene28425|K11252;gene28427|K11253;gene28428|K11251;gene28512|K11251;gene28513|K11252;gene28514|K1…	gene17416|K03160;gene25601|K03996;gene27703|K06752;gene28104|K03989;gene28106|K03989;gene28108|K03989;gene28114|K01332;gene3397|K11252;gene7399|K01330;gene7400|K01331;gene9545|K03990	11	gene18631|K11251;gene28415|K11252;gene28417|K11253;gene28418|K11253;gene28421|K11252;gene28422|K11252;gene28423|K11251;gene28425|K11252;gene28427|K11253;gene28428|K11251;gene28512|K11251;gene28513|K11252;gene28514|K11254;gene28516|K11252;gene28576|K11253;gene28577|K11252;gene28579|K11253;gene28580|K11252;gene28582|K11253;gene28585|K11251;gene28586|K11252;gene28587|K11252;gene28589|K11253;gene2859…	42	http://www.kegg.jp/pathway/map05322+K03160+K03996+K06752+K03989+K01332+K11252+K01330+K01331+K03990+K11251+K11253+K11254+K05209	yes
Cell cycle	map04110	41	128	831	9382	3.02478e-10	3.40792e-08	gene11664|K04402;gene20081|K13376;gene29252|K04500;gene32791|K09993;gene10203|K05867;gene10546|K06635;gene12028|K08866;gene13486|K06637;gene13690|K21770;gene14272|K02178;gene15888|K06627;gene16830|K04802;gene16869|K05866;gene17171|K17454;gene17243|K04681;gene17807|K02212;gene18211|K06626;gene18777|K06632;gene21777|K06628;gene24562|K02213;gene25422|K05868;gene2665|K09389;gene27448|K06645;gene27628…	gene11664|K04402;gene20081|K13376;gene29252|K04500;gene32791|K09993	4	gene10203|K05867;gene10546|K06635;gene12028|K08866;gene13486|K06637;gene13690|K21770;gene14272|K02178;gene15888|K06627;gene16830|K04802;gene16869|K05866;gene17171|K17454;gene17243|K04681;gene17807|K02212;gene18211|K06626;gene18777|K06632;gene21777|K06628;gene24562|K02213;gene25422|K05868;gene2665|K09389;gene27448|K06645;gene27628|K02540;gene28041|K02541;gene29558|K06633;gene29868|K06631;gene30229…	37	http://www.kegg.jp/pathway/map04110+K04402+K13376+K04500+K09993+K05867+K06635+K08866+K06637+K21770+K02178+K06627+K04802+K05866+K17454+K04681+K02212+K06626+K06632+K06628+K02213+K05868+K09389+K06645+K02540+K02541+K06633+K06631+K02210+K02087+K02216+K21771+K06636+K02537+K02603+K06622+K03363+K06629+K02365+K02206+K02209	yes
Alcoholism	map05034	51	194	821	9316	7.76465e-10	5.44107e-08	gene24535|K15494;gene25168|K05211;gene3397|K11252;gene34068|K00274;gene4846|K04546;gene5613|K09048;gene13613|K07826;gene13796|K17449;gene15643|K05208;gene18631|K11251;gene28415|K11252;gene28417|K11253;gene28418|K11253;gene28421|K11252;gene28422|K11252;gene28423|K11251;gene28425|K11252;gene28427|K11253;gene28428|K11251;gene28512|K11251;gene28513|K11252;gene28514|K11254;gene28516|K11252;gene28576|K…	gene24535|K15494;gene25168|K05211;gene3397|K11252;gene34068|K00274;gene4846|K04546;gene5613|K09048	6	gene13613|K07826;gene13796|K17449;gene15643|K05208;gene18631|K11251;gene28415|K11252;gene28417|K11253;gene28418|K11253;gene28421|K11252;gene28422|K11252;gene28423|K11251;gene28425|K11252;gene28427|K11253;gene28428|K11251;gene28512|K11251;gene28513|K11252;gene28514|K11254;gene28516|K11252;gene28576|K11253;gene28577|K11252;gene28579|K11253;gene28580|K11252;gene28582|K11253;gene28585|K11251;gene2858…	45	http://www.kegg.jp/pathway/map05034+K15494+K05211+K11252+K00274+K04546+K09048+K07826+K17449+K05208+K11251+K11253+K11254+K05209	yes
DNA replication	map03030	19	26	853	9484	8.93655e-10	5.44107e-08	gene13580|K02325;gene15904|K10756;gene16830|K04802;gene17807|K02212;gene21209|K02324;gene21389|K10756;gene22913|K10747;gene23039|K02327;gene2552|K10739;gene27628|K02540;gene28041|K02541;gene30079|K10755;gene30229|K02210;gene32456|K04799;gene32608|K02321;gene32634|K10745;gene34202|K02320;gene623|K10755;gene7005|K02209;	.	0	gene13580|K02325;gene15904|K10756;gene16830|K04802;gene17807|K02212;gene21209|K02324;gene21389|K10756;gene22913|K10747;gene23039|K02327;gene2552|K10739;gene27628|K02540;gene28041|K02541;gene30079|K10755;gene30229|K02210;gene32456|K04799;gene32608|K02321;gene32634|K10745;gene34202|K02320;gene623|K10755;gene7005|K02209	19	http://www.kegg.jp/pathway/map03030+K02325+K10756+K04802+K02212+K02324+K10747+K02327+K10739+K02540+K02541+K10755+K02210+K04799+K02321+K10745+K02320+K02209	yes
Focal adhesion	map04510	45	158	827	9352	9.65871e-10	5.44107e-08	gene10417|K05089;gene12172|K06241;gene12407|K05637;gene12785|K04659;gene12918|K04659;gene12997|K06587;gene1339|K06238;gene1340|K06238;gene13658|K06271;gene1515|K06487;gene16285|K06237;gene1770|K06589;gene20582|K06252;gene20666|K05635;gene20667|K06246;gene20781|K06244;gene21181|K05450;gene21361|K10351;gene24404|K06236;gene24411|K06482;gene25556|K06480;gene27005|K02105;gene27093|K12959;gene27397|K0…	gene10417|K05089;gene12172|K06241;gene12407|K05637;gene12785|K04659;gene12918|K04659;gene12997|K06587;gene1339|K06238;gene1340|K06238;gene13658|K06271;gene1515|K06487;gene16285|K06237;gene1770|K06589;gene20582|K06252;gene20666|K05635;gene20667|K06246;gene20781|K06244;gene21181|K05450;gene21361|K10351;gene24404|K06236;gene24411|K06482;gene25556|K06480;gene27005|K02105;gene27093|K12959;gene27397|K0…	38	gene1341|K06238;gene13796|K17449;gene14111|K16859;gene29872|K19662;gene31101|K05449;gene3605|K16060;gene8632|K04440	7	http://www.kegg.jp/pathway/map04510+K05089+K06241+K05637+K04659+K06587+K06238+K06271+K06487+K06237+K06589+K06252+K05635+K06246+K06244+K05450+K10351+K06236+K06482+K06480+K02105+K12959+K06243+K12758+K05449+K06586+K05730+K00907+K06591+K05636+K05459+K06250+K17449+K16859+K19662+K16060+K04440	yes
Hypertrophic cardiomyopathy (HCM)	map05410	26	62	846	9448	6.94636e-09	3.3541e-07	gene10489|K12563;gene12997|K06587;gene13447|K12314;gene1515|K06487;gene1570|K12567;gene15995|K12564;gene1770|K06589;gene20081|K13376;gene20855|K04857;gene21361|K10351;gene22584|K04962;gene2284|K07610;gene23275|K04871;gene24406|K12565;gene24411|K06482;gene25268|K04866;gene25556|K06480;gene27292|K05865;gene34158|K10366;gene3512|K06586;gene4191|K07198;gene4960|K06591;gene4982|K05405;gene6352|K04864;…	gene10489|K12563;gene12997|K06587;gene13447|K12314;gene1515|K06487;gene1570|K12567;gene15995|K12564;gene1770|K06589;gene20081|K13376;gene20855|K04857;gene21361|K10351;gene22584|K04962;gene2284|K07610;gene23275|K04871;gene24406|K12565;gene24411|K06482;gene25268|K04866;gene25556|K06480;gene27292|K05865;gene34158|K10366;gene3512|K06586;gene4191|K07198;gene4960|K06591;gene4982|K05405;gene6352|K04864;…	26	.	0	http://www.kegg.jp/pathway/map05410+K12563+K06587+K12314+K06487+K12567+K12564+K06589+K13376+K04857+K10351+K04962+K07610+K04871+K12565+K06482+K04866+K06480+K05865+K10366+K06586+K07198+K06591+K05405+K04864+K05459+K04850	yes
Arrhythmogenic right ventricular cardiomyopathy (ARVC)	map05412	22	46	850	9464	1.58689e-08	5.95966e-07	gene10489|K12563;gene12107|K07372;gene12997|K06587;gene1515|K06487;gene15995|K12564;gene1770|K06589;gene20855|K04857;gene22584|K04962;gene2284|K07610;gene23275|K04871;gene24406|K12565;gene24411|K06482;gene25268|K04866;gene25556|K06480;gene27005|K02105;gene31549|K21073;gene34158|K10366;gene3512|K06586;gene4960|K06591;gene6352|K04864;gene7069|K12642;gene7530|K04850;	gene10489|K12563;gene12107|K07372;gene12997|K06587;gene1515|K06487;gene15995|K12564;gene1770|K06589;gene20855|K04857;gene22584|K04962;gene2284|K07610;gene23275|K04871;gene24406|K12565;gene24411|K06482;gene25268|K04866;gene25556|K06480;gene27005|K02105;gene31549|K21073;gene34158|K10366;gene3512|K06586;gene4960|K06591;gene6352|K04864;gene7069|K12642;gene7530|K04850	22	.	0	http://www.kegg.jp/pathway/map05412+K12563+K07372+K06587+K06487+K12564+K06589+K04857+K04962+K07610+K04871+K12565+K06482+K04866+K06480+K02105+K21073+K10366+K06586+K06591+K04864+K12642+K04850	yes
Dilated cardiomyopathy (DCM)	map05414	26	65	846	9445	1.51219e-08	5.95966e-07	gene10489|K12563;gene12122|K05852;gene12997|K06587;gene13447|K12314;gene1515|K06487;gene1570|K12567;gene15995|K12564;gene1770|K06589;gene20081|K13376;gene20855|K04857;gene21361|K10351;gene22078|K08047;gene22584|K04962;gene2284|K07610;gene23275|K04871;gene24406|K12565;gene24411|K06482;gene25268|K04866;gene25556|K06480;gene27292|K05865;gene34158|K10366;gene3512|K06586;gene4960|K06591;gene6352|K0486…	gene10489|K12563;gene12122|K05852;gene12997|K06587;gene13447|K12314;gene1515|K06487;gene1570|K12567;gene15995|K12564;gene1770|K06589;gene20081|K13376;gene20855|K04857;gene21361|K10351;gene22078|K08047;gene22584|K04962;gene2284|K07610;gene23275|K04871;gene24406|K12565;gene24411|K06482;gene25268|K04866;gene25556|K06480;gene27292|K05865;gene34158|K10366;gene3512|K06586;gene4960|K06591;gene6352|K0486…	26	.	0	http://www.kegg.jp/pathway/map05414+K12563+K05852+K06587+K12314+K06487+K12567+K12564+K06589+K13376+K04857+K10351+K08047+K04962+K07610+K04871+K12565+K06482+K04866+K06480+K05865+K10366+K06586+K06591+K04864+K05459+K04850	yes
PI3K-Akt signaling pathway	map04151	65	341	807	9169	2.33705e-07	7.89922e-06	gene10332|K18496;gene10363|K04354;gene10417|K05089;gene10914|K05121;gene11774|K04289;gene11866|K10160;gene12172|K06241;gene12217|K09408;gene12407|K05637;gene12481|K13302;gene12785|K04659;gene12883|K03914;gene12918|K04659;gene12997|K06587;gene1339|K06238;gene1340|K06238;gene1515|K06487;gene16285|K06237;gene1770|K06589;gene18097|K05465;gene20582|K06252;gene20666|K05635;gene20667|K06246;gene20781|K0…	gene10332|K18496;gene10363|K04354;gene10417|K05089;gene10914|K05121;gene11774|K04289;gene11866|K10160;gene12172|K06241;gene12217|K09408;gene12407|K05637;gene12481|K13302;gene12785|K04659;gene12883|K03914;gene12918|K04659;gene12997|K06587;gene1339|K06238;gene1340|K06238;gene1515|K06487;gene16285|K06237;gene1770|K06589;gene18097|K05465;gene20582|K06252;gene20666|K05635;gene20667|K06246;gene20781|K0…	52	gene1341|K06238;gene13613|K07826;gene14111|K16859;gene17077|K05467;gene18211|K06626;gene24425|K02583;gene24715|K10605;gene25646|K05072;gene31101|K05449;gene5607|K04130;gene6711|K02206;gene8578|K04358;gene8801|K05094	13	http://www.kegg.jp/pathway/map04151+K18496+K04354+K05089+K05121+K04289+K10160+K06241+K09408+K05637+K13302+K04659+K03914+K06587+K06238+K06487+K06237+K06589+K05465+K06252+K05635+K06246+K06244+K05450+K06236+K06482+K04358+K06480+K06243+K04362+K05449+K06586+K02582+K04294+K03259+K07198+K04546+K06591+K05405+K05636+K09048+K04465+K05459+K06250+K04527+K07826+K16859+K05467+K06626+K02583+K10605+K05072+K04130…	yes
Cell adhesion molecules (CAMs)	map04514	29	99	843	9411	5.81091e-07	1.78554e-05	gene11108|K06708;gene11112|K06745;gene1235|K06710;gene15142|K06257;gene1515|K06487;gene15504|K16359;gene17360|K16338;gene17416|K03160;gene18195|K16336;gene19427|K07523;gene22004|K06809;gene22307|K05689;gene25408|K06088;gene27703|K06752;gene29162|K05693;gene32323|K06785;gene34430|K06520;gene3803|K06527;gene3804|K06527;gene4960|K06591;gene5126|K06756;gene5492|K16351;gene596|K06087;gene6466|K06759;g…	gene11108|K06708;gene11112|K06745;gene1235|K06710;gene15142|K06257;gene1515|K06487;gene15504|K16359;gene17360|K16338;gene17416|K03160;gene18195|K16336;gene19427|K07523;gene22004|K06809;gene22307|K05689;gene25408|K06088;gene27703|K06752;gene29162|K05693;gene32323|K06785;gene34430|K06520;gene3803|K06527;gene3804|K06527;gene4960|K06591;gene5126|K06756;gene5492|K16351;gene596|K06087;gene6466|K06759;g…	26	gene14819|K06458;gene29561|K06087;gene33332|K06550	3	http://www.kegg.jp/pathway/map04514+K06708+K06745+K06710+K06257+K06487+K16359+K16338+K03160+K16336+K07523+K06809+K05689+K06088+K06752+K05693+K06785+K06520+K06527+K06591+K06756+K16351+K06087+K06759+K07378+K06458+K06550	yes
Transcriptional misregulation in cancer	map05202	37	151	835	9359	7.39762e-07	2.08366e-05	gene10636|K04454;gene11382|K08559;gene11664|K04402;gene1330|K09435;gene17416|K03160;gene17486|K10048;gene18544|K10055;gene19370|K09234;gene26176|K02162;gene26887|K04388;gene297|K14242;gene29923|K15626;gene31374|K01343;gene32979|K05199;gene34102|K06571;gene4982|K05405;gene6931|K05459;gene10818|K00069;gene15236|K17693;gene18387|K01394;gene24425|K02583;gene27563|K08530;gene28417|K11253;gene28418|K11…	gene10636|K04454;gene11382|K08559;gene11664|K04402;gene1330|K09435;gene17416|K03160;gene17486|K10048;gene18544|K10055;gene19370|K09234;gene26176|K02162;gene26887|K04388;gene297|K14242;gene29923|K15626;gene31374|K01343;gene32979|K05199;gene34102|K06571;gene4982|K05405;gene6931|K05459	17	gene10818|K00069;gene15236|K17693;gene18387|K01394;gene24425|K02583;gene27563|K08530;gene28417|K11253;gene28418|K11253;gene28427|K11253;gene28576|K11253;gene28579|K11253;gene28582|K11253;gene28589|K11253;gene28599|K11253;gene28606|K11253;gene28608|K11253;gene4272|K06622;gene5443|K01558;gene6558|K09283;gene8720|K06532;gene8797|K11424	20	http://www.kegg.jp/pathway/map05202+K04454+K08559+K04402+K09435+K03160+K10048+K10055+K09234+K02162+K04388+K14242+K15626+K01343+K05199+K06571+K05405+K05459+K00069+K17693+K01394+K02583+K08530+K11253+K06622+K01558+K09283+K06532+K11424	yes
MicroRNAs in cancer	map05206	33	129	839	9381	1.31389e-06	3.4161e-05	gene10417|K05089;gene10861|K02329;gene11310|K17461;gene14543|K07410;gene16282|K07187;gene16626|K09299;gene20081|K13376;gene20582|K06252;gene20705|K11987;gene28102|K06252;gene3559|K20994;gene600|K10149;gene6706|K05084;gene6991|K16866;gene10203|K05867;gene13008|K17387;gene13796|K17449;gene15552|K02599;gene16869|K05866;gene17137|K17399;gene17171|K17454;gene18211|K06626;gene21906|K05859;gene24715|K10…	gene10417|K05089;gene10861|K02329;gene11310|K17461;gene14543|K07410;gene16282|K07187;gene16626|K09299;gene20081|K13376;gene20582|K06252;gene20705|K11987;gene28102|K06252;gene3559|K20994;gene600|K10149;gene6706|K05084;gene6991|K16866	14	gene10203|K05867;gene13008|K17387;gene13796|K17449;gene15552|K02599;gene16869|K05866;gene17137|K17399;gene17171|K17454;gene18211|K06626;gene21906|K05859;gene24715|K10605;gene2611|K04381;gene2665|K09389;gene27448|K06645;gene29872|K19662;gene32595|K17390;gene5819|K11430;gene6558|K09283;gene8801|K05094;gene9392|K00558	19	http://www.kegg.jp/pathway/map05206+K05089+K02329+K17461+K07410+K07187+K09299+K13376+K06252+K11987+K20994+K10149+K05084+K16866+K05867+K17387+K17449+K02599+K05866+K17399+K17454+K06626+K05859+K10605+K04381+K09389+K06645+K19662+K17390+K11430+K09283+K05094+K00558	yes
Human papillomavirus infection	map05165	55	290	817	9220	2.3197e-06	5.60043e-05	gene10363|K04354;gene10417|K05089;gene10861|K02329;gene12172|K06241;gene12407|K05637;gene12785|K04659;gene12918|K04659;gene12997|K06587;gene1339|K06238;gene1340|K06238;gene1515|K06487;gene16285|K06237;gene1770|K06589;gene20582|K06252;gene20666|K05635;gene20667|K06246;gene20705|K11987;gene20781|K06244;gene21049|K06061;gene24404|K06236;gene24411|K06482;gene24781|K02235;gene25556|K06480;gene27005|K0…	gene10363|K04354;gene10417|K05089;gene10861|K02329;gene12172|K06241;gene12407|K05637;gene12785|K04659;gene12918|K04659;gene12997|K06587;gene1339|K06238;gene1340|K06238;gene1515|K06487;gene16285|K06237;gene1770|K06589;gene20582|K06252;gene20666|K05635;gene20667|K06246;gene20705|K11987;gene20781|K06244;gene21049|K06061;gene24404|K06236;gene24411|K06482;gene24781|K02235;gene25556|K06480;gene27005|K0…	44	gene1341|K06238;gene15552|K02599;gene15888|K06627;gene17171|K17454;gene17243|K04681;gene18013|K09091;gene18211|K06626;gene30353|K05948;gene5443|K01558;gene6711|K02206;gene7863|K06627	11	http://www.kegg.jp/pathway/map05165+K04354+K05089+K02329+K06241+K05637+K04659+K06587+K06238+K06487+K06237+K06589+K06252+K05635+K06246+K11987+K06244+K06061+K06236+K06482+K02235+K06480+K02105+K06243+K02842+K02354+K12075+K06586+K20994+K09087+K02432+K06591+K05636+K09048+K06250+K01064+K09444+K02599+K06627+K17454+K04681+K09091+K06626+K05948+K01558+K02206	yes
Calcium signaling pathway	map04020	37	165	835	9345	4.43997e-06	9.37944e-05	gene1000|K04166;gene10395|K04142;gene10417|K05089;gene10532|K04136;gene12122|K05852;gene12883|K03914;gene1539|K13755;gene15784|K04157;gene17400|K12042;gene20855|K04857;gene21346|K05853;gene21393|K13240;gene22078|K08047;gene22584|K04962;gene24387|K04854;gene25168|K05211;gene26606|K03915;gene27292|K05865;gene27526|K05850;gene27735|K04960;gene29913|K05853;gene4017|K04262;gene475|K00907;gene5231|K137…	gene1000|K04166;gene10395|K04142;gene10417|K05089;gene10532|K04136;gene12122|K05852;gene12883|K03914;gene1539|K13755;gene15784|K04157;gene17400|K12042;gene20855|K04857;gene21346|K05853;gene21393|K13240;gene22078|K08047;gene22584|K04962;gene24387|K04854;gene25168|K05211;gene26606|K03915;gene27292|K05865;gene27526|K05850;gene27735|K04960;gene29913|K05853;gene4017|K04262;gene475|K00907;gene5231|K137…	27	gene13526|K00911;gene15643|K05208;gene16091|K04198;gene20647|K04852;gene21906|K05859;gene24027|K05853;gene29702|K05209;gene29872|K19662;gene5607|K04130;gene6136|K13755	10	http://www.kegg.jp/pathway/map04020+K04166+K04142+K05089+K04136+K05852+K03914+K13755+K04157+K12042+K04857+K05853+K13240+K08047+K04962+K04854+K05211+K03915+K05865+K05850+K04960+K04262+K00907+K05084+K04850+K04194+K00911+K05208+K04198+K04852+K05859+K05209+K19662+K04130	yes
Fanconi anemia pathway	map03460	17	42	855	9468	4.16656e-06	9.37944e-05	gene12185|K02350;gene13504|K04482;gene15914|K08775;gene20325|K11511;gene22023|K10888;gene23645|K10870;gene23672|K15362;gene24715|K10605;gene2552|K10739;gene26070|K10895;gene26111|K10901;gene27065|K10891;gene27943|K03509;gene29723|K15365;gene29866|K10897;gene34324|K10889;gene4139|K11832;	gene12185|K02350	1	gene13504|K04482;gene15914|K08775;gene20325|K11511;gene22023|K10888;gene23645|K10870;gene23672|K15362;gene24715|K10605;gene2552|K10739;gene26070|K10895;gene26111|K10901;gene27065|K10891;gene27943|K03509;gene29723|K15365;gene29866|K10897;gene34324|K10889;gene4139|K11832	16	http://www.kegg.jp/pathway/map03460+K02350+K04482+K08775+K11511+K10888+K10870+K15362+K10605+K10739+K10895+K10901+K10891+K03509+K15365+K10897+K10889+K11832	yes
Malaria	map05144	15	34	857	9476	6.71831e-06	0.000133576	gene11866|K10160;gene12785|K04659;gene12918|K04659;gene15142|K06257;gene17416|K03160;gene18195|K16336;gene2002|K06576;gene20081|K13376;gene23776|K14624;gene3171|K04659;gene32797|K06508;gene3803|K06527;gene3804|K06527;gene4982|K05405;gene6641|K04550;	gene11866|K10160;gene12785|K04659;gene12918|K04659;gene15142|K06257;gene17416|K03160;gene18195|K16336;gene2002|K06576;gene20081|K13376;gene23776|K14624;gene3171|K04659;gene32797|K06508;gene3803|K06527;gene3804|K06527;gene4982|K05405;gene6641|K04550	15	.	0	http://www.kegg.jp/pathway/map05144+K10160+K04659+K06257+K03160+K16336+K06576+K13376+K14624+K06508+K06527+K05405+K04550	yes
MAPK signaling pathway	map04010	46	237	826	9273	9.32674e-06	0.000175135	gene10332|K18496;gene10417|K05089;gene10592|K12326;gene10636|K04454;gene10914|K05121;gene11664|K04402;gene12511|K04426;gene16637|K04415;gene18097|K05465;gene20081|K13376;gene20855|K04857;gene21181|K05450;gene22806|K09253;gene23275|K04871;gene24387|K04854;gene25268|K04866;gene25316|K04358;gene25572|K04358;gene26887|K04388;gene28123|K03283;gene31330|K04362;gene34318|K05449;gene3613|K02582;gene6248|…	gene10332|K18496;gene10417|K05089;gene10592|K12326;gene10636|K04454;gene10914|K05121;gene11664|K04402;gene12511|K04426;gene16637|K04415;gene18097|K05465;gene20081|K13376;gene20855|K04857;gene21181|K05450;gene22806|K09253;gene23275|K04871;gene24387|K04854;gene25268|K04866;gene25316|K04358;gene25572|K04358;gene26887|K04388;gene28123|K03283;gene31330|K04362;gene34318|K05449;gene3613|K02582;gene6248|…	28	gene14111|K16859;gene14369|K04407;gene16869|K05866;gene17077|K05467;gene18729|K07830;gene20647|K04852;gene24425|K02583;gene2586|K04373;gene2611|K04381;gene29872|K19662;gene30785|K04459;gene31101|K05449;gene31247|K04459;gene33319|K18498;gene6480|K04458;gene8578|K04358;gene8632|K04440;gene8801|K05094	18	http://www.kegg.jp/pathway/map04010+K18496+K05089+K12326+K04454+K05121+K04402+K04426+K04415+K05465+K13376+K04857+K05450+K09253+K04871+K04854+K04866+K04358+K04388+K03283+K04362+K05449+K02582+K04465+K04864+K05459+K04850+K04527+K16859+K04407+K05866+K05467+K07830+K04852+K02583+K04373+K04381+K19662+K04459+K18498+K04458+K04440+K05094	yes
Pathways in cancer	map05200	80	514	792	8996	1.21274e-05	0.00021574	gene1000|K04166;gene10332|K18496;gene10417|K05089;gene10861|K02329;gene11664|K04402;gene11774|K04289;gene12172|K06241;gene12407|K05637;gene12883|K03914;gene12928|K04259;gene13848|K04662;gene14630|K09095;gene1515|K06487;gene16285|K06237;gene18544|K10055;gene1906|K04189;gene20081|K13376;gene20666|K05635;gene20667|K06246;gene20705|K11987;gene20781|K06244;gene22078|K08047;gene22117|K01398;gene22307|K…	gene1000|K04166;gene10332|K18496;gene10417|K05089;gene10861|K02329;gene11664|K04402;gene11774|K04289;gene12172|K06241;gene12407|K05637;gene12883|K03914;gene12928|K04259;gene13848|K04662;gene14630|K09095;gene1515|K06487;gene16285|K06237;gene18544|K10055;gene1906|K04189;gene20081|K13376;gene20666|K05635;gene20667|K06246;gene20705|K11987;gene20781|K06244;gene22078|K08047;gene22117|K01398;gene22307|K…	51	gene11668|K02219;gene13504|K04482;gene13613|K07826;gene14111|K16859;gene14648|K08735;gene15552|K02599;gene15914|K08775;gene16091|K04198;gene17171|K17454;gene18013|K09091;gene18211|K06626;gene21906|K05859;gene25052|K08731;gene25646|K05072;gene2665|K09389;gene27563|K08530;gene29872|K19662;gene31101|K05449;gene3188|K02219;gene3605|K16060;gene3722|K00799;gene3727|K00799;gene5306|K08738;gene5443|K0155…	29	http://www.kegg.jp/pathway/map05200+K04166+K18496+K05089+K02329+K04402+K04289+K06241+K05637+K03914+K04259+K04662+K09095+K06487+K06237+K10055+K04189+K13376+K05635+K06246+K11987+K06244+K08047+K01398+K05689+K06482+K02235+K04358+K09592+K04734+K03915+K04388+K02105+K06243+K04500+K02842+K04362+K05126+K02354+K03068+K05449+K20994+K04294+K02432+K04546+K05405+K05636+K05459+K04738+K01064+K02219+K04482+K07826…	yes
Complement and coagulation cascades	map04610	22	77	850	9433	1.82888e-05	0.000309081	gene10877|K17252;gene12883|K03914;gene17200|K06557;gene19389|K04008;gene19698|K04001;gene20003|K04006;gene20017|K04004;gene20018|K04004;gene25601|K03996;gene26606|K03915;gene28104|K03989;gene28106|K03989;gene28108|K03989;gene28113|K01335;gene28114|K01332;gene28965|K19821;gene31374|K01343;gene33297|K03899;gene7327|K03910;gene7399|K01330;gene7400|K01331;gene9545|K03990;	gene10877|K17252;gene12883|K03914;gene17200|K06557;gene19389|K04008;gene19698|K04001;gene20003|K04006;gene20017|K04004;gene20018|K04004;gene25601|K03996;gene26606|K03915;gene28104|K03989;gene28106|K03989;gene28108|K03989;gene28113|K01335;gene28114|K01332;gene28965|K19821;gene31374|K01343;gene33297|K03899;gene7327|K03910;gene7399|K01330;gene7400|K01331;gene9545|K03990	22	.	0	http://www.kegg.jp/pathway/map04610+K17252+K03914+K06557+K04008+K04001+K04006+K04004+K03996+K03915+K03989+K01335+K01332+K19821+K01343+K03899+K03910+K01330+K01331+K03990	yes
Lysosome	map04142	27	115	845	9395	4.34663e-05	0.0006996	gene10831|K01363;gene11611|K01365;gene12713|K06564;gene15631|K05642;gene16321|K06528;gene18269|K02146;gene18888|K12350;gene25017|K12316;gene25250|K12381;gene25366|K12373;gene25367|K12373;gene26164|K01366;gene26542|K01369;gene26913|K12309;gene27112|K13444;gene31107|K01444;gene32681|K01373;gene3359|K01371;gene3739|K12388;gene6275|K21398;gene6280|K21398;gene7834|K01134;gene8822|K01217;gene9305|K1231…	gene10831|K01363;gene11611|K01365;gene12713|K06564;gene15631|K05642;gene16321|K06528;gene18269|K02146;gene18888|K12350;gene25017|K12316;gene25250|K12381;gene25366|K12373;gene25367|K12373;gene26164|K01366;gene26542|K01369;gene26913|K12309;gene27112|K13444;gene31107|K01444;gene32681|K01373;gene3359|K01371;gene3739|K12388;gene6275|K21398;gene6280|K21398;gene7834|K01134;gene8822|K01217;gene9305|K12311	24	gene14098|K13443;gene2323|K12395;gene2503|K12387	3	http://www.kegg.jp/pathway/map04142+K01363+K01365+K06564+K05642+K06528+K02146+K12350+K12316+K12381+K12373+K01366+K01369+K12309+K13444+K01444+K01373+K01371+K12388+K21398+K01134+K01217+K12311+K13443+K12395+K12387	yes
Homologous recombination	map03440	14	37	858	9473	5.31328e-05	0.000787607	gene13504|K04482;gene15914|K08775;gene18218|K10877;gene2200|K10683;gene23039|K02327;gene23645|K10870;gene23672|K15362;gene24715|K10605;gene2552|K10739;gene26111|K10901;gene29866|K10897;gene4331|K10875;gene4869|K10881;gene5916|K10879;	.	0	gene13504|K04482;gene15914|K08775;gene18218|K10877;gene2200|K10683;gene23039|K02327;gene23645|K10870;gene23672|K15362;gene24715|K10605;gene2552|K10739;gene26111|K10901;gene29866|K10897;gene4331|K10875;gene4869|K10881;gene5916|K10879	14	http://www.kegg.jp/pathway/map03440+K04482+K08775+K10877+K10683+K02327+K10870+K15362+K10605+K10739+K10901+K10897+K10875+K10881+K10879	yes
Mismatch repair	map03430	10	18	862	9492	5.35946e-05	0.000787607	gene14648|K08735;gene15904|K10756;gene16830|K04802;gene20204|K10746;gene21389|K10756;gene22913|K10747;gene23039|K02327;gene2552|K10739;gene30079|K10755;gene623|K10755;	.	0	gene14648|K08735;gene15904|K10756;gene16830|K04802;gene20204|K10746;gene21389|K10756;gene22913|K10747;gene23039|K02327;gene2552|K10739;gene30079|K10755;gene623|K10755	10	http://www.kegg.jp/pathway/map03430+K08735+K10756+K04802+K10746+K10747+K02327+K10739+K10755	yes
Progesterone-mediated oocyte maturation	map04914	21	83	851	9427	0.000124021	0.00174663	gene22078|K08047;gene6931|K05459;gene10203|K05867;gene13690|K21770;gene14272|K02178;gene15888|K06627;gene16869|K05866;gene17062|K11481;gene18724|K13296;gene25422|K05868;gene2586|K04373;gene27448|K06645;gene29558|K06633;gene29868|K06631;gene29954|K10403;gene31594|K02087;gene33922|K21771;gene34612|K02537;gene6711|K02206;gene7863|K06627;gene8632|K04440;	gene22078|K08047;gene6931|K05459	2	gene10203|K05867;gene13690|K21770;gene14272|K02178;gene15888|K06627;gene16869|K05866;gene17062|K11481;gene18724|K13296;gene25422|K05868;gene2586|K04373;gene27448|K06645;gene29558|K06633;gene29868|K06631;gene29954|K10403;gene31594|K02087;gene33922|K21771;gene34612|K02537;gene6711|K02206;gene7863|K06627;gene8632|K04440	19	http://www.kegg.jp/pathway/map04914+K08047+K05459+K05867+K21770+K02178+K06627+K05866+K11481+K13296+K05868+K04373+K06645+K06633+K06631+K10403+K02087+K21771+K02537+K02206+K04440	yes
FoxO signaling pathway	map04068	26	117	846	9393	0.000129928	0.00175663	gene11664|K04402;gene12217|K09408;gene12481|K13302;gene12703|K04564;gene12912|K15010;gene16282|K07187;gene17778|K10305;gene20081|K13376;gene26887|K04388;gene29252|K04500;gene33771|K12358;gene4191|K07198;gene4462|K17847;gene4982|K05405;gene6931|K05459;gene7292|K08341;gene9468|K04527;gene13690|K21770;gene21115|K08863;gene24123|K07191;gene25422|K05868;gene25646|K05072;gene29868|K06631;gene33922|K217…	gene11664|K04402;gene12217|K09408;gene12481|K13302;gene12703|K04564;gene12912|K15010;gene16282|K07187;gene17778|K10305;gene20081|K13376;gene26887|K04388;gene29252|K04500;gene33771|K12358;gene4191|K07198;gene4462|K17847;gene4982|K05405;gene6931|K05459;gene7292|K08341;gene9468|K04527	17	gene13690|K21770;gene21115|K08863;gene24123|K07191;gene25422|K05868;gene25646|K05072;gene29868|K06631;gene33922|K21771;gene6711|K02206;gene8632|K04440	9	http://www.kegg.jp/pathway/map04068+K04402+K09408+K13302+K04564+K15010+K07187+K10305+K13376+K04388+K04500+K12358+K07198+K17847+K05405+K05459+K08341+K04527+K21770+K08863+K07191+K05868+K05072+K06631+K21771+K02206+K04440	yes
Small cell lung cancer	map05222	22	92	850	9418	0.000173158	0.00225106	gene11664|K04402;gene12172|K06241;gene12407|K05637;gene1515|K06487;gene16285|K06237;gene20666|K05635;gene20667|K06246;gene20705|K11987;gene20781|K06244;gene24411|K06482;gene26434|K04734;gene27397|K06243;gene33566|K06237;gene5124|K05636;gene11668|K02219;gene17171|K17454;gene18211|K06626;gene2665|K09389;gene3188|K02219;gene3605|K16060;gene5306|K08738;gene6711|K02206;	gene11664|K04402;gene12172|K06241;gene12407|K05637;gene1515|K06487;gene16285|K06237;gene20666|K05635;gene20667|K06246;gene20705|K11987;gene20781|K06244;gene24411|K06482;gene26434|K04734;gene27397|K06243;gene33566|K06237;gene5124|K05636	14	gene11668|K02219;gene17171|K17454;gene18211|K06626;gene2665|K09389;gene3188|K02219;gene3605|K16060;gene5306|K08738;gene6711|K02206	8	http://www.kegg.jp/pathway/map05222+K04402+K06241+K05637+K06487+K06237+K05635+K06246+K11987+K06244+K06482+K04734+K06243+K05636+K02219+K17454+K06626+K09389+K16060+K08738+K02206	yes
TGF-beta signaling pathway	map04350	19	74	853	9436	0.000219039	0.00274204	gene13848|K04662;gene14507|K19559;gene17051|K16621;gene20081|K13376;gene26887|K04388;gene2742|K19558;gene28791|K16620;gene29252|K04500;gene6092|K04660;gene663|K04657;gene12974|K04677;gene15236|K17693;gene15883|K16791;gene17112|K04680;gene17243|K04681;gene24890|K04678;gene25552|K04661;gene2664|K17694;gene7948|K04686;	gene13848|K04662;gene14507|K19559;gene17051|K16621;gene20081|K13376;gene26887|K04388;gene2742|K19558;gene28791|K16620;gene29252|K04500;gene6092|K04660;gene663|K04657	10	gene12974|K04677;gene15236|K17693;gene15883|K16791;gene17112|K04680;gene17243|K04681;gene24890|K04678;gene25552|K04661;gene2664|K17694;gene7948|K04686	9	http://www.kegg.jp/pathway/map04350+K04662+K19559+K16621+K13376+K04388+K19558+K16620+K04500+K04660+K04657+K04677+K17693+K16791+K04680+K04681+K04678+K04661+K17694+K04686	yes
AGE-RAGE signaling pathway in diabetic complications	map04933	20	83	852	9427	0.0003092	0.00373249	gene1000|K04166;gene1500|K19720;gene16285|K06237;gene20081|K13376;gene22117|K01398;gene23776|K14624;gene24404|K06236;gene26887|K04388;gene29252|K04500;gene31996|K21423;gene33566|K06237;gene34318|K05449;gene3803|K06527;gene3804|K06527;gene4848|K06236;gene4982|K05405;gene21906|K05859;gene29872|K19662;gene31101|K05449;gene8632|K04440;	gene1000|K04166;gene1500|K19720;gene16285|K06237;gene20081|K13376;gene22117|K01398;gene23776|K14624;gene24404|K06236;gene26887|K04388;gene29252|K04500;gene31996|K21423;gene33566|K06237;gene34318|K05449;gene3803|K06527;gene3804|K06527;gene4848|K06236;gene4982|K05405	16	gene21906|K05859;gene29872|K19662;gene31101|K05449;gene8632|K04440	4	http://www.kegg.jp/pathway/map04933+K04166+K19720+K06237+K13376+K01398+K14624+K06236+K04388+K04500+K21423+K05449+K06527+K05405+K05859+K19662+K04440	yes
Renin secretion	map04924	15	55	857	9455	0.000579509	0.00675427	gene1000|K04166;gene10395|K04142;gene10831|K01363;gene12928|K04259;gene1539|K13755;gene19908|K04265;gene20855|K04857;gene27735|K04960;gene3962|K05030;gene5231|K13755;gene7167|K19021;gene7530|K04850;gene18724|K13296;gene6136|K13755;gene8582|K19477;	gene1000|K04166;gene10395|K04142;gene10831|K01363;gene12928|K04259;gene1539|K13755;gene19908|K04265;gene20855|K04857;gene27735|K04960;gene3962|K05030;gene5231|K13755;gene7167|K19021;gene7530|K04850	12	gene18724|K13296;gene6136|K13755;gene8582|K19477	3	http://www.kegg.jp/pathway/map04924+K04166+K04142+K01363+K04259+K13755+K04265+K04857+K04960+K05030+K19021+K04850+K13296+K19477	yes
HTLV-I infection	map05166	41	250	831	9260	0.000675733	0.00761326	gene10417|K05089;gene10861|K02329;gene13658|K06271;gene17416|K03160;gene20081|K13376;gene22078|K08047;gene22806|K09253;gene24781|K02235;gene26434|K04734;gene26887|K04388;gene27005|K02105;gene27703|K06752;gene29252|K04500;gene30110|K02842;gene31612|K12496;gene32013|K02354;gene3803|K06527;gene3804|K06527;gene4806|K02432;gene4982|K05405;gene8906|K01064;gene10546|K06635;gene13486|K06637;gene13580|K02…	gene10417|K05089;gene10861|K02329;gene13658|K06271;gene17416|K03160;gene20081|K13376;gene22078|K08047;gene22806|K09253;gene24781|K02235;gene26434|K04734;gene26887|K04388;gene27005|K02105;gene27703|K06752;gene29252|K04500;gene30110|K02842;gene31612|K12496;gene32013|K02354;gene3803|K06527;gene3804|K06527;gene4806|K02432;gene4982|K05405;gene8906|K01064	21	gene10546|K06635;gene13486|K06637;gene13580|K02325;gene13690|K21770;gene16503|K06724;gene16830|K04802;gene17171|K17454;gene17318|K21769;gene18729|K07830;gene21209|K02324;gene21791|K15306;gene23039|K02327;gene25362|K09341;gene2665|K09389;gene32277|K02216;gene32646|K04502;gene34612|K02537;gene4272|K06622;gene4415|K03363;gene5443|K01558	20	http://www.kegg.jp/pathway/map05166+K05089+K02329+K06271+K03160+K13376+K08047+K09253+K02235+K04734+K04388+K02105+K06752+K04500+K02842+K12496+K02354+K06527+K02432+K05405+K01064+K06635+K06637+K02325+K21770+K06724+K04802+K17454+K21769+K07830+K02324+K15306+K02327+K09341+K09389+K02216+K04502+K02537+K06622+K03363+K01558	yes
Protein digestion and absorption	map04974	23	114	849	9396	0.000995952	0.010201	gene11996|K08132;gene1268|K06823;gene1339|K06238;gene1340|K06238;gene1498|K19721;gene1500|K19720;gene15600|K19721;gene16285|K06237;gene1756|K01278;gene24404|K06236;gene27674|K16629;gene2973|K01539;gene32959|K01540;gene33025|K14208;gene33566|K06237;gene3786|K19721;gene4654|K06238;gene4848|K06236;gene928|K01389;gene9382|K19721;gene1341|K06238;gene31672|K16617;gene3967|K19721;	gene11996|K08132;gene1268|K06823;gene1339|K06238;gene1340|K06238;gene1498|K19721;gene1500|K19720;gene15600|K19721;gene16285|K06237;gene1756|K01278;gene24404|K06236;gene27674|K16629;gene2973|K01539;gene32959|K01540;gene33025|K14208;gene33566|K06237;gene3786|K19721;gene4654|K06238;gene4848|K06236;gene928|K01389;gene9382|K19721	20	gene1341|K06238;gene31672|K16617;gene3967|K19721	3	http://www.kegg.jp/pathway/map04974+K08132+K06823+K06238+K19721+K19720+K06237+K01278+K06236+K16629+K01539+K01540+K14208+K01389+K16617	yes
Rap1 signaling pathway	map04015	32	182	840	9328	0.000938697	0.010201	gene10332|K18496;gene10417|K05089;gene10914|K05121;gene11774|K04289;gene12883|K03914;gene13658|K06271;gene14057|K17701;gene1648|K04351;gene18097|K05465;gene21181|K05450;gene22078|K08047;gene22307|K05689;gene25316|K04358;gene25572|K04358;gene27005|K02105;gene31330|K04362;gene34318|K05449;gene3613|K02582;gene3986|K04294;gene6931|K05459;gene9468|K04527;gene10317|K12490;gene14111|K16859;gene15643|K05…	gene10332|K18496;gene10417|K05089;gene10914|K05121;gene11774|K04289;gene12883|K03914;gene13658|K06271;gene14057|K17701;gene1648|K04351;gene18097|K05465;gene21181|K05450;gene22078|K08047;gene22307|K05689;gene25316|K04358;gene25572|K04358;gene27005|K02105;gene31330|K04362;gene34318|K05449;gene3613|K02582;gene3986|K04294;gene6931|K05459;gene9468|K04527	21	gene10317|K12490;gene14111|K16859;gene15643|K05208;gene17077|K05467;gene17112|K04680;gene24425|K02583;gene29702|K05209;gene29872|K19662;gene31101|K05449;gene8578|K04358;gene8801|K05094	11	http://www.kegg.jp/pathway/map04015+K18496+K05089+K05121+K04289+K03914+K06271+K17701+K04351+K05465+K05450+K08047+K05689+K04358+K02105+K04362+K05449+K02582+K04294+K05459+K04527+K12490+K16859+K05208+K05467+K04680+K02583+K05209+K19662+K05094	yes
Type II diabetes mellitus	map04930	11	34	861	9476	0.000978146	0.010201	gene16282|K07187;gene18702|K05004;gene24387|K04854;gene622|K07296;gene7530|K04850;gene791|K07593;gene9468|K04527;gene20647|K04852;gene24123|K07191;gene6111|K04695;gene8632|K04440;	gene16282|K07187;gene18702|K05004;gene24387|K04854;gene622|K07296;gene7530|K04850;gene791|K07593;gene9468|K04527	7	gene20647|K04852;gene24123|K07191;gene6111|K04695;gene8632|K04440	4	http://www.kegg.jp/pathway/map04930+K07187+K05004+K04854+K07296+K04850+K07593+K04527+K04852+K07191+K04695+K04440	yes
cGMP-PKG signaling pathway	map04022	28	153	844	9357	0.0011293	0.0112265	gene1000|K04166;gene10395|K04142;gene10532|K04136;gene10636|K04454;gene12122|K05852;gene16282|K07187;gene19232|K18283;gene19908|K04265;gene20855|K04857;gene21346|K05853;gene22078|K08047;gene25309|K04937;gene27526|K05850;gene27735|K04960;gene2973|K01539;gene29913|K05853;gene30446|K07376;gene32959|K01540;gene475|K00907;gene5613|K09048;gene7153|K05001;gene7167|K19021;gene7530|K04850;gene9468|K04527;…	gene1000|K04166;gene10395|K04142;gene10532|K04136;gene10636|K04454;gene12122|K05852;gene16282|K07187;gene19232|K18283;gene19908|K04265;gene20855|K04857;gene21346|K05853;gene22078|K08047;gene25309|K04937;gene27526|K05850;gene27735|K04960;gene2973|K01539;gene29913|K05853;gene30446|K07376;gene32959|K01540;gene475|K00907;gene5613|K09048;gene7153|K05001;gene7167|K19021;gene7530|K04850;gene9468|K04527	24	gene16091|K04198;gene18724|K13296;gene24027|K05853;gene8582|K19477	4	http://www.kegg.jp/pathway/map04022+K04166+K04142+K04136+K04454+K05852+K07187+K18283+K04265+K04857+K05853+K08047+K04937+K05850+K04960+K01539+K07376+K01540+K00907+K09048+K05001+K19021+K04850+K04527+K04198+K13296+K19477	yes
Cellular senescence	map04218	28	155	844	9355	0.00134024	0.0129429	gene11664|K04402;gene12181|K21124;gene12217|K09408;gene19383|K08826;gene20081|K13376;gene26887|K04388;gene27735|K04960;gene29252|K04500;gene4982|K05405;gene5632|K08826;gene13690|K21770;gene15888|K06627;gene17171|K17454;gene17243|K04681;gene17318|K21769;gene18211|K06626;gene18729|K07830;gene20156|K21773;gene25422|K05868;gene2665|K09389;gene27448|K06645;gene31594|K02087;gene32277|K02216;gene33922|K…	gene11664|K04402;gene12181|K21124;gene12217|K09408;gene19383|K08826;gene20081|K13376;gene26887|K04388;gene27735|K04960;gene29252|K04500;gene4982|K05405;gene5632|K08826	10	gene13690|K21770;gene15888|K06627;gene17171|K17454;gene17243|K04681;gene17318|K21769;gene18211|K06626;gene18729|K07830;gene20156|K21773;gene25422|K05868;gene2665|K09389;gene27448|K06645;gene31594|K02087;gene32277|K02216;gene33922|K21771;gene6711|K02206;gene7492|K09406;gene7863|K06627;gene8605|K21776	18	http://www.kegg.jp/pathway/map04218+K04402+K21124+K09408+K08826+K13376+K04388+K04960+K04500+K05405+K21770+K06627+K17454+K04681+K21769+K06626+K07830+K21773+K05868+K09389+K06645+K02087+K02216+K21771+K02206+K09406+K21776	yes
TNF signaling pathway	map04668	20	96	852	9414	0.00148754	0.0139664	gene12511|K04426;gene12522|K11859;gene16637|K04415;gene17486|K10048;gene20705|K11987;gene21602|K05419;gene22162|K05508;gene2352|K14625;gene23776|K14624;gene26434|K04734;gene3803|K06527;gene3804|K06527;gene4982|K05405;gene5613|K09048;gene8508|K05505;gene8512|K05505;gene14379|K05173;gene18387|K01394;gene3605|K16060;gene8632|K04440;	gene12511|K04426;gene12522|K11859;gene16637|K04415;gene17486|K10048;gene20705|K11987;gene21602|K05419;gene22162|K05508;gene2352|K14625;gene23776|K14624;gene26434|K04734;gene3803|K06527;gene3804|K06527;gene4982|K05405;gene5613|K09048;gene8508|K05505;gene8512|K05505	16	gene14379|K05173;gene18387|K01394;gene3605|K16060;gene8632|K04440	4	http://www.kegg.jp/pathway/map04668+K04426+K11859+K04415+K10048+K11987+K05419+K05508+K14625+K14624+K04734+K06527+K05405+K09048+K05505+K05173+K01394+K16060+K04440	yes
Breast cancer	map05224	24	128	848	9382	0.00186906	0.0166248	gene10332|K18496;gene10861|K02329;gene11664|K04402;gene24781|K02235;gene25316|K04358;gene25572|K04358;gene27005|K02105;gene30110|K02842;gene31330|K04362;gene32013|K02354;gene32742|K03068;gene3559|K20994;gene4806|K02432;gene6931|K05459;gene8906|K01064;gene13796|K17449;gene15552|K02599;gene15914|K08775;gene17171|K17454;gene18013|K09091;gene24715|K10605;gene2665|K09389;gene5443|K01558;gene8578|K0435…	gene10332|K18496;gene10861|K02329;gene11664|K04402;gene24781|K02235;gene25316|K04358;gene25572|K04358;gene27005|K02105;gene30110|K02842;gene31330|K04362;gene32013|K02354;gene32742|K03068;gene3559|K20994;gene4806|K02432;gene6931|K05459;gene8906|K01064	15	gene13796|K17449;gene15552|K02599;gene15914|K08775;gene17171|K17454;gene18013|K09091;gene24715|K10605;gene2665|K09389;gene5443|K01558;gene8578|K04358	9	http://www.kegg.jp/pathway/map05224+K18496+K02329+K04402+K02235+K04358+K02105+K02842+K04362+K02354+K03068+K20994+K02432+K05459+K01064+K17449+K02599+K08775+K17454+K09091+K10605+K09389+K01558	yes
Gastric cancer	map05226	24	128	848	9382	0.00186906	0.0166248	gene10332|K18496;gene10861|K02329;gene11664|K04402;gene20081|K13376;gene22307|K05689;gene24781|K02235;gene25316|K04358;gene25572|K04358;gene26887|K04388;gene27005|K02105;gene29252|K04500;gene30110|K02842;gene32013|K02354;gene32742|K03068;gene3564|K22244;gene4806|K02432;gene8906|K01064;gene13796|K17449;gene17171|K17454;gene18211|K06626;gene2665|K09389;gene5443|K01558;gene6711|K02206;gene8578|K0435…	gene10332|K18496;gene10861|K02329;gene11664|K04402;gene20081|K13376;gene22307|K05689;gene24781|K02235;gene25316|K04358;gene25572|K04358;gene26887|K04388;gene27005|K02105;gene29252|K04500;gene30110|K02842;gene32013|K02354;gene32742|K03068;gene3564|K22244;gene4806|K02432;gene8906|K01064	17	gene13796|K17449;gene17171|K17454;gene18211|K06626;gene2665|K09389;gene5443|K01558;gene6711|K02206;gene8578|K04358	7	http://www.kegg.jp/pathway/map05226+K18496+K02329+K04402+K13376+K05689+K02235+K04358+K04388+K02105+K04500+K02842+K02354+K03068+K22244+K02432+K01064+K17449+K17454+K06626+K09389+K01558+K02206	yes
Inflammatory bowel disease (IBD)	map05321	11	40	861	9470	0.00288643	0.02482	gene11866|K10160;gene13670|K08532;gene20081|K13376;gene20119|K10168;gene27703|K06752;gene29252|K04500;gene4982|K05405;gene14379|K05173;gene14380|K05174;gene24483|K10166;gene29898|K05075;	gene11866|K10160;gene13670|K08532;gene20081|K13376;gene20119|K10168;gene27703|K06752;gene29252|K04500;gene4982|K05405	7	gene14379|K05173;gene14380|K05174;gene24483|K10166;gene29898|K05075	4	http://www.kegg.jp/pathway/map05321+K10160+K08532+K13376+K10168+K06752+K04500+K05405+K05173+K05174+K10166+K05075	yes
Viral carcinogenesis	map05203	37	239	835	9271	0.00293728	0.02482	gene18269|K02146;gene26434|K04734;gene31612|K12496;gene3397|K11252;gene5613|K09048;gene9545|K03990;gene15888|K06627;gene17243|K04681;gene18211|K06626;gene21791|K15306;gene28415|K11252;gene28421|K11252;gene28422|K11252;gene28425|K11252;gene28513|K11252;gene28514|K11254;gene28516|K11252;gene28577|K11252;gene28580|K11252;gene28586|K11252;gene28587|K11252;gene28590|K11254;gene28591|K11252;gene28592|K…	gene18269|K02146;gene26434|K04734;gene31612|K12496;gene3397|K11252;gene5613|K09048;gene9545|K03990	6	gene15888|K06627;gene17243|K04681;gene18211|K06626;gene21791|K15306;gene28415|K11252;gene28421|K11252;gene28422|K11252;gene28425|K11252;gene28513|K11252;gene28514|K11254;gene28516|K11252;gene28577|K11252;gene28580|K11252;gene28586|K11252;gene28587|K11252;gene28590|K11254;gene28591|K11252;gene28592|K11252;gene28597|K11252;gene28604|K11252;gene28607|K11254;gene31594|K02087;gene32277|K02216;gene3400…	31	http://www.kegg.jp/pathway/map05203+K02146+K04734+K12496+K11252+K09048+K03990+K06627+K04681+K06626+K15306+K11254+K02087+K02216+K03363+K05768+K02206	yes
cAMP signaling pathway	map04024	36	231	836	9279	0.00301558	0.0248601	gene10395|K04142;gene10464|K05197;gene12007|K04153;gene12122|K05852;gene12883|K03914;gene12928|K04259;gene1648|K04351;gene19908|K04265;gene20855|K04857;gene22078|K08047;gene22456|K13360;gene22584|K04962;gene24535|K15494;gene25168|K05211;gene26434|K04734;gene27526|K05850;gene2825|K11265;gene2973|K01539;gene32959|K01540;gene32979|K05199;gene34657|K05673;gene34951|K05673;gene3768|K05730;gene5613|K09…	gene10395|K04142;gene10464|K05197;gene12007|K04153;gene12122|K05852;gene12883|K03914;gene12928|K04259;gene1648|K04351;gene19908|K04265;gene20855|K04857;gene22078|K08047;gene22456|K13360;gene22584|K04962;gene24535|K15494;gene25168|K05211;gene26434|K04734;gene27526|K05850;gene2825|K11265;gene2973|K01539;gene32959|K01540;gene32979|K05199;gene34657|K05673;gene34951|K05673;gene3768|K05730;gene5613|K09…	27	gene10317|K12490;gene15643|K05208;gene18724|K13296;gene18729|K07830;gene29702|K05209;gene34952|K05673;gene5607|K04130;gene6631|K16797;gene8632|K04440	9	http://www.kegg.jp/pathway/map04024+K04142+K05197+K04153+K05852+K03914+K04259+K04351+K04265+K04857+K08047+K13360+K04962+K15494+K05211+K04734+K05850+K11265+K01539+K01540+K05199+K05673+K05730+K09048+K19021+K04850+K01115+K12490+K05208+K13296+K07830+K05209+K04130+K16797+K04440	yes
Base excision repair	map03410	9	29	863	9481	0.0035114	0.0282584	gene13580|K02325;gene15930|K10802;gene16830|K04802;gene21209|K02324;gene22913|K10747;gene23039|K02327;gene27079|K03660;gene31105|K10569;gene32456|K04799;	.	0	gene13580|K02325;gene15930|K10802;gene16830|K04802;gene21209|K02324;gene22913|K10747;gene23039|K02327;gene27079|K03660;gene31105|K10569;gene32456|K04799	9	http://www.kegg.jp/pathway/map03410+K02325+K10802+K04802+K02324+K10747+K02327+K03660+K10569+K04799	yes
Axon guidance	map04360	29	176	843	9334	0.00369172	0.0290187	gene10861|K02329;gene12323|K05108;gene13811|K06842;gene15063|K07529;gene15504|K16359;gene17051|K16621;gene1906|K04189;gene19427|K07523;gene20792|K06820;gene25295|K06850;gene2678|K05111;gene27353|K06840;gene30822|K07520;gene32699|K07530;gene374|K20020;gene5034|K06840;gene5042|K06840;gene5492|K16351;gene5565|K06820;gene6350|K07531;gene8750|K07520;gene9832|K06842;gene16264|K05463;gene16503|K06724;ge…	gene10861|K02329;gene12323|K05108;gene13811|K06842;gene15063|K07529;gene15504|K16359;gene17051|K16621;gene1906|K04189;gene19427|K07523;gene20792|K06820;gene25295|K06850;gene2678|K05111;gene27353|K06840;gene30822|K07520;gene32699|K07530;gene374|K20020;gene5034|K06840;gene5042|K06840;gene5492|K16351;gene5565|K06820;gene6350|K07531;gene8750|K07520;gene9832|K06842	22	gene16264|K05463;gene16503|K06724;gene21906|K05859;gene27358|K06840;gene33332|K06550;gene468|K06841;gene5031|K06840	7	http://www.kegg.jp/pathway/map04360+K02329+K05108+K06842+K07529+K16359+K16621+K04189+K07523+K06820+K06850+K05111+K06840+K07520+K07530+K20020+K16351+K07531+K05463+K06724+K05859+K06550+K06841	yes
Oocyte meiosis	map04114	22	121	850	9389	0.00392427	0.0301455	gene22078|K08047;gene27735|K04960;gene6931|K05459;gene10203|K05867;gene10546|K06635;gene12648|K10292;gene13690|K21770;gene1387|K11580;gene14272|K02178;gene17062|K11481;gene18211|K06626;gene25422|K05868;gene2586|K04373;gene29558|K06633;gene29868|K06631;gene30217|K13055;gene31594|K02087;gene33967|K06636;gene34612|K02537;gene4415|K03363;gene6195|K02365;gene6711|K02206;	gene22078|K08047;gene27735|K04960;gene6931|K05459	3	gene10203|K05867;gene10546|K06635;gene12648|K10292;gene13690|K21770;gene1387|K11580;gene14272|K02178;gene17062|K11481;gene18211|K06626;gene25422|K05868;gene2586|K04373;gene29558|K06633;gene29868|K06631;gene30217|K13055;gene31594|K02087;gene33967|K06636;gene34612|K02537;gene4415|K03363;gene6195|K02365;gene6711|K02206	19	http://www.kegg.jp/pathway/map04114+K08047+K04960+K05459+K05867+K06635+K10292+K21770+K11580+K02178+K11481+K06626+K05868+K04373+K06633+K06631+K13055+K02087+K06636+K02537+K03363+K02365+K02206	yes
Adrenergic signaling in cardiomyocytes	map04261	24	138	848	9372	0.0043755	0.0328649	gene1000|K04166;gene10363|K04354;gene10395|K04142;gene10532|K04136;gene12122|K05852;gene13101|K17751;gene13447|K12314;gene1648|K04351;gene1721|K04839;gene20855|K04857;gene21361|K10351;gene22078|K08047;gene22584|K04962;gene23275|K04871;gene24831|K12750;gene25268|K04866;gene26971|K04838;gene27292|K05865;gene27526|K05850;gene2973|K01539;gene32959|K01540;gene5613|K09048;gene6352|K04864;gene7530|K0485…	gene1000|K04166;gene10363|K04354;gene10395|K04142;gene10532|K04136;gene12122|K05852;gene13101|K17751;gene13447|K12314;gene1648|K04351;gene1721|K04839;gene20855|K04857;gene21361|K10351;gene22078|K08047;gene22584|K04962;gene23275|K04871;gene24831|K12750;gene25268|K04866;gene26971|K04838;gene27292|K05865;gene27526|K05850;gene2973|K01539;gene32959|K01540;gene5613|K09048;gene6352|K04864;gene7530|K04850	24	.	0	http://www.kegg.jp/pathway/map04261+K04166+K04354+K04142+K04136+K05852+K17751+K12314+K04351+K04839+K04857+K10351+K08047+K04962+K04871+K12750+K04866+K04838+K05865+K05850+K01539+K01540+K09048+K04864+K04850	yes
Staphylococcus aureus infection	map05150	11	43	861	9467	0.00460489	0.0338359	gene20017|K04004;gene20018|K04004;gene27703|K06752;gene28104|K03989;gene28106|K03989;gene28108|K03989;gene28113|K01335;gene28114|K01332;gene7399|K01330;gene7400|K01331;gene9545|K03990;	gene20017|K04004;gene20018|K04004;gene27703|K06752;gene28104|K03989;gene28106|K03989;gene28108|K03989;gene28113|K01335;gene28114|K01332;gene7399|K01330;gene7400|K01331;gene9545|K03990	11	.	0	http://www.kegg.jp/pathway/map05150+K04004+K06752+K03989+K01335+K01332+K01330+K01331+K03990	yes
Regulation of lipolysis in adipocytes	map04923	11	44	861	9466	0.0053303	0.0383328	gene10395|K04142;gene15267|K00509;gene16282|K07187;gene19908|K04265;gene20705|K11987;gene22078|K08047;gene30446|K07376;gene32841|K16816;gene9468|K04527;gene18724|K13296;gene8582|K19477;	gene10395|K04142;gene15267|K00509;gene16282|K07187;gene19908|K04265;gene20705|K11987;gene22078|K08047;gene30446|K07376;gene32841|K16816;gene9468|K04527	9	gene18724|K13296;gene8582|K19477	2	http://www.kegg.jp/pathway/map04923+K04142+K00509+K07187+K04265+K11987+K08047+K07376+K16816+K04527+K13296+K19477	yes
Amoebiasis	map05146	17	87	855	9423	0.00571755	0.0399876	gene11866|K10160;gene12172|K06241;gene12407|K05637;gene1500|K19720;gene16285|K06237;gene20081|K13376;gene20666|K05635;gene20667|K06246;gene20781|K06244;gene24404|K06236;gene27397|K06243;gene33566|K06237;gene4848|K06236;gene4982|K05405;gene5124|K05636;gene14008|K01476;gene29872|K19662;	gene11866|K10160;gene12172|K06241;gene12407|K05637;gene1500|K19720;gene16285|K06237;gene20081|K13376;gene20666|K05635;gene20667|K06246;gene20781|K06244;gene24404|K06236;gene27397|K06243;gene33566|K06237;gene4848|K06236;gene4982|K05405;gene5124|K05636	15	gene14008|K01476;gene29872|K19662	2	http://www.kegg.jp/pathway/map05146+K10160+K06241+K05637+K19720+K06237+K13376+K05635+K06246+K06244+K06236+K06243+K05405+K05636+K01476+K19662	yes
Relaxin signaling pathway	map04926	20	110	852	9400	0.00579702	0.0399876	gene1500|K19720;gene16285|K06237;gene18385|K07994;gene21393|K13240;gene22078|K08047;gene22117|K01398;gene24404|K06236;gene26434|K04734;gene26887|K04388;gene29252|K04500;gene33566|K06237;gene34318|K05449;gene4846|K04546;gene4848|K06236;gene5613|K09048;gene13613|K07826;gene13796|K17449;gene16091|K04198;gene31101|K05449;gene8632|K04440;	gene1500|K19720;gene16285|K06237;gene18385|K07994;gene21393|K13240;gene22078|K08047;gene22117|K01398;gene24404|K06236;gene26434|K04734;gene26887|K04388;gene29252|K04500;gene33566|K06237;gene34318|K05449;gene4846|K04546;gene4848|K06236;gene5613|K09048	15	gene13613|K07826;gene13796|K17449;gene16091|K04198;gene31101|K05449;gene8632|K04440	5	http://www.kegg.jp/pathway/map04926+K19720+K06237+K07994+K13240+K08047+K01398+K06236+K04734+K04388+K04500+K05449+K04546+K09048+K07826+K17449+K04198+K04440	yes
Hippo signaling pathway	map04390	24	143	848	9367	0.0064319	0.0434796	gene10332|K18496;gene10363|K04354;gene10861|K02329;gene12427|K06827;gene13848|K04662;gene15331|K16681;gene17051|K16621;gene20081|K13376;gene22307|K05689;gene24781|K02235;gene26887|K04388;gene27005|K02105;gene28791|K16620;gene29252|K04500;gene30110|K02842;gene32013|K02354;gene32035|K12075;gene4806|K02432;gene8906|K01064;gene10580|K16685;gene15236|K17693;gene17112|K04680;gene25052|K08731;gene5443|K…	gene10332|K18496;gene10363|K04354;gene10861|K02329;gene12427|K06827;gene13848|K04662;gene15331|K16681;gene17051|K16621;gene20081|K13376;gene22307|K05689;gene24781|K02235;gene26887|K04388;gene27005|K02105;gene28791|K16620;gene29252|K04500;gene30110|K02842;gene32013|K02354;gene32035|K12075;gene4806|K02432;gene8906|K01064	19	gene10580|K16685;gene15236|K17693;gene17112|K04680;gene25052|K08731;gene5443|K01558	5	http://www.kegg.jp/pathway/map04390+K18496+K04354+K02329+K06827+K04662+K16681+K16621+K13376+K05689+K02235+K04388+K02105+K16620+K04500+K02842+K02354+K12075+K02432+K01064+K16685+K17693+K04680+K08731+K01558	yes
