# Supplementary material for: CircUBE2Q2 promotes differentiation of cattle muscle stem cells and is a potential regulatory molecule of skeletal muscle development
Source: BMC Genomics. 2022 Apr 6;23:267. doi: 10.1186/s12864-022-08518-4 (PMC8985345; doi:10.1186/s12864-022-08518-4)
Supplement: Supplementary file 1 — Additional file 1: Figure S1. Isolation, culture and differentiation of Guangxi cattle muscle stem cells (A) Cattle fetus around 3 months old. (B) Primary muscle stem cells cultured in vitro for 48 hours. (C) GM sample (proliferation) of MuSCs. (D) DM sample (differentiation) of MuSCs. (scale bars = 100/200 μm). Figure S2. The workflow of RNA-seq. Figure S3. Cluster analysis of differentially expressed RNA in MuSCs.(A–D) Volcano plots (below) displaying the differentially expressed transcripts and the hierarchical cluster analysis is shown above of each panel which displays the differential expression of RNAs in three DM samples and three GM samples of MuSCs. (A) mRNAs, (B) miRNAs, (C) lncRNAs and (D) circRNAs. The blue and yellow dots represent downregulated and upregulated RNAs in DM of MuSCs respectively, when compared with GM. The grey dots indicate no significant difference. Figure S4. Characteristics of circular RNA in MuSCs of Guangxi Cattle. (A) Distribution of genomic regions from where the detected circRNAs were derived. (B) Chromosomal distribution of circRNAs. (C) Distribution of the number of circRNAs per gene. (D) Distribution of sample expression for circRNAs. (E) Length distribution of cricRNAs. (F) SRPBM distribution of circRNAs. Figure S5-B. Cell transfection of overexpression vector pK25-circUBE2Q2 and visualization of the efficiency of circUBE2Q2. Figure S6. Vector construction of plasmids. Figure S7. Identification results of candidate miRNAs. Figure S8. The culture and adipogenic differentiation of SVFs. Figure S9. Validation of RNAs identified from RNA-seq in cattle MuSCs. Table S1. The information of differential RNAs. Table S2. a primers for RT-PCR. b primers for RT-qPCR. c primers for PCR. d primers for vector construction. [file 12864_2022_8518_MOESM1_ESM.zip › The information of differentially expressed RNAs.xlsx]

## Sheet: mRNAs
The information of differentially expressed mRNAs
Gene	DMa_count	DMb_count	DMc_count	DM_normalize	GMa_count	GMb_count	GMc_count	GM_normalize	FoldChange	Log2FoldChange	pval	padj	Up/Down	Significant	GeneName	Biotype	Position	NR:Seq-id	NR:Score	NR:Evalue	NR:Description	NT:Seq-id	NT:Score	NT:Evalue	NT:Description	Uniprot:UniProtKB-AC	Uniprot:Score	Uniprot:Evalue	Uniprot:Description	COG:gene	COG:Score	COG:Eval	COG:num	Pfam:pfam_ID	Pfam:pfam_Name	Pfam:pfam_Description	GO:biological_process	GO:cellular_component	GO:molecular_function	KEGG:KO	KEGG:Description
gene1000	196	172	156	182.2	79	91	113	89.7552	2.02997	1.02146	0.00261469	0.0231763	up	yes	AGTR1	protein_coding	chrNC_037328.1:119465670-119521301:-	gi|27806329|ref|NP_776658.1|	1594	0	type-1 angiotensin II receptor [Bos taurus]	gi|31342534|ref|NM_174233.2|	3010	0	Bos taurus angiotensin II receptor type 1 (AGTR1), mRNA	P25104	618	0	Type-1 angiotensin II receptor	.	.	.	.	pfam00001	7tm_1	7 transmembrane receptor (rhodopsin family). This family contains, amongst other G-protein-coupled receptors (GCPRs), members of the opsin family, which have been considered to be typical members of the rhodopsin superfamily. They share several motifs, mainly the seven transmembrane helices, GCPRs of the rhodopsin superfamily. All opsins bind a chromophore, such as 11-cis-retinal. The function of…	GO:0019229|regulation of vasoconstriction;	GO:0016021|integral component of membrane;GO:0005886|plasma membrane;	GO:0004945|angiotensin type II receptor activity;	K04166	AGTR1; angiotensin II receptor type 1
gene10042	820	449	427	599.772	208	277	246	233.786	2.56547	1.35922	1.9221e-06	4.07565e-05	up	yes	PLPP2	protein_coding	chrNC_037334.1:43018477-43028514:-	gi|114052637|ref|NP_001039355.1|	1345	0	phospholipid phosphatase 2 precursor [Bos taurus]	gi|114052636|ref|NM_001045890.1|	1260	0	Bos taurus phospholipid phosphatase 2 (PLPP2), mRNA	Q2HJ61	522	0	Phospholipid phosphatase 2	ECU10g1440	74.3	3e-14	COG0671	pfam01569	PAP2	PAP2 superfamily. This family includes the enzyme type 2 phosphatidic acid phosphatase (PAP2), Glucose-6-phosphatase EC:3.1.3.9, Phosphatidylglycerophosphatase B EC:3.1.3.27 and bacterial acid phosphatase EC:3.1.3.2. The family also includes a variety of haloperoxidases that function by oxidizing halides in the presence of hydrogen peroxide to form the corresponding hypohalous acids.	GO:0046839|phospholipid dephosphorylation;GO:0006644|phospholipid metabolic process;GO:0007165|signal transduction;	GO:0005887|integral component of plasma membrane;	GO:0042577|lipid phosphatase activity;GO:0008195|phosphatidate phosphatase activity;	K01080	PPAP2; phosphatidate phosphatase [EC:3.1.3.4]
gene10061	903	1384	1466	1279.42	547	665	647	594.058	2.15369	1.10681	5.9702e-07	1.40923e-05	up	yes	PALM	protein_coding	chrNC_037334.1:43299450-43324385:+	gi|982985242|ref|XP_015319731.1|	1598	0	PREDICTED: paralemmin-1 isoform X2 [Bos taurus]	gi|982985241|ref|XM_015464245.1|	2775	0	PREDICTED: Bos taurus paralemmin (PALM), transcript variant X2, mRNA	Q2MJV8	540	0	Paralemmin-1	.	.	.	.	pfam03285	Paralemmin	Paralemmin.	GO:0008360|regulation of cell shape;	GO:0016327|apicolateral plasma membrane;GO:0030424|axon;GO:0016323|basolateral plasma membrane;GO:0043197|dendritic spine;GO:0031527|filopodium membrane;	.	K16519	AKAP2; A-kinase anchor protein 2
gene10181	197	104	120	148.657	6	15	20	12.7397	11.6688	3.54458	3.56016e-11	1.68932e-09	up	yes	SPOCK1	protein_coding	chrNC_037334.1:48363783-48948083:-	gi|115495081|ref|NP_001068968.1|	1949	0	testican-1 precursor [Bos taurus]	gi|741933610|ref|XM_005209367.2|	4394	0	PREDICTED: Bos taurus sparc/osteonectin, cwcv and kazal-like domains proteoglycan (testican) 1 (SPOCK1), transcript variant X1, mRNA	Q08629	716	0	Testican-1	.	.	.	.	pfam10591	SPARC_Ca_bdg	Secreted protein acidic and rich in cysteine Ca binding region. The SPARC_Ca_bdg domain of Secreted Protein Acidic and Rich in Cysteine is responsible for the anti-spreading activity of human urothelial cells. It is rich in alpha-helices. This extracellular calcium-binding domain contains two EF-hands that each coordinates one Ca2+ ion, forming a helix-loop-helix structure that not only drives th…	GO:0007155|cell adhesion;GO:0021953|central nervous system neuron differentiation;GO:0010812|negative regulation of cell-substrate adhesion;GO:0010951|negative regulation of endopeptidase activity;GO:0010977|negative regulation of neuron projection development;GO:0007399|nervous system development;GO:0022008|neurogenesis;GO:0001764|neuron migration;GO:0001558|regulation of cell growth;GO:0007165|…	GO:0005737|cytoplasm;GO:0005615|extracellular space;GO:0031594|neuromuscular junction;GO:0033268|node of Ranvier;GO:0014069|postsynaptic density;GO:0016528|sarcoplasm;	GO:0005509|calcium ion binding;GO:0004869|cysteine-type endopeptidase inhibitor activity;GO:0008191|metalloendopeptidase inhibitor activity;GO:0004867|serine-type endopeptidase inhibitor activity;	K08136	SPOCK; sparc/osteonectin, cwcv and kazal-like domains proteoglycan (testican)
gene10186	204	182	257	222.177	1	3	4	2.47818	89.6532	6.48628	2.17675e-38	1.00878e-35	up	yes	LOC104969184	protein_coding	chrNC_037334.1:49328956-49335502:+	gi|982932028|ref|XP_015327718.1|	1252	2e-167	PREDICTED: palladin-like [Bos taurus]	gi|982985382|ref|XM_015464291.1|	1715	0	PREDICTED: Bos taurus palladin-like (LOC104969184), transcript variant X3, mRNA	Q8WX93	139	5e-33	Palladin	.	.	.	.	pfam07679	I-set	Immunoglobulin I-set domain.	GO:0030036|actin cytoskeleton organization;GO:0016477|cell migration;GO:0007010|cytoskeleton organization;GO:0003382|epithelial cell morphogenesis;GO:0003334|keratinocyte development;	GO:0015629|actin cytoskeleton;GO:0005884|actin filament;GO:0005829|cytosol;GO:0005925|focal adhesion;GO:0030426|growth cone;GO:0030027|lamellipodium;GO:0005634|nucleus;GO:0005886|plasma membrane;GO:0002102|podosome;GO:0001726|ruffle;GO:0030018|Z disc;	GO:0003779|actin binding;GO:0051371|muscle alpha-actinin binding;	.	.
gene10188	341	257	285	307.915	3	8	7	5.67307	54.2765	5.76226	1.16047e-42	6.86553e-40	up	yes	MYOT	protein_coding	chrNC_037334.1:49339573-49357206:+	gi|675791944|ref|XP_008952864.1|	2583	0	PREDICTED: myotilin isoform X1 [Pan paniscus]	gi|528956699|ref|XM_005209365.1|	2339	0	PREDICTED: Bos taurus myotilin (MYOT), transcript variant X2, mRNA	Q9UBF9	905	0	Myotilin	.	.	.	.	pfam07679	I-set	Immunoglobulin I-set domain.	GO:0006936|muscle contraction;	GO:0015629|actin cytoskeleton;GO:0042383|sarcolemma;GO:0030018|Z disc;	GO:0003779|actin binding;GO:0051393|alpha-actinin binding;GO:0008307|structural constituent of muscle;	.	.
gene10198	795	690	455	677.243	3759	3569	7205	4545.99	0.148976	-2.74685	2.6051e-11	1.26198e-09	down	yes	KIF20A	protein_coding	chrNC_037334.1:49613158-49621659:+	gi|114052799|ref|NP_001039753.1|	4227	0	kinesin-like protein KIF20A [Bos taurus]	gi|402745258|ref|NM_001046288.2|	2753	0	Bos taurus kinesin family member 20A (KIF20A), mRNA	Q29RT6	1632	0	Kinesin-like protein KIF20A	YGL216w	113	1e-24	COG5059	pfam00225	Kinesin	Kinesin motor domain.	GO:0000920|cell separation after cytokinesis;GO:0001578|microtubule bundle formation;GO:0007018|microtubule-based movement;GO:0000281|mitotic cytokinesis;GO:0015031|protein transport;GO:0032465|regulation of cytokinesis;	GO:0032154|cleavage furrow;GO:0005794|Golgi apparatus;GO:0045171|intercellular bridge;GO:0005871|kinesin complex;GO:0005874|microtubule;GO:0030496|midbody;GO:0005654|nucleoplasm;GO:0005819|spindle;	GO:0005524|ATP binding;GO:0016887|ATPase activity;GO:0008017|microtubule binding;GO:0003777|microtubule motor activity;GO:0019901|protein kinase binding;	K10402	KIF20; kinesin family member 20
gene10201	145	1114	1408	884.1	92	63	157	97.7428	9.04516	3.17715	6.40348e-10	2.55459e-08	up	yes	GFRA3	protein_coding	chrNC_037334.1:49677956-49695956:-	gi|139948616|ref|NP_001077216.1|	1840	0	GDNF family receptor alpha-3 precursor [Bos taurus]	gi|139948615|ref|NM_001083747.1|	1840	0	Bos taurus GDNF family receptor alpha 3 (GFRA3), mRNA	O60609	603	0	GDNF family receptor alpha-3	.	.	.	.	pfam02351	GDNF	GDNF/GAS1 domain. This cysteine rich domain is found in multiple copies in GNDF and GAS1 proteins. GDNF and neurturin (NTN) receptors are potent survival factors for sympathetic, sensory and central nervous system neurons. GDNF and neurturin promote neuronal survival by signaling through similar multicomponent receptors that consist of a common receptor tyrosine kinase and a member of a GPI-linke…	GO:0007411|axon guidance;GO:0000165|MAPK cascade;GO:0007399|nervous system development;GO:0001764|neuron migration;GO:0007422|peripheral nervous system development;GO:0007165|signal transduction;GO:0048485|sympathetic nervous system development;	GO:0031225|anchored component of membrane;GO:0005829|cytosol;GO:0009897|external side of plasma membrane;GO:0019898|extrinsic component of membrane;GO:0005886|plasma membrane;	GO:0008046|axon guidance receptor activity;GO:0005088|Ras guanyl-nucleotide exchange factor activity;GO:0005102|receptor binding;	.	.
gene10203	74	116	84	93.6202	331	331	432	347.713	0.269246	-1.893	3.83323e-09	1.35434e-07	down	yes	CDC25C	protein_coding	chrNC_037334.1:49701222-49737029:-	gi|148225033|ref|NP_001091465.1|	2370	0	M-phase inducer phosphatase 3 [Bos taurus]	gi|402693061|ref|NM_001097996.2|	2217	0	Bos taurus cell division cycle 25C (CDC25C), mRNA	A5D7P0	917	0	M-phase inducer phosphatase 3	SPAC24H6.05	144	4e-35	COG5105	pfam06617	M-inducer_phosp	M-phase inducer phosphatase. This family represents a region within eukaryotic M-phase inducer phosphatases (EC:3.1.3.48), which also contain the pfam00581 domain. These proteins are involved in the control of mitosis.	GO:0051301|cell division;GO:0000086|G2/M transition of mitotic cell cycle;GO:1902751|positive regulation of cell cycle G2/M phase transition;	GO:0005737|cytoplasm;GO:0016607|nuclear speck;GO:0005634|nucleus;	GO:0019901|protein kinase binding;GO:0004725|protein tyrosine phosphatase activity;GO:0050699|WW domain binding;	K05867	CDC25C; M-phase inducer phosphatase 3 [EC:3.1.3.48]
gene10291	40	45	33	40.7614	10	14	11	11.226	3.63097	1.86035	0.00071225	0.00791559	up	yes	LOC786512	protein_coding	chrNC_037334.1:52250412-52266613:+	gi|528957032|ref|XP_005209563.1|	7669	0	PREDICTED: protocadherin beta-17 isoform X1 [Bos taurus]	gi|982985457|ref|XM_015464308.1|	5454	0	PREDICTED: Bos taurus protocadherin beta-17 (LOC786512), transcript variant X1, mRNA	Q5DRC3	1279	0	Protocadherin beta-17	.	.	.	.	pfam08266	Cadherin_2	Cadherin-like. This cadherin domain is usually the most N-terminal copy of the domain.	GO:0007155|cell adhesion;GO:0007268|synaptic transmission;GO:0007156|homophilic cell adhesion via plasma membrane adhesion molecules;GO:0007416|synapse assembly;	GO:0005887|integral component of plasma membrane;	GO:0005509|calcium ion binding;	.	.
gene10294	105	135	162	137.589	55	60	76	60.6236	2.26957	1.18242	0.00114723	0.0117799	up	yes	LOC787102	protein_coding	chrNC_037334.1:52290143-52294378:+	gi|528957030|ref|XP_005209562.1|	4012	0	PREDICTED: protocadherin beta-7 [Bos taurus]	gi|982985466|ref|XM_015464312.1|	4236	0	PREDICTED: Bos taurus protocadherin beta-7 (LOC787102), mRNA	Q9Y5E2	1221	0	Protocadherin beta-7	.	.	.	.	pfam08266	Cadherin_2	Cadherin-like. This cadherin domain is usually the most N-terminal copy of the domain.	GO:0007155|cell adhesion;GO:0007268|synaptic transmission;GO:0007156|homophilic cell adhesion via plasma membrane adhesion molecules;GO:0007416|synapse assembly;	GO:0005887|integral component of plasma membrane;	GO:0005509|calcium ion binding;	K16494	PCDHB; protocadherin beta
gene10295	62	104	142	104.534	27	45	62	41.9317	2.49295	1.31786	0.000986504	0.0103725	up	yes	PCDHB8	protein_coding	chrNC_037334.1:52294623-52299646:+	gi|528907665|ref|XP_005199130.1|	3780	0	PREDICTED: protocadherin beta-8 [Bos taurus]	gi|741880955|ref|XM_005199073.2|	5024	0	PREDICTED: Bos taurus protocadherin beta-8 (LOC518612), mRNA	Q5DRC6	1198	0	Protocadherin beta-8	.	.	.	.	pfam08266	Cadherin_2	Cadherin-like. This cadherin domain is usually the most N-terminal copy of the domain.	GO:0007155|cell adhesion;GO:0007268|synaptic transmission;GO:0007156|homophilic cell adhesion via plasma membrane adhesion molecules;GO:0007416|synapse assembly;	GO:0005887|integral component of plasma membrane;	GO:0005509|calcium ion binding;GO:0042802|identical protein binding;	.	.
gene10297	56	96	78	78.3114	31	37	37	33.5373	2.33505	1.22346	0.00374079	0.0309404	up	yes	LOC107131225	protein_coding	chrNC_037334.1:52305467-52310931:+	gi|528957025|ref|XP_005209560.1|	3812	0	PREDICTED: protocadherin beta-10-like [Bos taurus]	gi|982985469|ref|XM_015464313.1|	5462	0	PREDICTED: Bos taurus protocadherin beta-10-like (LOC107131225), mRNA	Q5DRD9	1218	0	Protocadherin beta-10	.	.	.	.	pfam08266	Cadherin_2	Cadherin-like. This cadherin domain is usually the most N-terminal copy of the domain.	GO:0007155|cell adhesion;GO:0007268|synaptic transmission;GO:0007156|homophilic cell adhesion via plasma membrane adhesion molecules;GO:0007416|synapse assembly;	GO:0005887|integral component of plasma membrane;	GO:0005509|calcium ion binding;	K16494	PCDHB; protocadherin beta
gene10299	115	117	95	113.243	40	55	54	47.445	2.38683	1.25509	0.00124276	0.0125954	up	yes	PCDHB14	protein_coding	chrNC_037334.1:52328025-52335194:+	gi|119895599|ref|XP_870110.2|	3825	0	PREDICTED: protocadherin beta-14 [Bos taurus]	gi|982985473|ref|XM_865017.5|	4563	0	PREDICTED: Bos taurus protocadherin beta 14 (PCDHB14), mRNA	Q5DRD5	1262	0	Protocadherin beta-14	.	.	.	.	pfam08266	Cadherin_2	Cadherin-like. This cadherin domain is usually the most N-terminal copy of the domain.	GO:0007155|cell adhesion;GO:0007268|synaptic transmission;GO:0007156|homophilic cell adhesion via plasma membrane adhesion molecules;GO:0007416|synapse assembly;	GO:0005887|integral component of plasma membrane;	GO:0005509|calcium ion binding;	K16494	PCDHB; protocadherin beta
gene10301	1066	973	802	987.541	418	476	565	463.673	2.12982	1.09073	3.72369e-06	7.45435e-05	up	yes	LOC786553	protein_coding	chrNC_037334.1:52342843-52357474:+	gi|741880950|ref|XP_010796772.1|	3607	0	PREDICTED: protocadherin beta-15 [Bos taurus]	gi|982985474|ref|XM_010798470.2|	3677	0	PREDICTED: Bos taurus protocadherin beta-15 (LOC786553), mRNA	Q9Y5E8	1179	0	Protocadherin beta-15	.	.	.	.	pfam08266	Cadherin_2	Cadherin-like. This cadherin domain is usually the most N-terminal copy of the domain.	GO:0007155|cell adhesion;GO:0007268|synaptic transmission;GO:0007156|homophilic cell adhesion via plasma membrane adhesion molecules;GO:0007399|nervous system development;GO:0007416|synapse assembly;	GO:0005887|integral component of plasma membrane;	GO:0005509|calcium ion binding;	K16494	PCDHB; protocadherin beta
gene10317	96	77	105	96.4478	340	367	333	334.242	0.288556	-1.79307	2.51416e-08	7.62365e-07	down	yes	ARAP3	protein_coding	chrNC_037334.1:52747343-52773635:-	gi|742166270|ref|XP_010848701.1|	6309	0	PREDICTED: arf-GAP with Rho-GAP domain, ANK repeat and PH domain-containing protein 3 isoform X2 [Bison bison bison]	gi|742166269|ref|XM_010850399.1|	3965	0	PREDICTED: Bison bison bison ArfGAP with RhoGAP domain, ankyrin repeat and PH domain 3 (ARAP3), transcript variant X2, mRNA	Q8WWN8	2175	0	Arf-GAP with Rho-GAP domain, ANK repeat and PH domain-containing protein 3	.	.	.	.	pfam00620	RhoGAP	RhoGAP domain. GTPase activator proteins towards Rho/Rac/Cdc42-like small GTPases.	GO:0007010|cytoskeleton organization;GO:0030336|negative regulation of cell migration;GO:0035021|negative regulation of Rac protein signal transduction;GO:0035024|negative regulation of Rho protein signal transduction;GO:0008360|regulation of cell shape;GO:0051056|regulation of small GTPase mediated signal transduction;GO:0007165|signal transduction;GO:0016192|vesicle-mediated transport;	GO:0005737|cytoplasm;GO:0005856|cytoskeleton;GO:0005829|cytosol;GO:0030027|lamellipodium;GO:0005886|plasma membrane;GO:0001726|ruffle;	GO:0005096|GTPase activator activity;GO:0046872|metal ion binding;GO:0005547|phosphatidylinositol-3,4,5-trisphosphate binding;GO:0043325|phosphatidylinositol-3,4-bisphosphate binding;	K12490	ARAP3; Arf-GAP with Rho-GAP domain, ANK repeat and PH domain-containing protein 3
gene10331	318	1159	901	795.362	1786	1821	1830	1743.95	0.45607	-1.13267	0.000301395	0.00372968	down	yes	SPRY4	protein_coding	chrNC_037334.1:53336846-53351179:-	gi|440898705|gb|ELR50137.1|	1376	5e-173	Protein sprouty-like protein 4, partial [Bos mutus]	gi|982932216|ref|XM_005209524.3|	4925	0	PREDICTED: Bos taurus sprouty RTK signaling antagonist 4 (SPRY4), transcript variant X2, mRNA	A2VDU1	501	1e-162	Protein sprouty homolog 4	.	.	.	.	pfam05210	Sprouty	Sprouty protein (Spry). This family consists of eukaryotic Sprouty protein homologues. Sprouty proteins have been revealed as inhibitors of the Ras/mitogen-activated protein kinase (MAPK) cascade, a pathway crucial for developmental processes initiated by activation of various receptor tyrosine kinases. The sprouty gene has found to be expressed in the the brain, cochlea, nasal organs, teeth, sal…	GO:1990830|cellular response to leukemia inhibitory factor;GO:0007275|multicellular organismal development;GO:0070373|negative regulation of ERK1 and ERK2 cascade;GO:0043407|negative regulation of MAP kinase activity;	GO:0005737|cytoplasm;GO:0032587|ruffle membrane;	.	K17385	SPRY4; protein sprouty homolog 4
gene10332	424	416	315	400.802	21	15	16	16.8241	23.8231	4.57429	2.65932e-39	1.32045e-36	up	yes	FGF1	protein_coding	chrNC_037334.1:53622268-53729331:-	gi|27806633|ref|NP_776480.1|	827	4e-99	fibroblast growth factor 1 [Bos taurus]	gi|982932205|ref|XM_015472276.1|	4236	0	PREDICTED: Bos taurus fibroblast growth factor 1 (FGF1), transcript variant X2, mRNA	P03968	323	1e-100	Fibroblast growth factor 1	.	.	.	.	pfam00167	FGF	Fibroblast growth factor. Fibroblast growth factors are a family of proteins involved in growth and differentiation in a wide range of contexts. They are found in a wide range of organisms, from nematodes to humans. Most share an internal core region of high similarity, conserved residues in which are involved in binding with their receptors. On binding, they cause dimerization of their tyrosine …	GO:0000187|activation of MAPK activity;GO:0032148|activation of protein kinase B activity;GO:0001525|angiogenesis;GO:0060681|branch elongation involved in ureteric bud branching;GO:0030154|cell differentiation;GO:0034605|cellular response to heat;GO:0008543|fibroblast growth factor receptor signaling pathway;GO:0030324|lung development;GO:0072163|mesonephric epithelium development;GO:0001759|orga…	GO:0005938|cell cortex;GO:0005829|cytosol;GO:0005576|extracellular region;GO:0005615|extracellular space;GO:0005634|nucleus;	GO:0005104|fibroblast growth factor receptor binding;GO:0008083|growth factor activity;GO:0008201|heparin binding;GO:0005178|integrin binding;GO:0044548|S100 protein binding;	K18496	FGF1; fibroblast growth factor 1
gene1034	793	436	337	555.257	1366	1235	3140	1781.35	0.311705	-1.68174	0.00557485	0.042495	down	yes	PCOLCE2	protein_coding	chrNC_037328.1:126132532-126231894:+	gi|742195100|ref|XP_010856445.1|	2092	0	PREDICTED: procollagen C-endopeptidase enhancer 2 [Bison bison bison]	gi|115497327|ref|NM_001075629.1|	1906	0	Bos taurus procollagen C-endopeptidase enhancer 2 (PCOLCE2), mRNA	Q9UKZ9	734	0	Procollagen C-endopeptidase enhancer 2	.	.	.	.	pfam00431	CUB	CUB domain.	GO:1990830|cellular response to leukemia inhibitory factor;	GO:0005576|extracellular region;	GO:0005518|collagen binding;GO:0008201|heparin binding;GO:0016504|peptidase activator activity;	.	.
gene10353	19	8	13	14.1591	0	0	0	0	Inf	Inf	1.53993e-06	3.32706e-05	up	yes	SH3RF2	protein_coding	chrNC_037334.1:57145438-57294268:+	gi|139948524|ref|NP_001077222.1|	3243	0	putative E3 ubiquitin-protein ligase SH3RF2 [Bos taurus]	gi|982932257|ref|XM_005209539.3|	5327	0	PREDICTED: Bos taurus SH3 domain containing ring finger 2 (SH3RF2), transcript variant X1, mRNA	Q8TEC5	1082	0	Putative E3 ubiquitin-protein ligase SH3RF2	.	.	.	.	pfam07653	SH3_2	Variant SH3 domain. SH3 (Src homology 3) domains are often indicative of a protein involved in signal transduction related to cytoskeletal organisation. First described in the Src cytoplasmic tyrosine kinase. The structure is a partly opened beta barrel.	GO:0010923|negative regulation of phosphatase activity;GO:0016567|protein ubiquitination;	GO:0005654|nucleoplasm;	GO:0046872|metal ion binding;GO:0019902|phosphatase binding;GO:0008157|protein phosphatase 1 binding;GO:0004864|protein phosphatase inhibitor activity;GO:0016740|transferase activity;	K12171	SH3RF, POSH; E3 ubiquitin-protein ligase SH3RF [EC:2.3.2.27]
gene10363	61	43	45	52.1269	13	11	16	12.7244	4.09663	2.03444	9.90906e-05	0.00140448	up	yes	PPP2R2B	protein_coding	chrNC_037334.1:57796194-58305719:-	gi|594092183|ref|XP_006069451.1|	2695	0	PREDICTED: serine/threonine-protein phosphatase 2A 55 kDa regulatory subunit B beta isoform isoform X1 [Bubalus bubalis]	gi|965938842|ref|XM_004008927.3|	2371	0	PREDICTED: Ovis aries protein phosphatase 2 regulatory subunit B, beta (PPP2R2B), transcript variant X3, mRNA	Q5R4A2	899	0	Serine/threonine-protein phosphatase 2A 55 kDa regulatory subunit B beta isoform	SPAC227.07c	464	4e-154	COG5170	pfam08728	CRT10	CRT10. CRT10 is a transcriptional regulator of ribonucleotide reductase (RNR) genes. RNR catalyses the rate limiting step in dNTP synthesis. Mutations in CRT10 have been shown to enhance hydroxyurea resistance.	.	GO:0005737|cytoplasm;GO:0005856|cytoskeleton;GO:0016020|membrane;GO:0000159|protein phosphatase type 2A complex;	GO:0019888|protein phosphatase regulator activity;	K04354	PPP2R2; serine/threonine-protein phosphatase 2A regulatory subunit B
gene10365	4	8	8	6.77237	28	19	48	29.7532	0.227618	-2.13531	0.00142891	0.0141345	down	yes	STK32A	protein_coding	chrNC_037334.1:58457688-58590680:+	gi|528957153|ref|XP_005209598.1|	2015	0	PREDICTED: serine/threonine-protein kinase 32A isoform X1 [Bos taurus]	gi|742166545|ref|XM_010850474.1|	2353	0	PREDICTED: Bison bison bison serine/threonine kinase 32A (STK32A), mRNA	Q8BGW6	719	0	Serine/threonine-protein kinase 32A	.	.	.	.	pfam00069	Pkinase	Protein kinase domain.	GO:0035556|intracellular signal transduction;GO:0018105|peptidyl-serine phosphorylation;	GO:0005622|intracellular;GO:0005886|plasma membrane;	GO:0005524|ATP binding;GO:0046872|metal ion binding;GO:0004674|protein serine/threonine kinase activity;	K08793	STK32, YANK; serine/threonine kinase 32 [EC:2.7.11.1]
gene10367	29444	17745	14663	21835.7	5376	5606	10903	6837.49	3.19352	1.67515	0.000156415	0.00210823	up	yes	DPYSL3	protein_coding	chrNC_037334.1:58594477-58710806:-	gi|528957212|ref|XP_005209627.1|	2984	0	PREDICTED: dihydropyrimidinase-related protein 3 isoform X1 [Bos taurus]	gi|982932300|ref|XM_005209570.3|	4018	0	PREDICTED: Bos taurus dihydropyrimidinase like 3 (DPYSL3), transcript variant X1, mRNA	Q14195	1135	0	Dihydropyrimidinase-related protein 3	PA0441	422	1e-132	COG0044	pfam01979	Amidohydro_1	Amidohydrolase family. This family of enzymes are a a large metal dependent hydrolase superfamily. The family includes Adenine deaminase EC:3.5.4.2 that hydrolyses adenine to form hypoxanthine and ammonia. Adenine deaminases reaction is important for adenine utilisation as a purine and also as a nitrogen source. This family also includes dihydroorotase and N-acetylglucosamine-6-phosphate deacetyl…	GO:0051764|actin crosslink formation;GO:0051017|actin filament bundle assembly;GO:0071345|cellular response to cytokine stimulus;GO:0030336|negative regulation of cell migration;GO:0010977|negative regulation of neuron projection development;GO:0048666|neuron development;GO:0051491|positive regulation of filopodium assembly;GO:0010976|positive regulation of neuron projection development;GO:005126…	GO:0044297|cell body;GO:0005829|cytosol;GO:0070382|exocytic vesicle;GO:0005615|extracellular space;GO:0031941|filamentous actin;GO:0030426|growth cone;GO:0030027|lamellipodium;	GO:0035374|chondroitin sulfate binding;GO:0031005|filamin binding;GO:0016810|hydrolase activity, acting on carbon-nitrogen (but not peptide) bonds;GO:0017124|SH3 domain binding;	.	.
gene10395	65	11	7	30.6596	3	4	11	5.51085	5.5635	2.47599	0.00170599	0.0162956	up	yes	ADRB2	protein_coding	chrNC_037334.1:60232706-60234735:+	gi|41386782|ref|NP_776656.1|	2254	0	beta-2 adrenergic receptor [Bos taurus]	gi|88954379|gb|BC114132.1|	2030	0	Bos taurus adrenergic, beta-2-, receptor, surface, mRNA (cDNA clone MGC:137344 IMAGE:8169617), complete cds	Q28044	872	0	Beta-2 adrenergic receptor	.	.	.	.	pfam00001	7tm_1	7 transmembrane receptor (rhodopsin family). This family contains, amongst other G-protein-coupled receptors (GCPRs), members of the opsin family, which have been considered to be typical members of the rhodopsin superfamily. They share several motifs, mainly the seven transmembrane helices, GCPRs of the rhodopsin superfamily. All opsins bind a chromophore, such as 11-cis-retinal. The function of…	GO:0007190|activation of adenylate cyclase activity;GO:0071880|adenylate cyclase-activating adrenergic receptor signaling pathway;GO:0045453|bone resorption;GO:0050873|brown fat cell differentiation;GO:0007267|cell-cell signaling;GO:1904646|cellular response to beta-amyloid;GO:0002032|desensitization of G-protein coupled receptor protein signaling pathway by arrestin;GO:0002024|diet induced therm…	GO:0016324|apical plasma membrane;GO:0005769|early endosome;GO:0005887|integral component of plasma membrane;GO:0005634|nucleus;GO:0043235|receptor complex;	GO:0008179|adenylate cyclase binding;GO:0001540|beta-amyloid binding;GO:0004941|beta2-adrenergic receptor activity;GO:0051379|epinephrine binding;GO:0051380|norepinephrine binding;GO:0015459|potassium channel regulator activity;GO:0042803|protein homodimerization activity;GO:0044877|macromolecular complex binding;	K04142	ADRB2; adrenergic receptor beta-2
gene10400	73	79	126	95.332	27	28	29	26.9013	3.54377	1.82529	1.43396e-05	0.000249985	up	yes	AFAP1L1	protein_coding	chrNC_037334.1:60664755-60741070:+	gi|154152129|ref|NP_001093804.1|	3571	0	actin filament-associated protein 1-like 1 [Bos taurus]	gi|742166674|ref|XM_010850513.1|	3540	0	PREDICTED: Bison bison bison actin filament associated protein 1-like 1 (AFAP1L1), transcript variant X2, mRNA	A6QQV9	1380	0	Actin filament-associated protein 1-like 1	.	.	.	.	pfam00169	PH	PH domain. PH stands for pleckstrin homology.	.	GO:0030054|cell junction;GO:0005737|cytoplasm;GO:0071437|invadopodium;GO:0002102|podosome;	.	.	.
gene10417	10451	17256	17441	15364.7	6322	7239	6932	6563.08	2.34108	1.22717	2.44919e-09	8.87902e-08	up	yes	PDGFRB	protein_coding	chrNC_037334.1:61473641-61511258:-	gi|741934098|ref|XP_010805768.1|	5488	0	PREDICTED: platelet-derived growth factor receptor beta isoform X1 [Bos taurus]	gi|982932324|ref|XM_010807466.2|	5775	0	PREDICTED: Bos taurus platelet derived growth factor receptor beta (PDGFRB), transcript variant X1, mRNA	Q6QNF3	1928	0	Platelet-derived growth factor receptor beta	.	.	.	.	pfam07714	Pkinase_Tyr	Protein tyrosine kinase.	GO:0016477|cell migration;GO:0060981|cell migration involved in coronary angiogenesis;GO:0035441|cell migration involved in vasculogenesis;GO:0006935|chemotaxis;GO:0018108|peptidyl-tyrosine phosphorylation;GO:0046488|phosphatidylinositol metabolic process;GO:0048015|phosphatidylinositol-mediated signaling;GO:0048008|platelet-derived growth factor receptor signaling pathway;GO:0008284|positive reg…	GO:0016324|apical plasma membrane;GO:0005737|cytoplasm;GO:0031410|cytoplasmic vesicle;GO:0016021|integral component of membrane;GO:0031226|intrinsic component of plasma membrane;GO:0043202|lysosomal lumen;GO:0005634|nucleus;GO:0005886|plasma membrane;	GO:0005524|ATP binding;GO:0005019|platelet-derived growth factor beta-receptor activity;	K05089	PDGFRB; platelet-derived growth factor receptor beta [EC:2.7.10.1]
gene10433	1916	1346	1363	1618.98	437	540	533	482.073	3.35836	1.74776	1.65206e-13	1.06584e-11	up	yes	SYNPO	protein_coding	chrNC_037334.1:61971828-62028913:+	gi|982932338|ref|XP_015327788.1|	4395	0	PREDICTED: synaptopodin isoform X1 [Bos taurus]	gi|982932337|ref|XM_015472302.1|	5693	0	PREDICTED: Bos taurus synaptopodin (SYNPO), transcript variant X1, mRNA	Q8N3V7	1282	0	Synaptopodin	.	.	.	.	pfam03251	Tymo_45kd_70kd	Tymovirus 45/70Kd protein. Tymoviruses are single stranded RNA viruses. This family includes a protein of unknown function that has been named based on its molecular weight. Tymoviruses such as the ononis yellow mosaic tymovirus encode only three proteins. Of these two are overlapping this protein overlaps a larger ORF that is thought to be the polymerase.	GO:0032233|positive regulation of actin filament bundle assembly;GO:0048169|regulation of long-term neuronal synaptic plasticity;GO:0051492|regulation of stress fiber assembly;GO:0008542|visual learning;	GO:0015629|actin cytoskeleton;GO:0005923|bicellular tight junction;GO:0043197|dendritic spine;GO:0005634|nucleus;GO:0043204|perikaryon;GO:0014069|postsynaptic density;GO:0045211|postsynaptic membrane;GO:0097444|spine apparatus;GO:0030018|Z disc;	GO:0003779|actin binding;	.	.
gene10443	856	5782	6185	4253.43	63	79	45	60.7426	70.024	6.12978	1.74933e-38	8.38652e-36	up	yes	GPX3	protein_coding	chrNC_037334.1:62284773-62292970:+	gi|742166995|ref|XP_010848894.1|	1114	1e-147	PREDICTED: LOW QUALITY PROTEIN: glutathione peroxidase 3 [Bison bison bison]	gi|156602650|ref|NM_174077.3|	1562	0	Bos taurus glutathione peroxidase 3 (GPX3), mRNA	P37141	433	5e-149	Glutathione peroxidase 3	STM1341	102	3e-24	COG0386	pfam00255	GSHPx	Glutathione peroxidase.	GO:0051289|protein homotetramerization;GO:0006979|response to oxidative stress;	GO:0005615|extracellular space;	GO:0004602|glutathione peroxidase activity;GO:0008430|selenium binding;	K00432	E1.11.1.9; glutathione peroxidase [EC:1.11.1.9]
gene10444	1482	2027	2034	1896.88	543	586	658	569.956	3.32813	1.73471	1.7391e-15	1.3699e-13	up	yes	TNIP1	protein_coding	chrNC_037334.1:62293509-62337815:-	gi|75832120|ref|NP_001019725.2|	2379	0	TNFAIP3-interacting protein 1 [Bos taurus]	gi|402745024|ref|NM_001024554.3|	2534	0	Bos taurus TNFAIP3 interacting protein 1 (TNIP1), mRNA	Q15025	785	0	TNFAIP3-interacting protein 1	.	.	.	.	pfam00038	Filament	Intermediate filament protein.	GO:0071222|cellular response to lipopolysaccharide;GO:0006952|defense response;GO:0009101|glycoprotein biosynthetic process;GO:0006954|inflammatory response;GO:0007159|leukocyte cell-cell adhesion;GO:0085032|modulation by symbiont of host I-kappaB kinase/NF-kappaB cascade;GO:0002755|MyD88-dependent toll-like receptor signaling pathway;GO:0070373|negative regulation of ERK1 and ERK2 cascade;GO:004…	GO:0005737|cytoplasm;GO:0005829|cytosol;GO:0005622|intracellular;GO:0005654|nucleoplasm;	GO:0042802|identical protein binding;GO:0051019|mitogen-activated protein kinase binding;GO:0031593|polyubiquitin binding;	.	.
gene10448	28	45	53	42.8609	13	14	22	15.4274	2.77823	1.47417	0.00498137	0.038886	up	yes	CCDC69	protein_coding	chrNC_037334.1:62434491-62469922:-	gi|151555666|gb|AAI48946.1|	1517	0	CCDC69 protein [Bos taurus]	gi|331028799|ref|NM_001206624.1|	3097	0	Bos taurus coiled-coil domain containing 69 (CCDC69), mRNA	A6QNP9	509	4e-171	Coiled-coil domain-containing protein 69	.	.	.	.	pfam13868	Trichoplein	tumor suppressor, Mitostatin. Trichoplein or mitostatin, was first defined as a meiosis-specific nuclear structural protein. It has since been linked with mitochondrial movement. It is associated with the mitochondrial outer membrane, and over-expression leads to reduction in mitochondrial motility whereas lack of it enhances mitochondrial movement. The activity appears to be mediated through bin…	GO:0051255|spindle midzone assembly;	GO:0005737|cytoplasm;GO:0030496|midbody;GO:0051233|spindle midzone;	.	.	.
gene10454	66	92	92	85.5066	34	46	30	35.5223	2.40712	1.26731	0.00197241	0.018392	up	yes	BERV-K1	protein_coding	chrNC_037334.1:62720849-62722990:+	gi|923206504|ref|NP_001232880.2|	3430	0	RNA export protein-like protein of BERV-K1 [Bos taurus]	gi|923206503|ref|NM_001245951.2|	2118	0	Bos taurus RNA export protein-like protein of BERV-K1 (BERV-K1), mRNA	P03374	249	2e-70	Envelope glycoprotein gp70	.	.	.	.	pfam00517	GP41	Retroviral envelope protein. This family includes envelope protein from a variety of retroviruses. It includes the GP41 subunit of the envelope protein complex from human and simian immunodeficiency viruses (HIV and SIV) which mediate membrane fusion during viral entry. The family also includes bovine immunodeficiency virus, feline immunodeficiency virus and Equine infectious anaemia (EIAV). The …	GO:0019064|fusion of virus membrane with host plasma membrane;GO:0019062|virion attachment to host cell;	GO:0020002|host cell plasma membrane;GO:0016021|integral component of membrane;GO:0019031|viral envelope;GO:0055036|virion membrane;	GO:0005198|structural molecule activity;	.	.
gene10455	625298	408232	375930	495369	118072	142653	148174	130381	3.79939	1.92577	1.44511e-08	4.57142e-07	up	yes	SPARC	protein_coding	chrNC_037334.1:62874464-62897210:-	gi|119582071|gb|EAW61667.1|	1434	0	secreted protein, acidic, cysteine-rich (osteonectin), isoform CRA_a [Homo sapiens]	gi|77567784|gb|BC107529.1|	2133	0	Bos taurus secreted protein, acidic, cysteine-rich (osteonectin), mRNA (cDNA clone MGC:128090 IMAGE:7988424), complete cds	Q5R767	547	0	SPARC	.	.	.	.	pfam10591	SPARC_Ca_bdg	Secreted protein acidic and rich in cysteine Ca binding region. The SPARC_Ca_bdg domain of Secreted Protein Acidic and Rich in Cysteine is responsible for the anti-spreading activity of human urothelial cells. It is rich in alpha-helices. This extracellular calcium-binding domain contains two EF-hands that each coordinates one Ca2+ ion, forming a helix-loop-helix structure that not only drives th…	GO:0007165|signal transduction;	GO:0005604|basement membrane;GO:0005615|extracellular space;	GO:0005509|calcium ion binding;GO:0005518|collagen binding;GO:0050840|extracellular matrix binding;	.	.
gene10464	1403	811	810	1066.48	435	479	650	494.964	2.15466	1.10746	2.46385e-05	0.000410731	up	yes	GRIA1	protein_coding	chrNC_037334.1:64771811-65120623:+	gi|985482170|ref|NP_001306365.1|	4649	0	glutamate receptor 1 precursor [Macaca fascicularis]	gi|982932475|ref|XM_002689318.5|	5672	0	PREDICTED: Bos taurus glutamate receptor, ionotropic, AMPA 1 (GRIA1), transcript variant X1, mRNA	Q38PU8	1793	0	Glutamate receptor 1	.	.	.	.	pfam00060	Lig_chan	Ligand-gated ion channel. This family includes the four transmembrane regions of the ionotropic glutamate receptors and NMDA receptors.	.	GO:0032281|AMPA glutamate receptor complex;GO:0030054|cell junction;GO:0030425|dendrite;GO:0043197|dendritic spine;GO:0031901|early endosome membrane;GO:0005789|endoplasmic reticulum membrane;GO:0014069|postsynaptic density;GO:0045211|postsynaptic membrane;GO:0055038|recycling endosome membrane;	GO:0004971|AMPA glutamate receptor activity;GO:0005234|extracellular-glutamate-gated ion channel activity;	K05197	GRIA1; glutamate receptor 1
gene10471	2910	3860	3578	3547.15	1367	1592	1967	1562.13	2.27071	1.18314	1.22031e-08	3.91824e-07	up	yes	GALNT10	protein_coding	chrNC_037334.1:65477849-65703950:+	gi|803285624|ref|XP_012002457.1|	3069	0	PREDICTED: polypeptide N-acetylgalactosaminyltransferase 10 isoform X2 [Ovis aries musimon]	gi|742226350|ref|XM_010829397.1|	5436	0	PREDICTED: Bison bison bison polypeptide N-acetylgalactosaminyltransferase 10 (GALNT10), mRNA	Q86SR1	1142	0	Polypeptide N-acetylgalactosaminyltransferase 10	.	.	.	.	pfam00535	Glycos_transf_2	Glycosyl transferase family 2. Diverse family, transferring sugar from UDP-glucose, UDP-N-acetyl- galactosamine, GDP-mannose or CDP-abequose, to a range of substrates including cellulose, dolichol phosphate and teichoic acids.	GO:0016266|O-glycan processing;GO:0006493|protein O-linked glycosylation;	GO:0000139|Golgi membrane;GO:0016021|integral component of membrane;	GO:0030246|carbohydrate binding;GO:0046872|metal ion binding;GO:0004653|polypeptide N-acetylgalactosaminyltransferase activity;	K00710	GALNT; polypeptide N-acetylgalactosaminyltransferase [EC:2.4.1.41]
gene10489	4390	3979	3400	4090.3	621	748	784	686.334	5.95963	2.57522	3.66842e-34	1.21434e-31	up	yes	SGCD	protein_coding	chrNC_037334.1:66907514-68019302:+	gi|562874610|ref|XP_006165156.1|	1445	0	PREDICTED: delta-sarcoglycan isoform X1 [Tupaia chinensis]	gi|982932495|ref|XM_010807542.2|	3834	0	PREDICTED: Bos taurus sarcoglycan delta (SGCD), transcript variant X2, mRNA	Q92629	547	0	Delta-sarcoglycan	.	.	.	.	pfam04790	Sarcoglycan_1	Sarcoglycan complex subunit protein. The dystrophin glycoprotein complex (DGC) is a membrane-spanning complex that links the interior cytoskeleton to the extracellular matrix in muscle. The sarcoglycan complex is a subcomplex within the DGC and is composed of several muscle-specific, transmembrane proteins (alpha-, beta-, gamma-, delta- and zeta-sarcoglycan). The sarcoglycans are asparagine-linke…	GO:0048738|cardiac muscle tissue development;GO:0060047|heart contraction;GO:0061024|membrane organization;GO:0055001|muscle cell development;GO:0007517|muscle organ development;	GO:0005737|cytoplasm;GO:0005856|cytoskeleton;GO:0016010|dystrophin-associated glycoprotein complex;GO:0016021|integral component of membrane;GO:0005886|plasma membrane;GO:0016012|sarcoglycan complex;GO:0042383|sarcolemma;	.	K12563	SGCD; delta-sarcoglycan
gene10490	12	11	19	14.4596	81	79	65	72.7569	0.198738	-2.33106	8.38101e-06	0.000153823	down	yes	LOC112447464	pseudogene	chrNC_037334.1:66986065-66987945:+	gi|1263081|gb|AAC52010.1|	515	6e-116	mariner transposase [Homo sapiens]	gi|850483104|gb|CP011890.1|	1023	0	Ovis canadensis canadensis isolate 43U chromosome 5 sequence	Q53H47	187	2e-110	Histone-lysine N-methyltransferase SETMAR	.	.	.	.	pfam01359	Transposase_1	Transposase (partial DDE domain). This family includes the mariner transposase.	GO:0008283|cell proliferation;GO:0000737|DNA catabolic process, endonucleolytic;GO:0000729|DNA double-strand break processing;GO:0015074|DNA integration;GO:0006303|double-strand break repair via nonhomologous end joining;GO:0097676|histone H3-K36 dimethylation;GO:0010452|histone H3-K36 methylation;GO:0051568|histone H3-K4 methylation;GO:0044774|mitotic DNA integrity checkpoint;GO:0071157|negative…	GO:0005730|nucleolus;GO:0005634|nucleus;GO:0035861|site of double-strand break;	GO:0003677|DNA binding;GO:0044547|DNA topoisomerase binding;GO:0003690|double-stranded DNA binding;GO:0004519|endonuclease activity;GO:0046975|histone methyltransferase activity (H3-K36 specific);GO:0042800|histone methyltransferase activity (H3-K4 specific);GO:0042803|protein homodimerization activity;GO:0003697|single-stranded DNA binding;GO:0000014|single-stranded DNA endodeoxyribonuclease act…	K11433	SETMAR; histone-lysine N-methyltransferase SETMAR [EC:2.1.1.43]
gene10512	628	236	245	397.209	145	155	212	162.122	2.45007	1.29282	5.39584e-05	0.000824831	up	yes	NIPAL4	protein_coding	chrNC_037334.1:69101506-69117389:+	gi|742184418|ref|XP_010853646.1|	2174	0	PREDICTED: LOW QUALITY PROTEIN: magnesium transporter NIPA4 [Bison bison bison]	gi|982985675|ref|XM_015464357.1|	3572	0	PREDICTED: Bos taurus NIPA like domain containing 4 (NIPAL4), mRNA	Q0D2K0	684	0	Magnesium transporter NIPA4	.	.	.	.	pfam05653	Mg_trans_NIPA	Magnesium transporter NIPA. NIPA (nonimprinted in Prader-Willi/Angelman syndrome) is a family of integral membrane proteins which function as magnesium transporters.	GO:0015693|magnesium ion transport;	GO:0016021|integral component of membrane;GO:0016020|membrane;	GO:0015095|magnesium ion transmembrane transporter activity;	.	.
gene10532	19	3	3	9.21093	0	0	0	0	Inf	Inf	0.000146866	0.0019989	up	yes	ADRA1B	protein_coding	chrNC_037334.1:71501019-71562030:+	gi|300798649|ref|NP_001178068.1|	2383	0	alpha-1B adrenergic receptor [Bos taurus]	gi|300798648|ref|NM_001191139.1|	1733	0	Bos taurus adrenoceptor alpha 1B (ADRA1B), mRNA	P35368	893	0	Alpha-1B adrenergic receptor	.	.	.	.	pfam00001	7tm_1	7 transmembrane receptor (rhodopsin family). This family contains, amongst other G-protein-coupled receptors (GCPRs), members of the opsin family, which have been considered to be typical members of the rhodopsin superfamily. They share several motifs, mainly the seven transmembrane helices, GCPRs of the rhodopsin superfamily. All opsins bind a chromophore, such as 11-cis-retinal. The function of…	GO:0071880|adenylate cyclase-activating adrenergic receptor signaling pathway;GO:0007188|adenylate cyclase-modulating G-protein coupled receptor signaling pathway;GO:0008283|cell proliferation;GO:0007267|cell-cell signaling;GO:0007186|G-protein coupled receptor signaling pathway;GO:0042593|glucose homeostasis;GO:0035556|intracellular signal transduction;GO:0007275|multicellular organismal develop…	GO:0005901|caveola;GO:0005737|cytoplasm;GO:0005887|integral component of plasma membrane;GO:0031965|nuclear membrane;GO:0005634|nucleus;GO:0005886|plasma membrane;	GO:0004937|alpha1-adrenergic receptor activity;GO:0046982|protein heterodimerization activity;	K04136	ADRA1B; adrenergic receptor alpha-1B
gene10546	76	55	44	61.3783	372	323	667	426.796	0.143812	-2.79775	7.38677e-11	3.37268e-09	down	yes	PTTG1	protein_coding	chrNC_037334.1:72005966-72013593:+	gi|77735573|ref|NP_001029482.1|	1039	6e-141	securin [Bos taurus]	gi|741881261|ref|XM_010798067.1|	740	0	PREDICTED: Bos taurus pituitary tumor-transforming 1 (PTTG1), transcript variant X2, mRNA	Q3SZY3	404	2e-142	Securin	.	.	.	.	pfam04856	Securin	Securin sister-chromatid separation inhibitor. Securin is also known as pituitary tumor-transforming gene product. Over-expression of securin is associated with a number of tumors, and it has been proposed that this may be due to erroneous chromatid separation leading to chromosome gain or loss.	GO:0051301|cell division;GO:0051276|chromosome organization;GO:0006281|DNA repair;GO:0045143|homologous chromosome segregation;GO:2000816|negative regulation of mitotic sister chromatid separation;GO:0006355|regulation of transcription, DNA-templated;	GO:0005737|cytoplasm;GO:0005634|nucleus;	GO:0030414|peptidase inhibitor activity;GO:0017124|SH3 domain binding;	K06635	PTTG; securin
gene10565	534	570	415	525.73	2068	1594	4239	2458.94	0.213804	-2.22564	5.12456e-14	3.53582e-12	down	yes	HMMR	protein_coding	chrNC_037334.1:75136834-75170625:+	gi|331028788|ref|NP_001193550.1|	3203	0	hyaluronan mediated motility receptor [Bos taurus]	gi|331028787|ref|NM_001206621.1|	3426	0	Bos taurus hyaluronan mediated motility receptor (HMMR), mRNA	O75330	1031	0	Hyaluronan mediated motility receptor	.	.	.	.	pfam01576	Myosin_tail_1	Myosin tail. The myosin molecule is a multi-subunit complex made up of two heavy chains and four light chains it is a fundamental contractile protein found in all eukaryote cell types. This family consists of the coiled-coil myosin heavy chain tail region. The coiled-coil is composed of the tail from two molecules of myosin. These can then assemble into the macromolecular thick filament. The coil…	GO:0030214|hyaluronan catabolic process;GO:0010389|regulation of G2/M transition of mitotic cell cycle;	GO:0009986|cell surface;GO:0005813|centrosome;GO:0005829|cytosol;GO:0016020|membrane;GO:0015630|microtubule cytoskeleton;GO:0005886|plasma membrane;	GO:0005540|hyaluronic acid binding;	K06267	HMMR, RHAMM; hyaluronan-mediated motility receptor
gene10578	39	22	33	32.9688	8	4	8	6.39428	5.15599	2.36625	0.000155201	0.00209789	up	yes	TENM2	protein_coding	chrNC_037334.1:79812712-80302321:+	gi|965795218|ref|XP_014944929.1|	13227	0	PREDICTED: teneurin-2 isoform X4 [Ovis aries musimon]	gi|594083136|ref|XM_006065092.1|	8898	0	PREDICTED: Bubalus bubalis teneurin transmembrane protein 2 (TENM2), transcript variant X2, mRNA	Q9NT68	5037	0	Teneurin-2	.	.	.	.	pfam06484	Ten_N	Teneurin Intracellular Region. This family is found in the intracellular N-terminal region of the Teneurin family of proteins. These proteins are 'pair-rule' genes and are involved in tissue patterning, specifically probably neural patterning. The intracellular domain is cleaved in response to homophilic interaction of the extracellular domain, and translocates to the nucleus. Here it probably ca…	GO:0007411|axon guidance;GO:0035584|calcium-mediated signaling using intracellular calcium source;GO:0000902|cell morphogenesis;GO:0098609|cell-cell adhesion;GO:0007157|heterophilic cell-cell adhesion via plasma membrane cell adhesion molecules;GO:0000122|negative regulation of transcription from RNA polymerase II promoter;GO:0048666|neuron development;GO:0051491|positive regulation of filopodium…	GO:0030054|cell junction;GO:0005911|cell-cell junction;GO:0030425|dendrite;GO:0043197|dendritic spine;GO:0005783|endoplasmic reticulum;GO:0030175|filopodium;GO:0005794|Golgi apparatus;GO:0030426|growth cone;GO:0005887|integral component of plasma membrane;GO:0005622|intracellular;GO:0043005|neuron projection;GO:0005634|nucleus;GO:0005886|plasma membrane;GO:0016605|PML body;GO:0045211|postsynaptic…	GO:0005509|calcium ion binding;GO:0050839|cell adhesion molecule binding;GO:0046982|protein heterodimerization activity;GO:0042803|protein homodimerization activity;GO:0005102|receptor binding;	.	.
gene10580	478	304	289	376.621	1144	1080	1836	1279.17	0.294427	-1.76402	6.04749e-07	1.42506e-05	down	yes	WWC1	protein_coding	chrNC_037334.1:80336574-80494274:+	gi|297477498|ref|XP_002689411.1|	4915	0	PREDICTED: protein KIBRA [Bos taurus]	gi|982985723|ref|XM_015464369.1|	4135	0	PREDICTED: Bos taurus WW and C2 domain containing 1 (WWC1), mRNA	Q8IX03	1803	0	Protein KIBRA	SPBC16E9.11c	70.9	2e-11	COG5021	pfam00397	WW	WW domain. The WW domain is a protein module with two highly conserved tryptophans that binds proline-rich peptide motifs in vitro.	GO:0016477|cell migration;GO:0030010|establishment of cell polarity;GO:0035329|hippo signaling;GO:0035331|negative regulation of hippo signaling;GO:0046621|negative regulation of organ growth;GO:0000122|negative regulation of transcription from RNA polymerase II promoter;GO:0043410|positive regulation of MAPK cascade;GO:0007221|positive regulation of transcription of Notch receptor target;GO:0035…	GO:0005737|cytoplasm;GO:0005829|cytosol;GO:0005634|nucleus;GO:0048471|perinuclear region of cytoplasm;GO:0032991|macromolecular complex;GO:0032587|ruffle membrane;	GO:0019900|kinase binding;GO:0032947|protein complex scaffold;GO:0003713|transcription coactivator activity;	K16685	WWC1; protein KIBRA
gene10592	242	57	41	124.304	15	21	13	15.8352	7.84983	2.97266	1.31017e-10	5.80106e-09	up	yes	RASGRF2	protein_coding	chrNC_037334.1:80980635-81246046:+	gi|594083173|ref|XP_006065172.1|	6329	0	PREDICTED: ras-specific guanine nucleotide-releasing factor 2 isoform X1 [Bubalus bubalis]	gi|982985726|ref|XM_015464370.1|	7930	0	PREDICTED: Bos taurus Ras protein specific guanine nucleotide releasing factor 2 (RASGRF2), mRNA	O14827	2385	0	Ras-specific guanine nucleotide-releasing factor 2	.	.	.	.	pfam00617	RasGEF	RasGEF domain. Guanine nucleotide exchange factor for Ras-like small GTPases.	GO:0007186|G-protein coupled receptor signaling pathway;GO:0000165|MAPK cascade;GO:0043065|positive regulation of apoptotic process;GO:0035023|regulation of Rho protein signal transduction;GO:0051056|regulation of small GTPase mediated signal transduction;GO:0034976|response to endoplasmic reticulum stress;GO:0007264|small GTPase mediated signal transduction;	GO:0005829|cytosol;GO:0005783|endoplasmic reticulum;GO:0005789|endoplasmic reticulum membrane;GO:0005886|plasma membrane;	GO:0005516|calmodulin binding;GO:0005085|guanyl-nucleotide exchange factor activity;GO:0005088|Ras guanyl-nucleotide exchange factor activity;GO:0005089|Rho guanyl-nucleotide exchange factor activity;	K12326	RASGRF2; Ras-specific guanine nucleotide-releasing factor 2
gene1060	45	18	45	37.9717	11	10	20	12.8467	2.95575	1.56353	0.00584739	0.0441108	up	yes	SPSB4	protein_coding	chrNC_037328.1:127831472-127918142:-	gi|300797205|ref|NP_001179266.1|	1430	0	SPRY domain-containing SOCS box protein 4 [Bos taurus]	gi|528937735|ref|XM_005201867.1|	2948	0	PREDICTED: Bos taurus splA/ryanodine receptor domain and SOCS box containing 4 (SPSB4), transcript variant X1, mRNA	Q96A44	543	0	SPRY domain-containing SOCS box protein 4	.	.	.	.	pfam00622	SPRY	SPRY domain. SPRY Domain is named from SPla and the RYanodine Receptor. Domain of unknown function. Distant homologues are domains in butyrophilin/marenostrin/pyrin homologues.	GO:0035556|intracellular signal transduction;GO:0043687|post-translational protein modification;GO:0016567|protein ubiquitination;	GO:0005829|cytosol;	.	K10343	SPSB1_4, SSB1, SSB4; SPRY domain-containing SOCS box protein 1/4
gene10613	4673	3310	3318	3955.25	1305	1245	1554	1308.45	3.02284	1.5959	2.82988e-13	1.77225e-11	up	yes	EDIL3	protein_coding	chrNC_037334.1:83843439-84324056:-	gi|358413303|ref|XP_618255.4|	2605	0	PREDICTED: EGF-like repeat and discoidin I-like domain-containing protein 3 isoform X1 [Bos taurus]	gi|982985732|ref|XM_618255.8|	4920	0	PREDICTED: Bos taurus EGF like repeats and discoidin domains 3 (EDIL3), transcript variant X1, mRNA	O43854	981	0	EGF-like repeat and discoidin I-like domain-containing protein 3	.	.	.	.	pfam00754	F5_F8_type_C	F5/8 type C domain. This domain is also known as the discoidin (DS) domain family.	GO:0007155|cell adhesion;GO:0007275|multicellular organismal development;GO:0010811|positive regulation of cell-substrate adhesion;	GO:0070062|extracellular exosome;GO:1903561|extracellular vesicle;	GO:0005509|calcium ion binding;GO:0005178|integrin binding;	.	.
gene10636	1367	1730	1647	1628.2	289	333	411	327.696	4.96863	2.31285	3.40834e-24	5.85014e-22	up	yes	MEF2C	protein_coding	chrNC_037334.1:88246676-88425829:-	gi|742237277|ref|XP_010830210.1|	2334	0	PREDICTED: myocyte-specific enhancer factor 2C isoform X2 [Bison bison bison]	gi|742237276|ref|XM_010831908.1|	6148	0	PREDICTED: Bison bison bison myocyte enhancer factor 2C (MEF2C), transcript variant X6, mRNA	A4UTP7	863	0	Myocyte-specific enhancer factor 2C	YPL089c	93.2	4e-18	COG5068	pfam12347	HJURP_C	Holliday junction regulator protein family C-terminal repeat. Although this family is conserved in the Holliday junction regulator, HJURP, proteins in higher eukaryotes, alongside an Scm3, pfam10384, family, its exact function is not known. The C-terminal region of Scm3 proteins has been evolving rapidly, and this short repeat at the C-terminal end can be present in up to two copies in the higher…	GO:0001782|B cell homeostasis;GO:0042100|B cell proliferation;GO:0050853|B cell receptor signaling pathway;GO:0001568|blood vessel development;GO:0001974|blood vessel remodeling;GO:0003211|cardiac ventricle formation;GO:0035051|cardiocyte differentiation;GO:0071277|cellular response to calcium ion;GO:0035690|cellular response to drug;GO:0071498|cellular response to fluid shear stress;GO:0071222|c…	GO:0005737|cytoplasm;GO:0016607|nuclear speck;GO:0005634|nucleus;GO:0032991|macromolecular complex;GO:0016528|sarcoplasm;	GO:0003677|DNA binding;GO:0003700|transcription factor activity, sequence-specific DNA binding;GO:0046983|protein dimerization activity;GO:0000977|RNA polymerase II regulatory region sequence-specific DNA binding;GO:0000981|RNA polymerase II transcription factor activity, sequence-specific DNA binding;GO:0000983|transcription factor activity, RNA polymerase II core promoter sequence-specific;GO:0…	K04454	MEF2C; MADS-box transcription enhancer factor 2C
gene10672	61	157	111	110.886	25	18	33	24.0772	4.60543	2.20333	1.05677e-07	2.90074e-06	up	yes	ARSK	protein_coding	chrNC_037334.1:94867668-94922552:+	gi|982932696|ref|XP_015327850.1|	2341	0	PREDICTED: arylsulfatase K isoform X1 [Bos taurus]	gi|982932695|ref|XM_015472364.1|	1429	0	PREDICTED: Bos taurus arylsulfatase family member K (ARSK), transcript variant X1, mRNA	Q148F3	894	0	Arylsulfatase K	PA0031	129	2e-31	COG3119	pfam00884	Sulfatase	Sulfatase.	GO:0008152|metabolic process;	GO:0005576|extracellular region;	GO:0046872|metal ion binding;GO:0008484|sulfuric ester hydrolase activity;	.	.
gene10686	2229	2739	2271	2490.17	921	1115	1238	1041.33	2.39134	1.25782	2.84216e-09	1.02237e-07	up	yes	ERAP1	protein_coding	chrNC_037334.1:96168784-96204163:-	gi|741934663|ref|XP_010805927.1|	4977	0	PREDICTED: endoplasmic reticulum aminopeptidase 1 isoform X1 [Bos taurus]	gi|156120652|ref|NM_001102003.1|	3062	0	Bos taurus endoplasmic reticulum aminopeptidase 1 (ERAP1), mRNA	Q9NZ08	1686	0	Endoplasmic reticulum aminopeptidase 1	SPBC1921.05	431	1e-132	COG0308	pfam01433	Peptidase_M1	Peptidase family M1. Members of this family are aminopeptidases. The members differ widely in specificity, hydrolysing acidic, basic or neutral N-terminal residues. This family includes leukotriene-A4 hydrolase, this enzyme also has an aminopeptidase activity.	GO:0002250|adaptive immune response;GO:0001525|angiogenesis;GO:0019885|antigen processing and presentation of endogenous peptide antigen via MHC class I;GO:0002474|antigen processing and presentation of peptide antigen via MHC class I;GO:0007267|cell-cell signaling;GO:0045444|fat cell differentiation;GO:0006509|membrane protein ectodomain proteolysis;GO:0043171|peptide catabolic process;GO:004576…	GO:0005829|cytosol;GO:0005783|endoplasmic reticulum;GO:0005788|endoplasmic reticulum lumen;GO:0005789|endoplasmic reticulum membrane;GO:0070062|extracellular exosome;GO:0005576|extracellular region;GO:0005615|extracellular space;GO:0016021|integral component of membrane;GO:0016020|membrane;GO:0005886|plasma membrane;	GO:0004177|aminopeptidase activity;GO:0004175|endopeptidase activity;GO:0005151|interleukin-1, Type II receptor binding;GO:0005138|interleukin-6 receptor binding;GO:0070006|metalloaminopeptidase activity;GO:0008235|metalloexopeptidase activity;GO:0042277|peptide binding;GO:0008270|zinc ion binding;	K09604	ARTS1; adipocyte-derived leucine aminopeptidase [EC:3.4.11.-]
gene10687	556	731	733	692.114	214	234	292	234.996	2.94522	1.55838	5.51109e-10	2.22735e-08	up	yes	ERAP2	protein_coding	chrNC_037334.1:96304223-96357020:+	gi|164420777|ref|NP_001069096.2|	5130	0	endoplasmic reticulum aminopeptidase 2 [Bos taurus]	gi|164420776|ref|NM_001075628.2|	4016	0	Bos taurus endoplasmic reticulum aminopeptidase 2 (ERAP2), mRNA	A6QPT7	1980	0	Endoplasmic reticulum aminopeptidase 2	YKL157w	412	3e-122	COG0308	pfam01433	Peptidase_M1	Peptidase family M1. Members of this family are aminopeptidases. The members differ widely in specificity, hydrolysing acidic, basic or neutral N-terminal residues. This family includes leukotriene-A4 hydrolase, this enzyme also has an aminopeptidase activity.	GO:0002250|adaptive immune response;GO:0019885|antigen processing and presentation of endogenous peptide antigen via MHC class I;GO:0007267|cell-cell signaling;GO:0043171|peptide catabolic process;GO:0006508|proteolysis;GO:0008217|regulation of blood pressure;GO:0007165|signal transduction;	GO:0005737|cytoplasm;GO:0005789|endoplasmic reticulum membrane;GO:0016021|integral component of membrane;GO:0005886|plasma membrane;	GO:0070006|metalloaminopeptidase activity;GO:0042277|peptide binding;GO:0008270|zinc ion binding;	K13723	ERAP2; endoplasmic reticulum aminopeptidase 2 [EC:3.4.11.-]
gene10806	369	528	482	471.654	1074	1091	2309	1394.02	0.338341	-1.56345	1.54221e-07	4.06471e-06	down	yes	HMGB2	protein_coding	chrNC_037335.1:5735150-5737485:-	gi|965920960|ref|XP_014948765.1|	890	3e-116	PREDICTED: high mobility group protein B2 [Ovis aries]	gi|83035094|ref|NM_001037616.1|	1147	0	Bos taurus high mobility group box 2 (HMGB2), mRNA	P26583	347	1e-117	High mobility group protein B2	YPR052c	65.9	2e-12	COG5648	pfam09011	HMG_box_2	HMG-box domain. This short 71 residue domain is an HMG-box domain. HMG-box domains mediate re-modelling of chromatin-structure. Mammalian HMG-box proteins are of two types: those that are non-sequence-specific DNA-binding proteins with two HMG-box domains and a long highly acidic C-tail; and a diverse group of sequence-specific transcription factor-proteins with either a single HMG-box or up to s…	GO:0006309|apoptotic DNA fragmentation;GO:0060326|cell chemotaxis;GO:0071222|cellular response to lipopolysaccharide;GO:0006325|chromatin organization;GO:0050829|defense response to Gram-negative bacterium;GO:0050830|defense response to Gram-positive bacterium;GO:0032392|DNA geometric change;GO:0051103|DNA ligation involved in DNA repair;GO:0006265|DNA topological change;GO:0002437|inflammatory r…	GO:0005623|cell;GO:0000793|condensed chromosome;GO:0005737|cytoplasm;GO:0005615|extracellular space;GO:0000790|nuclear chromatin;GO:0005730|nucleolus;GO:0005654|nucleoplasm;GO:0005634|nucleus;GO:0048471|perinuclear region of cytoplasm;GO:0032991|macromolecular complex;	GO:0042056|chemoattractant activity;GO:0003684|damaged DNA binding;GO:0003677|DNA binding;GO:0003700|transcription factor activity, sequence-specific DNA binding;GO:0008301|DNA binding, bending;GO:0003690|double-stranded DNA binding;GO:0008144|drug binding;GO:0001158|enhancer sequence-specific DNA binding;GO:0000400|four-way junction DNA binding;GO:0044378|non-sequence-specific DNA binding, bendi…	K11295	HMGB2; high mobility group protein B2
gene10818	15	53	66	44.8211	1199	1092	1165	1109.82	0.0403858	-4.63001	5.51761e-18	5.5188e-16	down	yes	HPGD	protein_coding	chrNC_037335.1:6787672-6824508:-	gi|742119673|ref|XP_010838562.1|	1338	8e-177	PREDICTED: 15-hydroxyprostaglandin dehydrogenase [NAD(+)] [Bison bison bison]	gi|402692949|ref|NM_001034419.2|	2406	0	Bos taurus hydroxyprostaglandin dehydrogenase 15-(NAD) (HPGD), mRNA	Q3T0C2	517	3e-177	15-hydroxyprostaglandin dehydrogenase [NAD(+)]	PAB1085	116	7e-28	COG1028	pfam00106	adh_short	short chain dehydrogenase. This family contains a wide variety of dehydrogenases.	GO:0097070|ductus arteriosus closure;GO:0007565|female pregnancy;GO:0045786|negative regulation of cell cycle;GO:0030728|ovulation;GO:0007567|parturition;GO:0006693|prostaglandin metabolic process;GO:0070493|thrombin receptor signaling pathway;GO:0007179|transforming growth factor beta receptor signaling pathway;	GO:0005737|cytoplasm;	GO:0016404|15-hydroxyprostaglandin dehydrogenase (NAD+) activity;GO:0003824|catalytic activity;GO:0051287|NAD binding;GO:0070403|NAD+ binding;GO:0004957|prostaglandin E receptor activity;	K00069	HPGD; 15-hydroxyprostaglandin dehydrogenase (NAD) [EC:1.1.1.141]
gene10831	36373	46054	42558	42907.9	13736	16304	15860	14677.3	2.92342	1.54766	4.01151e-12	2.1617e-10	up	yes	CTSB	protein_coding	chrNC_037335.1:7566077-7587043:+	gi|27806671|ref|NP_776456.1|	1264	5e-161	cathepsin B precursor [Bos taurus]	gi|34849950|gb|AC107065.5|	1345	0	Bos taurus clone rp42-513g13, complete sequence	P07688	491	2e-162	Cathepsin B	.	.	.	.	pfam00112	Peptidase_C1	Papain family cysteine protease.	GO:0097067|cellular response to thyroid hormone stimulus;GO:0030574|collagen catabolic process;GO:0046697|decidualization;GO:0030855|epithelial cell differentiation;GO:0051603|proteolysis involved in cellular protein catabolic process;GO:0050790|regulation of catalytic activity;GO:0046718|viral entry into host cell;	GO:0005615|extracellular space;GO:0005764|lysosome;GO:0042470|melanosome;GO:0005730|nucleolus;GO:0048471|perinuclear region of cytoplasm;	GO:0005518|collagen binding;GO:0004197|cysteine-type endopeptidase activity;GO:0043394|proteoglycan binding;	K01363	CTSB; cathepsin B [EC:3.4.22.1]
gene10861	814	1198	1109	1066.42	434	468	586	472.657	2.25623	1.17391	3.31328e-07	8.16023e-06	up	yes	FZD3	protein_coding	chrNC_037335.1:10140657-10238558:-	gi|300794363|ref|NP_001179893.1|	3506	0	frizzled-3 precursor [Bos taurus]	gi|850477813|gb|CP011887.1|	4477	0	Ovis canadensis canadensis isolate 43U chromosome 2 sequence	Q9NPG1	1333	0	Frizzled-3	.	.	.	.	pfam01534	Frizzled	Frizzled/Smoothened family membrane region. This family contains the membrane spanning region of frizzled and smoothened receptors. This membrane region is predicted to contain seven transmembrane alpha helices. Proteins related to Drosophila frizzled are receptors for Wnt (mediating the beta-catenin signalling pathway), but also the planar cell polarity (PCP) pathway and the Wnt/calcium pathway.…	GO:0060070|canonical Wnt signaling pathway;GO:0033278|cell proliferation in midbrain;GO:0071679|commissural neuron axon guidance;GO:0001736|establishment of planar polarity;GO:0001942|hair follicle development;GO:0042472|inner ear morphogenesis;GO:1904693|midbrain morphogenesis;GO:1900118|negative regulation of execution phase of apoptosis;GO:0045976|negative regulation of mitotic cell cycle, emb…	GO:0016324|apical plasma membrane;GO:0030424|axon;GO:0009986|cell surface;GO:0005737|cytoplasm;GO:0030425|dendrite;GO:0032433|filopodium tip;GO:0016021|integral component of membrane;GO:0016328|lateral plasma membrane;GO:0043025|neuronal cell body;GO:0005886|plasma membrane;GO:0048786|presynaptic active zone;	GO:0004930|G-protein coupled receptor activity;GO:0030165|PDZ domain binding;GO:0042813|Wnt-activated receptor activity;GO:0017147|Wnt-protein binding;	K02329	FZD3; frizzled 3
gene10871	0	103	122	73.9019	0	4	3	2.16996	34.0568	5.08987	8.17366e-07	1.86445e-05	up	yes	SCARA5	protein_coding	chrNC_037335.1:10796560-10929735:+	gi|594070166|ref|XP_006058971.1|	2056	0	PREDICTED: LOW QUALITY PROTEIN: nuclear GTPase SLIP-GC [Bubalus bubalis]	gi|156523109|ref|NM_001102499.1|	3783	0	Bos taurus scavenger receptor class A member 5 (SCARA5), mRNA	A5PJQ2	788	0	Scavenger receptor class A member 5	.	.	.	.	pfam00530	SRCR	Scavenger receptor cysteine-rich domain. These domains are disulphide rich extracellular domains. These domains are found in several extracellular receptors and may be involved in protein-protein interactions.	GO:0006879|cellular iron ion homeostasis;GO:0034605|cellular response to heat;GO:0006897|endocytosis;GO:0034755|iron ion transmembrane transport;GO:0070207|protein homotrimerization;	GO:0009986|cell surface;GO:0005887|integral component of plasma membrane;	GO:0070287|ferritin receptor activity;GO:0005044|scavenger receptor activity;	.	.
gene10873	188	261	167	211.5	724	605	1204	795.908	0.265734	-1.91194	1.78751e-10	7.71794e-09	down	yes	PBK	protein_coding	chrNC_037335.1:10953326-10986288:+	gi|156121003|ref|NP_001095648.1|	1616	0	lymphokine-activated killer T-cell-originated protein kinase [Bos taurus]	gi|156121002|ref|NM_001102178.1|	1958	0	Bos taurus PDZ binding kinase (PBK), mRNA	Q96KB5	561	0	Lymphokine-activated killer T-cell-originated protein kinase	.	.	.	.	pfam00069	Pkinase	Protein kinase domain.	GO:0034644|cellular response to UV;GO:0000278|mitotic cell cycle;GO:0050728|negative regulation of inflammatory response;GO:0032435|negative regulation of proteasomal ubiquitin-dependent protein catabolic process;GO:0032873|negative regulation of stress-activated MAPK cascade;	GO:0005634|nucleus;	GO:0005524|ATP binding;GO:0004674|protein serine/threonine kinase activity;	K08865	PBK; PDZ-binding kinase [EC:2.7.12.2]
gene10874	132	102	109	119.562	581	425	1178	679.648	0.175918	-2.50703	6.47082e-14	4.40585e-12	down	yes	ESCO2	protein_coding	chrNC_037335.1:10992673-11020820:-	gi|803015010|ref|XP_004004483.2|	3217	0	PREDICTED: N-acetyltransferase ESCO2 isoform X1 [Ovis aries]	gi|982932957|ref|XM_005209856.3|	3233	0	PREDICTED: Bos taurus establishment of sister chromatid cohesion N-acetyltransferase 2 (ESCO2), transcript variant X1, mRNA	Q56NI9	836	0	N-acetyltransferase ESCO2	.	.	.	.	pfam13880	Acetyltransf_13	ESCO1/2 acetyl-transferase.	GO:0007049|cell cycle;GO:0007059|chromosome segregation;GO:0006302|double-strand break repair;GO:0002244|hematopoietic progenitor cell differentiation;GO:0034421|post-translational protein acetylation;GO:0071168|protein localization to chromatin;GO:0006275|regulation of DNA replication;	GO:0030054|cell junction;GO:0000785|chromatin;GO:0010369|chromocenter;GO:0005694|chromosome;GO:0005794|Golgi apparatus;GO:0031618|nuclear pericentric heterochromatin;GO:0005654|nucleoplasm;GO:0005634|nucleus;GO:0035861|site of double-strand break;GO:0001741|XY body;	GO:0016407|acetyltransferase activity;GO:0004468|lysine N-acetyltransferase activity, acting on acetyl phosphate as donor;GO:0046872|metal ion binding;GO:0008080|N-acetyltransferase activity;	K11268	ESCO, ECO1; N-acetyltransferase [EC:2.3.1.-]
gene10877	1101	5218	5655	3988.23	1043	1217	1750	1264.12	3.15493	1.65761	1.91691e-11	9.36759e-10	up	yes	CLU	protein_coding	chrNC_037335.1:11177014-11194505:+	gi|27806907|ref|NP_776327.1|	2127	0	clusterin preproprotein [Bos taurus]	gi|741934982|ref|XM_010807713.1|	1717	0	PREDICTED: Bos taurus clusterin (CLU), transcript variant X1, mRNA	P17697	823	0	Clusterin	.	.	.	.	pfam01093	Clusterin	Clusterin.	GO:0061077|chaperone-mediated protein folding;GO:0097193|intrinsic apoptotic signaling pathway;GO:1902230|negative regulation of intrinsic apoptotic signaling pathway in response to DNA damage;GO:0032463|negative regulation of protein homooligomerization;GO:0043065|positive regulation of apoptotic process;GO:2001244|positive regulation of intrinsic apoptotic signaling pathway;GO:0051092|positive …	GO:0042583|chromaffin granule;GO:0005829|cytosol;GO:0005783|endoplasmic reticulum;GO:0005615|extracellular space;GO:0031966|mitochondrial membrane;GO:0005634|nucleus;GO:0048471|perinuclear region of cytoplasm;GO:0034366|spherical high-density lipoprotein particle;	GO:0051787|misfolded protein binding;GO:0031625|ubiquitin protein ligase binding;	K17252	CLU; clusterin
gene1089	1	6	2	2.98202	105	82	124	99.0321	0.0301117	-5.05353	3.24579e-10	1.35311e-08	down	yes	ESYT3	protein_coding	chrNC_037328.1:130575560-130664309:-	gi|297471297|ref|XP_002685096.1|	4338	0	PREDICTED: extended synaptotagmin-3 isoform X1 [Bos taurus]	gi|982976728|ref|XM_608622.8|	4357	0	PREDICTED: Bos taurus extended synaptotagmin-like protein 3 (ESYT3), transcript variant X1, mRNA	A0FGR9	1436	0	Extended synaptotagmin-3	SPAPYUK71.03c	69.7	7e-11	COG5038	pfam00168	C2	C2 domain.	GO:0006869|lipid transport;	GO:0005789|endoplasmic reticulum membrane;GO:0031234|extrinsic component of cytoplasmic side of plasma membrane;GO:0005887|integral component of plasma membrane;GO:0031227|intrinsic component of endoplasmic reticulum membrane;GO:0044232|organelle membrane contact site;	GO:0008289|lipid binding;GO:0046872|metal ion binding;	.	.
gene10914	96	112	139	119.072	31	54	37	39.1027	3.04511	1.60649	3.43724e-05	0.000550552	up	yes	TEK	protein_coding	chrNC_037335.1:17050131-17153179:-	gi|27806791|ref|NP_776389.1|	5676	0	angiopoietin-1 receptor precursor [Bos taurus]	gi|31343166|ref|NM_173964.2|	4601	0	Bos taurus TEK receptor tyrosine kinase (TEK), mRNA	Q06807	2192	0	Angiopoietin-1 receptor	.	.	.	.	pfam07714	Pkinase_Tyr	Protein tyrosine kinase.	GO:0001525|angiogenesis;GO:0001935|endothelial cell proliferation;GO:0007507|heart development;GO:0060347|heart trabecula formation;GO:0016525|negative regulation of angiogenesis;GO:2000352|negative regulation of endothelial cell apoptotic process;GO:0018108|peptidyl-tyrosine phosphorylation;GO:2000251|positive regulation of actin cytoskeleton reorganization;GO:0045766|positive regulation of angi…	GO:0005884|actin filament;GO:0016324|apical plasma membrane;GO:0009925|basal plasma membrane;GO:0009986|cell surface;GO:0005911|cell-cell junction;GO:0005737|cytoplasm;GO:0005576|extracellular region;GO:0005925|focal adhesion;GO:0005887|integral component of plasma membrane;GO:0045121|membrane raft;GO:0005815|microtubule organizing center;GO:0005902|microvillus;GO:0001725|stress fiber;	GO:0005524|ATP binding;GO:0004713|protein tyrosine kinase activity;GO:0004714|transmembrane receptor protein tyrosine kinase activity;	K05121	TEK, TIE2; endothelial-specific receptor tyrosine kinase [EC:2.7.10.1]
gene11029	36	72	67	59.2828	27	31	16	24.1548	2.45429	1.29531	0.00382601	0.0315124	up	yes	LOC101907005	pseudogene	chrNC_037335.1:24684824-24712237:+	gi|742230809|ref|XP_010828813.1|	823	1e-122	PREDICTED: CXADR-like membrane protein [Bison bison bison]	gi|594098973|ref|XM_006072569.1|	2233	0	PREDICTED: Bubalus bubalis CXADR-like membrane protein (CLMP), mRNA	Q9H6B4	311	2e-107	CXADR-like membrane protein	.	.	.	.	pfam13895	Ig_2	Immunoglobulin domain. This domain contains immunoglobulin-like domains.	GO:0048565|digestive tract development;	GO:0005923|bicellular tight junction;GO:0009986|cell surface;GO:0005881|cytoplasmic microtubule;GO:0016021|integral component of membrane;GO:0005886|plasma membrane;	.	K06789	ASAM, CLMP; adipocyte-specific adhesion molecule
gene11043	3155	4063	3537	3692.28	1449	1796	1435	1504.93	2.45346	1.29482	5.76261e-09	1.96608e-07	up	yes	ADAMTSL1	protein_coding	chrNC_037335.1:25327214-26461316:-	gi|803014526|ref|XP_011981989.1|	9313	0	PREDICTED: ADAMTS-like protein 1 isoform X1 [Ovis aries]	gi|742190732|ref|XM_010857061.1|	7610	0	PREDICTED: Bison bison bison ADAMTS-like 1 (ADAMTSL1), mRNA	Q8N6G6	3234	0	ADAMTS-like protein 1	.	.	.	.	pfam07679	I-set	Immunoglobulin I-set domain.	.	GO:0005788|endoplasmic reticulum lumen;GO:0005576|extracellular region;	GO:0008233|peptidase activity;	.	.
gene11056	1016	1383	1437	1312.5	534	544	563	525.819	2.4961	1.31968	3.2117e-09	1.14493e-07	up	yes	TTC39B	protein_coding	chrNC_037335.1:28971575-29127793:+	gi|594044521|ref|XP_006080914.1|	3172	0	PREDICTED: LOW QUALITY PROTEIN: tetratricopeptide repeat domain 39B [Bubalus bubalis]	gi|982986108|ref|XM_585202.8|	4572	0	PREDICTED: Bos taurus tetratricopeptide repeat domain 39B (TTC39B), transcript variant X1, mRNA	.	.	.	.	.	.	.	.	pfam10300	DUF3808	Protein of unknown function (DUF3808). This is a family of proteins conserved from fungi to humans. Members of this family also carry a TPR_2 domain pfam07719 at their C-terminus.	.	.	.	.	.
gene11057	0	7	15	7.2612	0	0	0	0	Inf	Inf	0.000498489	0.0058215	up	yes	FREM1	protein_coding	chrNC_037335.1:29275221-29455599:+	gi|300794986|ref|NP_001179924.1|	11562	0	FRAS1-related extracellular matrix protein 1 precursor [Bos taurus]	gi|982933155|ref|XM_005209921.3|	10017	0	PREDICTED: Bos taurus FRAS1 related extracellular matrix 1 (FREM1), transcript variant X1, mRNA	Q5H8C1	3746	0	FRAS1-related extracellular matrix protein 1	.	.	.	.	pfam00059	Lectin_C	Lectin C-type domain. This family includes both long and short form C-type	GO:0007154|cell communication;GO:0007160|cell-matrix adhesion;GO:0097094|craniofacial suture morphogenesis;	GO:0005604|basement membrane;GO:0016021|integral component of membrane;	GO:0030246|carbohydrate binding;GO:0046872|metal ion binding;	.	.
gene11092	1196	831	826	999.351	2746	2639	4911	3230.26	0.309372	-1.69259	2.17709e-06	4.58608e-05	down	yes	GLDC	protein_coding	chrNC_037335.1:38219896-38308310:+	gi|555990349|ref|XP_005906969.1|	5067	0	PREDICTED: glycine dehydrogenase (decarboxylating), mitochondrial [Bos mutus]	gi|300794104|ref|NM_001192951.1|	3971	0	Bos taurus glycine dehydrogenase (decarboxylating) (GLDC), mRNA	P23378	1863	0	Glycine dehydrogenase (decarboxylating), mitochondrial	all4607_2	654	0	COG1003	pfam02347	GDC-P	Glycine cleavage system P-protein. This family consists of Glycine cleavage system P-proteins EC:1.4.4.2 from bacterial, mammalian and plant sources. The P protein is part of the glycine decarboxylase multienzyme complex EC:2.1.2.10 (GDC) also annotated as glycine cleavage system or glycine synthase. GDC consists of four proteins P, H, L and T. The reaction catalysed by this protein is:- Glycine …	GO:1990830|cellular response to leukemia inhibitory factor;GO:0006546|glycine catabolic process;GO:0019464|glycine decarboxylation via glycine cleavage system;GO:1903442|response to lipoic acid;GO:0036255|response to methylamine;	GO:0005960|glycine cleavage complex;GO:0005759|mitochondrial matrix;GO:0005739|mitochondrion;GO:0005634|nucleus;GO:0005886|plasma membrane;	GO:0009055|electron carrier activity;GO:0019899|enzyme binding;GO:0016594|glycine binding;GO:0004375|glycine dehydrogenase (decarboxylating) activity;GO:0016829|lyase activity;GO:0042803|protein homodimerization activity;GO:0070280|pyridoxal binding;GO:0030170|pyridoxal phosphate binding;	K00281	GLDC, gcvP; glycine dehydrogenase [EC:1.4.4.2]
gene11099	104	426	326	285.705	0	4	4	2.45678	116.293	6.86162	3.45662e-12	1.88461e-10	up	yes	IL33	protein_coding	chrNC_037335.1:38472458-38601092:-	gi|115496972|ref|NP_001068765.1|	1457	0	interleukin-33 [Bos taurus]	gi|115496971|ref|NM_001075297.1|	2385	0	Bos taurus interleukin 33 (IL33), mRNA	O97863	338	2e-107	Interleukin-33	.	.	.	.	pfam15095	IL33	Interleukin 33.	GO:0001819|positive regulation of cytokine production;GO:0050729|positive regulation of inflammatory response;GO:0006351|transcription, DNA-templated;GO:0042092|type 2 immune response;	GO:0005694|chromosome;GO:0005615|extracellular space;GO:0005634|nucleus;GO:0030133|transport vesicle;	GO:0005125|cytokine activity;	K12967	IL33; interleukin 33
gene11108	12	41	28	27.1299	0	3	3	1.84258	14.7238	3.88008	3.52984e-06	7.11238e-05	up	yes	PDCD1LG2	protein_coding	chrNC_037335.1:39091589-39211182:-	gi|635372913|ref|NP_001278965.1|	1391	0	programmed cell death 1 ligand 2 precursor [Bos taurus]	gi|926699162|ref|XM_013965949.1|	2127	0	PREDICTED: Capra hircus programmed cell death 1 ligand 2 (PDCD1LG2), transcript variant X3, mRNA	Q9BQ51	379	6e-123	Programmed cell death 1 ligand 2	.	.	.	.	pfam08205	C2-set_2	CD80-like C2-set immunoglobulin domain. These domains belong to the immunoglobulin superfamily.	GO:0006955|immune response;GO:0046007|negative regulation of activated T cell proliferation;GO:0032689|negative regulation of interferon-gamma production;GO:0032693|negative regulation of interleukin-10 production;GO:0042102|positive regulation of T cell proliferation;GO:0031295|T cell costimulation;	GO:0012505|endomembrane system;GO:0005576|extracellular region;GO:0016021|integral component of membrane;GO:0005886|plasma membrane;	.	K06708	PDCD1LG2, CD273; programmed cell death 1 ligand 2
gene11112	280	191	149	218.009	88	112	86	92.025	2.36902	1.24429	0.00028423	0.00353955	up	yes	CD274	protein_coding	chrNC_037335.1:39242807-39263435:-	gi|742205832|ref|XP_010859028.1|	1632	0	PREDICTED: programmed cell death 1 ligand 1 isoform X1 [Bison bison bison]	gi|742205831|ref|XM_010860726.1|	2394	0	PREDICTED: Bison bison bison CD274 molecule (CD274), transcript variant X1, mRNA	Q9NZQ7	423	1e-134	Programmed cell death 1 ligand 1	.	.	.	.	pfam08205	C2-set_2	CD80-like C2-set immunoglobulin domain. These domains belong to the immunoglobulin superfamily.	GO:0007166|cell surface receptor signaling pathway;GO:0006955|immune response;GO:0046007|negative regulation of activated T cell proliferation;GO:2001186|negative regulation of CD8-positive, alpha-beta T cell activation;GO:0032689|negative regulation of interferon-gamma production;GO:0032693|negative regulation of interleukin-10 production;GO:1903556|negative regulation of tumor necrosis factor s…	GO:0031901|early endosome membrane;GO:0009897|external side of plasma membrane;GO:0070062|extracellular exosome;GO:0016021|integral component of membrane;GO:0005886|plasma membrane;GO:0055038|recycling endosome membrane;	.	K06745	PDCD1LG1, CD274; programmed cell death 1 ligand 1
gene11139	4641	3496	2821	3837.13	1811	2222	1676	1839.77	2.08565	1.0605	0.000119265	0.0016598	up	yes	VLDLR	protein_coding	chrNC_037335.1:41828344-41859824:-	gi|742205870|ref|XP_010859037.1|	4119	0	PREDICTED: very low-density lipoprotein receptor [Bison bison bison]	gi|31341853|ref|NM_174489.2|	3021	0	Bos taurus very low density lipoprotein receptor (VLDLR), mRNA	P98155	1546	0	Very low-density lipoprotein receptor	.	.	.	.	pfam00057	Ldl_recept_a	Low-density lipoprotein receptor domain class A.	GO:0007411|axon guidance;GO:0008203|cholesterol metabolic process;GO:0048813|dendrite morphogenesis;GO:0034436|glycoprotein transport;GO:0006869|lipid transport;GO:0032802|low-density lipoprotein particle receptor catabolic process;GO:0007613|memory;GO:0000122|negative regulation of transcription from RNA polymerase II promoter;GO:0007399|nervous system development;GO:1900006|positive regulation …	GO:0005905|coated pit;GO:0016021|integral component of membrane;GO:0005765|lysosomal membrane;GO:0016020|membrane;GO:0005886|plasma membrane;GO:0043235|receptor complex;GO:0034361|very-low-density lipoprotein particle;	GO:0034185|apolipoprotein binding;GO:0005509|calcium ion binding;GO:0048306|calcium-dependent protein binding;GO:0034437|glycoprotein transporter activity;GO:0005041|low-density lipoprotein receptor activity;GO:0038025|reelin receptor activity;GO:0034189|very-low-density lipoprotein particle binding;GO:0030229|very-low-density lipoprotein particle receptor activity;	.	.
gene11146	1628	1457	1455	1575.65	3134	3567	3773	3342.99	0.471331	-1.08519	1.09813e-06	2.44276e-05	down	yes	DMRT2	protein_coding	chrNC_037335.1:43506901-43514111:-	gi|982933340|ref|XP_015327964.1|	2684	0	PREDICTED: doublesex- and mab-3-related transcription factor 2 isoform X1 [Bos taurus]	gi|982933346|ref|XM_005209982.3|	2743	0	PREDICTED: Bos taurus doublesex and mab-3 related transcription factor 2 (DMRT2), transcript variant X4, mRNA	Q9Y5R5	882	0	Doublesex- and mab-3-related transcription factor 2	.	.	.	.	pfam00751	DM	DM DNA binding domain. The DM domain is named after dsx and mab-3. dsx contains a single amino-terminal DM domain, whereas mab-3 contains two amino-terminal domains. The DM domain has a pattern of conserved zinc chelating residues C2H2C4. The dsx DM domain has been shown to dimerise and bind palindromic DNA.	GO:0048706|embryonic skeletal system development;GO:2000287|positive regulation of myotome development;GO:0045944|positive regulation of transcription from RNA polymerase II promoter;GO:0014807|regulation of somitogenesis;GO:0006351|transcription, DNA-templated;	GO:0005634|nucleus;	GO:0046872|metal ion binding;GO:0042803|protein homodimerization activity;GO:0000977|RNA polymerase II regulatory region sequence-specific DNA binding;GO:0000981|RNA polymerase II transcription factor activity, sequence-specific DNA binding;	K19489	DMRT2; doublesex- and mab-3-related transcription factor 2
gene11150	2676	2473	2049	2500.78	803	1015	804	842.958	2.96667	1.56885	7.47442e-12	3.89202e-10	up	yes	KANK1	protein_coding	chrNC_037335.1:43770263-43988281:-	gi|296484796|tpg|DAA26911.1|	6507	0	TPA: KIAA0172-like [Bos taurus]	gi|982986240|ref|XM_614789.9|	5482	0	PREDICTED: Bos taurus KN motif and ankyrin repeat domains 1 (KANK1), transcript variant X3, mRNA	Q14678	2149	0	KN motif and ankyrin repeat domain-containing protein 1	all2748	86.3	2e-16	COG0666	pfam12796	Ank_2	Ankyrin repeats (3 copies).	GO:0030837|negative regulation of actin filament polymerization;GO:0030336|negative regulation of cell migration;GO:0046627|negative regulation of insulin receptor signaling pathway;GO:2000393|negative regulation of lamellipodium morphogenesis;GO:0010977|negative regulation of neuron projection development;GO:0035024|negative regulation of Rho protein signal transduction;GO:1900028|negative regul…	GO:0005737|cytoplasm;GO:0005634|nucleus;GO:0005886|plasma membrane;GO:0032587|ruffle membrane;	GO:0008013|beta-catenin binding;	.	.
gene11170	271	115	92	171.067	40	66	58	52.1934	3.27757	1.71262	1.42583e-05	0.00024888	up	yes	MAMDC2	protein_coding	chrNC_037335.1:46233986-46397339:+	gi|594116002|ref|XP_006080676.1|	2926	0	PREDICTED: MAM domain-containing protein 2 isoform X2 [Bubalus bubalis]	gi|982986287|ref|XR_001496931.1|	3368	0	PREDICTED: Bos taurus MAM domain containing 2 (MAMDC2), transcript variant X2, misc_RNA	Q7Z304	965	0	MAM domain-containing protein 2	.	.	.	.	pfam00629	MAM	MAM domain. An extracellular domain found in many receptors.	.	GO:0005783|endoplasmic reticulum;GO:0005576|extracellular region;GO:0016020|membrane;	.	.	.
gene11174	407	936	966	779.124	141	256	202	190.923	4.08082	2.02886	1.6852e-08	5.27094e-07	up	yes	KLF9	protein_coding	chrNC_037335.1:46587098-46611498:-	gi|58332856|ref|NP_001011504.1|	1208	8e-163	Krueppel-like factor 9 [Sus scrofa]	gi|300794248|ref|NM_001193214.1|	1329	0	Bos taurus Kruppel-like factor 9 (KLF9), mRNA	P79288	469	3e-164	Krueppel-like factor 9	.	.	.	.	pfam13465	zf-H2C2_2	Zinc-finger double domain.	GO:0071387|cellular response to cortisol stimulus;GO:0010839|negative regulation of keratinocyte proliferation;GO:0006355|regulation of transcription, DNA-templated;GO:0048511|rhythmic process;GO:0006351|transcription, DNA-templated;	GO:0005634|nucleus;	GO:0003677|DNA binding;GO:0046872|metal ion binding;	K09208	KLF9S, BTEB; krueppel-like factor 9/13/14/16
gene11193	169	164	132	161.321	3	1	9	3.95508	40.7882	5.35008	1.59209e-08	5.00789e-07	up	yes	ALDH1A1	protein_coding	chrNC_037335.1:49053228-49106706:-	gi|742143647|ref|XP_010843188.1|	2596	0	PREDICTED: retinal dehydrogenase 1 [Bison bison bison]	gi|152941091|gb|BT030667.1|	2051	0	Bos taurus aldehyde dehydrogenase 1 family, member A1 (ALDH1A1), mRNA, complete cds	P48644	1004	0	Retinal dehydrogenase 1	SPAC9E9.09c	523	3e-178	COG1012	pfam00171	Aldedh	Aldehyde dehydrogenase family. This family of dehydrogenases act on aldehyde substrates. Members use NADP as a cofactor. The family includes the following members: The prototypical members are the aldehyde dehydrogenases EC:1.2.1.3. Succinate-semialdehyde dehydrogenase EC:1.2.1.16. Lactaldehyde dehydrogenase EC:1.2.1.22. Benzaldehyde dehydrogenase EC:1.2.1.28. Methylmalonate-semialdehyde dehydrog…	GO:0055114|oxidation-reduction process;GO:0001523|retinoid metabolic process;GO:0042572|retinol metabolic process;	GO:0005829|cytosol;	GO:0004029|aldehyde dehydrogenase (NAD) activity;GO:0018479|benzaldehyde dehydrogenase (NAD+) activity;GO:0051287|NAD binding;GO:0001758|retinal dehydrogenase activity;	K07249	E1.2.1.36; retinal dehydrogenase [EC:1.2.1.36]
gene11201	6180	2340	1746	3692.59	1182	1259	920	1088.3	3.39301	1.76256	1.12818e-07	3.07551e-06	up	yes	TRPM6	protein_coding	chrNC_037335.1:50803045-50958181:-	gi|982933487|ref|XP_015327991.1|	10576	0	PREDICTED: transient receptor potential cation channel subfamily M member 6 isoform X1 [Bos taurus]	gi|982986312|ref|XM_015464529.1|	7926	0	PREDICTED: Bos taurus transient receptor potential cation channel, subfamily M, member 6 (TRPM6), transcript variant X1, mRNA	Q9BX84	3338	0	Transient receptor potential cation channel subfamily M member 6	.	.	.	.	pfam02816	Alpha_kinase	Alpha-kinase family. This family is a novel family of eukaryotic protein kinase catalytic domains, which have no detectable similarity to conventional kinases. The family contains myosin heavy chain kinases and Elongation Factor-2 kinase and a bifunctional ion channel. This family is known as the alpha-kinase family. The structure of the kinase domain revealed unexpected similarity to eukaryotic …	GO:0070588|calcium ion transmembrane transport;GO:0051262|protein tetramerization;GO:0009636|response to toxic substance;	GO:0016324|apical plasma membrane;GO:0031526|brush border membrane;GO:0016021|integral component of membrane;GO:0005886|plasma membrane;	GO:0005524|ATP binding;GO:0005262|calcium channel activity;GO:0046872|metal ion binding;GO:0004674|protein serine/threonine kinase activity;	K04981	TRPM6, CHAK2; transient receptor potential cation channel subfamily M member 6 [EC:2.7.11.1]
gene11210	1640	1317	1122	1423.99	189	239	261	219.022	6.50161	2.7008	2.99408e-28	6.88044e-26	up	yes	PCSK5	protein_coding	chrNC_037335.1:51911551-52431131:+	gi|742143745|ref|XP_010843214.1|	9441	0	PREDICTED: proprotein convertase subtilisin/kexin type 5 [Bison bison bison]	gi|742143744|ref|XM_010844912.1|	8077	0	PREDICTED: Bison bison bison proprotein convertase subtilisin/kexin type 5 (PCSK5), mRNA	Q92824	3130	0	Proprotein convertase subtilisin/kexin type 5	SPAC22E12.09c_1	276	4e-79	COG1404	pfam00082	Peptidase_S8	Subtilase family. Subtilases are a family of serine proteases. They appear to have independently and convergently evolved an Asp/Ser/His catalytic triad, like that found in the trypsin serine proteases (see pfam00089). Structure is an alpha/beta fold containing a 7-stranded parallel beta sheet, order 2314567.	GO:0009952|anterior/posterior pattern specification;GO:0003279|cardiac septum development;GO:0007267|cell-cell signaling;GO:0060976|coronary vasculature development;GO:0042089|cytokine biosynthetic process;GO:0007368|determination of left/right symmetry;GO:0007566|embryo implantation;GO:0048566|embryonic digestive tract development;GO:0048706|embryonic skeletal system development;GO:0007507|heart…	GO:0005576|extracellular region;GO:0005615|extracellular space;GO:0005794|Golgi apparatus;GO:0005796|Golgi lumen;GO:0016021|integral component of membrane;GO:0030141|secretory granule;	GO:0004175|endopeptidase activity;GO:0008233|peptidase activity;GO:0042277|peptide binding;GO:0004252|serine-type endopeptidase activity;	K08654	PCSK5; proprotein convertase subtilisin/kexin type 5 [EC:3.4.21.-]
gene11214	36	53	59	50.4907	132	137	139	130.757	0.386142	-1.3728	0.000661568	0.00742355	down	yes	GCNT1	protein_coding	chrNC_037335.1:52515461-52735935:+	gi|593763891|ref|XP_007120538.1|	2351	0	PREDICTED: beta-1,3-galactosyl-O-glycosyl-glycoprotein beta-1,6-N-acetylglucosaminyltransferase-like isoform X1 [Physeter catodon]	gi|982933474|ref|XM_010807891.2|	4987	0	PREDICTED: Bos taurus glucosaminyl (N-acetyl) transferase 1, core 2 (GCNT1), transcript variant X4, mRNA	Q92180	889	0	Beta-1,3-galactosyl-O-glycosyl-glycoprotein beta-1,6-N-acetylglucosaminyltransferase	.	.	.	.	pfam02485	Branch	Core-2/I-Branching enzyme. This is a family of two different beta-1,6-N-acetylglucosaminyltransferase enzymes, I-branching enzyme and core-2 branching enzyme. I-branching enzyme is responsible for the production of the blood group I-antigen during embryonic development. Core-2 branching enzyme forms crucial side-chain branches in O-glycans.	GO:0060352|cell adhesion molecule production;GO:0009101|glycoprotein biosynthetic process;GO:0050901|leukocyte tethering or rolling;GO:0006486|protein glycosylation;	GO:0031985|Golgi cisterna;GO:0000139|Golgi membrane;GO:0016021|integral component of membrane;	GO:0003829|beta-1,3-galactosyl-O-glycosyl-glycoprotein beta-1,6-N-acetylglucosaminyltransferase activity;	.	.
gene11224	286	626	505	479.266	1031	988	1495	1111.83	0.43106	-1.21404	1.20354e-05	0.000214798	down	yes	CEP78	protein_coding	chrNC_037335.1:54148768-54183987:+	gi|528908429|ref|XP_005199252.1|	3997	0	PREDICTED: centrosomal protein of 78 kDa isoform X1 [Bos taurus]	gi|982986370|ref|XM_005199195.3|	2734	0	PREDICTED: Bos taurus centrosomal protein 78kDa (CEP78), transcript variant X1, mRNA	Q6IRU7	1108	0	Centrosomal protein of 78 kDa	.	.	.	.	pfam03344	Daxx	Daxx Family. The Daxx protein (also known as the Fas-binding protein) is thought to play a role in apoptosis, but precise role played by Daxx remains to be determined. Daxx forms a complex with Axin.	GO:0044782|cilium organization;	GO:0005814|centriole;GO:0005813|centrosome;GO:0036064|ciliary basal body;	.	K16765	CEP78; centrosomal protein CEP78
gene11266	361	246	216	288.969	99	139	162	126.499	2.28436	1.19179	0.00024369	0.00310543	up	yes	CCDC107	protein_coding	chrNC_037335.1:59833698-59836258:+	gi|528958710|ref|XP_005210138.1|	1306	5e-180	PREDICTED: coiled-coil domain-containing protein 107 isoform X1 [Bos taurus]	gi|982933567|ref|XM_005210081.2|	852	0	PREDICTED: Bos taurus coiled-coil domain containing 107 (CCDC107), transcript variant X1, mRNA	Q2NL23	503	9e-180	Coiled-coil domain-containing protein 107	.	.	.	.	pfam15361	RIC3	Resistance to inhibitors of cholinesterase homologue 3. RIC3 is a protein associated with nicotinic acetylcholine receptors (nAChRs), neurotransmitter-gated ion channels expressed at the neuromuscular junction and within the central and peripheral nervous systems. It can enhance functional expression of multiple nAChR subtypes. RIC3 promotes functional expression of homomeric alpha-7 and alpha-8 …	.	GO:0016021|integral component of membrane;	.	.	.
gene11267	162	109	81	123.911	504	547	818	589.477	0.210204	-2.25014	3.97903e-09	1.39875e-07	down	yes	ARHGEF39	protein_coding	chrNC_037335.1:59836412-59840262:-	gi|741935873|ref|XP_010806252.1|	1919	0	PREDICTED: rho guanine nucleotide exchange factor 39 isoform X1 [Bos taurus]	gi|982933622|ref|XM_010807950.2|	1560	0	PREDICTED: Bos taurus Rho guanine nucleotide exchange factor 39 (ARHGEF39), transcript variant X1, mRNA	Q0P5E3	411	1e-137	Rho guanine nucleotide exchange factor 39	.	.	.	.	pfam00621	RhoGEF	RhoGEF domain. Guanine nucleotide exchange factor for Rho/Rac/Cdc42-like GTPases Also called Dbl-homologous (DH) domain. It appears that pfam00169 domains invariably occur C-terminal to RhoGEF/DH domains.	GO:0030335|positive regulation of cell migration;GO:0035023|regulation of Rho protein signal transduction;	GO:0005886|plasma membrane;	GO:0005089|Rho guanyl-nucleotide exchange factor activity;	.	.
gene11281	159	105	142	141.834	71	81	56	67.3425	2.10616	1.07461	0.0025138	0.0224034	up	yes	TMEM8B	protein_coding	chrNC_037335.1:60003388-60028370:+	gi|982933546|ref|XP_015328003.1|	4005	0	PREDICTED: transmembrane protein 8B isoform X4 [Bos taurus]	gi|982933545|ref|XM_015472517.1|	4032	0	PREDICTED: Bos taurus transmembrane protein 8B (TMEM8B), transcript variant X4, mRNA	A6QLK4	656	0	Transmembrane protein 8B	.	.	.	.	pfam12036	DUF3522	Protein of unknown function (DUF3522). This family of proteins is functionally uncharacterized. This protein is found in eukaryotes. Proteins in this family are typically between 220 to 787 amino acids in length.	GO:0007155|cell adhesion;GO:0040008|regulation of growth;	GO:0005783|endoplasmic reticulum;GO:0016021|integral component of membrane;GO:0005739|mitochondrion;GO:0005634|nucleus;GO:0005886|plasma membrane;	.	.	.
gene11310	1499	1673	1434	1589.07	555	551	565	536.009	2.96464	1.56786	1.29178e-12	7.40605e-11	up	yes	RECK	protein_coding	chrNC_037335.1:60329734-60410631:+	gi|528958716|ref|XP_005210141.1|	4323	0	PREDICTED: reversion-inducing cysteine-rich protein with Kazal motifs isoform X2 [Bos taurus]	gi|965867473|ref|XM_012147777.2|	4468	0	PREDICTED: Ovis aries musimon reversion-inducing-cysteine-rich protein with kazal motifs (RECK), transcript variant X4, mRNA	O95980	1573	0	Reversion-inducing cysteine-rich protein with Kazal motifs	.	.	.	.	pfam07648	Kazal_2	Kazal-type serine protease inhibitor domain. Usually indicative of serine protease inhibitors. However, kazal-like domains are also seen in the extracellular part of agrins, which are not known to be protease inhibitors. Kazal domains often occur in tandem arrays. Small alpha+beta fold containing three disulphides.	GO:0001955|blood vessel maturation;GO:0007566|embryo implantation;GO:0035115|embryonic forelimb morphogenesis;GO:0030198|extracellular matrix organization;GO:0030336|negative regulation of cell migration;GO:1904684|negative regulation of metalloendopeptidase activity;	GO:0031225|anchored component of membrane;GO:0005576|extracellular region;GO:0016020|membrane;GO:0005886|plasma membrane;	GO:0004866|endopeptidase inhibitor activity;GO:0008191|metalloendopeptidase inhibitor activity;GO:0004867|serine-type endopeptidase inhibitor activity;	K17461	RECK, ST15; reversion-inducing-cysteine-rich protein with kazal motifs
gene11320	263	206	185	228.375	987	803	1873	1144.34	0.19957	-2.32504	5.64438e-11	2.63335e-09	down	yes	MELK	protein_coding	chrNC_037335.1:60764209-60848420:+	gi|741935978|ref|XP_010806281.1|	3275	0	PREDICTED: maternal embryonic leucine zipper kinase isoform X1 [Bos taurus]	gi|162287036|ref|NM_001111260.1|	2442	0	Bos taurus maternal embryonic leucine zipper kinase (MELK), mRNA	Q14680	1134	0	Maternal embryonic leucine zipper kinase	.	.	.	.	pfam00069	Pkinase	Protein kinase domain.	GO:0006915|apoptotic process;GO:0008283|cell proliferation;GO:0000086|G2/M transition of mitotic cell cycle;GO:0030097|hemopoiesis;GO:0035556|intracellular signal transduction;GO:0008631|intrinsic apoptotic signaling pathway in response to oxidative stress;GO:0061351|neural precursor cell proliferation;GO:0043065|positive regulation of apoptotic process;GO:0046777|protein autophosphorylation;	GO:0005938|cell cortex;GO:0016020|membrane;GO:0005634|nucleus;GO:0005886|plasma membrane;	GO:0005524|ATP binding;GO:0005509|calcium ion binding;GO:0008289|lipid binding;GO:0004715|non-membrane spanning protein tyrosine kinase activity;GO:0004674|protein serine/threonine kinase activity;	K08799	MELK; maternal embryonic leucine zipper kinase [EC:2.7.11.1]
gene11331	217	164	207	204.647	5	4	8	5.34795	38.2665	5.25801	8.83299e-31	2.36164e-28	up	yes	FRMPD1	protein_coding	chrNC_037335.1:61756031-61865028:+	gi|528958970|ref|XP_005210241.1|	7758	0	PREDICTED: FERM and PDZ domain-containing protein 1 [Bos taurus]	gi|982986461|ref|XM_015464558.1|	5540	0	PREDICTED: Bos taurus FERM and PDZ domain containing 1 (FRMPD1), transcript variant X3, mRNA	Q5SYB0	2358	0	FERM and PDZ domain-containing protein 1	.	.	.	.	pfam00373	FERM_M	FERM central domain. This domain is the central structural domain of the FERM domain.	GO:0090150|establishment of protein localization to membrane;GO:0008277|regulation of G-protein coupled receptor protein signaling pathway;	GO:0005856|cytoskeleton;GO:0005829|cytosol;GO:0005886|plasma membrane;GO:0032991|macromolecular complex;	.	.	.
gene11367	433	142	131	254.539	80	65	144	90.4836	2.8131	1.49216	0.00202454	0.0187523	up	yes	CORO2A	protein_coding	chrNC_037335.1:63246397-63310862:-	gi|594079691|ref|XP_006063507.1|	3003	0	PREDICTED: coronin-2A isoform X1 [Bubalus bubalis]	gi|742154373|ref|XM_010847048.1|	4443	0	PREDICTED: Bison bison bison coronin, actin binding protein, 2A (CORO2A), transcript variant X1, mRNA	Q32LP9	1104	0	Coronin-2A	.	.	.	.	pfam08954	DUF1900	Domain of unknown function (DUF1900). This domain is predominantly found in the structural protein coronin, and is duplicated in some sequences. It has no known function.	GO:0030036|actin cytoskeleton organization;	GO:0015629|actin cytoskeleton;GO:0017053|transcriptional repressor complex;	GO:0051015|actin filament binding;	K13887	CORO2; coronin-2
gene11368	374	423	596	477.768	181	222	211	196.325	2.43355	1.28306	1.24467e-06	2.73374e-05	up	yes	TBC1D2	protein_coding	chrNC_037335.1:63315250-63357767:-	gi|982933708|ref|XP_015328031.1|	2319	0	PREDICTED: TBC1 domain family member 2A isoform X1 [Bos taurus]	gi|982933709|ref|XM_005210170.3|	2344	0	PREDICTED: Bos taurus TBC1 domain family member 2 (TBC1D2), transcript variant X2, mRNA	A6QP29	892	0	TBC1 domain family member 2A	SPAC4G8.04	163	2e-40	COG5210	pfam00566	RabGAP-TBC	Rab-GTPase-TBC domain. Identification of a TBC domain in GYP6_YEAST and GYP7_YEAST, which are GTPase activator proteins of yeast Ypt6 and Ypt7, implies that these domains are GTPase activator proteins of Rab-like small GTPases.	GO:0090630|activation of GTPase activity;GO:0006886|intracellular protein transport;GO:0043547|positive regulation of GTPase activity;GO:0031338|regulation of vesicle fusion;	GO:0030054|cell junction;GO:0031410|cytoplasmic vesicle;GO:0005829|cytosol;GO:0012505|endomembrane system;GO:0005622|intracellular;GO:0005634|nucleus;	GO:0045296|cadherin binding;GO:0005096|GTPase activator activity;GO:0017137|Rab GTPase binding;	.	.
gene11371	344	232	269	295.663	127	162	173	146.949	2.01201	1.00864	0.000941351	0.00994876	up	yes	GALNT12	protein_coding	chrNC_037335.1:63854880-63889382:+	gi|970715491|ref|XP_015094443.1|	2190	0	PREDICTED: polypeptide N-acetylgalactosaminyltransferase 12 isoform X2 [Vicugna pacos]	gi|594079674|ref|XM_006063437.1|	3199	0	PREDICTED: Bubalus bubalis UDP-N-acetyl-alpha-D-galactosamine:polypeptide N-acetylgalactosaminyltransferase 12 (GalNAc-T12) (GALNT12), partial mRNA	Q8IXK2	570	0	Polypeptide N-acetylgalactosaminyltransferase 12	.	.	.	.	pfam00535	Glycos_transf_2	Glycosyl transferase family 2. Diverse family, transferring sugar from UDP-glucose, UDP-N-acetyl- galactosamine, GDP-mannose or CDP-abequose, to a range of substrates including cellulose, dolichol phosphate and teichoic acids.	GO:0016266|O-glycan processing;	GO:0000139|Golgi membrane;GO:0016021|integral component of membrane;	GO:0030246|carbohydrate binding;GO:0046872|metal ion binding;GO:0004653|polypeptide N-acetylgalactosaminyltransferase activity;	K00710	GALNT; polypeptide N-acetylgalactosaminyltransferase [EC:2.4.1.41]
gene11382	304	143	111	199.01	100	78	84	84.5059	2.35499	1.23572	0.000692087	0.00772858	up	yes	NR4A3	protein_coding	chrNC_037335.1:64872307-64914679:+	gi|982933789|ref|XP_015328049.1|	2905	0	PREDICTED: nuclear receptor subfamily 4 group A member 3 isoform X1 [Bos taurus]	gi|982986514|ref|XM_015464574.1|	5885	0	PREDICTED: Bos taurus nuclear receptor subfamily 4 group A member 3 (NR4A3), transcript variant X1, mRNA	Q92570	919	0	Nuclear receptor subfamily 4 group A member 3	.	.	.	.	pfam00105	zf-C4	Zinc finger, C4 type (two domains). In nearly all cases, this is the DNA binding domain of a nuclear hormone receptor. The alignment contains two Zinc finger domains that are too dissimilar to be aligned with each other.	GO:0030534|adult behavior;GO:0031100|organ regeneration;GO:0007411|axon guidance;GO:0045333|cellular respiration;GO:0071870|cellular response to catecholamine stimulus;GO:0071376|cellular response to corticotropin-releasing hormone stimulus;GO:0044320|cellular response to leptin stimulus;GO:0035726|common myeloid progenitor cell proliferation;GO:0097009|energy homeostasis;GO:0045444|fat cell diff…	GO:0042629|mast cell granule;GO:0005654|nucleoplasm;GO:0005634|nucleus;GO:0005667|transcription factor complex;	GO:0001046|core promoter sequence-specific DNA binding;GO:0003677|DNA binding;GO:0035259|glucocorticoid receptor binding;GO:0035035|histone acetyltransferase binding;GO:0042803|protein homodimerization activity;GO:0019901|protein kinase binding;GO:0000978|RNA polymerase II core promoter proximal region sequence-specific DNA binding;GO:0000981|RNA polymerase II transcription factor activity, seque…	K08559	NR4A3, NOR1; nuclear receptor subfamily 4 group A member 3
gene1139	57	49	41	51.2007	14	18	10	13.6438	3.75266	1.90791	0.000188777	0.00249484	up	yes	TMEM108	protein_coding	chrNC_037328.1:136031263-136418970:-	gi|528937954|ref|XP_005202009.1|	2631	0	PREDICTED: transmembrane protein 108 isoform X1 [Bos taurus]	gi|982912101|ref|XM_005201952.3|	2030	0	PREDICTED: Bos taurus transmembrane protein 108 (TMEM108), transcript variant X1, mRNA	A6QLF8	1015	0	Transmembrane protein 108	.	.	.	.	pfam03154	Atrophin-1	Atrophin-1 family. Atrophin-1 is the protein product of the dentatorubral-pallidoluysian atrophy (DRPLA) gene. DRPLA OMIM:125370 is a progressive neurodegenerative disorder. It is caused by the expansion of a CAG repeat in the DRPLA gene on chromosome 12p. This results in an extended polyglutamine region in atrophin-1, that is thought to confer toxicity to the protein, possibly through altering i…	GO:1990416|cellular response to brain-derived neurotrophic factor stimulus;GO:0097484|dendrite extension;GO:0021542|dentate gyrus development;GO:0098815|modulation of excitatory postsynaptic potential;GO:0031175|neuron projection development;GO:0051388|positive regulation of neurotrophin TRK receptor signaling pathway;GO:0097106|postsynaptic density organization;GO:0006898|receptor-mediated endoc…	GO:0030424|axon;GO:1904115|axon cytoplasm;GO:0030054|cell junction;GO:0030425|dendrite;GO:0005769|early endosome;GO:0010008|endosome membrane;GO:0016021|integral component of membrane;GO:0014069|postsynaptic density;GO:0045211|postsynaptic membrane;GO:0036477|somatodendritic compartment;	.	.	.
gene11397	23	18	8	17.2378	0	1	1	0.614194	28.0657	4.81074	5.53598e-06	0.000105578	up	yes	CNTNAP3	protein_coding	chrNC_037335.1:65903969-66141830:+	gi|742148622|ref|XP_010843738.1|	6813	0	PREDICTED: contactin-associated protein-like 3 [Bison bison bison]	gi|594092395|ref|XM_006069492.1|	4533	0	PREDICTED: Bubalus bubalis contactin associated protein-like 3 (CNTNAP3), transcript variant X2, mRNA	Q9BZ76	1903	0	Contactin-associated protein-like 3	.	.	.	.	pfam00754	F5_F8_type_C	F5/8 type C domain. This domain is also known as the discoidin (DS) domain family.	GO:0007155|cell adhesion;GO:0008037|cell recognition;	GO:0005576|extracellular region;GO:0016021|integral component of membrane;GO:0005886|plasma membrane;	.	.	.
gene11402	41	43	53	47.1723	8	12	21	12.7419	3.70213	1.88835	0.000434209	0.00516629	up	yes	LPL	protein_coding	chrNC_037335.1:66989665-67016694:+	gi|115497164|ref|NP_001068588.1|	2501	0	lipoprotein lipase precursor [Bos taurus]	gi|115497163|ref|NM_001075120.1|	3524	0	Bos taurus lipoprotein lipase (LPL), mRNA	P11151	966	0	Lipoprotein lipase	.	.	.	.	pfam00151	Lipase	Lipase.	GO:0042632|cholesterol homeostasis;GO:0006633|fatty acid biosynthetic process;GO:0055096|low-density lipoprotein particle mediated signaling;GO:0006644|phospholipid metabolic process;GO:0090197|positive regulation of chemokine secretion;GO:0010886|positive regulation of cholesterol storage;GO:0010744|positive regulation of macrophage derived foam cell differentiation;GO:0010890|positive regulatio…	GO:0031225|anchored component of membrane;GO:0009986|cell surface;GO:0042627|chylomicron;GO:0005615|extracellular space;GO:0005886|plasma membrane;GO:0034361|very-low-density lipoprotein particle;	GO:0034185|apolipoprotein binding;GO:0008201|heparin binding;GO:0004465|lipoprotein lipase activity;GO:0004620|phospholipase activity;GO:0005102|receptor binding;GO:0004806|triglyceride lipase activity;	K01059	LPL; lipoprotein lipase [EC:3.1.1.34]
gene11416	2	6	6	4.69806	21	28	37	27.1032	0.17334	-2.52832	0.000522234	0.00606315	down	yes	GFRA2	protein_coding	chrNC_037335.1:68983194-69102300:-	gi|296484619|tpg|DAA26734.1|	2374	0	TPA: GDNF family receptor alpha-2 precursor [Bos taurus]	gi|113205971|ref|NM_001015595.2|	2039	0	Bos taurus GDNF family receptor alpha 2 (GFRA2), mRNA	Q5E9X0	917	0	GDNF family receptor alpha-2	.	.	.	.	pfam02351	GDNF	GDNF/GAS1 domain. This cysteine rich domain is found in multiple copies in GNDF and GAS1 proteins. GDNF and neurturin (NTN) receptors are potent survival factors for sympathetic, sensory and central nervous system neurons. GDNF and neurturin promote neuronal survival by signaling through similar multicomponent receptors that consist of a common receptor tyrosine kinase and a member of a GPI-linke…	.	GO:0031225|anchored component of membrane;GO:0005886|plasma membrane;	GO:0038023|signaling receptor activity;	.	.
gene11437	2675	2744	2470	2728.21	973	1068	1656	1163.97	2.34388	1.2289	5.97612e-07	1.40943e-05	up	yes	SLC39A14	protein_coding	chrNC_037335.1:69680220-69731758:+	gi|741936171|ref|XP_005210308.2|	3001	0	PREDICTED: zinc transporter ZIP14 isoform X1 [Bos taurus]	gi|982933860|ref|XM_005210251.3|	4913	0	PREDICTED: Bos taurus solute carrier family 39 (zinc transporter), member 14 (SLC39A14), transcript variant X1, mRNA	A5D7L5	976	0	Zinc transporter ZIP14	RSc2227	92	7e-19	COG0428	pfam02535	Zip	ZIP Zinc transporter. The ZIP family consists of zinc transport proteins and many putative metal transporters. The main contribution to this family is from the Arabidopsis thaliana ZIP protein family these proteins are responsible for zinc uptake in the plant. Also found within this family are C. elegans proteins of unknown function which are annotated as being similar to human growth arrest indu…	GO:0006882|cellular zinc ion homeostasis;GO:0071578|zinc II ion transmembrane import;GO:0071577|zinc II ion transmembrane transport;	GO:0005737|cytoplasm;GO:0005887|integral component of plasma membrane;GO:0030027|lamellipodium;GO:0005886|plasma membrane;	GO:0015093|ferrous iron transmembrane transporter activity;GO:0005384|manganese ion transmembrane transporter activity;GO:0005385|zinc ion transmembrane transporter activity;	K14720	SLC39A14, ZIP14; solute carrier family 39 (zinc transporter), member 14
gene11447	12	2	11	8.88983	1	0	2	0.922416	9.63754	3.26867	0.0053237	0.0409944	up	yes	PEBP4	protein_coding	chrNC_037335.1:70019047-70263819:-	gi|77735827|ref|NP_001029612.1|	1029	2e-137	phosphatidylethanolamine-binding protein 4 precursor [Bos taurus]	gi|77735826|ref|NM_001034440.1|	1049	0	Bos taurus phosphatidylethanolamine binding protein 4 (PEBP4), mRNA	Q96S96	288	1e-94	Phosphatidylethanolamine-binding protein 4	.	.	.	.	pfam01161	PBP	Phosphatidylethanolamine-binding protein.	.	GO:0070062|extracellular exosome;GO:0005764|lysosome;	.	.	.
gene11455	64156	24245	22176	39670.1	14014	16325	16575	14986.2	2.64711	1.40442	1.77197e-09	6.60476e-08	up	yes	LOXL2	protein_coding	chrNC_037335.1:70414275-70527420:-	gi|154707890|ref|NP_001092523.1|	4075	0	lysyl oxidase homolog 2 precursor [Bos taurus]	gi|154707889|ref|NM_001099053.1|	3557	0	Bos taurus lysyl oxidase like 2 (LOXL2), mRNA	A6H737	1574	0	Lysyl oxidase homolog 2	.	.	.	.	pfam01186	Lysyl_oxidase	Lysyl oxidase.	GO:0006464|cellular protein modification process;GO:0030199|collagen fibril organization;GO:0043542|endothelial cell migration;GO:0001935|endothelial cell proliferation;GO:0001837|epithelial to mesenchymal transition;GO:0070828|heterochromatin organization;GO:1902455|negative regulation of stem cell population maintenance;GO:0000122|negative regulation of transcription from RNA polymerase II prom…	GO:0005604|basement membrane;GO:0000785|chromatin;GO:0005783|endoplasmic reticulum;GO:0005615|extracellular space;GO:0016020|membrane;GO:0005634|nucleus;	GO:0005507|copper ion binding;GO:0070492|oligosaccharide binding;GO:0004720|protein-lysine 6-oxidase activity;GO:0005044|scavenger receptor activity;	K00280	LOXL2_3_4; lysyl oxidase-like protein 2/3/4 [EC:1.4.3.-]
gene11466	53	33	22	38.1797	1	2	3	1.86399	20.4828	4.35634	3.7128e-09	1.31681e-07	up	yes	ADAMDEC1	protein_coding	chrNC_037335.1:71496993-71622274:+	gi|741936267|ref|XP_010806362.1|	6369	0	PREDICTED: ADAM DEC1 isoform X3 [Bos taurus]	gi|982933934|ref|XM_010808060.2|	4491	0	PREDICTED: Bos taurus ADAM-like, decysin 1 (ADAMDEC1), transcript variant X4, mRNA	Q9UKQ2	1148	0	Disintegrin and metalloproteinase domain-containing protein 28	.	.	.	.	pfam01421	Reprolysin	Reprolysin (M12B) family zinc metalloprotease. The members of this family are enzymes that cleave peptides. These proteases require zinc for catalysis. Members of this family are also known as adamalysins. Most members of this family are snake venom endopeptidases, but there are also some mammalian proteins such as human ADAM8 and fertilin. Fertilin and closely related proteins appear to not have…	GO:0007283|spermatogenesis;	GO:0005576|extracellular region;GO:0016021|integral component of membrane;GO:0005739|mitochondrion;GO:0005886|plasma membrane;	GO:0046872|metal ion binding;GO:0004222|metalloendopeptidase activity;GO:0008237|metallopeptidase activity;	K08614	ADAM28; disintegrin and metalloproteinase domain-containing protein 28 [EC:3.4.24.-]
gene11478	255	250	199	244.176	1520	1448	2780	1801.54	0.135537	-2.88324	2.80808e-23	4.48744e-21	down	yes	CDCA2	protein_coding	chrNC_037335.1:72822079-72865586:+	gi|114051259|ref|NP_001039659.1|	4949	0	cell division cycle-associated protein 2 [Bos taurus]	gi|742119261|ref|XM_010840167.1|	3605	0	PREDICTED: Bison bison bison cell division cycle associated 2 (CDCA2), mRNA	Q29RT4	1907	0	Cell division cycle-associated protein 2	.	.	.	.	pfam15276	PP1_bind	Protein phosphatase 1 binding. This domain contains a protein phosphatase 1 (PP1) binding site.	GO:0007049|cell cycle;GO:0051301|cell division;GO:0035307|positive regulation of protein dephosphorylation;	GO:0005634|nucleus;	.	K17590	CDCA2; cell division cycle-associated protein 2
gene1148	29	81	69	60.1818	4	1	0	1.72249	34.9388	5.12676	6.53959e-05	0.00097816	up	yes	ACKR4	protein_coding	chrNC_037328.1:136981285-136986576:-	gi|27806269|ref|NP_776690.1|	1792	0	atypical chemokine receptor 4 [Bos taurus]	gi|742116685|ref|XM_010839572.1|	2864	0	PREDICTED: Bison bison bison atypical chemokine receptor 4 (ACKR4), transcript variant X1, mRNA	P35350	694	0	Atypical chemokine receptor 4	.	.	.	.	pfam00001	7tm_1	7 transmembrane receptor (rhodopsin family). This family contains, amongst other G-protein-coupled receptors (GCPRs), members of the opsin family, which have been considered to be typical members of the rhodopsin superfamily. They share several motifs, mainly the seven transmembrane helices, GCPRs of the rhodopsin superfamily. All opsins bind a chromophore, such as 11-cis-retinal. The function of…	GO:0006935|chemotaxis;	GO:0005769|early endosome;GO:0016021|integral component of membrane;GO:0005886|plasma membrane;GO:0055037|recycling endosome;	GO:0019956|chemokine binding;GO:0004950|chemokine receptor activity;GO:0005044|scavenger receptor activity;	K04186	CCRL1, CCR11; C-C chemokine receptor-like 1
gene11523	224	166	178	198.283	84	117	105	97.7163	2.02917	1.02089	0.00195974	0.0182923	up	yes	MYORG	protein_coding	chrNC_037335.1:75740382-75764994:-	gi|741936412|ref|XP_010806407.1|	5107	0	PREDICTED: spermatid-specific manchette-related protein 1 isoform X2 [Bos taurus]	gi|982934058|ref|XM_010808105.2|	5261	0	PREDICTED: Bos taurus chromosome 8 open reading frame, human C9orf24 (C8H9orf24), transcript variant X3, mRNA	Q6NSJ0	1265	0	Myogenesis-regulating glycosidase	TM0308	142	3e-33	COG1501	pfam15181	SMRP1	Spermatid-specific manchette-related protein 1. This family of proteins, SMRP1, is thought to have a role in spermatogenesis and may be involved in differentiation or function of ciliated cells. This family of proteins is found in eukaryotes. Proteins in this family are typically approximately 260 amino acids in length.	GO:0005975|carbohydrate metabolic process;GO:0043568|positive regulation of insulin-like growth factor receptor signaling pathway;GO:0051897|positive regulation of protein kinase B signaling;GO:0048741|skeletal muscle fiber development;	GO:0005789|endoplasmic reticulum membrane;GO:0016021|integral component of membrane;GO:0031965|nuclear membrane;	GO:0004553|hydrolase activity, hydrolyzing O-glycosyl compounds;	.	.
gene11532	1	0	0	0.381217	10	8	6	7.8277	0.048701	-4.3599	0.00370849	0.0307473	down	yes	ARID3C	protein_coding	chrNC_037335.1:75991664-75998831:-	gi|119900697|ref|XP_600416.3|	1435	0	PREDICTED: AT-rich interactive domain-containing protein 3C [Bos taurus]	gi|982986651|ref|XM_600416.6|	1760	0	PREDICTED: Bos taurus AT-rich interaction domain 3C (ARID3C), mRNA	A6NKF2	511	8e-176	AT-rich interactive domain-containing protein 3C	.	.	.	.	pfam01388	ARID	ARID/BRIGHT DNA binding domain. This domain is know as ARID for AT-Rich Interaction Domain, and also known as the BRIGHT domain.	.	GO:0005737|cytoplasm;GO:0045121|membrane raft;GO:0005634|nucleus;	GO:0003682|chromatin binding;GO:0000977|RNA polymerase II regulatory region sequence-specific DNA binding;GO:0001228|transcriptional activator activity, RNA polymerase II transcription regulatory region sequence-specific binding;	.	.
gene11604	202	350	247	272.212	634	500	1078	694.004	0.392234	-1.35021	1.26631e-05	0.000224847	down	yes	ZNF367	protein_coding	chrNC_037335.1:83089502-83115232:-	gi|965918830|ref|XP_014948254.1|	1355	4e-167	PREDICTED: zinc finger protein 367 isoform X1, partial [Ovis aries]	gi|965835788|ref|XM_015106953.1|	4952	0	PREDICTED: Ovis aries musimon zinc finger protein 367 (ZNF367), transcript variant X3, mRNA	Q0VDT2	382	4e-118	Zinc finger protein 367	.	.	.	.	pfam13465	zf-H2C2_2	Zinc-finger double domain.	GO:0006357|regulation of transcription from RNA polymerase II promoter;GO:0006351|transcription, DNA-templated;	GO:0005654|nucleoplasm;GO:0005634|nucleus;	GO:0003677|DNA binding;GO:0003700|transcription factor activity, sequence-specific DNA binding;GO:0046872|metal ion binding;	.	.
gene11611	3427	5834	4983	4849.19	1567	1680	2048	1683.93	2.87968	1.52591	7.61115e-14	5.12435e-12	up	yes	CTSV	protein_coding	chrNC_037335.1:83553396-83558602:-	gi|555984468|ref|XP_005904120.1|	1819	0	PREDICTED: cathepsin L2 [Bos mutus]	gi|154425699|gb|BC151425.1|	1373	0	Bos taurus cathepsin L2, mRNA (cDNA clone MGC:179266 IMAGE:7954194), complete cds	P25975	705	0	Cathepsin L1	AF1946_2	79.7	7e-16	COG4870	pfam00112	Peptidase_C1	Papain family cysteine protease.	GO:0046697|decidualization;GO:0031069|hair follicle morphogenesis;GO:0010839|negative regulation of keratinocyte proliferation;GO:0016540|protein autoprocessing;GO:0051603|proteolysis involved in cellular protein catabolic process;GO:2000249|regulation of actin cytoskeleton reorganization;	GO:0031410|cytoplasmic vesicle;GO:0005615|extracellular space;GO:0005764|lysosome;GO:0005730|nucleolus;	GO:0016807|cysteine-type carboxypeptidase activity;GO:0004197|cysteine-type endopeptidase activity;GO:0042393|histone binding;	K01365	CTSL; cathepsin L [EC:3.4.22.15]
gene11618	27	49	45	41.099	188	160	369	223.787	0.183652	-2.44495	6.0595e-09	2.04976e-07	down	yes	CENPP	protein_coding	chrNC_037335.1:83951574-84187170:+	gi|157785559|ref|NP_001099085.1|	1327	0	centromere protein P [Bos taurus]	gi|157785558|ref|NM_001105615.1|	952	0	Bos taurus centromere protein P (CENPP), mRNA	Q6IPU0	406	6e-140	Centromere protein P	.	.	.	.	pfam13096	CENP-P	CENP-A-nucleosome distal (CAD) centromere subunit, CENP-P. CENP-P is one of the components that assembles onto the CENP-A-nucleosome distal (CAD) centromere. The centromere, which is the basic element of chromosome inheritance, is epigenetically determined in mammals. CENP-A, the centromere-specific histone H3 variant, assembles an array of nucleosomes and it is this that seems to be the prime ca…	GO:0034080|CENP-A containing nucleosome assembly;	GO:0000775|chromosome, centromeric region;GO:0005829|cytosol;GO:0005730|nucleolus;GO:0005654|nucleoplasm;GO:0005634|nucleus;	.	K11508	CENPP; centromere protein P
gene11622	3010	3311	2999	3215.16	722	797	585	680.525	4.72452	2.24017	2.57049e-16	2.20602e-14	up	yes	ASPN	protein_coding	chrNC_037335.1:84067280-84092633:-	gi|77735571|ref|NP_001029481.1|	1951	0	asporin precursor [Bos taurus]	gi|402746459|ref|NM_001034309.2|	2372	0	Bos taurus asporin (ASPN), mRNA	Q3ZBN5	756	0	Asporin	alr0124_1	61.2	7e-09	COG4886	pfam13855	LRR_8	Leucine rich repeat.	GO:0030282|bone mineralization;GO:0019221|cytokine-mediated signaling pathway;GO:0046426|negative regulation of JAK-STAT cascade;GO:0006469|negative regulation of protein kinase activity;GO:0070171|negative regulation of tooth mineralization;GO:0030512|negative regulation of transforming growth factor beta receptor signaling pathway;	GO:0005737|cytoplasm;GO:0031012|extracellular matrix;	GO:0005509|calcium ion binding;GO:0005518|collagen binding;GO:0004860|protein kinase inhibitor activity;	K08120	ASPN; asporin
gene11623	5332	8676	8636	7710.21	2172	2552	2245	2236.92	3.4468	1.78526	7.52689e-19	8.0808e-17	up	yes	ECM2	protein_coding	chrNC_037335.1:84105569-84148313:-	gi|742101502|ref|XP_010834288.1|	3356	0	PREDICTED: extracellular matrix protein 2 isoform X1 [Bison bison bison]	gi|742101501|ref|XM_010835986.1|	4958	0	PREDICTED: Bison bison bison extracellular matrix protein 2, female organ and adipocyte specific (ECM2), transcript variant X1, mRNA	Q3MHH9	1250	0	Extracellular matrix protein 2	alr0124_1	97.1	7e-20	COG4886	pfam00093	VWC	von Willebrand factor type C domain. The high cutoff was used to prevent overlap with pfam00094.	.	GO:0005615|extracellular space;	GO:0070052|collagen V binding;GO:0008201|heparin binding;	K08119	ECM2; extracellular matrix protein 2
gene11632	924	997	1089	1036.91	2477	2680	1859	2274.49	0.45589	-1.13324	4.07819e-05	0.000639223	down	yes	WNK2	protein_coding	chrNC_037335.1:84552362-84699277:+	gi|528959623|ref|XP_002689895.3|	7973	0	PREDICTED: serine/threonine-protein kinase WNK2 isoform X1 [Bos taurus]	gi|982986716|ref|XM_582977.9|	6883	0	PREDICTED: Bos taurus WNK lysine deficient protein kinase 2 (WNK2), transcript variant X1, mRNA	Q3UH66	2247	0	Serine/threonine-protein kinase WNK2	.	.	.	.	pfam00069	Pkinase	Protein kinase domain.	GO:0035556|intracellular signal transduction;GO:0050801|ion homeostasis;GO:0008285|negative regulation of cell proliferation;GO:0070373|negative regulation of ERK1 and ERK2 cascade;GO:0090263|positive regulation of canonical Wnt signaling pathway;GO:2000651|positive regulation of sodium ion transmembrane transporter activity;GO:0046777|protein autophosphorylation;GO:0006468|protein phosphorylatio…	GO:0005737|cytoplasm;GO:0005829|cytosol;GO:0005886|plasma membrane;	GO:0005524|ATP binding;GO:0004674|protein serine/threonine kinase activity;	K08867	WNK, PRKWNK; WNK lysine deficient protein kinase [EC:2.7.11.1]
gene11647	17	24	29	23.8917	8	5	6	6.14802	3.88608	1.95832	0.00285938	0.0249632	up	yes	LOC101907893	protein_coding	chrNC_037335.1:85565245-85573449:+	gi|982934236|ref|XP_015328143.1|	7483	0	PREDICTED: spermatogenesis-associated protein 31E1-like [Bos taurus]	gi|982986754|ref|XM_015464641.1|	4544	0	PREDICTED: Bos taurus spermatogenesis-associated protein 31E1-like (LOC101907893), mRNA	Q6ZUB1	223	4e-57	Spermatogenesis-associated protein 31E1	.	.	.	.	pfam14650	FAM75	FAM75 family.	GO:0030154|cell differentiation;GO:0007283|spermatogenesis;	GO:0016021|integral component of membrane;	.	.	.
gene11664	648	483	660	622.912	245	292	224	245.292	2.53947	1.34453	1.01334e-07	2.79534e-06	up	yes	GADD45G	protein_coding	chrNC_037335.1:88508019-88509569:-	gi|114052512|ref|NP_001039366.1|	833	1e-108	growth arrest and DNA damage-inducible protein GADD45 gamma [Bos taurus]	gi|742143287|ref|XM_010844790.1|	1077	0	PREDICTED: Bison bison bison growth arrest and DNA-damage-inducible, gamma (GADD45G), mRNA	Q2KIX1	325	4e-110	Growth arrest and DNA damage-inducible protein GADD45 gamma	.	.	.	.	pfam01248	Ribosomal_L7Ae	Ribosomal protein L7Ae/L30e/S12e/Gadd45 family. This family includes: Ribosomal L7A from metazoa, Ribosomal L8-A and L8-B from fungi, 30S ribosomal protein HS6 from archaebacteria, 40S ribosomal protein S12 from eukaryotes, Ribosomal protein L30 from eukaryotes and archaebacteria. Gadd45 and MyD118.	GO:0000185|activation of MAPKKK activity;GO:0006915|apoptotic process;GO:0030154|cell differentiation;GO:0007275|multicellular organismal development;GO:0043065|positive regulation of apoptotic process;GO:0046330|positive regulation of JNK cascade;GO:1900745|positive regulation of p38MAPK cascade;GO:0051726|regulation of cell cycle;GO:0006950|response to stress;	GO:0005737|cytoplasm;GO:0005634|nucleus;	.	K04402	GADD45; growth arrest and DNA-damage-inducible protein
gene11668	9	29	20	19.4498	98	63	218	117.331	0.165768	-2.59276	4.72433e-06	9.15434e-05	down	yes	CKS2	protein_coding	chrNC_037335.1:88791407-88796302:-	gi|148709157|gb|EDL41103.1|	424	5e-50	mCG1274, isoform CRA_b, partial [Mus musculus]	gi|402746758|ref|NM_001113319.2|	622	0	Bos taurus CDC28 protein kinase regulatory subunit 2 (CKS2), mRNA	P33552	162	1e-49	Cyclin-dependent kinases regulatory subunit 2	.	.	.	.	pfam01111	CKS	Cyclin-dependent kinase regulatory subunit.	GO:0051301|cell division;GO:0008283|cell proliferation;GO:0007127|meiosis I;GO:0044772|mitotic cell cycle phase transition;GO:0045737|positive regulation of cyclin-dependent protein serine/threonine kinase activity;GO:0045893|positive regulation of transcription, DNA-templated;GO:0007346|regulation of mitotic cell cycle;GO:0006357|regulation of transcription from RNA polymerase II promoter;	GO:0000307|cyclin-dependent protein kinase holoenzyme complex;GO:0019005|SCF ubiquitin ligase complex;	GO:0003682|chromatin binding;GO:0061575|cyclin-dependent protein serine/threonine kinase activator activity;GO:0042393|histone binding;GO:0019901|protein kinase binding;GO:0043130|ubiquitin binding;	K02219	CKS1; cyclin-dependent kinase regulatory subunit CKS1
gene11671	341	246	248	292.023	82	105	163	109.726	2.66139	1.41218	1.43314e-05	0.000249985	up	yes	S1PR3	protein_coding	chrNC_037335.1:89122663-89135893:-	gi|155372095|ref|NP_001094656.1|	1873	0	sphingosine 1-phosphate receptor 3 [Bos taurus]	gi|982934268|ref|XM_005210473.3|	3957	0	PREDICTED: Bos taurus sphingosine-1-phosphate receptor 3 (S1PR3), transcript variant X1, mRNA	Q99500	639	0	Sphingosine 1-phosphate receptor 3	.	.	.	.	pfam00001	7tm_1	7 transmembrane receptor (rhodopsin family). This family contains, amongst other G-protein-coupled receptors (GCPRs), members of the opsin family, which have been considered to be typical members of the rhodopsin superfamily. They share several motifs, mainly the seven transmembrane helices, GCPRs of the rhodopsin superfamily. All opsins bind a chromophore, such as 11-cis-retinal. The function of…	GO:0007193|adenylate cyclase-inhibiting G-protein coupled receptor signaling pathway;GO:0009653|anatomical structure morphogenesis;GO:0001816|cytokine production;GO:0007186|G-protein coupled receptor signaling pathway;GO:0006954|inflammatory response;GO:1903141|negative regulation of establishment of endothelial barrier;GO:0007219|Notch signaling pathway;GO:0008284|positive regulation of cell pro…	GO:0005887|integral component of plasma membrane;GO:0005886|plasma membrane;	GO:0004930|G-protein coupled receptor activity;GO:0005178|integrin binding;GO:0008289|lipid binding;GO:0038036|sphingosine-1-phosphate receptor activity;	K04290	S1PR3, EDG3; sphingosine 1-phosphate receptor 3
gene1169	948	1395	1611	1348.51	2388	2411	4664	2959.91	0.455591	-1.13419	7.21333e-05	0.00106802	down	yes	HMGN1	protein_coding	chrNC_037328.1:139406039-139412414:-	gi|966001542|ref|XP_014959370.1|	922	5e-121	PREDICTED: uncharacterized protein LOC105607580 isoform X1, partial [Ovis aries]	gi|77736488|ref|NM_001034772.1|	1192	0	Bos taurus high mobility group nucleosome binding domain 1 (HMGN1), mRNA	P02316	130	3e-35	Non-histone chromosomal protein HMG-14	.	.	.	.	pfam01101	HMG14_17	HMG14 and HMG17.	.	GO:0000785|chromatin;GO:0005634|nucleus;	GO:0031492|nucleosomal DNA binding;	K11299	HMGN1; high-mobility group nucleosome-binding domain-containing protein 1
gene117	133	102	99	116.606	3	6	1	3.29741	35.363	5.14417	8.73061e-11	3.96025e-09	up	yes	MAP3K7CL	protein_coding	chrNC_037328.1:7005503-7053929:-	gi|296491647|tpg|DAA33680.1|	1075	4e-138	TPA: chromosome 21 open reading frame 7 ortholog [Bos taurus]	gi|982975163|ref|XM_010824669.2|	1954	0	PREDICTED: Bos taurus MAP3K7 C-terminal like (MAP3K7CL), transcript variant X1, mRNA	P58500	237	2e-72	MAP3K7 C-terminal-like protein	.	.	.	.	pfam04111	APG6	Autophagy protein Apg6. In yeast, 15 Apg proteins coordinate the formation of autophagosomes. Autophagy is a bulk degradation process induced by starvation in eukaryotic cells. Apg6/Vps30p has two distinct functions in the autophagic process, either associated with the membrane or in a retrieval step of the carboxypeptidase Y sorting pathway.	GO:0000186|activation of MAPKK activity;	GO:0005622|intracellular;	GO:0004709|MAP kinase kinase kinase activity;	.	.
gene11704	795	849	656	795.553	2785	2300	5724	3366.06	0.236345	-2.08103	1.47574e-12	8.35731e-11	down	yes	SMC2	protein_coding	chrNC_037335.1:93705340-93755402:+	gi|982934306|ref|XP_015328154.1|	5851	0	PREDICTED: structural maintenance of chromosomes protein 2 [Bos taurus]	gi|742138518|ref|XM_010843523.1|	4750	0	PREDICTED: Bison bison bison structural maintenance of chromosomes 2 (SMC2), transcript variant X2, mRNA	O95347	2112	0	Structural maintenance of chromosomes protein 2	SPBP4H10.06c	685	0	COG1196	pfam02463	SMC_N	RecF/RecN/SMC N terminal domain. This domain is found at the N terminus of SMC proteins. The SMC (structural maintenance of chromosomes) superfamily proteins have ATP-binding domains at the N- and C-termini, and two extended coiled-coil domains separated by a hinge in the middle. The eukaryotic SMC proteins form two kind of heterodimers: the SMC1/SMC3 and the SMC2/SMC4 types. These heterodimers c…	GO:0051301|cell division;GO:0051383|kinetochore organization;GO:0010032|meiotic chromosome condensation;GO:0045132|meiotic chromosome segregation;GO:0007076|mitotic chromosome condensation;	GO:0000793|condensed chromosome;GO:0000796|condensin complex;GO:0005737|cytoplasm;GO:0005829|cytosol;GO:0070062|extracellular exosome;GO:0000228|nuclear chromosome;GO:0005730|nucleolus;GO:0005654|nucleoplasm;GO:0005634|nucleus;	GO:0005524|ATP binding;GO:0046982|protein heterodimerization activity;	K06674	SMC2; structural maintenance of chromosome 2
gene11744	1453	2885	2875	2442.95	1072	1061	894	977.652	2.49879	1.32123	6.8588e-08	1.94807e-06	up	yes	KLF4	protein_coding	chrNC_037335.1:97174495-97179140:-	gi|594113442|ref|XP_006079470.1|	2224	0	PREDICTED: Krueppel-like factor 4 isoform X1 [Bubalus bubalis]	gi|982934325|ref|XM_005210495.3|	2919	0	PREDICTED: Bos taurus Kruppel-like factor 4 (gut) (KLF4), transcript variant X1, mRNA	O43474	756	0	Krueppel-like factor 4	.	.	.	.	pfam13465	zf-H2C2_2	Zinc-finger double domain.	GO:0060070|canonical Wnt signaling pathway;GO:0071409|cellular response to cycloheximide;GO:0071363|cellular response to growth factor stimulus;GO:0070301|cellular response to hydrogen peroxide;GO:0071499|cellular response to laminar fluid shear stress;GO:1990830|cellular response to leukemia inhibitory factor;GO:1901653|cellular response to peptide;GO:0071300|cellular response to retinoic acid;G…	GO:0005737|cytoplasm;GO:0000790|nuclear chromatin;GO:0005719|nuclear euchromatin;GO:0044798|nuclear transcription factor complex;GO:0005654|nucleoplasm;	GO:0008013|beta-catenin binding;GO:0003700|transcription factor activity, sequence-specific DNA binding;GO:0042826|histone deacetylase binding;GO:0035014|phosphatidylinositol 3-kinase regulator activity;GO:1990841|promoter-specific chromatin binding;GO:0000987|core promoter proximal region sequence-specific DNA binding;GO:0000978|RNA polymerase II core promoter proximal region sequence-specific D…	K17846	KLF4; krueppel-like factor 4
gene11760	55	116	83	86.0434	41	37	48	40.1801	2.14144	1.09858	0.00668028	0.048785	up	yes	FRRS1L	protein_coding	chrNC_037335.1:98694927-98722991:-	gi|982934373|ref|XP_003586479.3|	1301	3e-159	PREDICTED: LOW QUALITY PROTEIN: DOMON domain-containing protein FRRS1L [Bos taurus]	gi|982986910|ref|XM_003582572.4|	7413	0	PREDICTED: Bos taurus ferric chelate reductase 1 like (FRRS1L), mRNA	D3ZE85	496	5e-158	DOMON domain-containing protein FRRS1L	.	.	.	.	pfam03351	DOMON	DOMON domain. The DOMON (named after dopamine beta-monooxygenase N-terminal) domain is 110-125 residues long. It is predicted to form an all beta fold with up to 11 strands and is secreted to the extracellular compartment. The beta-strand folding produces a hydrophobic pocket which appears to bind soluble haem. This is consistent with the predominant architectures where the protein is associated …	GO:1900449|regulation of glutamate receptor signaling pathway;	GO:0030054|cell junction;GO:0016021|integral component of membrane;GO:0005886|plasma membrane;GO:0045202|synapse;	.	.	.
gene11772	14727	17876	15168	16436	3993	5745	3345	4232.85	3.88297	1.95716	1.03552e-07	2.84804e-06	up	yes	SVEP1	protein_coding	chrNC_037335.1:99898020-100105949:-	gi|594048695|ref|XP_006048736.1|	17996	0	PREDICTED: sushi, von Willebrand factor type A, EGF and pentraxin domain-containing protein 1 [Bubalus bubalis]	gi|742138848|ref|XM_010843623.1|	10717	0	PREDICTED: Bison bison bison sushi, von Willebrand factor type A, EGF and pentraxin domain containing 1 (SVEP1), partial mRNA	Q4LDE5	6133	0	Sushi, von Willebrand factor type A, EGF and pentraxin domain-containing protein 1	.	.	.	.	pfam00092	VWA	von Willebrand factor type A domain.	GO:0007155|cell adhesion;	GO:0005737|cytoplasm;GO:0005576|extracellular region;GO:0016020|membrane;	GO:0005509|calcium ion binding;GO:0003682|chromatin binding;	K17495	CSMD; CUB and sushi domain-containing protein
gene11773	649	487	700	637.931	17	42	37	30.2913	21.0599	4.39642	1.27871e-21	1.80486e-19	up	yes	MUSK	protein_coding	chrNC_037335.1:100188491-100287913:+	gi|555997716|ref|XP_005910577.1|	4296	0	PREDICTED: muscle, skeletal receptor tyrosine-protein kinase isoform X4 [Bos mutus]	gi|742138657|ref|XM_010843563.1|	6493	0	PREDICTED: Bison bison bison muscle, skeletal, receptor tyrosine kinase (MUSK), transcript variant X3, mRNA	O15146	1565	0	Muscle, skeletal receptor tyrosine-protein kinase	.	.	.	.	pfam07714	Pkinase_Tyr	Protein tyrosine kinase.	GO:0030154|cell differentiation;GO:0007613|memory;GO:0007275|multicellular organismal development;GO:0007528|neuromuscular junction development;GO:0010628|positive regulation of gene expression;GO:2000541|positive regulation of protein geranylgeranylation;GO:0001934|positive regulation of protein phosphorylation;GO:0046777|protein autophosphorylation;GO:0008582|regulation of synaptic growth at ne…	GO:0030054|cell junction;GO:0005887|integral component of plasma membrane;GO:0031594|neuromuscular junction;GO:0045211|postsynaptic membrane;GO:0043235|receptor complex;	GO:0005524|ATP binding;GO:0046872|metal ion binding;GO:0004713|protein tyrosine kinase activity;GO:0004714|transmembrane receptor protein tyrosine kinase activity;	K05129	MUSK; muscle, skeletal, receptor tyrosine kinase [EC:2.7.10.1]
gene11774	559	1274	1239	1037.08	268	232	313	259.198	4.00113	2.00041	2.59764e-15	2.02325e-13	up	yes	LPAR1	protein_coding	chrNC_037335.1:100354919-100518967:-	gi|528959833|ref|XP_005210566.1|	1904	0	PREDICTED: lysophosphatidic acid receptor 1 isoform X1 [Bos taurus]	gi|742138659|ref|XM_010843564.1|	3366	0	PREDICTED: Bison bison bison lysophosphatidic acid receptor 1 (LPAR1), transcript variant X1, mRNA	P46628	718	0	Lysophosphatidic acid receptor 1	.	.	.	.	pfam00001	7tm_1	7 transmembrane receptor (rhodopsin family). This family contains, amongst other G-protein-coupled receptors (GCPRs), members of the opsin family, which have been considered to be typical members of the rhodopsin superfamily. They share several motifs, mainly the seven transmembrane helices, GCPRs of the rhodopsin superfamily. All opsins bind a chromophore, such as 11-cis-retinal. The function of…	GO:0007202|activation of phospholipase C activity;GO:0007193|adenylate cyclase-inhibiting G-protein coupled receptor signaling pathway;GO:0010977|negative regulation of neuron projection development;GO:0043410|positive regulation of MAPK cascade;GO:0035025|positive regulation of Rho protein signal transduction;GO:0051496|positive regulation of stress fiber assembly;GO:0008360|regulation of cell s…	GO:0009986|cell surface;GO:0005768|endosome;GO:0005887|integral component of plasma membrane;	GO:0070915|lysophosphatidic acid receptor activity;	K04289	LPAR1, EDG2; lysophosphatidic acid receptor 1
gene1184	5009	5540	4944	5344.52	1056	1364	1218	1164.2	4.59074	2.19873	1.09805e-26	2.36685e-24	up	yes	BACE2	protein_coding	chrNC_037328.1:141381597-141487147:+	gi|329663206|ref|NP_001192991.1|	2302	0	beta-secretase 2 precursor [Bos taurus]	gi|433660832|ref|NM_001206062.2|	1762	0	Bos taurus beta-site APP-cleaving enzyme 2 (BACE2), mRNA	Q9Y5Z0	840	0	Beta-secretase 2	.	.	.	.	pfam00026	Asp	Eukaryotic aspartyl protease. Aspartyl (acid) proteases include pepsins, cathepsins, and renins. Two-domain structure, probably arising from ancestral duplication. This family does not include the retroviral nor retrotransposon proteases (pfam00077), which are much smaller and appear to be homologous to a single domain of the eukaryotic asp proteases.	GO:0050435|beta-amyloid metabolic process;GO:0006509|membrane protein ectodomain proteolysis;GO:0042985|negative regulation of amyloid precursor protein biosynthetic process;GO:0016486|peptide hormone processing;GO:0030163|protein catabolic process;GO:0006508|proteolysis;	GO:0009986|cell surface;GO:0005783|endoplasmic reticulum;GO:0005768|endosome;GO:0005794|Golgi apparatus;GO:0016021|integral component of membrane;GO:0005886|plasma membrane;	GO:0001540|beta-amyloid binding;GO:0004190|aspartic-type endopeptidase activity;	K07747	BACE2; beta-site APP-cleaving enzyme 2 (memapsin 1) [EC:3.4.23.45]
gene11860	3024	1826	1851	2358.88	5032	4918	7793	5600.27	0.421209	-1.24739	2.84781e-05	0.000466624	down	yes	PAPPA	protein_coding	chrNC_037335.1:105351900-105617709:+	gi|594102330|ref|XP_006074235.1|	8192	0	PREDICTED: pappalysin-1, partial [Bubalus bubalis]	gi|982987103|ref|XM_015464694.1|	10050	0	PREDICTED: Bos taurus pregnancy-associated plasma protein A, pappalysin 1 (PAPPA), transcript variant X2, mRNA	Q13219	2944	0	Pappalysin-1	.	.	.	.	pfam13385	Laminin_G_3	Concanavalin A-like lectin/glucanases superfamily. This domain belongs to the Concanavalin A-like lectin/glucanases superfamily.	GO:0044267|cellular protein metabolic process;GO:0007565|female pregnancy;GO:0032354|response to follicle-stimulating hormone;GO:0051384|response to glucocorticoid;	GO:0005576|extracellular region;GO:0005615|extracellular space;	GO:0004222|metalloendopeptidase activity;GO:0008237|metallopeptidase activity;GO:0008270|zinc ion binding;	K07762	PAPPA; pappalysin-1 [EC:3.4.24.79]
gene11866	126	759	533	470.472	74	101	95	86.1223	5.46284	2.44965	3.32532e-15	2.56133e-13	up	yes	TLR4	protein_coding	chrNC_037335.1:107057826-107068842:+	gi|34148380|gb|AAQ62700.1|	4077	0	toll-like receptor 4 [Bos taurus]	gi|126723186|ref|NM_174198.6|	3708	0	Bos taurus toll like receptor 4 (TLR4), mRNA	Q9GL65	1563	0	Toll-like receptor 4	alr0124_1	55.1	9e-07	COG4886	pfam01582	TIR	TIR domain. The Toll/interleukin-1 receptor (TIR) homology domain is an intracellular signalling domain found in MyD88, interleukin 1 receptor and the Toll receptor. It contains three highly-conserved regions, and mediates protein-protein interactions between the Toll-like receptors (TLRs) and signal-transduction components. TIR-like motifs are also found in plant proteins thought to be involved …	GO:0050829|defense response to Gram-negative bacterium;GO:0032497|detection of lipopolysaccharide;GO:0006954|inflammatory response;GO:0045087|innate immune response;GO:0050702|interleukin-1 beta secretion;GO:0042116|macrophage activation;GO:0002755|MyD88-dependent toll-like receptor signaling pathway;GO:1900227|positive regulation of NLRP3 inflammasome complex assembly;GO:0050707|regulation of cy…	GO:0005769|early endosome;GO:0005887|integral component of plasma membrane;GO:0046696|lipopolysaccharide receptor complex;	GO:0001530|lipopolysaccharide binding;GO:0001875|lipopolysaccharide receptor activity;GO:0004888|transmembrane signaling receptor activity;	K10160	TLR4; toll-like receptor 4
gene11869	76	34	39	52.9429	14	14	12	12.908	4.10156	2.03617	0.000147882	0.00200978	up	yes	BRINP1	protein_coding	chrNC_037335.1:108637081-108834345:-	gi|296484334|tpg|DAA26449.1|	3980	0	TPA: deleted in bladder cancer protein 1 homolog precursor [Bos taurus]	gi|62751568|ref|NM_001015669.1|	3086	0	Bos taurus bone morphogenetic protein/retinoic acid inducible neural-specific 1 (BRINP1), mRNA	Q5E9L2	1523	0	BMP/retinoic acid-inducible neural-specific protein 1	.	.	.	.	pfam09770	PAT1	Topoisomerase II-associated protein PAT1. Members of this family are necessary for accurate chromosome transmission during cell division.	GO:0007050|cell cycle arrest;GO:0008219|cell death;GO:0071300|cellular response to retinoic acid;GO:0045786|negative regulation of cell cycle;GO:0045930|negative regulation of mitotic cell cycle;GO:0045666|positive regulation of neuron differentiation;	GO:0005737|cytoplasm;GO:0030425|dendrite;GO:0005783|endoplasmic reticulum;GO:0043025|neuronal cell body;	.	.	.
gene11878	472	364	269	386.994	1504	1467	2187	1632.1	0.237115	-2.07634	3.04043e-11	1.45512e-09	down	yes	PHF19	protein_coding	chrNC_037335.1:110240753-110261766:-	gi|296484331|tpg|DAA26446.1|	2923	0	TPA: PHD finger protein 19 [Bos taurus]	gi|982934577|ref|XM_005210593.3|	4023	0	PREDICTED: Bos taurus PHD finger protein 19 (PHF19), transcript variant X1, mRNA	Q5T6S3	1082	0	PHD finger protein 19	.	.	.	.	pfam14061	Mtf2_C	Polycomb-like MTF2 factor 2. Mammalian Polycomb-like gene MTF2/PCL2 forms a complex with Polycomb repressive complex-2 (PRC2) and collaborates with PRC1 to achieve repression of Hox gene expression. The human MTF2 gene is expressed in three splicing variants, each of them contains the short C-terminal domain defined here. The domain is subject to structure determination by the Joint Center of Str…	GO:0006325|chromatin organization;GO:0045814|negative regulation of gene expression, epigenetic;GO:0061087|positive regulation of histone H3-K27 methylation;GO:0006355|regulation of transcription, DNA-templated;GO:0006351|transcription, DNA-templated;	GO:0005654|nucleoplasm;	GO:0046872|metal ion binding;GO:0035064|methylated histone binding;	K11486	PHF19, PCL3; polycomb-like protein 3
gene11886	21934	36994	39662	33517.7	12435	14077	12965	12664.1	2.64666	1.40417	9.56827e-11	4.3261e-09	up	yes	GSN	protein_coding	chrNC_037335.1:110672949-110733958:+	gi|528960086|ref|XP_005210665.1|	3932	0	PREDICTED: gelsolin isoform X2 [Bos taurus]	gi|164452942|ref|NM_001113284.1|	2453	0	Bos taurus gelsolin (GSN), transcript variant 1, mRNA	Q3SX14	1509	0	Gelsolin	.	.	.	.	pfam00626	Gelsolin	Gelsolin repeat.	GO:0051014|actin filament severing;GO:0045010|actin nucleation;GO:0051016|barbed-end actin filament capping;GO:0060271|cilium morphogenesis;	GO:0005737|cytoplasm;GO:0005856|cytoskeleton;	GO:0051015|actin filament binding;GO:0005509|calcium ion binding;	.	.
gene11887	7744	8095	6884	7857.84	2365	2416	3051	2490.88	3.15464	1.65747	5.1835e-16	4.36765e-14	up	yes	STOM	protein_coding	chrNC_037335.1:110739246-110772639:-	gi|742159055|ref|XP_010846713.1|	997	3e-125	PREDICTED: erythrocyte band 7 integral membrane protein [Bison bison bison]	gi|742159054|ref|XM_010848411.1|	2297	0	PREDICTED: Bison bison bison stomatin (STOM), mRNA	P27105	372	2e-120	Erythrocyte band 7 integral membrane protein	AF1420	189	2e-53	COG0330	pfam01145	Band_7	SPFH domain / Band 7 family. This family has been called SPFH, Band 7 or PHB domain. Recent phylogenetic analysis has shown this domain to be a slipin or Stomatin-like integral membrane domain conserved from protozoa to mammals.	GO:0043312|neutrophil degranulation;GO:0044829|positive regulation by host of viral genome replication;GO:0090314|positive regulation of protein targeting to membrane;GO:0051260|protein homooligomerization;GO:1901585|regulation of acid-sensing ion channel activity;	GO:0035577|azurophil granule membrane;GO:0072562|blood microparticle;GO:0005856|cytoskeleton;GO:0005783|endoplasmic reticulum;GO:0070062|extracellular exosome;GO:0005615|extracellular space;GO:0005887|integral component of plasma membrane;GO:0042470|melanosome;GO:0016020|membrane;GO:0045121|membrane raft;GO:0005739|mitochondrion;GO:0048471|perinuclear region of cytoplasm;GO:0005886|plasma membran…	GO:0042803|protein homodimerization activity;GO:0070063|RNA polymerase binding;	K17286	STOM; erythrocyte band 7 integral membrane protein
gene11908	9384	7898	7639	8671.5	3845	4787	3966	4045.72	2.14338	1.09988	2.3979e-07	6.09471e-06	up	yes	PXDN	protein_coding	chrNC_037335.1:112102902-112167795:+	gi|741984139|ref|XP_010799143.1|	7779	0	PREDICTED: peroxidasin homolog isoform X1 [Bos taurus]	gi|983012326|ref|XM_015470659.1|	6218	0	PREDICTED: Bos taurus peroxidasin (PXDN), transcript variant X1, mRNA	Q92626	2649	0	Peroxidasin homolog	.	.	.	.	pfam03098	An_peroxidase	Animal haem peroxidase.	GO:0030198|extracellular matrix organization;GO:0042744|hydrogen peroxide catabolic process;GO:0006955|immune response;GO:0055114|oxidation-reduction process;GO:0006979|response to oxidative stress;	GO:0005783|endoplasmic reticulum;GO:0070062|extracellular exosome;GO:0031012|extracellular matrix;GO:0005576|extracellular region;GO:0005615|extracellular space;	GO:0005201|extracellular matrix structural constituent;GO:0020037|heme binding;GO:0005152|interleukin-1 receptor antagonist activity;GO:0046872|metal ion binding;GO:0004601|peroxidase activity;	K19511	PXDN, VPO1; peroxidase [EC:1.11.1.7]
gene11982	55	61	53	58.3095	211	189	451	264.822	0.220184	-2.18322	5.07545e-08	1.47623e-06	down	yes	CGAS	protein_coding	chrNC_037336.1:12932377-12957926:-	gi|296484279|tpg|DAA26394.1|	2296	0	TPA: hypothetical protein BOS_9467 [Bos taurus]	gi|982987313|ref|XM_001251098.6|	4056	0	PREDICTED: Bos taurus Mab-21 domain containing 1 (MB21D1), transcript variant X2, mRNA	E1BGN7	795	0	Cyclic GMP-AMP synthase	.	.	.	.	pfam03281	Mab-21	Mab-21 protein. This family contains Mab-21 and Mab-21 like proteins. In C. elegans these proteins are required for several aspects of embryonic development.	GO:0002218|activation of innate immune response;GO:0006974|cellular response to DNA damage stimulus;GO:0071360|cellular response to exogenous dsRNA;GO:0009190|cyclic nucleotide biosynthetic process;GO:0051607|defense response to virus;GO:0045087|innate immune response;GO:0038001|paracrine signaling;GO:2000774|positive regulation of cellular senescence;GO:0002230|positive regulation of defense res…	GO:0005829|cytosol;	GO:0005524|ATP binding;GO:0003682|chromatin binding;GO:0061501|cyclic-GMP-AMP synthase activity;GO:0003677|DNA binding;GO:0003690|double-stranded DNA binding;GO:0005525|GTP binding;GO:0046872|metal ion binding;	.	.
gene11994	80	98	109	98.45	28	32	18	25.4046	3.87529	1.9543	2.68909e-06	5.52644e-05	up	yes	LOC100140352	pseudogene	chrNC_037336.1:14117548-14119012:-	gi|742175851|ref|XP_010851427.1|	546	2e-112	PREDICTED: N-lysine methyltransferase SMYD2 [Bison bison bison]	gi|850485237|gb|CP011893.1|	886	0	Ovis canadensis canadensis isolate 43U chromosome 8 sequence	Q0P585	215	3e-111	N-lysine methyltransferase SMYD2	.	.	.	.	pfam01753	zf-MYND	MYND finger.	GO:0008285|negative regulation of cell proliferation;GO:0000122|negative regulation of transcription from RNA polymerase II promoter;GO:0018027|peptidyl-lysine dimethylation;GO:0018026|peptidyl-lysine monomethylation;GO:0043516|regulation of DNA damage response, signal transduction by p53 class mediator;GO:0006351|transcription, DNA-templated;	GO:0005737|cytoplasm;GO:0005829|cytosol;GO:0005634|nucleus;	GO:0046975|histone methyltransferase activity (H3-K36 specific);GO:0046872|metal ion binding;GO:0002039|p53 binding;GO:0016279|protein-lysine N-methyltransferase activity;GO:0000993|RNA polymerase II core binding;	K11426	SMYD; SET and MYND domain-containing protein
gene11995	122	65	53	85.1399	12	26	41	24.4567	3.48125	1.79961	0.00312895	0.0268033	up	yes	LOC107132754	pseudogene	chrNC_037336.1:14432536-14433774:-	gi|984130698|ref|XP_015357293.1|	255	5e-28	PREDICTED: nuclear pore complex protein Nup50 [Marmota marmota marmota]	gi|850485237|gb|CP011893.1|	590	0	Ovis canadensis canadensis isolate 43U chromosome 8 sequence	Q9UKX7	107	8e-25	Nuclear pore complex protein Nup50	.	.	.	.	pfam13809	Tubulin_2	Tubulin like. Many of the residues conserved in Tubulin, pfam00091, are also highly conserved in this family.	GO:0006406|mRNA export from nucleus;GO:0006606|protein import into nucleus;GO:0016032|viral process;	GO:0043231|intracellular membrane-bounded organelle;GO:0031965|nuclear membrane;GO:0005643|nuclear pore;GO:0005654|nucleoplasm;	GO:0008536|Ran GTPase binding;	K14295	NUP50, NPAP60; nuclear pore complex protein Nup50
gene11996	358959	210268	175386	263124	47978	55310	64174	53247.1	4.94155	2.30496	2.08703e-15	1.63471e-13	up	yes	COL12A1	protein_coding	chrNC_037336.1:14661264-14779844:-	gi|330417948|ref|NP_001193426.1|	14419	0	collagen alpha-1(XII) chain precursor [Bos taurus]	gi|982934723|ref|XM_005210665.3|	11505	0	PREDICTED: Bos taurus collagen type XII alpha 1 (COL12A1), transcript variant X2, mRNA	Q99715	5276	0	Collagen alpha-1(XII) chain	.	.	.	.	pfam00092	VWA	von Willebrand factor type A domain.	GO:0007155|cell adhesion;GO:0030199|collagen fibril organization;GO:0035987|endodermal cell differentiation;GO:0001501|skeletal system development;	GO:0005595|collagen type XII trimer;GO:0005788|endoplasmic reticulum lumen;GO:0070062|extracellular exosome;GO:0031012|extracellular matrix;GO:0005576|extracellular region;GO:0005615|extracellular space;GO:1903561|extracellular vesicle;	GO:0030020|extracellular matrix structural constituent conferring tensile strength;	K08132	COL12A; collagen, type XII, alpha
gene11999	904	857	811	891.408	25	41	37	32.7542	27.2151	4.76634	6.39316e-60	7.72906e-57	up	yes	FILIP1	protein_coding	chrNC_037336.1:14915045-15137938:-	gi|300797736|ref|NP_001179291.1|	5660	0	filamin-A-interacting protein 1 [Bos taurus]	gi|742184055|ref|XM_010855258.1|	8143	0	PREDICTED: Bison bison bison filamin A interacting protein 1 (FILIP1), transcript variant X1, mRNA	Q7Z7B0	2066	0	Filamin-A-interacting protein 1	.	.	.	.	pfam09727	CortBP2	Cortactin-binding protein-2. This entry is the first approximately 250 residues of cortactin-binding protein 2. In addition to being a positional candidate for autism this protein is expressed at highest levels in the brain in humans. The human protein has six associated ankyrin repeat domains pfam00023 towards the C-terminus which act as protein-protein interaction domains.	.	GO:0015629|actin cytoskeleton;GO:0005737|cytoplasm;GO:0005730|nucleolus;GO:0005886|plasma membrane;	.	.	.
gene1200	28	21	17	23.1139	4	6	0	3.35937	6.88044	2.7825	0.00467065	0.036906	up	yes	ABCG1	protein_coding	chrNC_037328.1:142488608-142554261:+	gi|594096674|ref|XP_006071597.1|	2918	0	PREDICTED: ATP-binding cassette sub-family G member 1 isoform X1 [Bubalus bubalis]	gi|982912220|ref|XM_015473650.1|	7135	0	PREDICTED: Bos taurus ATP binding cassette subfamily G member 1 (ABCG1), transcript variant X2, mRNA	P45844	1083	0	ATP-binding cassette sub-family G member 1	ECU03g0390_1	181	2e-48	COG1131	pfam01061	ABC2_membrane	ABC-2 type transporter.	GO:0042987|amyloid precursor protein catabolic process;GO:0071403|cellular response to high density lipoprotein particle stimulus;GO:0033344|cholesterol efflux;GO:0042632|cholesterol homeostasis;GO:0008203|cholesterol metabolic process;GO:0009720|detection of hormone stimulus;GO:0034436|glycoprotein transport;GO:0034375|high-density lipoprotein particle remodeling;GO:0032367|intracellular cholest…	GO:0005789|endoplasmic reticulum membrane;GO:0005768|endosome;GO:0009897|external side of plasma membrane;GO:0005794|Golgi apparatus;GO:0000139|Golgi membrane;GO:0016021|integral component of membrane;GO:0005739|mitochondrion;GO:0005886|plasma membrane;GO:0055037|recycling endosome;	GO:0043531|ADP binding;GO:0005524|ATP binding;GO:0015485|cholesterol binding;GO:0017127|cholesterol transporter activity;GO:0034437|glycoprotein transporter activity;GO:0005543|phospholipid binding;GO:0005548|phospholipid transporter activity;GO:0046983|protein dimerization activity;GO:0046982|protein heterodimerization activity;GO:0042803|protein homodimerization activity;GO:0034041|sterol-trans…	K05679	ABCG1; ATP-binding cassette, subfamily G (WHITE), member 1
gene12007	325	138	101	202.068	46	45	94	57.7367	3.49982	1.80728	0.000197828	0.00259963	up	yes	HTR1B	protein_coding	chrNC_037336.1:17088668-17091953:-	gi|528909118|ref|XP_005192444.1|	2057	0	PREDICTED: 5-hydroxytryptamine receptor 1B [Bos taurus]	gi|594104600|ref|XM_006075220.1|	3156	0	PREDICTED: Bubalus bubalis 5-hydroxytryptamine (serotonin) receptor 1B, G protein-coupled (HTR1B), mRNA	P60020	682	0	5-hydroxytryptamine receptor 1B	.	.	.	.	pfam00001	7tm_1	7 transmembrane receptor (rhodopsin family). This family contains, amongst other G-protein-coupled receptors (GCPRs), members of the opsin family, which have been considered to be typical members of the rhodopsin superfamily. They share several motifs, mainly the seven transmembrane helices, GCPRs of the rhodopsin superfamily. All opsins bind a chromophore, such as 11-cis-retinal. The function of…	GO:0007198|adenylate cyclase-inhibiting serotonin receptor signaling pathway;GO:0007610|behavior;GO:0046849|bone remodeling;GO:0071312|cellular response to alkaloid;GO:0035690|cellular response to drug;GO:0071502|cellular response to temperature stimulus;GO:0007268|synaptic transmission;GO:0002031|G-protein coupled receptor internalization;GO:0014063|negative regulation of serotonin secretion;GO:…	GO:0005737|cytoplasm;GO:0005887|integral component of plasma membrane;	GO:0008144|drug binding;GO:0004993|serotonin receptor activity;GO:0030594|neurotransmitter receptor activity;GO:0051378|serotonin binding;	K04153	HTR1; 5-hydroxytryptamine receptor 1
gene12028	288	248	191	253.442	1483	1328	2570	1689.12	0.150044	-2.73654	1.1646e-15	9.3863e-14	down	yes	TTK	protein_coding	chrNC_037336.1:19702331-19748849:+	gi|594058647|ref|XP_006053481.1|	4420	0	PREDICTED: dual specificity protein kinase TTK isoform X1 [Bubalus bubalis]	gi|982987355|ref|XM_015464754.1|	4107	0	PREDICTED: Bos taurus TTK protein kinase (TTK), mRNA	P33981	1405	0	Dual specificity protein kinase TTK	.	.	.	.	pfam00069	Pkinase	Protein kinase domain.	GO:0051304|chromosome separation;GO:0016321|female meiosis chromosome segregation;GO:0033316|meiotic spindle assembly checkpoint;GO:0007094|mitotic spindle assembly checkpoint;GO:0007052|mitotic spindle organization;GO:0018105|peptidyl-serine phosphorylation;GO:0018107|peptidyl-threonine phosphorylation;GO:0008284|positive regulation of cell proliferation;GO:0010862|positive regulation of pathway…	GO:0005737|cytoplasm;GO:0000776|kinetochore;GO:0016020|membrane;GO:0005819|spindle;	GO:0005524|ATP binding;GO:0042803|protein homodimerization activity;GO:0004674|protein serine/threonine kinase activity;GO:0004712|protein serine/threonine/tyrosine kinase activity;GO:0004713|protein tyrosine kinase activity;	K08866	TTK, MPS1; serine/threonine-protein kinase TTK/MPS1 [EC:2.7.12.1]
gene12041	788	433	508	609.448	211	281	352	266.545	2.28647	1.19312	3.13309e-05	0.000505916	up	yes	TPBG	protein_coding	chrNC_037336.1:22189228-22193139:+	gi|803310245|ref|XP_012013488.1|	1965	0	PREDICTED: trophoblast glycoprotein-like isoform X1 [Ovis aries musimon]	gi|982987369|ref|XM_593502.8|	2404	0	PREDICTED: Bos taurus trophoblast glycoprotein (TPBG), transcript variant X1, mRNA	Q13641	587	0	Trophoblast glycoprotein	.	.	.	.	pfam13855	LRR_8	Leucine rich repeat.	GO:0007155|cell adhesion;GO:0051965|positive regulation of synapse assembly;	GO:0009986|cell surface;GO:0005783|endoplasmic reticulum;GO:0005887|integral component of plasma membrane;	.	.	.
gene12052	1427	967	825	1130.9	281	376	264	296.82	3.81006	1.92981	1.65223e-09	6.18329e-08	up	yes	PRSS35	protein_coding	chrNC_037336.1:23439995-23459196:+	gi|528960332|ref|XP_005210754.1|	1927	0	PREDICTED: inactive serine protease 35 isoform X1 [Bos taurus]	gi|742210031|ref|XM_010861743.1|	3186	0	PREDICTED: Bison bison bison protease, serine, 35 (PRSS35), transcript variant X3, mRNA	Q5E9X7	746	0	Inactive serine protease 35	.	.	.	.	pfam00089	Trypsin	Trypsin.	.	GO:0005576|extracellular region;	.	.	.
gene12054	938	692	674	805.483	217	273	195	220.988	3.64492	1.86589	1.63474e-10	7.13587e-09	up	yes	SNAP91	protein_coding	chrNC_037336.1:23474439-23643970:-	gi|555983977|ref|XP_005903882.1|	2841	0	PREDICTED: clathrin coat assembly protein AP180 isoform X1 [Bos mutus]	gi|942078739|ref|XM_005903820.2|	4072	0	PREDICTED: Bos mutus synaptosomal-associated protein, 91kDa (SNAP91), transcript variant X1, mRNA	O60641	784	0	Clathrin coat assembly protein AP180	.	.	.	.	pfam07651	ANTH	ANTH domain. AP180 is an endocytotic accessory proteins that has been implicated in the formation of clathrin-coated pits. The domain is involved in phosphatidylinositol 4,5-bisphosphate binding and is a universal adaptor for nucleation of clathrin coats.	GO:0048268|clathrin coat assembly;GO:0015031|protein transport;GO:2000369|regulation of clathrin-mediated endocytosis;	GO:0005905|coated pit;GO:0030136|clathrin-coated vesicle;GO:0005886|plasma membrane;	GO:0005545|1-phosphatidylinositol binding;GO:0030276|clathrin binding;GO:0019901|protein kinase binding;	.	.
gene12062	167	251	211	214.955	502	538	518	499.787	0.430094	-1.21728	1.51094e-05	0.000261765	down	yes	RSPO3	protein_coding	chrNC_037336.1:24092390-24186517:-	gi|426234403|ref|XP_004011185.1|	1097	2e-141	PREDICTED: R-spondin-3 [Ovis aries]	gi|115496773|ref|NM_001076034.1|	2199	0	Bos taurus R-spondin 3 (RSPO3), mRNA	Q1RMU1	426	8e-143	R-spondin-3	.	.	.	.	pfam00090	TSP_1	Thrombospondin type 1 domain.	GO:0001974|blood vessel remodeling;GO:2000052|positive regulation of non-canonical Wnt signaling pathway;GO:0002040|sprouting angiogenesis;GO:0016055|Wnt signaling pathway;	GO:0005576|extracellular region;	GO:0008201|heparin binding;	.	.
gene12064	59	125	98	95.4739	362	247	655	394.986	0.241715	-2.04862	2.88752e-08	8.66132e-07	down	yes	CENPW	protein_coding	chrNC_037336.1:24949860-24958580:-	gi|162145600|ref|NP_001104731.1|	446	7e-52	centromere protein W [Bos taurus]	gi|162145599|ref|NM_001111261.1|	956	0	Bos taurus centromere protein W (CENPW), mRNA	Q5EE01	152	5e-44	Centromere protein W	.	.	.	.	pfam15510	CENP-W	Centromere kinetochore component W. CENP-W is a family of vertebral kinetochore proteins that associates directly with CENP-T. CENP-W members are histone-fold proteins. The histone fold region is critical for binding to centromeric DNA. Importantly, the CENP-T-W complex does not directly associate with CENP-A, but with histone H3 in the centromere region. CENP-T and -W form a hetero-tetramer with…	GO:0051301|cell division;GO:0034080|CENP-A containing nucleosome assembly;GO:0051276|chromosome organization;GO:0007059|chromosome segregation;GO:0051382|kinetochore assembly;GO:0000278|mitotic cell cycle;	GO:0000775|chromosome, centromeric region;GO:0000777|condensed chromosome kinetochore;GO:0000776|kinetochore;GO:0016363|nuclear matrix;GO:0005730|nucleolus;GO:0005654|nucleoplasm;	GO:0003677|DNA binding;GO:0046982|protein heterodimerization activity;	.	.
gene12074	454	602	463	521.562	923	921	1577	1075.75	0.484836	-1.04443	7.86099e-05	0.00114983	down	yes	HDDC2	protein_coding	chrNC_037336.1:25960234-25979949:+	gi|440910655|gb|ELR60427.1|	1135	3e-154	HD domain-containing protein 2, partial [Bos mutus]	gi|115495228|ref|NM_001075401.1|	897	0	Bos taurus HD domain containing 2 (HDDC2), mRNA	Q0P565	425	1e-149	HD domain-containing protein 2	SPCC4G3.17	166	5e-49	COG1896	pfam13023	HD_3	HD domain. HD domains are metal dependent phosphohydrolases.	.	.	.	K07023	K07023; putative hydrolases of HD superfamily
gene12082	17	10	16	15.0423	3	3	0	2.02846	7.41562	2.89057	0.0012316	0.012503	up	yes	NKAIN2	protein_coding	chrNC_037336.1:26362416-27543455:-	gi|149722927|ref|XP_001504266.1|	1110	5e-140	PREDICTED: sodium/potassium-transporting ATPase subunit beta-1-interacting protein 2 [Equus caballus]	gi|942039473|ref|XM_005890117.2|	3186	0	PREDICTED: Bos mutus Na+/K+ transporting ATPase interacting 2 (NKAIN2), transcript variant X1, mRNA	Q5VXU1	430	7e-141	Sodium/potassium-transporting ATPase subunit beta-1-interacting protein 2	.	.	.	.	pfam05640	NKAIN	Na,K-Atpase Interacting protein. NKAIN (Na,K-Atpase INteracting) proteins are a family of evolutionary conserved transmembrane proteins that localize to neurons, that are critical for neuronal function, and that interact with the beta subunits, beta1 in vertebrates and beta in Drosophila, of Na,K-ATPase. NKAINs have highly conserved trans-membrane domains but otherwise no other characterized doma…	GO:0002028|regulation of sodium ion transport;	GO:0016021|integral component of membrane;GO:0005886|plasma membrane;	.	.	.
gene12086	3	11	10	8.02526	0	1	0	0.327375	24.5139	4.61553	0.00104575	0.0108948	up	yes	TRDN	protein_coding	chrNC_037336.1:27701102-27785368:+	gi|431838769|gb|ELK00699.1|	838	1e-105	Triadin [Pteropus alecto]	gi|982987418|ref|XM_015464758.1|	709	0	PREDICTED: Bos taurus triadin (TRDN), mRNA	Q28820	222	2e-65	Triadin	.	.	.	.	pfam05279	Asp-B-Hydro_N	Aspartyl beta-hydroxylase N-terminal region. This family includes the N-terminal regions of the junctin, junctate and aspartyl beta-hydroxylase proteins. Junctate is an integral ER/SR membrane calcium binding protein, which comes from an alternatively spliced form of the same gene that generates aspartyl beta-hydroxylase and junctin. Aspartyl beta-hydroxylase catalyses the post-translational hydr…	.	GO:0016021|integral component of membrane;GO:0033017|sarcoplasmic reticulum membrane;	GO:0005102|receptor binding;	.	.
gene1209	72	31	25	45.7794	17	8	15	12.8505	3.56246	1.83287	0.00121858	0.0123799	up	yes	SLC37A1	protein_coding	chrNC_037328.1:142772300-142873917:+	gi|982912298|ref|XP_015329271.1|	2922	0	PREDICTED: glycerol-3-phosphate transporter isoform X1 [Bos taurus]	gi|982976861|ref|XM_015462166.1|	1922	0	PREDICTED: Bos taurus solute carrier family 37 (glucose-6-phosphate transporter), member 1 (SLC37A1), transcript variant X1, mRNA	P57057	798	0	Glucose-6-phosphate exchanger SLC37A1	PA1569	92.8	9e-19	COG2271	pfam07690	MFS_1	Major Facilitator Superfamily.	GO:0008643|carbohydrate transport;GO:0015760|glucose-6-phosphate transport;GO:0035435|phosphate ion transmembrane transport;	GO:0005789|endoplasmic reticulum membrane;GO:0030176|integral component of endoplasmic reticulum membrane;GO:0016020|membrane;	GO:0061513|glucose 6-phosphate:inorganic phosphate antiporter activity;	K13783	SLC37A1_2; MFS transporter, OPA family, solute carrier family 37 (glycerol-3-phosphate transporter), member 1/2
gene12094	97	130	143	126.588	29	49	32	35.3342	3.5826	1.84101	1.95846e-06	4.1412e-05	up	yes	SMPDL3A	protein_coding	chrNC_037336.1:28453557-28470952:-	gi|78042502|ref|NP_001030191.1|	2262	0	acid sphingomyelinase-like phosphodiesterase 3a precursor [Bos taurus]	gi|402693128|ref|NM_001035019.2|	1958	0	Bos taurus sphingomyelin phosphodiesterase, acid-like 3A (SMPDL3A), mRNA	Q3ZC91	875	0	Acid sphingomyelinase-like phosphodiesterase 3a	.	.	.	.	pfam00149	Metallophos	Calcineurin-like phosphoesterase. This family includes a diverse range of phosphoesterases, including protein phosphoserine phosphatases, nucleotidases, sphingomyelin phosphodiesterases and 2'-3' cAMP phosphodiesterases as well as nucleases such as bacterial SbcD or yeast MRE11. The most conserved regions in this superfamily centre around the metal chelating residues.	GO:0009143|nucleoside triphosphate catabolic process;	GO:0005576|extracellular region;GO:0005615|extracellular space;	GO:0008081|phosphoric diester hydrolase activity;GO:0008270|zinc ion binding;	K01128	SMPDL3; sphingomyelin phosphodiesterase acid-like 3 [EC:3.1.4.-]
gene12096	15	47	31	31.208	121	118	110	112.383	0.277694	-1.84843	0.000138608	0.00189859	down	yes	FABP7	protein_coding	chrNC_037336.1:28476061-28479847:-	gi|118151440|ref|NP_001071630.1|	699	4e-90	fatty acid-binding protein, brain [Bos taurus]	gi|402692712|ref|NM_001078162.2|	815	0	Bos taurus fatty acid binding protein 7 (FABP7), mRNA	Q09139	273	1e-91	Fatty acid-binding protein, brain	.	.	.	.	pfam00061	Lipocalin	Lipocalin / cytosolic fatty-acid binding protein family. Lipocalins are transporters for small hydrophobic molecules, such as lipids, steroid hormones, bilins, and retinoids. The family also encompasses the enzyme prostaglandin D synthase (EC:5.3.99.2). Alignment subsumes both the lipocalin and fatty acid binding protein signatures from PROSITE. This is supported on structural and functional grou…	GO:0021846|cell proliferation in forebrain;GO:0022008|neurogenesis;GO:0060134|prepulse inhibition;	GO:0071944|cell periphery;GO:0042995|cell projection;GO:0005911|cell-cell junction;GO:0005737|cytoplasm;GO:0043025|neuronal cell body;	GO:0008289|lipid binding;	K08756	FABP7; fatty acid-binding protein 7, brain
gene12102	10556	7608	5747	8393.47	3029	3017	3882	3157.57	2.6582	1.41045	9.74454e-11	4.39865e-09	up	yes	SERINC1	protein_coding	chrNC_037336.1:28722620-28756274:+	gi|78369167|ref|NP_001030504.1|	2181	0	serine incorporator 1 precursor [Bos taurus]	gi|78369166|ref|NM_001035427.1|	2815	0	Bos taurus serine incorporator 1 (SERINC1), mRNA	Q3MHV9	844	0	Serine incorporator 1	.	.	.	.	pfam03348	Serinc	Serine incorporator (Serinc). This is a family of eukaryotic membrane proteins which incorporate serine into membranes and facilitate the synthesis of the serine-derived lipids phosphatidylserine and sphingolipid. Members of this family contain 11 transmembrane domains and form intracellular complexes with key enzymes involved in serine and sphingolipid biosynthesis.	GO:0006658|phosphatidylserine metabolic process;GO:0008654|phospholipid biosynthetic process;GO:0006665|sphingolipid metabolic process;	GO:0005789|endoplasmic reticulum membrane;GO:0016021|integral component of membrane;	GO:0015194|L-serine transmembrane transporter activity;	.	.
gene12107	48210	35449	31967	40468.8	9595	10609	13734	10758.8	3.76145	1.91129	8.30551e-18	8.1318e-16	up	yes	GJA1	protein_coding	chrNC_037336.1:29748655-29761667:-	gi|27806607|ref|NP_776493.1|	1880	0	gap junction alpha-1 protein [Bos taurus]	gi|88319926|ref|NM_174068.2|	3088	0	Bos taurus gap junction protein alpha 1 (GJA1), mRNA	P18246	728	0	Gap junction alpha-1 protein	.	.	.	.	pfam00029	Connexin	Connexin.	GO:0007512|adult heart development;GO:0015867|ATP transport;GO:0003294|atrial ventricular junction remodeling;GO:0048514|blood vessel morphogenesis;GO:0061337|cardiac conduction;GO:0007154|cell communication;GO:0010643|cell communication by chemical coupling;GO:0045216|cell-cell junction organization;GO:0007267|cell-cell signaling;GO:0071467|cellular response to pH;GO:0042733|embryonic digit morp…	GO:0016324|apical plasma membrane;GO:0030054|cell junction;GO:0005922|connexon complex;GO:0043292|contractile fiber;GO:0005737|cytoplasm;GO:0005829|cytosol;GO:0005769|early endosome;GO:0005783|endoplasmic reticulum;GO:0005916|fascia adherens;GO:0005921|gap junction;GO:0005794|Golgi apparatus;GO:0016021|integral component of membrane;GO:0014704|intercalated disc;GO:0005882|intermediate filament;GO…	GO:0048487|beta-tubulin binding;GO:0005243|gap junction channel activity;GO:1903763|gap junction channel activity involved in cell communication by electrical coupling;GO:0015075|ion transmembrane transporter activity;GO:0030165|PDZ domain binding;GO:1990782|protein tyrosine kinase binding;GO:0097110|scaffold protein binding;GO:0017124|SH3 domain binding;GO:0005102|receptor binding;	K07372	GJA1, CX43; gap junction protein, alpha 1
gene12122	27	17	15	20.7764	2	1	0	1.02493	20.271	4.34134	1.92689e-06	4.08067e-05	up	yes	PLN	protein_coding	chrNC_037336.1:32399938-32413620:-	.	.	.	.	gi|742210273|ref|XR_827199.1|	2738	0	PREDICTED: Bison bison bison phospholamban (PLN), transcript variant X2, misc_RNA	A4IFH6	54.3	2e-07	Cardiac phospholamban	.	.	.	.	pfam04272	Phospholamban	Phospholamban. The regulation of calcium levels across the membrane of the sarcoplasmic reticulum involves the interplay of many membrane proteins. Phospholamban is a 52 residue integral membrane protein that is involved in reversibly inhibiting the Ca(2+) pump and regulating the flow of Ca ions across the sarcoplasmic reticulum membrane during muscle contraction and relaxation. Phospholamban is …	GO:0006816|calcium ion transport;	GO:0016021|integral component of membrane;GO:0031966|mitochondrial membrane;GO:0033017|sarcoplasmic reticulum membrane;	GO:0042030|ATPase inhibitor activity;GO:0005246|calcium channel regulator activity;	K05852	PLN; phospholamban
gene12148	713	854	607	749.553	89	130	174	123.507	6.06893	2.60144	8.8087e-20	1.06032e-17	up	yes	CALHM5	protein_coding	chrNC_037336.1:34208240-34214396:-	gi|528909269|ref|XP_005199435.1|	1694	0	PREDICTED: protein FAM26E [Bos taurus]	gi|982987503|ref|XM_005199378.3|	2739	0	PREDICTED: Bos taurus family with sequence similarity 26 member E (FAM26E), mRNA	Q8N5C1	565	0	Calcium homeostasis modulator protein 5	.	.	.	.	pfam14798	Ca_hom_mod	Calcium homeostasis modulator. This family of proteins control cytosolic calcium concentration. They are transmembrane proteins which may be pore-forming ion channels.	GO:0034220|ion transmembrane transport;	GO:0005887|integral component of plasma membrane;	GO:0005261|cation channel activity;	.	.
gene12154	36	80	93	70.537	188	164	307	207.313	0.340243	-1.55536	5.77598e-05	0.000874289	down	yes	NT5DC1	protein_coding	chrNC_037336.1:34457900-34566890:-	gi|528960483|ref|XP_005210800.1|	2265	0	PREDICTED: 5'-nucleotidase domain-containing protein 1 isoform X1 [Bos taurus]	gi|982934877|ref|XM_005210743.3|	3143	0	PREDICTED: Bos taurus 5'-nucleotidase domain containing 1 (NT5DC1), transcript variant X1, mRNA	Q2TBU5	872	0	5'-nucleotidase domain-containing protein 1	.	.	.	.	pfam05761	5_nucleotid	5' nucleotidase family. This family of eukaryotic proteins includes 5' nucleotidase enzymes, such as purine 5'-nucleotidase EC:3.1.3.5.	.	.	GO:0008253|5'-nucleotidase activity;GO:0046872|metal ion binding;	.	.
gene12172	19593	26162	22231	23318	8147	9454	10115	8837.68	2.63848	1.39971	4.56638e-11	2.14119e-09	up	yes	LAMA4	protein_coding	chrNC_037336.1:38176082-38331079:+	gi|329664360|ref|NP_001192894.1|	9666	0	laminin subunit alpha-4 precursor [Bos taurus]	gi|329664359|ref|NM_001205965.1|	6259	0	Bos taurus laminin, alpha 4 (LAMA4), mRNA	Q16363	3427	0	Laminin subunit alpha-4	.	.	.	.	pfam06008	Laminin_I	Laminin Domain I. coiled-coil structure. It has been suggested that the domains I and II from laminin A, B1 and B2 may come together to form a triple helical coiled-coil structure.	GO:0007155|cell adhesion;GO:0030198|extracellular matrix organization;GO:0030155|regulation of cell adhesion;GO:0030334|regulation of cell migration;GO:0045995|regulation of embryonic development;	GO:0005605|basal lamina;GO:0005604|basement membrane;GO:0070062|extracellular exosome;GO:0005576|extracellular region;	GO:0005201|extracellular matrix structural constituent;GO:0005102|receptor binding;	K06241	LAMA4; laminin, alpha 4
gene12181	1833	1949	1803	1928.47	866	1022	943	907.09	2.126	1.08814	3.69985e-07	9.04024e-06	up	yes	TRAF3IP2	protein_coding	chrNC_037336.1:38819870-38864694:+	gi|82571765|gb|AAI10269.1|	2631	0	TRAF3 interacting protein 2 [Bos taurus]	gi|742188842|ref|XM_010856596.1|	2433	0	PREDICTED: Bison bison bison TRAF3 interacting protein 2 (TRAF3IP2), mRNA	O43734	807	0	Adapter protein CIKS	.	.	.	.	pfam08357	SEFIR	SEFIR domain. This family comprises IL17 receptors (IL17Rs) and SEF proteins. The latter are feedback inhibitors of FGF signalling and are also thought to be receptors. Due to its similarity to the TIR domain (pfam01582), the SEFIR region is thought to be involved in homotypic interactions with other SEFIR/TIR-domain-containing proteins. Thus, SEFs and IL17Rs may be involved in TOLL/IL1R-like sig…	GO:0001783|B cell apoptotic process;GO:0006959|humoral immune response;GO:0048305|immunoglobulin secretion;GO:0035556|intracellular signal transduction;GO:0002230|positive regulation of defense response to virus by host;GO:0043123|positive regulation of I-kappaB kinase/NF-kappaB signaling;	GO:0005622|intracellular;	GO:0005102|receptor binding;	.	.
gene12185	5694	14948	12890	11288.8	2682	2856	3063	2748.93	4.10662	2.03795	5.59515e-22	8.23167e-20	up	yes	REV3L	protein_coding	chrNC_037336.1:38930128-39108208:+	gi|329663970|ref|NP_001193101.1|	15961	0	DNA polymerase zeta catalytic subunit [Bos taurus]	gi|982934925|ref|XM_015472806.1|	10393	0	PREDICTED: Bos taurus REV3 like, DNA directed polymerase zeta catalytic subunit (REV3L), transcript variant X1, mRNA	O60673	5560	0	DNA polymerase zeta catalytic subunit	YPL167c	619	0	COG0417	pfam00136	DNA_pol_B	DNA polymerase family B. This region of DNA polymerase B appears to consist of more than one structural domain, possibly including elongation, DNA-binding and dNTP binding activities.	GO:0006261|DNA-dependent DNA replication;GO:0042276|error-prone translesion synthesis;	GO:0005730|nucleolus;GO:0005654|nucleoplasm;GO:0005634|nucleus;GO:0016035|zeta DNA polymerase complex;	GO:0051539|4 iron, 4 sulfur cluster binding;GO:0003677|DNA binding;GO:0003887|DNA-directed DNA polymerase activity;GO:0046872|metal ion binding;GO:0000166|nucleotide binding;	K02350	POLZ1, rev3; DNA polymerase zeta [EC:2.7.7.7]
gene12210	4	24	27	18.2685	3	2	3	2.56154	7.13183	2.83427	0.000406349	0.00487654	up	yes	CCDC162P	transcribed_pseudogene	chrNC_037336.1:40776340-40926661:-	gi|803097952|ref|XP_012038027.1|	8865	0	PREDICTED: transmembrane protein FLJ37396 isoform X1 [Ovis aries]	gi|982987582|ref|XR_001497131.1|	5425	0	PREDICTED: Bos taurus coiled-coil domain containing 162, pseudogene (CCDC162P), misc_RNA	.	.	.	.	.	.	.	.	pfam01576	Myosin_tail_1	Myosin tail. The myosin molecule is a multi-subunit complex made up of two heavy chains and four light chains it is a fundamental contractile protein found in all eukaryote cell types. This family consists of the coiled-coil myosin heavy chain tail region. The coiled-coil is composed of the tail from two molecules of myosin. These can then assemble into the macromolecular thick filament. The coil…	.	.	.	.	.
gene12217	2638	3019	2664	2867.46	1258	1513	1672	1413.64	2.02842	1.02035	1.14376e-06	2.53414e-05	up	yes	FOXO3	protein_coding	chrNC_037336.1:41503633-41621614:-	gi|329663347|ref|NP_001193012.1|	2309	0	forkhead box protein O3 [Bos taurus]	gi|982934957|ref|XM_005210804.3|	7076	0	PREDICTED: Bos taurus forkhead box O3 (FOXO3), transcript variant X1, mRNA	O43524	870	0	Forkhead box protein O3	ECU01g0470	72.4	1e-12	COG5025	pfam00250	Fork_head	Fork head domain.	GO:0007568|aging;GO:0009653|anatomical structure morphogenesis;GO:0001547|antral ovarian follicle growth;GO:0048854|brain morphogenesis;GO:1904646|cellular response to beta-amyloid;GO:0071386|cellular response to corticosterone stimulus;GO:0071333|cellular response to glucose stimulus;GO:0071456|cellular response to hypoxia;GO:1990090|cellular response to nerve growth factor stimulus;GO:0034599|c…	GO:0005737|cytoplasm;GO:0005829|cytosol;GO:0005759|mitochondrial matrix;GO:0005741|mitochondrial outer membrane;GO:0005654|nucleoplasm;GO:0005634|nucleus;GO:0032991|macromolecular complex;	GO:0008013|beta-catenin binding;GO:0031490|chromatin DNA binding;GO:0001047|core promoter binding;GO:0003677|DNA binding;GO:0003700|transcription factor activity, sequence-specific DNA binding;GO:0034246|mitochondrial RNA polymerase binding promoter specificity activity;GO:0019901|protein kinase binding;GO:0000981|RNA polymerase II transcription factor activity, sequence-specific DNA binding;GO:0…	K09408	FOXO3; forkhead box protein O3
gene12229	1316	1196	1010	1224.11	453	474	552	471.497	2.59623	1.37642	2.03517e-09	7.51527e-08	up	yes	OSTM1	protein_coding	chrNC_037336.1:42052270-42095177:+	gi|115494952|ref|NP_001069244.1|	1369	2e-177	osteopetrosis-associated transmembrane protein 1 [Bos taurus]	gi|115494951|ref|NM_001075776.1|	2404	0	Bos taurus osteopetrosis associated transmembrane protein 1 (OSTM1), mRNA	Q86WC4	426	3e-138	Osteopetrosis-associated transmembrane protein 1	.	.	.	.	pfam09777	OSTMP1	Osteopetrosis-associated transmembrane protein 1 precursor. Members of this family of proteins are required for osteoclast and melanocyte maturation and function. Mutations give rise to autosomal recessive osteopetrosis; also called autosomal recessive Albers-Schonberg disease.	GO:0030316|osteoclast differentiation;	GO:0005829|cytosol;GO:0016021|integral component of membrane;GO:0005765|lysosomal membrane;	.	.	.
gene1226	2751	11574	12520	8956.23	1338	1443	1853	1470.54	6.09042	2.60654	2.60278e-33	8.13178e-31	up	yes	PDXK	protein_coding	chrNC_037328.1:143782398-143813208:+	gi|115497140|ref|NP_001069119.1|	1511	0	pyridoxal kinase [Bos taurus]	gi|926684292|ref|XM_013966831.1|	2022	0	PREDICTED: Capra hircus pyridoxal (pyridoxine, vitamin B6) kinase (PDXK), mRNA	Q0II59	586	0	Pyridoxal kinase	SPAC6F6.11c	157	2e-40	COG2240	pfam00294	PfkB	pfkB family carbohydrate kinase. This family includes a variety of carbohydrate and pyrimidine kinases.	GO:0008283|cell proliferation;GO:0009443|pyridoxal 5'-phosphate salvage;	GO:0005829|cytosol;GO:0005654|nucleoplasm;	GO:0005524|ATP binding;GO:0031403|lithium ion binding;GO:0000287|magnesium ion binding;GO:0030955|potassium ion binding;GO:0042803|protein homodimerization activity;GO:0008478|pyridoxal kinase activity;GO:0030170|pyridoxal phosphate binding;GO:0031402|sodium ion binding;GO:0008270|zinc ion binding;	K00868	pdxK, pdxY; pyridoxine kinase [EC:2.7.1.35]
gene12266	1	2	1	1.35939	14	12	9	11.3928	0.11932	-3.06709	0.00529812	0.0408427	down	yes	LOC785087	pseudogene	chrNC_037336.1:45592207-45593925:+	gi|803119291|ref|XP_012040812.1|	1729	0	PREDICTED: elongation factor 1-alpha 1-like isoform X1 [Ovis aries]	gi|148745491|gb|BC142302.1|	1570	0	Bos taurus eukaryotic translation elongation factor 1 alpha 1, mRNA (cDNA clone MGC:157125 IMAGE:8441523), complete cds	P68105	566	0	Elongation factor 1-alpha 1	SPCC794.09c	443	4e-149	COG5256	pfam03143	GTP_EFTU_D3	Elongation factor Tu C-terminal domain. Elongation factor Tu consists of three structural domains, this is the third domain. This domain adopts a beta barrel structure. This the third domain is involved in binding to both charged tRNA and binding to EF-Ts pfam00889.	GO:0071364|cellular response to epidermal growth factor stimulus;	GO:0030864|cortical actin cytoskeleton;GO:0005737|cytoplasm;GO:0005829|cytosol;GO:0043209|myelin sheath;GO:0005730|nucleolus;GO:0005634|nucleus;GO:0005886|plasma membrane;GO:0032587|ruffle membrane;	GO:0005516|calmodulin binding;GO:0005525|GTP binding;GO:0003924|GTPase activity;GO:0019001|guanyl nucleotide binding;GO:0019901|protein kinase binding;GO:0003746|translation elongation factor activity;GO:0000049|tRNA binding;	K03231	EEF1A; elongation factor 1-alpha
gene1227	44	92	76	71.7805	413	329	484	390.572	0.183783	-2.44393	1.30543e-13	8.54091e-12	down	yes	CSTB	protein_coding	chrNC_037328.1:143819485-143823722:-	gi|154152007|ref|NP_001093832.1|	540	1e-67	stefin-C [Bos taurus]	gi|154152006|ref|NM_001100362.1|	586	0	Bos taurus cystatin B (stefin B) (CSTB), mRNA	P35478	210	3e-68	Stefin-C	.	.	.	.	pfam00031	Cystatin	Cystatin domain. Very diverse family. Attempts to define separate sub-families failed. Typically, either the N-terminal or C-terminal end is very divergent. But splitting into two domains would make very short families. pfam00666 are related to this family but have not been included.	.	GO:0005737|cytoplasm;	GO:0004869|cysteine-type endopeptidase inhibitor activity;	.	.
gene12275	564	186	180	335.008	130	162	225	162.91	2.0564	1.04012	0.00203204	0.0188001	up	yes	GRIK2	protein_coding	chrNC_037336.1:47887699-48618731:-	gi|149722834|ref|XP_001503964.1|	4803	0	PREDICTED: glutamate receptor ionotropic, kainate 2 isoform X1 [Equus caballus]	gi|300796361|ref|NM_001193063.1|	4491	0	Bos taurus glutamate receptor, ionotropic, kainate 2 (GRIK2), mRNA	Q13002	1848	0	Glutamate receptor ionotropic, kainate 2	.	.	.	.	pfam00060	Lig_chan	Ligand-gated ion channel. This family includes the four transmembrane regions of the ionotropic glutamate receptors and NMDA receptors.	GO:0001662|behavioral fear response;GO:0006874|cellular calcium ion homeostasis;GO:0007268|synaptic transmission;GO:0007215|glutamate receptor signaling pathway;GO:0060080|inhibitory postsynaptic potential;GO:0006886|intracellular protein transport;GO:0050804|modulation of synaptic transmission;GO:0043524|negative regulation of neuron apoptotic process;GO:0051967|negative regulation of synaptic t…	GO:0030054|cell junction;GO:0032839|dendrite cytoplasm;GO:0005887|integral component of plasma membrane;GO:0032983|kainate selective glutamate receptor complex;GO:0043204|perikaryon;GO:0005886|plasma membrane;GO:0014069|postsynaptic density;GO:0045211|postsynaptic membrane;GO:0042734|presynaptic membrane;GO:0043195|terminal bouton;	GO:0005234|extracellular-glutamate-gated ion channel activity;GO:0015277|kainate selective glutamate receptor activity;GO:0015276|ligand-gated ion channel activity;GO:0030165|PDZ domain binding;GO:0042803|protein homodimerization activity;GO:0031624|ubiquitin conjugating enzyme binding;GO:0031625|ubiquitin protein ligase binding;	K05202	GRIK2; glutamate receptor, ionotropic kainate 2
gene12304	236	273	229	254.355	570	457	785	573.567	0.443462	-1.17312	1.11452e-05	0.000200325	down	yes	MMS22L	protein_coding	chrNC_037336.1:52495534-52618401:+	gi|329664734|ref|NP_001192941.1|	6123	0	protein MMS22-like [Bos taurus]	gi|982935067|ref|XM_010808479.2|	4399	0	PREDICTED: Bos taurus MMS22 like, DNA repair protein (MMS22L), transcript variant X2, mRNA	E1BGH8	2358	0	Protein MMS22-like	.	.	.	.	pfam14910	MMS22L_N	S-phase genomic integrity recombination mediator, N-terminal. MMS22L (Methyl methanesulfonate-sensitivity protein 22-like) is found in yeast, plants and vertebrates, and is integrally concerned with DNA forking and repair mechanisms during replication. MMS22L complexes with TONSL and this complex accumulates at regions of ssDNA associated with distressed replication forks or at processed DNA brea…	GO:0000724|double-strand break repair via homologous recombination;GO:0031297|replication fork processing;	GO:0005829|cytosol;GO:0035101|FACT complex;GO:0042555|MCM complex;GO:0043596|nuclear replication fork;	.	.	.
gene12305	184	118	139	154.552	796	598	1013	763.946	0.202308	-2.30537	4.82568e-12	2.57549e-10	down	yes	KLHL32	protein_coding	chrNC_037336.1:52621889-52842756:-	gi|817348614|ref|XP_012299689.1|	3366	0	PREDICTED: kelch-like protein 32 isoform X1 [Aotus nancymaae]	gi|982987632|ref|XM_015464792.1|	5802	0	PREDICTED: Bos taurus kelch like family member 32 (KLHL32), transcript variant X1, mRNA	Q96NJ5	1277	0	Kelch-like protein 32	.	.	.	.	pfam00651	BTB	BTB/POZ domain. The BTB (for BR-C, ttk and bab) or POZ (for Pox virus and Zinc finger) domain is present near the N-terminus of a fraction of zinc finger (pfam00096) proteins and in proteins that contain the pfam01344 motif such as Kelch and a family of pox virus proteins. The BTB/POZ domain mediates homomeric dimerization and in some instances heteromeric dimerization. The structure of the dimer…	GO:0009566|fertilization;GO:0008584|male gonad development;GO:0016567|protein ubiquitination;GO:0007286|spermatid development;	GO:0031463|Cul3-RING ubiquitin ligase complex;GO:0005737|cytoplasm;	.	K10468	KLHL32; kelch-like protein 32
gene12323	99	51	53	71.8607	21	20	11	17.0269	4.22043	2.07739	1.62905e-05	0.00028048	up	yes	EPHA7	protein_coding	chrNC_037336.1:56751257-56961990:+	gi|555969547|ref|XP_005896798.1|	5336	0	PREDICTED: ephrin type-A receptor 7 isoform X2 [Bos mutus]	gi|942057064|ref|XM_005896736.2|	6583	0	PREDICTED: Bos mutus EPH receptor A7 (EPHA7), transcript variant X2, mRNA	Q15375	2044	0	Ephrin type-A receptor 7	YAR019c	107	2e-22	COG0515	pfam07714	Pkinase_Tyr	Protein tyrosine kinase.	GO:0006915|apoptotic process;GO:0007420|brain development;GO:0048755|branching morphogenesis of a nerve;GO:0048013|ephrin receptor signaling pathway;GO:0050919|negative chemotaxis;GO:0048671|negative regulation of collateral sprouting;GO:0051964|negative regulation of synapse assembly;GO:0072178|nephric duct morphogenesis;GO:0016310|phosphorylation;GO:0043525|positive regulation of neuron apoptot…	GO:0030425|dendrite;GO:0005887|integral component of plasma membrane;GO:0031594|neuromuscular junction;GO:0043025|neuronal cell body;GO:0005886|plasma membrane;GO:0045211|postsynaptic membrane;	GO:0005524|ATP binding;GO:0008046|axon guidance receptor activity;GO:0045499|chemorepellent activity;GO:0046875|ephrin receptor binding;GO:0005004|GPI-linked ephrin receptor activity;GO:0004713|protein tyrosine kinase activity;	K05108	EPHA7, EHK3, HEK11; EphA7 [EC:2.7.10.1]
gene12329	38	61	57	53.1636	12	14	7	10.7763	4.93337	2.30257	8.28272e-06	0.00015222	up	yes	BACH2	protein_coding	chrNC_037336.1:59951496-60344970:+	gi|742096103|ref|XP_010833019.1|	3953	0	PREDICTED: transcription regulator protein BACH2 isoform X1 [Bison bison bison]	gi|982987658|ref|XM_010798923.2|	4385	0	PREDICTED: Bos taurus BTB and CNC homology 1, basic leucine zipper transcription factor 2 (BACH2), transcript variant X2, mRNA	Q9BYV9	1433	0	Transcription regulator protein BACH2	.	.	.	.	pfam00651	BTB	BTB/POZ domain. The BTB (for BR-C, ttk and bab) or POZ (for Pox virus and Zinc finger) domain is present near the N-terminus of a fraction of zinc finger (pfam00096) proteins and in proteins that contain the pfam01344 motif such as Kelch and a family of pox virus proteins. The BTB/POZ domain mediates homomeric dimerization and in some instances heteromeric dimerization. The structure of the dimer…	GO:0051170|nuclear import;GO:0016567|protein ubiquitination;GO:0006366|transcription from RNA polymerase II promoter;	GO:0031463|Cul3-RING ubiquitin ligase complex;GO:0005829|cytosol;GO:0005634|nucleus;	GO:0003700|transcription factor activity, sequence-specific DNA binding;GO:0000980|RNA polymerase II distal enhancer sequence-specific DNA binding;GO:0000981|RNA polymerase II transcription factor activity, sequence-specific DNA binding;GO:0001206|transcriptional repressor activity, RNA polymerase II distal enhancer sequence-specific binding;	K09042	BACH; transcription regulator BACH
gene1235	1414	625	549	923.64	262	248	417	292.173	3.16128	1.66051	1.55648e-08	4.9014e-07	up	yes	ICOSLG	protein_coding	chrNC_037328.1:144223180-144234822:-	gi|76608584|ref|XP_584543.2|	1663	0	PREDICTED: ICOS ligand isoform X1 [Bos taurus]	gi|982976902|ref|XM_584543.7|	3490	0	PREDICTED: Bos taurus inducible T-cell co-stimulator ligand (ICOSLG), transcript variant X1, mRNA	O75144	323	2e-98	ICOS ligand	.	.	.	.	pfam08205	C2-set_2	CD80-like C2-set immunoglobulin domain. These domains belong to the immunoglobulin superfamily.	GO:0002250|adaptive immune response;GO:0042113|B cell activation;GO:0006952|defense response;GO:0006972|hyperosmotic response;GO:0042104|positive regulation of activated T cell proliferation;GO:0007165|signal transduction;GO:0042110|T cell activation;GO:0031295|T cell costimulation;	GO:0036464|cytoplasmic ribonucleoprotein granule;GO:0070062|extracellular exosome;GO:0016021|integral component of membrane;GO:0005886|plasma membrane;	GO:0042802|identical protein binding;GO:0005102|receptor binding;	K06710	ICOSLG, ICOSL; inducible T-cell co-stimulator ligand
gene12407	11156	22652	20582	18420.4	2824	3223	3461	3032.76	6.0738	2.6026	5.04813e-36	1.89687e-33	up	yes	LAMA2	protein_coding	chrNC_037336.1:66989322-67689094:+	gi|742095761|ref|XP_010832946.1|	16245	0	PREDICTED: laminin subunit alpha-2 isoform X1 [Bison bison bison]	gi|742095764|ref|XM_010834645.1|	9527	0	PREDICTED: Bison bison bison laminin, alpha 2 (LAMA2), transcript variant X2, mRNA	P24043	5798	0	Laminin subunit alpha-2	.	.	.	.	pfam00055	Laminin_N	Laminin N-terminal (Domain VI).	GO:0007411|axon guidance;GO:0007155|cell adhesion;GO:0030198|extracellular matrix organization;GO:0007517|muscle organ development;GO:0032224|positive regulation of synaptic transmission, cholinergic;GO:0030155|regulation of cell adhesion;GO:0030334|regulation of cell migration;GO:0045995|regulation of embryonic development;GO:0014037|Schwann cell differentiation;	GO:0005605|basal lamina;GO:0005604|basement membrane;GO:0043197|dendritic spine;GO:0005576|extracellular region;GO:0042383|sarcolemma;	GO:0005102|receptor binding;GO:0005198|structural molecule activity;	K05637	LAMA1_2; laminin, alpha 1/2
gene12408	271	529	388	403.248	2243	2090	3000	2326.98	0.173292	-2.52872	1.97612e-20	2.53217e-18	down	yes	ARHGAP18	protein_coding	chrNC_037336.1:67735745-67868774:-	gi|160425241|ref|NP_001104242.1|	2618	0	rho GTPase-activating protein 18 [Bos taurus]	gi|160425240|ref|NM_001110772.1|	4329	0	Bos taurus Rho GTPase activating protein 18 (ARHGAP18), mRNA	Q8N392	852	0	Rho GTPase-activating protein 18	.	.	.	.	pfam00620	RhoGAP	RhoGAP domain. GTPase activator proteins towards Rho/Rac/Cdc42-like small GTPases.	GO:0032956|regulation of actin cytoskeleton organization;GO:0030833|regulation of actin filament polymerization;GO:2000145|regulation of cell motility;GO:0008360|regulation of cell shape;GO:0051056|regulation of small GTPase mediated signal transduction;GO:0007264|small GTPase mediated signal transduction;	GO:0005737|cytoplasm;GO:0005829|cytosol;GO:0016607|nuclear speck;GO:0005886|plasma membrane;	GO:0045296|cadherin binding;GO:0005096|GTPase activator activity;	.	.
gene12427	67057	33569	28502	45891.5	12946	14575	14135	13341	3.4399	1.78236	1.01334e-14	7.45425e-13	up	yes	CTGF	protein_coding	chrNC_037336.1:69887199-69890434:-	gi|20141313|sp|O18739.2|CTGF_BOVIN	1721	0	RecName: Full=Connective tissue growth factor; AltName: Full=CCN family member 2; Flags: Precursor	gi|31342998|ref|NM_174030.2|	2209	0	Bos taurus connective tissue growth factor (CTGF), mRNA	O18739	667	0	Connective tissue growth factor	.	.	.	.	pfam00007	Cys_knot	Cystine-knot domain. The family comprises glycoprotein hormones and the C-terminal domain of various extracellular proteins. It is believed to be involved in disulfide-linked dimerization.	GO:0001525|angiogenesis;GO:0001502|cartilage condensation;GO:0007155|cell adhesion;GO:0030154|cell differentiation;GO:0016477|cell migration;GO:0007267|cell-cell signaling;GO:0007160|cell-matrix adhesion;GO:0035988|chondrocyte proliferation;GO:0071897|DNA biosynthetic process;GO:0008543|fibroblast growth factor receptor signaling pathway;GO:0007229|integrin-mediated signaling pathway;GO:0030324|l…	GO:0005576|extracellular region;	GO:0008201|heparin binding;GO:0005520|insulin-like growth factor binding;GO:0005178|integrin binding;GO:0008022|protein C-terminus binding;	K06827	CTGF; connective tissue growth factor
gene12463	7	19	17	14.4639	0	1	0	0.327375	44.1814	5.46537	6.65984e-06	0.000125039	up	yes	VNN1	protein_coding	chrNC_037336.1:70835457-70854106:-	gi|440912692|gb|ELR62240.1|	2765	0	Pantetheinase [Bos mutus]	gi|594070976|ref|XM_006059301.1|	1645	0	PREDICTED: Bubalus bubalis vanin 1 (VNN1), transcript variant X1, mRNA	Q58CQ9	1041	0	Pantetheinase	PAB1449	73.6	2e-13	COG0388	pfam00795	CN_hydrolase	Carbon-nitrogen hydrolase. This family contains hydrolases that break carbon-nitrogen bonds. The family includes: Nitrilase EC:3.5.5.1, Aliphatic amidase EC:3.5.1.4, Biotidinase EC:3.5.1.12, Beta-ureidopropionase EC:3.5.1.6. Nitrilase-related proteins generally have a conserved E-K-C catalytic triad, and are multimeric alpha-beta-beta-alpha sandwich proteins.	GO:0015939|pantothenate metabolic process;	GO:0031225|anchored component of membrane;GO:0005886|plasma membrane;	GO:0017159|pantetheine hydrolase activity;	K08069	VNN; pantetheine hydrolase [EC:3.5.1.92]
gene12476	905	1359	1252	1200.71	2628	2621	2949	2620.47	0.458205	-1.12593	8.74424e-07	1.98483e-05	down	yes	EYA4	protein_coding	chrNC_037336.1:71362354-71728018:+	gi|741938180|ref|XP_010806894.1|	3026	0	PREDICTED: eyes absent homolog 4 isoform X2 [Bos taurus]	gi|742141200|ref|XR_825633.1|	5284	0	PREDICTED: Bison bison bison EYA transcriptional coactivator and phosphatase 4 (EYA4), transcript variant X7, misc_RNA	O95677	1111	0	Eyes absent homolog 4	.	.	.	.	pfam07223	DUF1421	Protein of unknown function (DUF1421). This family represents a conserved region approximately 350 residues long within a number of plant proteins of unknown function.	GO:0009653|anatomical structure morphogenesis;GO:0030154|cell differentiation;GO:0006281|DNA repair;GO:0016576|histone dephosphorylation;GO:0007275|multicellular organismal development;GO:2001240|negative regulation of extrinsic apoptotic signaling pathway in absence of ligand;GO:0045739|positive regulation of DNA repair;GO:0006355|regulation of transcription, DNA-templated;GO:0007605|sensory per…	GO:0005737|cytoplasm;GO:0005634|nucleus;	GO:0046872|metal ion binding;GO:0004725|protein tyrosine phosphatase activity;	K17622	EYA4; eyes absent homolog 4 [EC:3.1.3.48]
gene12481	5461	7267	6027	6434.73	2824	3345	3569	3103.68	2.07326	1.0519	2.51013e-07	6.3567e-06	up	yes	SGK1	protein_coding	chrNC_037336.1:72305975-72418617:-	gi|528961073|ref|XP_005211022.1|	2683	0	PREDICTED: serine/threonine-protein kinase Sgk1 isoform X1 [Bos taurus]	gi|555951216|ref|XM_005887745.1|	3154	0	PREDICTED: Bos mutus serum/glucocorticoid regulated kinase 1 (SGK1), transcript variant X1, mRNA	A7MB74	788	0	Serine/threonine-protein kinase Sgk1	.	.	.	.	pfam00069	Pkinase	Protein kinase domain.	GO:0006915|apoptotic process;GO:0006974|cellular response to DNA damage stimulus;GO:0035556|intracellular signal transduction;GO:0048812|neuron projection morphogenesis;GO:0018105|peptidyl-serine phosphorylation;	GO:0005737|cytoplasm;GO:0005829|cytosol;GO:0005789|endoplasmic reticulum membrane;GO:0005739|mitochondrion;GO:0016607|nuclear speck;GO:0005634|nucleus;GO:0005886|plasma membrane;	GO:0005524|ATP binding;GO:0004674|protein serine/threonine kinase activity;GO:0004712|protein serine/threonine/tyrosine kinase activity;	K13302	SGK1; serum/glucocorticoid-regulated kinase 1 [EC:2.7.11.1]
gene12497	50	40	66	53.9747	125	110	212	140.414	0.384396	-1.37933	0.000294228	0.00365343	down	yes	MYB	protein_coding	chrNC_037336.1:73222290-73257774:+	gi|440903323|gb|ELR54001.1|	3708	0	Transcriptional activator Myb, partial [Bos mutus]	gi|982935279|ref|XM_005210940.3|	3660	0	PREDICTED: Bos taurus v-myb avian myeloblastosis viral oncogene homolog (MYB), transcript variant X1, mRNA	P46200	760	0	Transcriptional activator Myb	ECU11g1690	153	1e-40	COG5147	pfam09316	Cmyb_C	C-myb, C-terminal. Members of this family are predominantly found in the proto-oncogene c-myb and the viral transforming protein myb. Truncation of the domain results in 'activation' of c-myb and subsequent tumorigenesis.	GO:0030154|cell differentiation;GO:0000278|mitotic cell cycle;GO:0045893|positive regulation of transcription, DNA-templated;GO:0006357|regulation of transcription from RNA polymerase II promoter;GO:0006351|transcription, DNA-templated;	GO:0005634|nucleus;	GO:0000981|RNA polymerase II transcription factor activity, sequence-specific DNA binding;GO:0043565|sequence-specific DNA binding;GO:0001135|transcription factor activity, RNA polymerase II transcription factor recruiting;GO:0044212|transcription regulatory region DNA binding;	.	.
gene12505	114	152	119	132.149	650	373	1101	664.605	0.198838	-2.33033	4.14546e-12	2.22957e-10	down	yes	MTFR2	protein_coding	chrNC_037336.1:74232899-74250638:-	gi|528961085|ref|XP_005211028.1|	1951	0	PREDICTED: mitochondrial fission regulator 2 isoform X1 [Bos taurus]	gi|982935313|ref|XM_005210973.3|	2381	0	PREDICTED: Bos taurus mitochondrial fission regulator 2 (MTFR2), transcript variant X2, mRNA	Q58CR1	681	0	Mitochondrial fission regulator 2	.	.	.	.	pfam05308	Mito_fiss_reg	Mitochondrial fission regulator. In eukaryotes, this family of proteins induces mitochondrial fission.	GO:0009060|aerobic respiration;GO:0000266|mitochondrial fission;	GO:0005739|mitochondrion;	.	.	.
gene12511	364	801	698	629.797	132	144	138	132.762	4.74381	2.24605	1.58923e-16	1.39401e-14	up	yes	MAP3K5	protein_coding	chrNC_037336.1:74542197-74770948:-	gi|296483987|tpg|DAA26102.1|	6700	0	TPA: mitogen-activated protein kinase kinase kinase 5 [Bos taurus]	gi|221136845|ref|NM_001144081.1|	5276	0	Bos taurus mitogen-activated protein kinase kinase kinase 5 (MAP3K5), mRNA	Q99683	2464	0	Mitogen-activated protein kinase kinase kinase 5	.	.	.	.	pfam13281	DUF4071	Domain of unknown function (DUF4071). This domain is found at the N-terminus of many serine-threonine kinase-like proteins.	GO:0007257|activation of JUN kinase activity;GO:0000186|activation of MAPKK activity;GO:0097190|apoptotic signaling pathway;GO:0034198|cellular response to amino acid starvation;GO:0070301|cellular response to hydrogen peroxide;GO:1902170|cellular response to reactive nitrogen species;GO:0071356|cellular response to tumor necrosis factor;GO:0072577|endothelial cell apoptotic process;GO:0045087|in…	GO:0005829|cytosol;GO:0009897|external side of plasma membrane;GO:1990604|IRE1-TRAF2-ASK1 complex;GO:1902911|protein kinase complex;GO:0032991|macromolecular complex;	GO:0005524|ATP binding;GO:0042802|identical protein binding;GO:0000287|magnesium ion binding;GO:0004709|MAP kinase kinase kinase activity;GO:0019904|protein domain specific binding;GO:0042803|protein homodimerization activity;GO:0004672|protein kinase activity;GO:0019901|protein kinase binding;GO:0019903|protein phosphatase binding;GO:0004674|protein serine/threonine kinase activity;	K04426	MAP3K5, ASK1; mitogen-activated protein kinase kinase kinase 5 [EC:2.7.11.25]
gene12522	811	1333	852	1023.02	300	280	447	324.507	3.15254	1.65651	3.33926e-12	1.8242e-10	up	yes	TNFAIP3	protein_coding	chrNC_037336.1:75741020-75756965:+	gi|300793841|ref|NP_001179099.1|	4045	0	tumor necrosis factor alpha-induced protein 3 [Bos taurus]	gi|742141026|ref|XM_010844226.1|	4334	0	PREDICTED: Bison bison bison tumor necrosis factor, alpha-induced protein 3 (TNFAIP3), transcript variant X1, mRNA	Q4R8W3	1369	0	Tumor necrosis factor alpha-induced protein 3	.	.	.	.	pfam02338	OTU	OTU-like cysteine protease. This family is comprised of a group of predicted cysteine proteases, homologous to the Ovarian tumor (OTU) gene in Drosophila. Members include proteins from eukaryotes, viruses and pathogenic bacterium. The conserved cysteine and histidine, and possibly the aspartate, represent the catalytic residues in this putative group of proteases.	GO:0006915|apoptotic process;GO:0070301|cellular response to hydrogen peroxide;GO:0006954|inflammatory response;GO:0043124|negative regulation of I-kappaB kinase/NF-kappaB signaling;GO:0050728|negative regulation of inflammatory response;GO:0045824|negative regulation of innate immune response;GO:0035871|protein K11-linked deubiquitination;GO:0071108|protein K48-linked deubiquitination;GO:0070936…	GO:0005764|lysosome;GO:0005634|nucleus;	GO:0003677|DNA binding;GO:0004843|ubiquitin-specific protease activity;GO:0036459|ubiquitinyl hydrolase activity;GO:0004842|ubiquitin-protein transferase activity;GO:0008270|zinc ion binding;	K11859	TNFAIP3, A20, OTUD7C; tumor necrosis factor, alpha-induced protein 3 [EC:3.4.19.12]
gene12526	207	249	210	229.226	110	112	95	102.279	2.24117	1.16425	0.000181408	0.0024112	up	yes	ARFGEF3	protein_coding	chrNC_037336.1:75966137-76140045:+	gi|297478721|ref|XP_002690320.1|	10626	0	PREDICTED: brefeldin A-inhibited guanine nucleotide-exchange protein 3 isoform X1 [Bos taurus]	gi|982987939|ref|XM_015464837.1|	13948	0	PREDICTED: Bos taurus ARFGEF family member 3 (ARFGEF3), transcript variant X1, mRNA	Q5TH69	3875	0	Brefeldin A-inhibited guanine nucleotide-exchange protein 3	.	.	.	.	pfam09324	DUF1981	Domain of unknown function (DUF1981). Members of this family of functionally uncharacterized domains are found in various plant and yeast protein transport proteins.	GO:0010923|negative regulation of phosphatase activity;GO:0032012|regulation of ARF protein signal transduction;	GO:0016021|integral component of membrane;GO:0030658|transport vesicle membrane;	GO:0005086|ARF guanyl-nucleotide exchange factor activity;	K17572	ARFGEF3, KEPI; brefeldin A-inhibited guanine nucleotide-exchange protein 3
gene12533	83	126	100	105.613	293	230	436	302.541	0.349085	-1.51835	3.86491e-06	7.68724e-05	down	yes	ABRACL	protein_coding	chrNC_037336.1:76758962-76774006:+	gi|829975883|ref|XP_012605976.1|	476	5e-56	PREDICTED: uncharacterized protein LOC105863453 isoform X1 [Microcebus murinus]	gi|262118248|ref|NM_001166561.1|	763	0	Bos taurus ABRA C-terminal like (ABRACL), mRNA	.	.	.	.	.	.	.	.	pfam14705	Costars	Costars. This domain is found both alone and at the C-terminus of actin-binding Rho-activating protein (ABRA). It binds to actin, and in muscle regulates the actin cytoskeleton and cell motility. It has a winged helix-like fold consisting of three alpha-helices and four antiparallel beta strands. Unlike typical winged helix proteins it does not bind to DNA, but contains a hydrophobic groove which…	.	.	.	.	.
gene12535	100	104	128	114.348	7	17	10	10.875	10.5147	3.39434	7.31455e-11	3.3452e-09	up	yes	TXLNB	protein_coding	chrNC_037336.1:76911419-76973481:-	gi|296483965|tpg|DAA26080.1|	2843	0	TPA: taxilin beta [Bos taurus]	gi|965831730|ref|XM_012131599.2|	3113	0	PREDICTED: Ovis aries musimon taxilin beta (TXLNB), transcript variant X3, mRNA	Q8N3L3	665	0	Beta-taxilin	.	.	.	.	pfam09728	Taxilin	Myosin-like coiled-coil protein. Taxilin contains an extraordinarily long coiled-coil domain in its C-terminal half and is ubiquitously expressed. It is a novel binding partner of several syntaxin family members and is possibly involved in Ca2+-dependent exocytosis in neuroendocrine cells. Gamma-taxilin, described as leucine zipper protein Factor Inhibiting ATF4-mediated Transcription (FIAT), loc…	.	GO:0005737|cytoplasm;	GO:0019905|syntaxin binding;	.	.
gene12550	1040	633	589	796.991	248	299	314	274.443	2.90403	1.53805	1.33781e-08	4.25133e-07	up	yes	ADGRG6	protein_coding	chrNC_037336.1:79769697-79923190:+	gi|528909512|ref|XP_005199478.1|	5865	0	PREDICTED: G-protein coupled receptor 126 isoform X1 [Bos taurus]	gi|982987966|ref|XM_015464842.1|	3827	0	PREDICTED: Bos taurus adhesion G protein-coupled receptor G6 (ADGRG6), transcript variant X5, mRNA	Q86SQ4	1988	0	Adhesion G-protein coupled receptor G6	.	.	.	.	pfam00002	7tm_2	7 transmembrane receptor (Secretin family). This family is known as Family B, the secretin-receptor family or family 2 of the G-protein-coupled receptors (GCPRs).They have been described in many animal species, but not in plants, fungi or prokaryotes. Three distinct sub-families are recognized. Subfamily B1 contains classical hormone receptors, such as receptors for secretin and glucagon, that ar…	GO:0007189|adenylate cyclase-activating G-protein coupled receptor signaling pathway;GO:0019933|cAMP-mediated signaling;GO:0007166|cell surface receptor signaling pathway;GO:0007186|G-protein coupled receptor signaling pathway;GO:0060347|heart trabecula formation;GO:0007005|mitochondrion organization;GO:0042552|myelination;GO:0022011|myelination in peripheral nervous system;GO:0014037|Schwann cel…	GO:0016021|integral component of membrane;GO:0005622|intracellular;GO:0005886|plasma membrane;	GO:0005518|collagen binding;GO:0050840|extracellular matrix binding;GO:0004930|G-protein coupled receptor activity;GO:0043236|laminin binding;	K08463	GPR126; G protein-coupled receptor 126
gene12554	200	265	181	222.036	77	115	61	82.0001	2.70775	1.43709	0.000444903	0.00527772	up	yes	AIG1	protein_coding	chrNC_037336.1:80508387-80778252:+	gi|803101826|ref|XP_012038408.1|	1159	1e-147	PREDICTED: androgen-induced gene 1 protein isoform X2 [Ovis aries]	gi|965812047|ref|XM_012121585.2|	1948	0	PREDICTED: Ovis aries musimon androgen-induced 1 (AIG1), transcript variant X2, mRNA	Q9NVV5	441	3e-145	Androgen-induced gene 1 protein	.	.	.	.	pfam04750	Far-17a_AIG1	FAR-17a/AIG1-like protein. This family includes the hamster androgen-induced FAR-17a protein, and its human homologue, the AIG1 protein. The function of these proteins is unknown. This family also includes homologous regions from a number of other metazoan proteins.	GO:0042758|long-chain fatty acid catabolic process;	GO:0012505|endomembrane system;GO:0016021|integral component of membrane;GO:0016020|membrane;	GO:0016787|hydrolase activity;	.	.
gene12600	1561	1916	1582	1740.4	651	691	839	693.912	2.50809	1.32659	1.30949e-09	4.95396e-08	up	yes	GINM1	protein_coding	chrNC_037336.1:86800168-86821630:+	gi|84370051|ref|NP_001033598.1|	1172	1e-149	glycoprotein integral membrane protein 1 precursor [Bos taurus]	gi|850485237|gb|CP011893.1|	1203	0	Ovis canadensis canadensis isolate 43U chromosome 8 sequence	Q9NU53	412	2e-134	Glycoprotein integral membrane protein 1	.	.	.	.	pfam00004	AAA	ATPase family associated with various cellular activities (AAA). AAA family proteins often perform chaperone-like functions that assist in the assembly, operation, or disassembly of protein complexes.	.	GO:0016021|integral component of membrane;	.	.	.
gene12604	216	360	306	300.46	531	474	1028	635.227	0.472996	-1.0801	0.000647765	0.00728925	down	yes	NUP43	protein_coding	chrNC_037336.1:86902278-86917596:-	gi|440895107|gb|ELR47380.1|	2044	0	Nucleoporin Nup43, partial [Bos mutus]	gi|156718121|ref|NM_001103096.1|	3199	0	Bos taurus nucleoporin 43kDa (NUP43), mRNA	Q8NFH3	753	0	Nucleoporin Nup43	.	.	.	.	pfam00400	WD40	WD domain, G-beta repeat.	GO:0007049|cell cycle;GO:0051301|cell division;GO:0007059|chromosome segregation;GO:0006406|mRNA export from nucleus;GO:0016032|viral process;	GO:0000777|condensed chromosome kinetochore;GO:0005829|cytosol;GO:0005635|nuclear envelope;GO:0031080|nuclear pore outer ring;	.	K14305	NUP43; nuclear pore complex protein Nup43
gene12610	69	64	65	68.6177	152	108	197	144.874	0.473636	-1.07815	0.00345879	0.0290384	down	yes	ULBP21	protein_coding	chrNC_037336.1:87049704-87057145:-	gi|741938445|ref|XP_010806977.1|	1222	3e-164	PREDICTED: UL16 binding protein 21 isoform X2 [Bos taurus]	gi|982935465|ref|XM_010808675.2|	898	0	PREDICTED: Bos taurus UL16 binding protein 21 (ULBP21), transcript variant X2, mRNA	Q9BZM4	194	9e-57	UL16-binding protein 3	.	.	.	.	pfam00129	MHC_I	Class I Histocompatibility antigen, domains alpha 1 and 2.	GO:0030101|natural killer cell activation;GO:0042267|natural killer cell mediated cytotoxicity;GO:0050776|regulation of immune response;GO:0016032|viral process;	GO:0046658|anchored component of plasma membrane;GO:0005886|plasma membrane;	GO:0046703|natural killer cell lectin-like receptor binding;	K07986	ULBP; UL16 binding protein
gene12611	0	0	0	0	5	2	10	5.26683	#NAME?	#NAME?	0.00498774	0.0389139	down	yes	LOC785307	pseudogene	chrNC_037336.1:87070540-87073489:-	gi|594115302|ref|XP_006081062.1|	680	1e-95	PREDICTED: LOW QUALITY PROTEIN: retinoic acid early transcript 1G [Bubalus bubalis]	gi|966012791|ref|XM_015105174.1|	485	0	PREDICTED: Ovis aries NKG2D ligand 3-like (LOC101119624), partial mRNA	Q9BZM6	142	3e-39	UL16-binding protein 1	.	.	.	.	pfam00129	MHC_I	Class I Histocompatibility antigen, domains alpha 1 and 2.	GO:0030101|natural killer cell activation;GO:0042267|natural killer cell mediated cytotoxicity;GO:0050776|regulation of immune response;GO:0016032|viral process;	GO:0015629|actin cytoskeleton;GO:0046658|anchored component of plasma membrane;GO:0005829|cytosol;GO:0005783|endoplasmic reticulum;GO:0005886|plasma membrane;	GO:0046703|natural killer cell lectin-like receptor binding;	K07986	ULBP; UL16 binding protein
gene12613	8	5	2	5.32831	22	25	40	27.3303	0.19496	-2.35875	0.000701121	0.00781065	down	yes	RAET1L	protein_coding	chrNC_037336.1:87096085-87107289:+	gi|982956225|ref|XP_015314043.1|	1207	5e-162	PREDICTED: NKG2D ligand 3 [Bos taurus]	gi|942092338|ref|XM_005908044.2|	919	0	PREDICTED: Bos mutus NKG2D ligand 2 (LOC102269969), transcript variant X1, mRNA	Q9BZM4	159	2e-43	UL16-binding protein 3	.	.	.	.	pfam00129	MHC_I	Class I Histocompatibility antigen, domains alpha 1 and 2.	GO:0030101|natural killer cell activation;GO:0042267|natural killer cell mediated cytotoxicity;GO:0050776|regulation of immune response;GO:0016032|viral process;	GO:0046658|anchored component of plasma membrane;GO:0005886|plasma membrane;	GO:0046703|natural killer cell lectin-like receptor binding;	K07986	ULBP; UL16 binding protein
gene12626	455	1267	1207	984.504	350	381	380	355.794	2.76706	1.46836	9.48286e-09	3.09848e-07	up	yes	PLEKHG1	protein_coding	chrNC_037336.1:87717498-87966379:+	gi|965951221|ref|XP_004011459.3|	7110	0	PREDICTED: LOW QUALITY PROTEIN: pleckstrin homology domain-containing family G member 1 isoform X1 [Ovis aries]	gi|329664007|ref|NM_001205921.1|	6726	0	Bos taurus pleckstrin homology domain containing, family G (with RhoGef domain) member 1 (PLEKHG1), mRNA	Q9ULL1	2092	0	Pleckstrin homology domain-containing family G member 1	.	.	.	.	pfam00621	RhoGEF	RhoGEF domain. Guanine nucleotide exchange factor for Rho/Rac/Cdc42-like GTPases Also called Dbl-homologous (DH) domain. It appears that pfam00169 domains invariably occur C-terminal to RhoGEF/DH domains.	GO:0035023|regulation of Rho protein signal transduction;	GO:0005654|nucleoplasm;GO:0005634|nucleus;	GO:0005089|Rho guanyl-nucleotide exchange factor activity;	.	.
gene1264	1234	1350	1357	1358.27	493	574	774	581.859	2.33437	1.22303	6.70761e-08	1.91491e-06	up	yes	ADARB1	protein_coding	chrNC_037328.1:144937803-145054230:+	gi|528900172|ref|XP_005196052.1|	3520	0	PREDICTED: double-stranded RNA-specific editase 1 isoform X1 [Bos taurus]	gi|982976892|ref|XM_005195995.3|	6723	0	PREDICTED: Bos taurus adenosine deaminase, RNA-specific, B1 (ADARB1), transcript variant X1, mRNA	Q91ZS8	1176	0	Double-stranded RNA-specific editase 1	.	.	.	.	pfam02137	A_deamin	Adenosine-deaminase (editase) domain. Adenosine deaminases acting on RNA (ADARs) can deaminate adenosine to form inosine. In long double-stranded RNA, this process is non-specific; it occurs site-specifically in RNA transcripts. The former is important in defence against viruses, whereas the latter may affect splicing or untranslated regions. They are primarily nuclear proteins, but a longer isof…	GO:0006382|adenosine to inosine editing;GO:0016553|base conversion or substitution editing;GO:0021610|facial nerve morphogenesis;GO:0021618|hypoglossal nerve morphogenesis;GO:0060384|innervation;GO:0097049|motor neuron apoptotic process;GO:0016556|mRNA modification;GO:0006397|mRNA processing;GO:0035264|multicellular organism growth;GO:0060415|muscle tissue morphogenesis;GO:0030336|negative regula…	GO:0005829|cytosol;GO:0005730|nucleolus;GO:0005654|nucleoplasm;GO:0005634|nucleus;	GO:0003726|double-stranded RNA adenosine deaminase activity;GO:0003725|double-stranded RNA binding;GO:0046872|metal ion binding;GO:0042803|protein homodimerization activity;GO:0003723|RNA binding;	K13194	ADARB; double stranded RNA-specific editase B [EC:3.5.-.-]
gene12648	207	197	120	182.436	680	678	1432	869.855	0.209732	-2.25338	1.76585e-08	5.48004e-07	down	yes	FBXO5	protein_coding	chrNC_037336.1:89878600-89889345:-	gi|742123566|ref|XP_010839140.1|	2335	0	PREDICTED: F-box only protein 5 isoform X1 [Bison bison bison]	gi|742123565|ref|XM_010840838.1|	1591	0	PREDICTED: Bison bison bison F-box protein 5 (FBXO5), transcript variant X1, mRNA	Q9UKT4	712	0	F-box only protein 5	.	.	.	.	pfam01485	IBR	IBR domain. The IBR (In Between Ring fingers) domain is often found to occur between pairs of ring fingers (pfam00097). This domain has also been called the C6HC domain and DRIL (for double RING finger linked) domain. Proteins that contain two Ring fingers and an IBR domain (these proteins are also termed RBR family proteins) are thought to exist in all eukaryotic organisms. RBR family members pl…	GO:0051301|cell division;GO:0046785|microtubule polymerization;GO:0045835|negative regulation of meiotic nuclear division;GO:0001556|oocyte maturation;GO:0007346|regulation of mitotic cell cycle;GO:0007088|regulation of mitotic nuclear division;GO:0000083|regulation of transcription involved in G1/S transition of mitotic cell cycle;GO:0007057|spindle assembly involved in female meiosis I;GO:00160…	GO:0005737|cytoplasm;GO:0005829|cytosol;GO:0005654|nucleoplasm;GO:0005634|nucleus;GO:0005819|spindle;	GO:0046872|metal ion binding;GO:0019901|protein kinase binding;	K10292	FBXO5, EMI1; F-box protein 5
gene12650	187	274	338	272.372	1142	947	2214	1343.35	0.202756	-2.30218	7.05408e-14	4.78404e-12	down	yes	RGS17	protein_coding	chrNC_037336.1:89920533-90024162:-	gi|440909487|gb|ELR59391.1|	1008	4e-121	Regulator of G-protein signaling 17, partial [Bos mutus]	gi|803267269|ref|XM_012137989.1|	6493	0	PREDICTED: Ovis aries musimon regulator of G-protein signaling 17 (RGS17), transcript variant X4, mRNA	Q9UGC6	373	7e-116	Regulator of G-protein signaling 17	.	.	.	.	pfam00615	RGS	Regulator of G protein signaling domain. RGS family members are GTPase-activating proteins for heterotrimeric G-protein alpha-subunits.	GO:0009968|negative regulation of signal transduction;	GO:0030054|cell junction;GO:0031410|cytoplasmic vesicle;GO:0043005|neuron projection;GO:0005634|nucleus;GO:0005886|plasma membrane;GO:0045202|synapse;	GO:0005096|GTPase activator activity;	K16449	RGS; regulator of G-protein signaling
gene12679	3060	6614	6026	5308.67	2212	2272	2812	2321.83	2.28642	1.19309	2.21042e-08	6.76904e-07	up	yes	SNX9	protein_coding	chrNC_037336.1:94425163-94514720:+	gi|328887898|ref|NP_001185955.2|	2998	0	sorting nexin-9 [Bos taurus]	gi|328887897|ref|NM_001199026.2|	3411	0	Bos taurus sorting nexin 9 (SNX9), mRNA	Q9Y5X1	1094	0	Sorting nexin-9	SPCPJ732.01	68.6	7e-11	COG5391	pfam10456	BAR_3_WASP_bdg	WASP-binding domain of Sorting nexin protein. The C-terminal region of the Sorting nexin group of proteins appears to carry a BAR-like (Bin/amphiphysin/Rvs) domain. This domain is very diverse and the similarities with other BAR domains are few. In the Sorting nexins it is associated with family PX, pfam00787.13, and in combination with PX appears to be necessary to bind WASP along with p85 to fo…	GO:0036089|cleavage furrow formation;GO:0006897|endocytosis;GO:0016197|endosomal transport;GO:0006886|intracellular protein transport;GO:0060988|lipid tube assembly;GO:0061024|membrane organization;GO:0000281|mitotic cytokinesis;GO:0097320|membrane tubulation;GO:0043547|positive regulation of GTPase activity;GO:0051044|positive regulation of membrane protein ectodomain proteolysis;GO:0045860|posi…	GO:0030136|clathrin-coated vesicle;GO:0005737|cytoplasm;GO:0031410|cytoplasmic vesicle;GO:0030659|cytoplasmic vesicle membrane;GO:0005829|cytosol;GO:0070062|extracellular exosome;GO:0031234|extrinsic component of cytoplasmic side of plasma membrane;GO:0005886|plasma membrane;GO:0001726|ruffle;GO:0005802|trans-Golgi network;	GO:0005545|1-phosphatidylinositol binding;GO:0071933|Arp2/3 complex binding;GO:0045296|cadherin binding;GO:0042802|identical protein binding;GO:0035091|phosphatidylinositol binding;GO:0042803|protein homodimerization activity;GO:0031625|ubiquitin protein ligase binding;	K17923	SNX9_18_33; sorting nexin-9/18/33
gene1268	660	1302	1593	1202.74	197	207	275	215.351	5.58502	2.48156	1.22016e-22	1.87447e-20	up	yes	COL18A1	protein_coding	chrNC_037328.1:145202124-145296602:+	gi|134085613|ref|NP_001076857.1|	3816	0	collagen alpha-1(XVIII) chain precursor [Bos taurus]	gi|402746557|ref|NM_001083388.2|	4039	0	Bos taurus collagen type XVIII alpha 1 (COL18A1), mRNA	P39061	709	0	Collagen alpha-1(XVIII) chain	.	.	.	.	pfam06482	Endostatin	Collagenase NC10 and Endostatin. NC10 stands for Non-helical region 10 and is taken from human COL15A1. A mutation in this region in human COL18A1 is associated with an increased risk of prostrate cancer. This domain is cleaved from the precursor and forms endostatin. Endostatin is a key tumor suppressor and has been used highly successfully to treat cancer. It is a potent angiogenesis inhibitor.…	GO:0001525|angiogenesis;GO:0007155|cell adhesion;GO:0001886|endothelial cell morphogenesis;GO:0030198|extracellular matrix organization;GO:0030335|positive regulation of cell migration;GO:0008284|positive regulation of cell proliferation;GO:2000353|positive regulation of endothelial cell apoptotic process;	GO:0005604|basement membrane;GO:0005581|collagen trimer;GO:0031012|extracellular matrix;GO:0005576|extracellular region;GO:0005615|extracellular space;	GO:0046872|metal ion binding;GO:0005198|structural molecule activity;	K06823	COL18A; collagen, type XVIII, alpha
gene12680	1587	2050	1796	1864.9	243	289	302	265.984	7.01133	2.80969	8.44663e-35	2.89959e-32	up	yes	SYNJ2	protein_coding	chrNC_037336.1:94544408-94655538:+	gi|528909644|ref|XP_596626.5|	5702	0	PREDICTED: synaptojanin-2 isoform X1 [Bos taurus]	gi|982988157|ref|XM_015464876.1|	6581	0	PREDICTED: Bos taurus synaptojanin 2 (SYNJ2), transcript variant X6, mRNA	O15056	1807	0	Synaptojanin-2	SPBC2G2.02_2	253	3e-70	COG5411	pfam08952	DUF1866	Domain of unknown function (DUF1866). This domain, found in Synaptojanin, has no known function.	GO:0061024|membrane organization;GO:0006661|phosphatidylinositol biosynthetic process;GO:0046856|phosphatidylinositol dephosphorylation;	GO:0030424|axon;GO:0005856|cytoskeleton;GO:0005829|cytosol;GO:0045121|membrane raft;GO:0005886|plasma membrane;	GO:0034596|phosphatidylinositol phosphate 4-phosphatase activity;GO:0052629|phosphatidylinositol-3,5-bisphosphate 3-phosphatase activity;GO:0043813|phosphatidylinositol-3,5-bisphosphate 5-phosphatase activity;GO:0004438|phosphatidylinositol-3-phosphatase activity;GO:0004439|phosphatidylinositol-4,5-bisphosphate 5-phosphatase activity;GO:0003723|RNA binding;	.	.
gene12699	7841	2705	2676	4753.76	88	93	103	90.6808	52.423	5.71213	4.28314e-117	2.97743e-113	up	yes	FNDC1	protein_coding	chrNC_037336.1:95479885-95591361:+	gi|742123864|ref|XP_010839216.1|	6020	0	PREDICTED: fibronectin type III domain-containing protein 1 [Bison bison bison]	gi|742123863|ref|XM_010840914.1|	6099	0	PREDICTED: Bison bison bison fibronectin type III domain containing 1 (FNDC1), mRNA	Q4ZHG4	1415	0	Fibronectin type III domain-containing protein 1	.	.	.	.	pfam00041	fn3	Fibronectin type III domain.	.	GO:0005576|extracellular region;GO:0016607|nuclear speck;	.	.	.
gene12703	1624	18429	16755	12148.7	372	387	567	419.066	28.99	4.85748	2.01286e-101	6.99618e-98	up	yes	SOD2	protein_coding	chrNC_037336.1:95955349-95965385:-	gi|498260|gb|AAA30655.1|	1112	4e-148	manganous superoxide dismutase, partial [Bos taurus]	gi|741938633|ref|XM_010808730.1|	1386	0	PREDICTED: Bos taurus superoxide dismutase 2, mitochondrial (SOD2), transcript variant X1, mRNA	P41976	430	1e-148	Superoxide dismutase [Mn], mitochondrial	CT294	200	3e-60	COG0605	pfam02777	Sod_Fe_C	Iron/manganese superoxide dismutases, C-terminal domain. superoxide dismutases (SODs) catalyse the conversion of superoxide radicals to hydrogen peroxide and molecular oxygen. Three evolutionarily distinct families of SODs are known, of which the Mn/Fe-binding family is one. In humans, there is a cytoplasmic Cu/Zn SOD, and a mitochondrial Mn/Fe SOD. C-terminal domain is a mixed alpha/beta fold.	GO:0001315|age-dependent response to reactive oxygen species;GO:0006357|regulation of transcription from RNA polymerase II promoter;GO:0006801|superoxide metabolic process;	GO:0005759|mitochondrial matrix;	GO:0030145|manganese ion binding;GO:0004784|superoxide dismutase activity;	K04564	SOD2; superoxide dismutase, Fe-Mn family [EC:1.15.1.1]
gene12713	23818	29648	27375	27768.5	11706	13694	14362	12685.2	2.18905	1.13031	2.1221e-07	5.44345e-06	up	yes	IGF2R	protein_coding	chrNC_037336.1:96197493-96300019:+	gi|27805933|ref|NP_776777.1|	12721	0	cation-independent mannose-6-phosphate receptor precursor [Bos taurus]	gi|31342245|ref|NM_174352.2|	9013	0	Bos taurus insulin like growth factor 2 receptor (IGF2R), mRNA	P08169	4902	0	Cation-independent mannose-6-phosphate receptor	.	.	.	.	pfam00878	CIMR	Cation-independent mannose-6-phosphate receptor repeat. The cation-independent mannose-6-phosphate receptor contains 15 copies of a repeat.	GO:0007041|lysosomal transport;	GO:0009986|cell surface;GO:0030139|endocytic vesicle;GO:0005794|Golgi apparatus;GO:0016021|integral component of membrane;GO:0005765|lysosomal membrane;GO:0005886|plasma membrane;	GO:0005520|insulin-like growth factor binding;GO:0036143|kringle domain binding;GO:0005537|mannose binding;GO:0051219|phosphoprotein binding;GO:0038023|signaling receptor activity;	K06564	IGF2R; insulin-like growth factor 2 receptor
gene12724	88	156	150	133.871	62	69	53	59.4146	2.25317	1.17196	0.000980422	0.0103186	up	yes	PRKN	protein_coding	chrNC_037336.1:96957795-98192628:-	gi|742104506|ref|XP_010835036.1|	2292	0	PREDICTED: E3 ubiquitin-protein ligase parkin isoform X6 [Bison bison bison]	gi|926701296|ref|XM_005684988.2|	2970	0	PREDICTED: Capra hircus parkin RBR E3 ubiquitin protein ligase (PARK2), mRNA	O60260	759	0	E3 ubiquitin-protein ligase parkin	SPAC1805.12c_1	54.3	1e-07	COG5272	pfam00240	ubiquitin	Ubiquitin family. This family contains a number of ubiquitin-like proteins: SUMO (smt3 homologue) Nedd8, Elongin B, Rub1, and Parkin. A number of them are thought to carry a distinctive five-residue motif termed the proteasome-interacting motif (PIM), which may have a biologically significant role in protein delivery to proteasomes and recruitment of proteasomes to transcription sites.	GO:0008344|adult locomotory behavior;GO:0070842|aggresome assembly;GO:0000422|mitophagy;GO:0044257|cellular protein catabolic process;GO:0044267|cellular protein metabolic process;GO:1903351|cellular response to dopamine;GO:0071287|cellular response to manganese ion;GO:0097237|cellular response to toxic substance;GO:0034620|cellular response to unfolded protein;GO:0007417|central nervous system d…	GO:0016235|aggresome;GO:0005737|cytoplasm;GO:0005829|cytosol;GO:0005783|endoplasmic reticulum;GO:0005794|Golgi apparatus;GO:0097413|Lewy body;GO:0005739|mitochondrion;GO:0043005|neuron projection;GO:0016607|nuclear speck;GO:0005634|nucleus;GO:1990452|Parkin-FBXW7-Cul1 ubiquitin ligase complex;GO:0048471|perinuclear region of cytoplasm;GO:0098793|presynapse;GO:0000151|ubiquitin ligase complex;	GO:0003779|actin binding;GO:0008013|beta-catenin binding;GO:0051087|chaperone binding;GO:0097602|cullin family protein binding;GO:0003700|transcription factor activity, sequence-specific DNA binding;GO:0019899|enzyme binding;GO:1990444|F-box domain binding;GO:0001664|G-protein coupled receptor binding;GO:0031072|heat shock protein binding;GO:0042826|histone deacetylase binding;GO:0030544|Hsp70 pr…	K04556	PARK2; parkin [EC:2.3.2.27]
gene12756	1360	2080	2033	1867.12	808	918	1124	904.728	2.06374	1.04526	1.15608e-06	2.55939e-05	up	yes	RNASET2	protein_coding	chrNC_037336.1:101760236-101777925:-	gi|296483839|tpg|DAA25954.1|	1391	0	TPA: ribonuclease T2 [Bos taurus]	gi|329744582|ref|NM_001206337.1|	2423	0	Bos taurus ribonuclease T2 (RNASET2), mRNA	Q7M329	290	2e-90	Ribonuclease T2	.	.	.	.	pfam00445	Ribonuclease_T2	Ribonuclease T2 family.	GO:0006401|RNA catabolic process;	GO:0005788|endoplasmic reticulum lumen;GO:0005615|extracellular space;GO:0043202|lysosomal lumen;GO:0005764|lysosome;	GO:0004540|ribonuclease activity;GO:0033897|ribonuclease T2 activity;GO:0003723|RNA binding;	.	.
gene12781	210	306	311	282.441	66	93	56	69.5272	4.06231	2.0223	2.56982e-08	7.78393e-07	up	yes	SMOC2	protein_coding	chrNC_037336.1:102645179-102803021:+	gi|926701318|ref|XP_013822125.1|	2173	0	PREDICTED: SPARC-related modular calcium-binding protein 2 [Capra hircus]	gi|147906411|ref|NM_001098134.1|	2286	0	Bos taurus SPARC related modular calcium binding 2 (SMOC2), mRNA	Q9H3U7	778	0	SPARC-related modular calcium-binding protein 2	.	.	.	.	pfam00086	Thyroglobulin_1	Thyroglobulin type-1 repeat. Thyroglobulin type 1 repeats are thought to be involved in the control of proteolytic degradation. The domain usually contains six conserved cysteines. These form three disulphide bridges. Cysteines 1 pairs with 2, 3 with 4 and 5 with 6.	GO:0030198|extracellular matrix organization;GO:0010811|positive regulation of cell-substrate adhesion;GO:0007165|signal transduction;	GO:0005604|basement membrane;GO:0005614|interstitial matrix;	GO:0005509|calcium ion binding;GO:0008201|heparin binding;	.	.
gene12785	24990	33275	34597	31794.1	12826	13367	23050	15460.6	2.05645	1.04016	0.00129608	0.013067	up	yes	THBS2	protein_coding	chrNC_037336.1:103154193-103185292:-	gi|296483818|tpg|DAA25933.1|	5749	0	TPA: thrombospondin-2 precursor [Bos taurus]	gi|28875792|ref|NM_176872.1|	4176	0	Bos taurus thrombospondin 2 (THBS2), mRNA	Q95116	2217	0	Thrombospondin-2	.	.	.	.	pfam05735	TSP_C	Thrombospondin C-terminal region. This region is found at the C-terminus of thrombospondin and related proteins.	GO:0007155|cell adhesion;GO:0030198|extracellular matrix organization;GO:0016525|negative regulation of angiogenesis;	GO:0031012|extracellular matrix;	GO:0005509|calcium ion binding;GO:0008201|heparin binding;	K04659	THBS2S; thrombospondin 2/3/4/5
gene12821	552	276	272	390.136	194	235	173	194.216	2.00877	1.00631	0.000968888	0.0102088	up	yes	EPB41L4A	protein_coding	chrNC_037337.1:1518027-1814679:+	gi|741938901|ref|XP_010807114.1|	3370	0	PREDICTED: band 4.1-like protein 4A isoform X1 [Bos taurus]	gi|594083233|ref|XM_006065138.1|	3344	0	PREDICTED: Bubalus bubalis erythrocyte membrane protein band 4.1 like 4A (EPB41L4A), transcript variant X1, mRNA	Q9HCS5	1249	0	Band 4.1-like protein 4A	.	.	.	.	pfam00373	FERM_M	FERM central domain. This domain is the central structural domain of the FERM domain.	GO:0031032|actomyosin structure organization;	GO:0005737|cytoplasm;GO:0005856|cytoskeleton;	GO:0008092|cytoskeletal protein binding;GO:0005200|structural constituent of cytoskeleton;	.	.
gene1283	812	875	775	850.123	1669	1654	2225	1761.76	0.482541	-1.05128	3.95339e-06	7.82962e-05	down	yes	PCNT	protein_coding	chrNC_037328.1:146001764-146106232:+	gi|741915613|ref|XP_010800025.1|	13604	0	PREDICTED: pericentrin isoform X2 [Bos taurus]	gi|982976955|ref|XM_015462187.1|	10168	0	PREDICTED: Bos taurus pericentrin (PCNT), transcript variant X2, mRNA	O95613	2286	0	Pericentrin	.	.	.	.	pfam05557	MAD	Mitotic checkpoint protein. This family consists of several eukaryotic mitotic checkpoint (Mitotic arrest deficient or MAD) proteins. The mitotic spindle checkpoint monitors proper attachment of the bipolar spindle to the kinetochores of aligned sister chromatids and causes a cell cycle arrest in prometaphase when failures occur. Multiple components of the mitotic spindle checkpoint have been ide…	GO:0060271|cilium morphogenesis;GO:0000086|G2/M transition of mitotic cell cycle;GO:0000226|microtubule cytoskeleton organization;GO:0007052|mitotic spindle organization;GO:0090316|positive regulation of intracellular protein transport;GO:0010389|regulation of G2/M transition of mitotic cell cycle;GO:0007165|signal transduction;	GO:0034451|centriolar satellite;GO:0005814|centriole;GO:0005813|centrosome;GO:0005829|cytosol;GO:0016020|membrane;GO:0005874|microtubule;GO:0005815|microtubule organizing center;	GO:0005516|calmodulin binding;GO:0032947|protein complex scaffold;	K16481	PCNT; pericentrin
gene12851	480	615	555	566.363	92	111	111	100.263	5.64877	2.49794	1.05247e-19	1.24532e-17	up	yes	LVRN	protein_coding	chrNC_037337.1:4850650-4929715:+	gi|741938907|ref|XP_010807117.1|	4748	0	PREDICTED: aminopeptidase Q isoform X2 [Bos taurus]	gi|982935800|ref|XM_010808815.2|	4510	0	PREDICTED: Bos taurus laeverin (LVRN), transcript variant X2, mRNA	Q6Q4G3	1488	0	Aminopeptidase Q	YHR047c	284	3e-79	COG0308	pfam01433	Peptidase_M1	Peptidase family M1. Members of this family are aminopeptidases. The members differ widely in specificity, hydrolysing acidic, basic or neutral N-terminal residues. This family includes leukotriene-A4 hydrolase, this enzyme also has an aminopeptidase activity.	GO:0007267|cell-cell signaling;GO:0043171|peptide catabolic process;GO:0006508|proteolysis;GO:0008217|regulation of blood pressure;GO:0007165|signal transduction;	GO:0005737|cytoplasm;GO:0016021|integral component of membrane;GO:0005886|plasma membrane;	GO:0070006|metalloaminopeptidase activity;GO:0042277|peptide binding;GO:0008270|zinc ion binding;	K13724	AQPEP; aminopeptidase Q [EC:3.4.11.-]
gene12852	35	42	25	35.219	7	13	7	8.70506	4.0458	2.01643	0.000546203	0.00631506	up	yes	LOC101903795	pseudogene	chrNC_037337.1:4904034-4905555:+	gi|803218890|ref|XP_011969785.1|	961	3e-147	PREDICTED: 39S ribosomal protein L15, mitochondrial isoform X2 [Ovis aries musimon]	gi|742114218|ref|XM_010838961.1|	1000	0	PREDICTED: Bison bison bison mitochondrial ribosomal protein L15 (MRPL15), mRNA	Q0VC21	359	2e-144	39S ribosomal protein L15, mitochondrial	SPBC9B6.06	75.1	2e-14	COG0200	pfam00828	Ribosomal_L18e	Ribosomal protein L18e/L15. This family includes eukaryotic L18 as well as prokaryotic L15.	GO:1990830|cellular response to leukemia inhibitory factor;GO:0006412|translation;	GO:0005743|mitochondrial inner membrane;GO:0005762|mitochondrial large ribosomal subunit;	GO:0003735|structural constituent of ribosome;	K02876	RP-L15, MRPL15, rplO; large subunit ribosomal protein L15
gene12853	1	5	7	4.32831	0	0	0	0	Inf	Inf	0.00639412	0.0472106	up	yes	ARL14EPL	protein_coding	chrNC_037337.1:4933597-4966561:+	gi|118151202|ref|NP_001071529.1|	800	1e-99	ARL14 effector protein-like [Bos taurus]	gi|982935845|ref|XM_005211218.3|	2060	0	PREDICTED: Bos taurus ADP ribosylation factor like GTPase 14 effector protein like (ARL14EPL), transcript variant X1, mRNA	.	.	.	.	.	.	.	.	pfam14949	ARF7EP_C	ARF7 effector protein C-terminus. This family represents the C-terminus of the ARF7 effector protein (ARF7EP). ARF7EP interacts with ADP-ribosylation factor-like protein 14 and unconventional myosin-Ie and through this interaction controls movement of MHC-II-containing vesicles along the actin cytoskeleton in dendritic cells. It contains a conserved CXCXXXXCXXCXXXCXXCXXXXCXXXCXC motif in it's C-t…	.	.	.	.	.
gene12883	153	257	319	247.592	97	108	151	112.498	2.20086	1.13807	0.000228617	0.00293894	up	yes	F2R	protein_coding	chrNC_037337.1:7945220-7963559:+	gi|296483762|tpg|DAA25877.1|	1876	0	TPA: proteinase-activated receptor 1 precursor [Bos taurus]	gi|402691937|ref|NM_001103097.2|	3501	0	Bos taurus coagulation factor II thrombin receptor (F2R), mRNA	A7YY44	724	0	Proteinase-activated receptor 1	.	.	.	.	pfam00001	7tm_1	7 transmembrane receptor (rhodopsin family). This family contains, amongst other G-protein-coupled receptors (GCPRs), members of the opsin family, which have been considered to be typical members of the rhodopsin superfamily. They share several motifs, mainly the seven transmembrane helices, GCPRs of the rhodopsin superfamily. All opsins bind a chromophore, such as 11-cis-retinal. The function of…	GO:0006919|activation of cysteine-type endopeptidase activity involved in apoptotic process;GO:0000186|activation of MAPKK activity;GO:0002248|connective tissue replacement involved in inflammatory response wound healing;GO:0007529|establishment of synaptic specificity at neuromuscular junction;GO:0007186|G-protein coupled receptor signaling pathway;GO:0048873|homeostasis of number of cells withi…	GO:0005901|caveola;GO:0005887|integral component of plasma membrane;GO:0031594|neuromuscular junction;GO:0005886|plasma membrane;GO:0031094|platelet dense tubular network;GO:0045211|postsynaptic membrane;	GO:0001965|G-protein alpha-subunit binding;GO:0031681|G-protein beta-subunit binding;GO:0004930|G-protein coupled receptor activity;GO:0015057|thrombin receptor activity;	K03914	F2R, PAR1; coagulation factor II (thrombin) receptor
gene12910	1774	2441	2151	2180.65	860	876	1175	923.743	2.36067	1.23919	6.74254e-09	2.26702e-07	up	yes	JMY	protein_coding	chrNC_037337.1:10305710-10387185:+	gi|194670435|ref|XP_606924.4|	4557	0	PREDICTED: junction-mediating and -regulatory protein [Bos taurus]	gi|982988513|ref|XM_606924.8|	8773	0	PREDICTED: Bos taurus junction mediating and regulatory protein, p53 cofactor (JMY), mRNA	Q8N9B5	1521	0	Junction-mediating and -regulatory protein	.	.	.	.	pfam13868	Trichoplein	tumor suppressor, Mitostatin. Trichoplein or mitostatin, was first defined as a meiosis-specific nuclear structural protein. It has since been linked with mitochondrial movement. It is associated with the mitochondrial outer membrane, and over-expression leads to reduction in mitochondrial motility whereas lack of it enhances mitochondrial movement. The activity appears to be mediated through bin…	GO:0070060|'de novo' actin filament nucleation;GO:0070358|actin polymerization-dependent cell motility;GO:0034314|Arp2/3 complex-mediated actin nucleation;GO:0007050|cell cycle arrest;GO:0006281|DNA repair;GO:0072332|intrinsic apoptotic signaling pathway by p53 class mediator;GO:0043065|positive regulation of apoptotic process;GO:0051091|positive regulation of sequence-specific DNA binding transc…	GO:0031252|cell leading edge;GO:0005737|cytoplasm;GO:0005856|cytoskeleton;GO:0005654|nucleoplasm;GO:0005634|nucleus;	GO:0003779|actin binding;GO:0071933|Arp2/3 complex binding;GO:0003713|transcription coactivator activity;	.	.
gene12912	1059	1298	1219	1228.75	559	602	762	610.603	2.01236	1.00889	8.10805e-06	0.000149204	up	yes	HOMER1	protein_coding	chrNC_037337.1:10407010-10546778:-	gi|982936116|ref|XP_015328528.1|	1612	0	PREDICTED: homer protein homolog 1 isoform X2 [Bos taurus]	gi|982936115|ref|XM_015473042.1|	6224	0	PREDICTED: Bos taurus homer scaffolding protein 1 (HOMER1), transcript variant X2, mRNA	Q2KJ56	574	0	Homer protein homolog 1	.	.	.	.	pfam00568	WH1	WH1 domain. WASp Homology domain 1 (WH1) domain. WASP is the protein that is defective in Wiskott-Aldrich syndrome (WAS). The majority of point mutations occur within the amino- terminal WH1 domain. The metabotropic glutamate receptors mGluR1alpha and mGluR5 bind a protein called homer, which is a WH1 domain homologue. A subset of WH1 domains has been termed a "EVH1" domain and appear to bind a p…	GO:0048148|behavioral response to cocaine;GO:0048875|chemical homeostasis within a tissue;GO:0051928|positive regulation of calcium ion transport;GO:0090279|regulation of calcium ion import;GO:2001257|regulation of cation channel activity;GO:2001256|regulation of store-operated calcium entry;GO:0051592|response to calcium ion;GO:0003009|skeletal muscle contraction;GO:0048741|skeletal muscle fiber…	GO:0045177|apical part of cell;GO:0030424|axon;GO:0030054|cell junction;GO:0043034|costamere;GO:0014069|postsynaptic density;GO:0045211|postsynaptic membrane;GO:0030018|Z disc;	GO:0035256|G-protein coupled glutamate receptor binding;GO:0044325|ion channel binding;	K15010	HOMER; homer
gene12914	2238	1638	1749	1964.63	421	457	339	393.678	4.99045	2.31917	6.57321e-16	5.4723e-14	up	yes	CMYA5	protein_coding	chrNC_037337.1:10675335-10773418:+	gi|530234515|ref|NP_001268832.1|	19525	0	cardiomyopathy-associated protein 5 [Bos taurus]	gi|530234514|ref|NM_001281903.1|	12637	0	Bos taurus cardiomyopathy associated 5 (CMYA5), mRNA	Q8N3K9	2752	0	Cardiomyopathy-associated protein 5	.	.	.	.	pfam11489	DUF3210	Protein of unknown function (DUF3210). This is a family of proteins conserved in yeasts. The function is not known. The Schizosaccharomyces pombe member is SPBC18E5.07 and the Saccharomyces cerevisiae member is AIM21.	.	GO:0031430|M band;GO:0048471|perinuclear region of cytoplasm;	.	.	.
gene12918	292	184	197	236.346	2	4	7	4.01479	58.8688	5.87943	3.82202e-36	1.45582e-33	up	yes	THBS4	protein_coding	chrNC_037337.1:11006321-11060136:+	gi|555976080|ref|XP_005900016.1|	4554	0	PREDICTED: thrombospondin-4 [Bos mutus]	gi|77736400|ref|NM_001034728.1|	3208	0	Bos taurus thrombospondin 4 (THBS4), mRNA	Q3SWW8	1763	0	Thrombospondin-4	.	.	.	.	pfam05735	TSP_C	Thrombospondin C-terminal region. This region is found at the C-terminus of thrombospondin and related proteins.	GO:0048266|behavioral response to pain;GO:0071603|endothelial cell-cell adhesion;GO:0030198|extracellular matrix organization;GO:0051451|myoblast migration;GO:0016525|negative regulation of angiogenesis;GO:0051781|positive regulation of cell division;GO:0001938|positive regulation of endothelial cell proliferation;GO:0090023|positive regulation of neutrophil chemotaxis;GO:0050731|positive regulat…	GO:0005604|basement membrane;GO:0005783|endoplasmic reticulum;GO:0031012|extracellular matrix;GO:0005615|extracellular space;GO:0016529|sarcoplasmic reticulum;	GO:0005509|calcium ion binding;GO:0008083|growth factor activity;GO:0008201|heparin binding;GO:0005178|integrin binding;	K04659	THBS2S; thrombospondin 2/3/4/5
gene12928	46	69	49	56.1215	14	24	24	19.6236	2.85991	1.51597	0.00174205	0.0165718	up	yes	PTGER2	protein_coding	chrNC_037337.1:11826430-11838823:-	gi|555976092|ref|XP_005900022.1|	1573	0	PREDICTED: prostaglandin E2 receptor EP2 subtype [Bos mutus]	gi|31341597|ref|NM_174588.2|	2473	0	Bos taurus prostaglandin E receptor 2 (PTGER2), mRNA	Q9XT82	485	6e-163	Prostaglandin E2 receptor EP2 subtype	.	.	.	.	pfam00001	7tm_1	7 transmembrane receptor (rhodopsin family). This family contains, amongst other G-protein-coupled receptors (GCPRs), members of the opsin family, which have been considered to be typical members of the rhodopsin superfamily. They share several motifs, mainly the seven transmembrane helices, GCPRs of the rhodopsin superfamily. All opsins bind a chromophore, such as 11-cis-retinal. The function of…	GO:0071380|cellular response to prostaglandin E stimulus;GO:0043066|negative regulation of apoptotic process;GO:0043154|negative regulation of cysteine-type endopeptidase activity involved in apoptotic process;GO:1902219|negative regulation of intrinsic apoptotic signaling pathway in response to osmotic stress;GO:0033138|positive regulation of peptidyl-serine phosphorylation;	GO:0016021|integral component of membrane;GO:0005886|plasma membrane;	GO:0004957|prostaglandin E receptor activity;	K04259	PTGER2; prostaglandin E receptor 2
gene12941	144	357	444	318.097	16	18	16	16.0623	19.8039	4.30772	2.00806e-30	5.17e-28	up	yes	CILP	protein_coding	chrNC_037337.1:12150911-12166465:-	gi|594051844|ref|XP_006050247.1|	6261	0	PREDICTED: cartilage intermediate layer protein 1 isoform X1 [Bubalus bubalis]	gi|982988536|ref|XM_015464958.1|	4827	0	PREDICTED: Bos taurus cartilage intermediate layer protein 1 (LOC100336614), transcript variant X1, mRNA	Q66K08	2149	0	Cartilage intermediate layer protein 1	.	.	.	.	pfam13330	Mucin2_WxxW	Mucin-2 protein WxxW repeating region. This family is repeating region found on mucins 2 and 5. The function is not known, but the repeat can be present in up to 32 copies, as in a member from Branchiostoma floridae. The region carries a highly conserved WxxW sequence motif and also has at least six well conserved cysteine residues.	GO:0043569|negative regulation of insulin-like growth factor receptor signaling pathway;	GO:0031012|extracellular matrix;GO:0005615|extracellular space;	.	.	.
gene12948	2446	1172	1233	1721.57	369	527	371	407.636	4.22331	2.07837	1.15684e-09	4.41251e-08	up	yes	IGDCC4	protein_coding	chrNC_037337.1:12315309-12354667:-	gi|359069114|ref|XP_002690569.2|	6001	0	PREDICTED: immunoglobulin superfamily DCC subclass member 4 isoform X1 [Bos taurus]	gi|982988544|ref|XM_015464960.1|	6302	0	PREDICTED: Bos taurus immunoglobulin superfamily, DCC subclass, member 4 (IGDCC4), transcript variant X1, mRNA	Q8TDY8	2038	0	Immunoglobulin superfamily DCC subclass member 4	.	.	.	.	pfam07679	I-set	Immunoglobulin I-set domain.	.	GO:0016021|integral component of membrane;GO:0005886|plasma membrane;	.	.	.
gene12971	480	592	519	546.939	1130	1153	1744	1271.8	0.430052	-1.21742	2.70674e-07	6.78661e-06	down	yes	ZWILCH	protein_coding	chrNC_037337.1:13362368-13404845:+	gi|742095271|ref|XP_010832831.1|	3220	0	PREDICTED: protein zwilch homolog isoform X1 [Bison bison bison]	gi|156121004|ref|NM_001102179.1|	2456	0	Bos taurus zwilch kinetochore protein (ZWILCH), mRNA	A6QM04	1177	0	Protein zwilch homolog	.	.	.	.	pfam09817	DUF2352	Uncharacterized conserved protein (DUF2352). Members of this family of uncharacterized proteins have no known function.	GO:0051301|cell division;GO:0007093|mitotic cell cycle checkpoint;	GO:0000777|condensed chromosome kinetochore;GO:1990423|RZZ complex;	.	K11579	ZWILCH; protein zwilch
gene12974	139	206	216	191.449	779	787	855	774.573	0.247168	-2.01644	1.93639e-13	1.24349e-11	down	yes	SMAD6	protein_coding	chrNC_037337.1:13544183-13622063:+	gi|742095263|ref|XP_010832829.1|	2078	0	PREDICTED: mothers against decapentaplegic homolog 6 isoform X1 [Bison bison bison]	gi|982935989|ref|XM_015473026.1|	3389	0	PREDICTED: Bos taurus SMAD family member 6 (SMAD6), transcript variant X7, mRNA	O43541	690	0	Mothers against decapentaplegic homolog 6	.	.	.	.	pfam03166	MH2	MH2 domain. This is the MH2 (MAD homology 2) domain found at the carboxy terminus of MAD related proteins such as Smads. This domain is separated from the MH1 domain by a non-conserved linker region. The MH2 domain mediates interaction with a wide variety of proteins and provides specificity and selectivity to Smad function and also is critical for mediating interactions in Smad oligomers. Unlike…	GO:0035904|aorta development;GO:0030509|BMP signaling pathway;GO:0031589|cell-substrate adhesion;GO:0060976|coronary vasculature development;GO:0045444|fat cell differentiation;GO:0006955|immune response;GO:0003183|mitral valve morphogenesis;GO:0043066|negative regulation of apoptotic process;GO:0030514|negative regulation of BMP signaling pathway;GO:0008285|negative regulation of cell proliferat…	GO:0005737|cytoplasm;GO:0005829|cytosol;GO:0005794|Golgi apparatus;GO:0016604|nuclear body;GO:0005634|nucleus;GO:0032991|macromolecular complex;GO:0005667|transcription factor complex;	GO:0003682|chromatin binding;GO:0070410|co-SMAD binding;GO:0070411|I-SMAD binding;GO:0042802|identical protein binding;GO:0046872|metal ion binding;GO:0070412|R-SMAD binding;GO:0000978|RNA polymerase II core promoter proximal region sequence-specific DNA binding;GO:0000981|RNA polymerase II transcription factor activity, sequence-specific DNA binding;GO:0044212|transcription regulatory region DNA…	K04677	SMAD6_7; mothers against decapentaplegic homolog 6/7
gene12975	2	7	2	3.68547	11	28	21	19.0263	0.193704	-2.36807	0.00378531	0.031242	down	yes	TRNAS-GGA	tRNA	chrNC_037337.1:13572893-13572964:+	.	.	.	.	gi|850496270|gb|CP011912.1|	67	7e-26	Ovis canadensis canadensis isolate 43U chromosome X sequence	.	.	.	.	.	.	.	.	pfam15385	SARG	Specifically androgen-regulated gene protein. This family of proteins is found in eukaryotes, the function of this protein is still unknown but it is thought to be an androgen receptor. Protein expression is up-regulated in the presence of androgens, but not in the presence of glucocorticoids. SARG tends to be highly expressed in prostate tissue. Proteins in this family are typically between 340 …	.	.	.	.	.
gene12997	2489	425	451	1236.3	53	98	71	70.9322	17.4293	4.12344	1.01492e-21	1.44722e-19	up	yes	ITGA11	protein_coding	chrNC_037337.1:15128896-15262135:-	gi|358413949|ref|XP_602058.4|	6254	0	PREDICTED: integrin alpha-11 [Bos taurus]	gi|982988613|ref|XM_602058.8|	5038	0	PREDICTED: Bos taurus integrin subunit alpha 11 (ITGA11), mRNA	Q9UKX5	2259	0	Integrin alpha-11	.	.	.	.	pfam08441	Integrin_alpha2	Integrin alpha. This domain is found in integrin alpha and integrin alpha precursors to the C terminus of a number of pfam01839 repeats and to the N-terminus of the pfam00357 cytoplasmic region. This region is composed of three immunoglobulin-like domains.	GO:0007155|cell adhesion;GO:0033627|cell adhesion mediated by integrin;GO:0007160|cell-matrix adhesion;GO:0038065|collagen-activated signaling pathway;GO:0030198|extracellular matrix organization;GO:0007229|integrin-mediated signaling pathway;GO:0007517|muscle organ development;GO:0001649|osteoblast differentiation;GO:0006929|substrate-dependent cell migration;	GO:0005925|focal adhesion;GO:0034681|integrin alpha11-beta1 complex;GO:0008305|integrin complex;GO:0016020|membrane;GO:0005886|plasma membrane;	GO:0005518|collagen binding;GO:0098639|collagen binding involved in cell-matrix adhesion;GO:0038064|collagen receptor activity;GO:0046872|metal ion binding;	K06587	ITGA11; integrin alpha 11
gene12998	114	200	219	180.987	89	101	46	77.2999	2.34136	1.22734	0.00498442	0.0388989	up	yes	CORO2B	protein_coding	chrNC_037337.1:15419049-15567395:+	gi|594061518|ref|XP_006054839.1|	2628	0	PREDICTED: coronin-2B isoform X1 [Bubalus bubalis]	gi|982988615|ref|XM_015464974.1|	3346	0	PREDICTED: Bos taurus coronin 2B (CORO2B), transcript variant X5, mRNA	Q9UQ03	984	0	Coronin-2B	.	.	.	.	pfam08954	DUF1900	Domain of unknown function (DUF1900). This domain is predominantly found in the structural protein coronin, and is duplicated in some sequences. It has no known function.	GO:0030036|actin cytoskeleton organization;	GO:0015629|actin cytoskeleton;GO:0005737|cytoplasm;GO:0016020|membrane;	GO:0003779|actin binding;GO:0051015|actin filament binding;	K13887	CORO2; coronin-2
gene13006	3379	7199	6033	5621.12	1034	1107	1882	1262.83	4.4512	2.15419	5.93694e-12	3.1325e-10	up	yes	GLCE	protein_coding	chrNC_037337.1:16029509-16139223:+	gi|803299663|ref|XP_012008331.1|	3251	0	PREDICTED: D-glucuronyl C5-epimerase isoform X2 [Ovis aries musimon]	gi|982935916|ref|XM_005211251.3|	5268	0	PREDICTED: Bos taurus glucuronic acid epimerase (GLCE), transcript variant X1, mRNA	O18756	1254	0	D-glucuronyl C5-epimerase	.	.	.	.	pfam06662	C5-epim_C	D-glucuronyl C5-epimerase C-terminus. This family represents the C-terminus of D-glucuronyl C5-epimerase (EC:5.1.3.-). Glucuronyl C5-epimerases catalyse the conversion of D-glucuronic acid (GlcUA) to L-iduronic acid (IdceA) units during the biosynthesis of glycosaminoglycans.	GO:0015012|heparan sulfate proteoglycan biosynthetic process;GO:0030210|heparin biosynthetic process;	GO:0005794|Golgi apparatus;GO:0000139|Golgi membrane;GO:0016021|integral component of membrane;	GO:0047464|heparosan-N-sulfate-glucuronate 5-epimerase activity;GO:0016857|racemase and epimerase activity, acting on carbohydrates and derivatives;	K01793	GLCE; heparosan-N-sulfate-glucuronate 5-epimerase [EC:5.1.3.17]
gene13008	658	614	420	588.847	2169	1880	3478	2369.52	0.248509	-2.00863	6.83068e-10	2.70561e-08	down	yes	KIF23	protein_coding	chrNC_037337.1:16185598-16328489:+	gi|982936059|ref|XP_015328522.1|	4454	0	PREDICTED: kinesin-like protein KIF23 isoform X4 [Bos taurus]	gi|742095105|ref|XM_010834497.1|	2743	0	PREDICTED: Bison bison bison progestin and adipoQ receptor family member V (PAQR5), transcript variant X4, mRNA	Q02241	1332	0	Kinesin-like protein KIF23	.	.	.	.	pfam00225	Kinesin	Kinesin motor domain.	GO:0000915|actomyosin contractile ring assembly;GO:0019886|antigen processing and presentation of exogenous peptide antigen via MHC class II;GO:0007018|microtubule-based movement;GO:0000281|mitotic cytokinesis;GO:0000022|mitotic spindle elongation;GO:0051256|mitotic spindle midzone assembly;GO:0072383|plus-end-directed vesicle transport along microtubule;GO:0032467|positive regulation of cytokine…	GO:0097149|centralspindlin complex;GO:0005813|centrosome;GO:0005829|cytosol;GO:0090543|Flemming body;GO:0005925|focal adhesion;GO:0045171|intercellular bridge;GO:0005871|kinesin complex;GO:0005874|microtubule;GO:0030496|midbody;GO:0072686|mitotic spindle;GO:0005654|nucleoplasm;GO:0005634|nucleus;GO:0005819|spindle;	GO:0005524|ATP binding;GO:0016887|ATPase activity;GO:0008017|microtubule binding;GO:0003777|microtubule motor activity;	K17387	KIF23; kinesin family member 23
gene13049	100	91	109	103.819	44	46	36	40.731	2.54889	1.34987	0.000614368	0.0069727	up	yes	C10H15orf59	protein_coding	chrNC_037337.1:20546930-20559687:-	gi|528962438|ref|XP_005211441.1|	1318	7e-176	PREDICTED: UPF0583 protein C15orf59 homolog isoform X1 [Bos taurus]	gi|742234397|ref|XM_010831374.1|	1795	0	PREDICTED: Bison bison bison chromosome unknown open reading frame, human C15orf59 (LOC104982058), transcript variant X1, mRNA	.	.	.	.	.	.	.	.	pfam15252	DUF4589	Domain of unknown function (DUF4589). This protein family is a domain of unknown function. The precise function of the protein domain remains to be elucidated. This family of proteins is found in eukaryotes and are typically between 215 and 293 amino acids in length. The protein contains two conserved sequence motifs: SSS and KST.	.	.	.	.	.
gene13054	236	267	270	266.104	76	111	70	82.9232	3.20904	1.68214	1.70091e-06	3.63532e-05	up	yes	CBLN3	protein_coding	chrNC_037337.1:20745643-20747179:+	gi|478493747|ref|XP_004421223.1|	766	5e-98	PREDICTED: cerebellin-3 [Ceratotherium simum simum]	gi|118601803|ref|NM_001079603.1|	946	0	Bos taurus cerebellin 3 precursor (CBLN3), mRNA	Q17QF9	289	5e-96	Cerebellin-3	.	.	.	.	pfam00386	C1q	C1q domain. C1q is a subunit of the C1 enzyme complex that activates the serum complement system.	.	GO:0030054|cell junction;GO:0005783|endoplasmic reticulum;GO:0005576|extracellular region;GO:0005794|Golgi apparatus;GO:0045202|synapse;	.	.	.
gene1308	112	257	200	192.251	105	72	120	94.611	2.03201	1.02291	0.00156402	0.0152166	up	yes	CBR3	protein_coding	chrNC_037328.1:148440916-148450703:+	gi|440897381|gb|ELR49087.1|	1487	0	Carbonyl reductase [NADPH] 3, partial [Bos mutus]	gi|115496323|ref|NM_001075734.1|	1035	0	Bos taurus carbonyl reductase 3 (CBR3), mRNA	Q8K354	516	0	Carbonyl reductase [NADPH] 3	all0352	142	8e-39	COG1028	pfam00106	adh_short	short chain dehydrogenase. This family contains a wide variety of dehydrogenases.	GO:0050890|cognition;GO:0042376|phylloquinone catabolic process;	GO:0005829|cytosol;GO:0005654|nucleoplasm;	GO:0000253|3-keto sterol reductase activity;GO:0004090|carbonyl reductase (NADPH) activity;GO:0070402|NADPH binding;	K00084	CBR3; carbonyl reductase 3 [EC:1.1.1.184]
gene13101	87	74	70	80.3704	17	22	8	15.426	5.21005	2.3813	2.27903e-05	0.000382673	up	yes	MYH7	protein_coding	chrNC_037337.1:21488719-21510520:+	gi|41386711|ref|NP_777152.1|	9177	0	myosin-7 [Bos taurus]	gi|41386710|ref|NM_174727.1|	5906	0	Bos taurus myosin, heavy chain 7, cardiac muscle, beta (MYH7), mRNA	Q9BE39	3539	0	Myosin-7	SPCC645.05c	768	0	COG5022	pfam01576	Myosin_tail_1	Myosin tail. The myosin molecule is a multi-subunit complex made up of two heavy chains and four light chains it is a fundamental contractile protein found in all eukaryote cell types. This family consists of the coiled-coil myosin heavy chain tail region. The coiled-coil is composed of the tail from two molecules of myosin. These can then assemble into the macromolecular thick filament. The coil…	GO:0007018|microtubule-based movement;	GO:0030016|myofibril;GO:0032982|myosin filament;GO:0030017|sarcomere;	GO:0051015|actin filament binding;GO:0005524|ATP binding;GO:0005516|calmodulin binding;GO:0008017|microtubule binding;GO:0003777|microtubule motor activity;	K17751	MYH6_7; myosin heavy chain 6/7
gene13134	3249	2461	2377	2824.8	1175	1432	1326	1258.94	2.2438	1.16594	1.13908e-07	3.09913e-06	up	yes	LRP10	protein_coding	chrNC_037337.1:21950044-21955880:-	gi|803089523|ref|XP_012036395.1|	2992	0	PREDICTED: low-density lipoprotein receptor-related protein 10 isoform X1 [Ovis aries]	gi|965827488|ref|XM_012129322.2|	2991	0	PREDICTED: Ovis aries musimon LDL receptor related protein 10 (LRP10), transcript variant X3, mRNA	Q7Z4F1	1003	0	Low-density lipoprotein receptor-related protein 10	.	.	.	.	pfam00057	Ldl_recept_a	Low-density lipoprotein receptor domain class A.	GO:0048839|inner ear development;GO:0006629|lipid metabolic process;GO:0006869|lipid transport;	GO:0005905|coated pit;GO:0016021|integral component of membrane;GO:0016020|membrane;	GO:0005041|low-density lipoprotein receptor activity;	.	.
gene132	2714	6182	4854	4646.47	499	799	591	605.123	7.67854	2.94083	1.82829e-18	1.90402e-16	up	yes	ADAMTS5	protein_coding	chrNC_037328.1:9440880-9491324:+	gi|262073090|ref|NP_001159987.1|	3241	0	A disintegrin and metalloproteinase with thrombospondin motifs 5 precursor [Bos taurus]	gi|594105504|ref|XM_006075643.1|	2793	0	PREDICTED: Bubalus bubalis ADAM metallopeptidase with thrombospondin type 1 motif, 5 (ADAMTS5), mRNA	Q9UNA0	1134	0	A disintegrin and metalloproteinase with thrombospondin motifs 5	.	.	.	.	pfam01421	Reprolysin	Reprolysin (M12B) family zinc metalloprotease. The members of this family are enzymes that cleave peptides. These proteases require zinc for catalysis. Members of this family are also known as adamalysins. Most members of this family are snake venom endopeptidases, but there are also some mammalian proteins such as human ADAM8 and fertilin. Fertilin and closely related proteins appear to not have…	GO:0042742|defense response to bacterium;GO:0022617|extracellular matrix disassembly;GO:0006508|proteolysis;GO:0044691|tooth eruption;	GO:0005788|endoplasmic reticulum lumen;GO:0031012|extracellular matrix;GO:0005576|extracellular region;GO:0005615|extracellular space;	GO:0050840|extracellular matrix binding;GO:0008201|heparin binding;GO:0005178|integrin binding;GO:0004222|metalloendopeptidase activity;GO:0008237|metallopeptidase activity;GO:0008270|zinc ion binding;	K08620	ADAMTS5; a disintegrin and metalloproteinase with thrombospondin motifs 5 [EC:3.4.24.-]
gene13270	346	376	404	387.877	171	199	162	171.254	2.26493	1.17947	1.68988e-05	0.000290412	up	yes	ZNF219	protein_coding	chrNC_037337.1:25986859-26001329:+	gi|741884236|ref|XP_010808621.1|	2205	0	PREDICTED: zinc finger protein 219 [Bos taurus]	gi|982988874|ref|XM_010810321.2|	2952	0	PREDICTED: Bos taurus zinc finger protein 219 (ZNF219), transcript variant X1, mRNA	Q9P2Y4	804	0	Zinc finger protein 219	.	.	.	.	pfam13465	zf-H2C2_2	Zinc-finger double domain.	GO:0060174|limb bud formation;GO:0007275|multicellular organismal development;GO:0000122|negative regulation of transcription from RNA polymerase II promoter;GO:0045892|negative regulation of transcription, DNA-templated;GO:0032332|positive regulation of chondrocyte differentiation;GO:0045944|positive regulation of transcription from RNA polymerase II promoter;GO:0001505|regulation of neurotransm…	GO:0016021|integral component of membrane;GO:0005634|nucleus;	GO:0003677|DNA binding;GO:0003700|transcription factor activity, sequence-specific DNA binding;GO:0004969|histamine receptor activity;GO:0046872|metal ion binding;GO:0000978|RNA polymerase II core promoter proximal region sequence-specific DNA binding;GO:0000981|RNA polymerase II transcription factor activity, sequence-specific DNA binding;GO:0001078|transcriptional repressor activity, RNA polyme…	.	.
gene13273	92	182	191	157.456	28	55	31	36.6628	4.2947	2.10256	5.86491e-06	0.000111165	up	yes	RNASE13	protein_coding	chrNC_037337.1:26021932-26071803:+	gi|556730512|ref|XP_005960953.1|	1098	9e-140	PREDICTED: probable inactive ribonuclease-like protein 13 isoform X1 [Pantholops hodgsonii]	gi|982936560|ref|XM_015473095.1|	2806	0	PREDICTED: Bos taurus ribonuclease A family member 13 (inactive) (RNASE13), transcript variant X5, mRNA	Q5GAM7	214	8e-63	Probable inactive ribonuclease-like protein 13	.	.	.	.	pfam00074	RnaseA	Pancreatic ribonuclease. Ribonucleases. Members include pancreatic RNAase A and angiogenins. Structure is an alpha+beta fold -- long curved beta sheet and three helices.	.	GO:0005576|extracellular region;	GO:0003676|nucleic acid binding;	.	.
gene1330	731	667	545	675.468	100	97	128	103.346	6.53598	2.7084	1.23359e-23	2.06634e-21	up	yes	ERG	protein_coding	chrNC_037328.1:150668908-150925161:-	gi|803319152|ref|XP_012017791.1|	2407	0	PREDICTED: transcriptional regulator ERG isoform X3 [Ovis aries musimon]	gi|982912473|ref|XM_015473972.1|	2802	0	PREDICTED: Bos taurus v-ets avian erythroblastosis virus E26 oncogene homolog (ERG), transcript variant X4, mRNA	P11308	914	0	Transcriptional regulator ERG	.	.	.	.	pfam00178	Ets	Ets-domain.	GO:0030154|cell differentiation;GO:0016477|cell migration;GO:0008283|cell proliferation;GO:0003197|endocardial cushion development;GO:0003199|endocardial cushion to mesenchymal transition involved in heart valve formation;GO:0007275|multicellular organismal development;GO:2000504|positive regulation of blood vessel remodeling;GO:0045944|positive regulation of transcription from RNA polymerase II …	GO:0005737|cytoplasm;GO:0005634|nucleus;	GO:0003682|chromatin binding;GO:0003677|DNA binding;GO:0000978|RNA polymerase II core promoter proximal region sequence-specific DNA binding;GO:0000981|RNA polymerase II transcription factor activity, sequence-specific DNA binding;GO:0001077|transcriptional activator activity, RNA polymerase II core promoter proximal region sequence-specific binding;	K09435	ERG; transcriptional regulator ERG
gene1339	119	285	273	228.302	37	52	45	42.8352	5.32979	2.41408	4.45093e-12	2.38464e-10	up	yes	LOC530102	protein_coding	chrNC_037328.1:151564071-151743963:-	gi|982912677|ref|XP_015329636.1|	11308	0	PREDICTED: collagen alpha-6(VI) chain [Bos taurus]	gi|982977049|ref|XM_015462215.1|	6625	0	PREDICTED: Bos taurus collagen alpha-6(VI) chain (LOC530102), mRNA	A6NMZ7	3612	0	Collagen alpha-6(VI) chain	.	.	.	.	pfam00092	VWA	von Willebrand factor type A domain.	GO:0007155|cell adhesion;	GO:0005581|collagen trimer;GO:0031012|extracellular matrix;GO:0005576|extracellular region;	.	K06238	COL6A; collagen, type VI, alpha
gene1340	6418	2823	2562	4211.26	259	386	224	280.948	14.9895	3.90588	7.05414e-17	6.43107e-15	up	yes	COL6A5	protein_coding	chrNC_037328.1:151780369-151939737:-	gi|942061524|ref|XP_005898456.2|	12305	0	PREDICTED: collagen alpha-5(VI) chain [Bos mutus]	gi|742189405|ref|XM_010856741.1|	8638	0	PREDICTED: Bison bison bison collagen, type VI, alpha 5 (COL6A5), transcript variant X1, mRNA	A8TX70	3567	0	Collagen alpha-5(VI) chain	.	.	.	.	pfam00092	VWA	von Willebrand factor type A domain.	GO:0007155|cell adhesion;	GO:0005581|collagen trimer;GO:0005576|extracellular region;	.	K06238	COL6A; collagen, type VI, alpha
gene1341	39	80	87	69.6784	885	923	793	838.284	0.0831203	-3.58866	1.8382e-23	3.00665e-21	down	yes	LOC112448102	protein_coding	chrNC_037328.1:152036666-152181383:-	gi|742189456|ref|XP_010855056.1|	6144	0	PREDICTED: LOW QUALITY PROTEIN: collagen alpha-4(VI) chain-like [Bison bison bison]	gi|742189455|ref|XM_010856754.1|	4103	0	PREDICTED: Bison bison bison collagen alpha-4(VI) chain-like (LOC105000759), mRNA	A2AX52	885	0	Collagen alpha-4(VI) chain	.	.	.	.	pfam00092	VWA	von Willebrand factor type A domain.	GO:0007155|cell adhesion;GO:0070208|protein heterotrimerization;	GO:0005581|collagen trimer;GO:0005576|extracellular region;GO:0032991|macromolecular complex;	.	K06238	COL6A; collagen, type VI, alpha
gene1342	0	0	0	0	7	9	6	7.10874	#NAME?	#NAME?	0.00135727	0.0135464	down	yes	LOC101902096	pseudogene	chrNC_037328.1:152108588-152111287:-	gi|632950981|ref|XP_007891034.1|	188	2e-38	PREDICTED: ubiquitin carboxyl-terminal hydrolase 46 [Callorhinchus milii]	gi|850474981|gb|CP011886.1|	301	1e-154	Ovis canadensis canadensis isolate 43U chromosome 1 sequence	F1M625	76.6	9e-41	Ubiquitin carboxyl-terminal hydrolase 46	.	.	.	.	pfam00443	UCH	Ubiquitin carboxyl-terminal hydrolase.	GO:0008343|adult feeding behavior;GO:0001662|behavioral fear response;GO:0048149|behavioral response to ethanol;GO:0016579|protein deubiquitination;GO:0032228|regulation of synaptic transmission, GABAergic;GO:0060013|righting reflex;GO:0006511|ubiquitin-dependent protein catabolic process;	.	GO:0046872|metal ion binding;GO:0004843|ubiquitin-specific protease activity;	K11842	USP12_46; ubiquitin carboxyl-terminal hydrolase 12/46 [EC:3.4.19.12]
gene13439	16	24	13	18.1712	4	6	1	3.64619	4.98362	2.31719	0.00235354	0.0212271	up	yes	TMCO5B	protein_coding	chrNC_037337.1:29343216-29359943:+	gi|296483366|tpg|DAA25481.1|	1765	0	TPA: transmembrane and coiled-coil domains 5B [Bos taurus]	gi|402743871|ref|NM_001075609.2|	1321	0	Bos taurus transmembrane and coiled-coil domains 5B (TMCO5B), mRNA	Q32L59	681	0	Transmembrane and coiled-coil domain-containing protein 5B	.	.	.	.	pfam14992	TMCO5	TMCO5 family. The TMCO5 family includes human transmembrane and coiled-coil domain-containing proteins 5A and 5B.	.	GO:0016021|integral component of membrane;	.	.	.
gene13441	7509	3124	3376	4995.8	1858	2106	3279	2277.96	2.1931	1.13297	0.000278133	0.00347087	up	yes	GREM1	protein_coding	chrNC_037337.1:29962966-29978875:-	gi|803310642|ref|XP_012013671.1|	841	4e-100	PREDICTED: gremlin-1 isoform X2 [Ovis aries musimon]	gi|965892216|ref|XM_012158281.2|	4121	0	PREDICTED: Ovis aries musimon gremlin 1, DAN family BMP antagonist (GREM1), transcript variant X2, mRNA	Q8WNY1	310	5e-95	Gremlin-1	.	.	.	.	pfam03045	DAN	DAN domain. This domain contains 9 conserved cysteines and is extracellular. Therefore the cysteines may form disulphide bridges. This family of proteins has been termed the DAN family after the first member to be reported. This family includes DAN, Cerberus and Gremlin. The gremlin protein is an antagonist of bone morphogenetic protein signaling. It is postulated that all members of this family …	GO:0001658|branching involved in ureteric bud morphogenesis;GO:0002042|cell migration involved in sprouting angiogenesis;GO:0000902|cell morphogenesis;GO:0007267|cell-cell signaling;GO:0030199|collagen fibril organization;GO:0048263|determination of dorsal identity;GO:0030326|embryonic limb morphogenesis;GO:0003337|mesenchymal to epithelial transition involved in metanephros morphogenesis;GO:0043…	GO:0009986|cell surface;GO:0005615|extracellular space;	GO:0036122|BMP binding;GO:0005125|cytokine activity;GO:0042803|protein homodimerization activity;GO:0030297|transmembrane receptor protein tyrosine kinase activator activity;GO:0043184|vascular endothelial growth factor receptor 2 binding;	.	.
gene13442	634	466	479	551.697	126	201	113	142.159	3.88084	1.95637	1.25791e-06	2.75847e-05	up	yes	SCG5	protein_coding	chrNC_037337.1:30003358-30062438:-	gi|114051029|ref|NP_001039463.1|	1090	8e-147	neuroendocrine protein 7B2 precursor [Bos taurus]	gi|402743488|ref|NM_001045998.2|	925	0	Bos taurus secretogranin V (SCG5), mRNA	A5A6J6	410	1e-142	Neuroendocrine protein 7B2	.	.	.	.	pfam05281	Secretogranin_V	Neuroendocrine protein 7B2 precursor (Secretogranin V). The neuroendocrine protein 7B2 has a critical role in the proteolytic conversion and activation of proPC2, the enzyme responsible for the proteolytic conversion of many peptide hormone precursors. The 7B2 protein acts as an intracellular binding protein for proPC2, facilitates its maturation, and is required for its enzymatic activity. Proce…	GO:0006886|intracellular protein transport;GO:0007218|neuropeptide signaling pathway;GO:0016486|peptide hormone processing;GO:0046883|regulation of hormone secretion;	GO:0005576|extracellular region;GO:0030141|secretory granule;	GO:0004857|enzyme inhibitor activity;GO:0051082|unfolded protein binding;	.	.
gene13444	412	426	289	390.773	2261	2011	3815	2541.15	0.153778	-2.70108	2.46718e-19	2.76623e-17	down	yes	ARHGAP11A	protein_coding	chrNC_037337.1:30064010-30087255:-	gi|528910372|ref|XP_005193691.1|	5165	0	PREDICTED: rho GTPase-activating protein 11A isoform X1 [Bos taurus]	gi|982988955|ref|XM_005193634.3|	5449	0	PREDICTED: Bos taurus Rho GTPase activating protein 11A (ARHGAP11A), transcript variant X1, mRNA	Q6P4F7	1508	0	Rho GTPase-activating protein 11A	.	.	.	.	pfam00620	RhoGAP	RhoGAP domain. GTPase activator proteins towards Rho/Rac/Cdc42-like small GTPases.	GO:0051056|regulation of small GTPase mediated signal transduction;GO:0007165|signal transduction;	GO:0005829|cytosol;	GO:0005096|GTPase activator activity;	.	.
gene13447	11455	7394	8690	9649.32	521	882	828	707.945	13.63	3.76872	2.1537e-33	6.88342e-31	up	yes	ACTC1	protein_coding	chrNC_037337.1:30288631-30293908:-	gi|726987387|ref|XP_010390022.1|	2048	0	PREDICTED: actin, alpha cardiac muscle 1 [Corvus cornix cornix]	gi|402692809|ref|NM_001034585.2|	1391	0	Bos taurus actin, alpha, cardiac muscle 1 (ACTC1), mRNA	Q6P640	789	0	Actin, alpha cardiac muscle 1	SPBC32H8.12c	711	0	COG5277	pfam00022	Actin	Actin.	GO:0090131|mesenchyme migration;GO:0010628|positive regulation of gene expression;	GO:0044297|cell body;GO:0005737|cytoplasm;GO:0005856|cytoskeleton;GO:0030175|filopodium;GO:0030027|lamellipodium;	GO:0005524|ATP binding;	K12314	ACTC1; actin, alpha cardiac muscle
gene13486	369	286	264	320.926	2097	1670	3429	2261.61	0.141902	-2.81704	2.56714e-16	2.20602e-14	down	yes	BUB1B	protein_coding	chrNC_037337.1:35786159-35841258:+	gi|440911665|gb|ELR61306.1|	5284	0	Mitotic checkpoint serine/threonine-protein kinase BUB1 beta, partial [Bos mutus]	gi|675785122|ref|XM_008951961.1|	2480	0	PREDICTED: Pan paniscus BUB1 mitotic checkpoint serine/threonine kinase B (BUB1B), transcript variant X1, mRNA	O60566	1764	0	Mitotic checkpoint serine/threonine-protein kinase BUB1 beta	.	.	.	.	pfam08311	Mad3_BUB1_I	Mad3/BUB1 homology region 1. Proteins containing this domain are checkpoint proteins involved in cell division. This region has been shown to be essential for the binding of the binding of BUB1 and MAD3 to CDC20p.	GO:0031145|anaphase-promoting complex-dependent proteasomal ubiquitin-dependent protein catabolic process;GO:0006915|apoptotic process;GO:0051301|cell division;GO:0008283|cell proliferation;GO:0051754|meiotic sister chromatid cohesion, centromeric;GO:0007091|metaphase/anaphase transition of mitotic cell cycle;GO:0000278|mitotic cell cycle;GO:0007093|mitotic cell cycle checkpoint;GO:0007094|mitoti…	GO:0005680|anaphase-promoting complex;GO:0000777|condensed chromosome kinetochore;GO:0000940|condensed chromosome outer kinetochore;GO:0000778|condensed nuclear chromosome kinetochore;GO:0005737|cytoplasm;GO:0005829|cytosol;GO:0000776|kinetochore;GO:0005815|microtubule organizing center;GO:0048471|perinuclear region of cytoplasm;GO:0051233|spindle midzone;	GO:0005524|ATP binding;GO:0004672|protein kinase activity;GO:0004674|protein serine/threonine kinase activity;	K06637	BUB1B, BUBR1, MAD3L; mitotic checkpoint serine/threonine-protein kinase BUB1 beta [EC:2.7.11.1]
gene13495	295	438	319	360.049	1001	900	1825	1167.21	0.30847	-1.6968	6.84014e-09	2.29429e-07	down	yes	KNSTRN	protein_coding	chrNC_037337.1:36000107-36010056:+	gi|528965715|ref|XP_005211616.1|	1784	0	PREDICTED: small kinetochore-associated protein isoform X1 [Bos taurus]	gi|942035862|ref|XM_014483018.1|	1690	0	PREDICTED: Bos mutus kinetochore-localized astrin/SPAG5 binding protein (KNSTRN), transcript variant X1, mRNA	Q9Y448	422	2e-142	Small kinetochore-associated protein	.	.	.	.	pfam12718	Tropomyosin_1	Tropomyosin like. This family is a set of eukaryotic tropomyosins. Within the yeast Tmp1 and Tmp2, biochemical and sequence analyses indicate that Tpm2p spans four actin monomers along a filament, whereas Tpmlp spans five. Despite its shorter length, Tpm2p can compete with Tpm1p for binding to F-actin. Over-expression of Tpm2p in vivo alters the axial budding of haploids to a bipolar pattern, and…	GO:0051301|cell division;GO:0007059|chromosome segregation;GO:0000070|mitotic sister chromatid segregation;GO:0051988|regulation of attachment of spindle microtubules to kinetochore;GO:0007051|spindle organization;	GO:0000777|condensed chromosome kinetochore;GO:0005829|cytosol;GO:0000776|kinetochore;GO:0015630|microtubule cytoskeleton;GO:0035371|microtubule plus-end;GO:0072686|mitotic spindle;GO:0005634|nucleus;GO:0000922|spindle pole;	.	.	.
gene135	48	51	39	47.7468	174	146	383	218.336	0.218685	-2.19307	2.5021e-07	6.34214e-06	down	yes	CYYR1	protein_coding	chrNC_037328.1:9869292-10085409:+	gi|942051459|ref|XP_014333373.1|	808	2e-94	PREDICTED: uncharacterized protein LOC106700791 [Bos mutus]	gi|982909533|ref|XR_804087.2|	3436	0	PREDICTED: Bos taurus cysteine/tyrosine-rich 1 (CYYR1), transcript variant X2, misc_RNA	Q96J86	166	2e-45	Cysteine and tyrosine-rich protein 1	.	.	.	.	pfam10873	DUF2668	Protein of unknown function (DUF2668). Members in this family of proteins are annotated as Cysteine and tyrosine-rich protein 1, however currently no function is known.	.	GO:0016021|integral component of membrane;	.	.	.
gene13503	967	887	514	825.981	4211	3556	8564	5089.17	0.162302	-2.62325	8.26635e-09	2.72662e-07	down	yes	KNL1	protein_coding	chrNC_037337.1:36179171-36244020:+	gi|296483300|tpg|DAA25415.1|	12193	0	TPA: hypothetical protein BOS_10706 [Bos taurus]	gi|982989201|ref|XM_001790629.6|	8944	0	PREDICTED: Bos taurus cancer susceptibility candidate 5 (CASC5), mRNA	Q8NG31	3128	0	Kinetochore scaffold 1	.	.	.	.	pfam08317	Spc7	Spc7 kinetochore protein. This domain is found in cell division proteins which are required for kinetochore-spindle association.	GO:0001675|acrosome assembly;GO:0008608|attachment of spindle microtubules to kinetochore;GO:0051301|cell division;GO:0034080|CENP-A containing nucleosome assembly;GO:0010923|negative regulation of phosphatase activity;GO:0034501|protein localization to kinetochore;	GO:0001669|acrosomal vesicle;GO:0000777|condensed chromosome kinetochore;GO:0005829|cytosol;GO:0016604|nuclear body;GO:0005654|nucleoplasm;GO:0005634|nucleus;	.	K11542	CASC5, KNL1; protein CASC5
gene13504	227	251	209	237.161	874	697	1351	920.505	0.257642	-1.95656	1.33363e-11	6.70579e-10	down	yes	RAD51	protein_coding	chrNC_037337.1:36255056-36291197:+	gi|741940093|ref|XP_010807474.1|	1669	0	PREDICTED: DNA repair protein RAD51 homolog 1 isoform X1 [Bos taurus]	gi|402692337|ref|NM_001046179.2|	2177	0	Bos taurus RAD51 recombinase (RAD51), mRNA	Q2KJ94	612	0	DNA repair protein RAD51 homolog 1	SPAC644.14c	494	2e-164	COG0468	pfam08423	Rad51	Rad51. Rad51 is a DNA repair and recombination protein and is a homologue of the bacterial ATPase RecA protein.	GO:0072757|cellular response to camptothecin;GO:0006974|cellular response to DNA damage stimulus;GO:0072711|cellular response to hydroxyurea;GO:0071479|cellular response to ionizing radiation;GO:0070192|chromosome organization involved in meiosis;GO:0000730|DNA recombinase assembly;GO:0000724|double-strand break repair via homologous recombination;GO:0036297|interstrand cross-link repair;GO:00063…	GO:0000794|condensed nuclear chromosome;GO:0005737|cytoplasm;GO:0000800|lateral element;GO:0005815|microtubule organizing center;GO:0005759|mitochondrial matrix;GO:0000228|nuclear chromosome;GO:0000784|nuclear chromosome, telomeric region;GO:0005654|nucleoplasm;GO:0005634|nucleus;GO:0048471|perinuclear region of cytoplasm;	GO:0005524|ATP binding;GO:0003682|chromatin binding;GO:0008094|DNA-dependent ATPase activity;GO:0003690|double-stranded DNA binding;GO:0000400|four-way junction DNA binding;GO:0000150|recombinase activity;GO:0003697|single-stranded DNA binding;GO:0043142|single-stranded DNA-dependent ATPase activity;	K04482	RAD51; DNA repair protein RAD51
gene13518	112	128	113	121.651	59	77	51	60.4136	2.01363	1.0098	0.0056166	0.0427292	up	yes	EXD1	protein_coding	chrNC_037337.1:36676861-36719662:-	gi|741876350|ref|XP_010808500.1|	3037	0	PREDICTED: exonuclease 3'-5' domain-containing protein 1 [Bos taurus]	gi|965946078|ref|XM_015096953.1|	4585	0	PREDICTED: Ovis aries exonuclease 3'-5' domain containing 1 (EXD1), transcript variant X2, mRNA	Q8CDF7	815	0	piRNA biogenesis protein EXD1	.	.	.	.	pfam01612	DNA_pol_A_exo1	3'-5' exonuclease. This domain is responsible for the 3'-5' exonuclease proofreading activity of Escherichia coli DNA polymerase I (polI) and other enzymes, it catalyses the hydrolysis of unpaired or mismatched nucleotides. This domain consists of the amino-terminal half of the Klenow fragment in Escherichia coli polI it is also found in the Werner syndrome helicase (WRN), focus forming activity …	GO:0031047|gene silencing by RNA;GO:0051321|meiotic cell cycle;GO:0034587|piRNA metabolic process;	GO:0043186|P granule;	GO:0042803|protein homodimerization activity;GO:0003723|RNA binding;	K18740	EXD1, EGL; exonuclease 3'-5' domain-containing protein 1
gene13522	28	49	23	34.1387	138	136	330	187.305	0.182263	-2.45591	5.23465e-08	1.51462e-06	down	yes	OIP5	protein_coding	chrNC_037337.1:36780762-36789336:-	gi|329664224|ref|NP_001192621.1|	1224	9e-166	protein Mis18-beta [Bos taurus]	gi|329664223|ref|NM_001205692.1|	1250	0	Bos taurus Opa interacting protein 5 (OIP5), mRNA	O43482	389	5e-133	Protein Mis18-beta	.	.	.	.	pfam03226	Yippee-Mis18	Yippee zinc-binding/DNA-binding /Mis18, centromere assembly. This family includes both Yippee-type proteins and Mis18 kinetochore proteins. Yippee are putative zinc-binding/DNA-binding proteins. Mis18 are proteins involved in the priming of centromeres for recruiting CENP-A. Mis18-alpha and beta form part of a small complex with Mis18-binding protein. Mis18-alpha is found to interact with DNA de-…	GO:0007154|cell communication;GO:0007049|cell cycle;GO:0051301|cell division;GO:0034080|CENP-A containing nucleosome assembly;GO:0007059|chromosome segregation;	GO:0015030|Cajal body;GO:0000785|chromatin;GO:0010369|chromocenter;GO:0000775|chromosome, centromeric region;GO:0005829|cytosol;GO:0016607|nuclear speck;GO:0005654|nucleoplasm;GO:0005634|nucleus;	GO:0042802|identical protein binding;GO:0046872|metal ion binding;	K11565	OIP5; opa-interacting protein 5
gene13523	198	250	153	207.096	890	777	1810	1083.93	0.191061	-2.3879	1.06803e-14	7.8152e-13	down	yes	NUSAP1	protein_coding	chrNC_037337.1:36789313-36819862:+	gi|528965804|ref|XP_005211660.1|	2230	0	PREDICTED: nucleolar and spindle-associated protein 1 isoform X1 [Bos taurus]	gi|742157604|ref|XM_010847986.1|	2279	0	PREDICTED: Bison bison bison nucleolar and spindle associated protein 1 (NUSAP1), transcript variant X2, mRNA	Q2YDJ0	858	0	Nucleolar and spindle-associated protein 1	.	.	.	.	pfam04615	Utp14	Utp14 protein. This protein is found to be part of a large ribonucleoprotein complex containing the U3 snoRNA. Depletion of the Utp proteins impedes production of the 18S rRNA, indicating that they are part of the active pre-rRNA processing complex. This large RNP complex has been termed the small subunit (SSU) processome.	GO:0040001|establishment of mitotic spindle localization;GO:0007076|mitotic chromosome condensation;GO:0000281|mitotic cytokinesis;GO:0045840|positive regulation of mitotic nuclear division;	GO:0005694|chromosome;GO:0005737|cytoplasm;GO:0005730|nucleolus;GO:0005876|spindle microtubule;	GO:0003677|DNA binding;GO:0008017|microtubule binding;	.	.
gene13526	24	20	7	17.9298	37	66	84	58.6044	0.305946	-1.70865	0.00248028	0.0221687	down	yes	ITPKA	protein_coding	chrNC_037337.1:36918788-36927126:+	gi|134085747|ref|NP_001076988.1|	1967	0	inositol-trisphosphate 3-kinase A [Bos taurus]	gi|134085746|ref|NM_001083519.1|	1793	0	Bos taurus inositol-trisphosphate 3-kinase A (ITPKA), mRNA	P23677	740	0	Inositol-trisphosphate 3-kinase A	.	.	.	.	pfam03770	IPK	Inositol polyphosphate kinase. ArgRIII has has been demonstrated to be an inositol polyphosphate kinase.	GO:0030036|actin cytoskeleton organization;GO:0097062|dendritic spine maintenance;GO:0006020|inositol metabolic process;GO:0032958|inositol phosphate biosynthetic process;GO:0043647|inositol phosphate metabolic process;GO:0061003|positive regulation of dendritic spine morphogenesis;GO:0048167|regulation of synaptic plasticity;GO:0007165|signal transduction;	GO:0005829|cytosol;GO:0043197|dendritic spine;	GO:0005524|ATP binding;GO:0005516|calmodulin binding;GO:0004683|calmodulin-dependent protein kinase activity;GO:0008440|inositol-1,4,5-trisphosphate 3-kinase activity;GO:0048365|Rac GTPase binding;	K00911	ITPK; 1D-myo-inositol-triphosphate 3-kinase [EC:2.7.1.127]
gene13546	395	367	414	406.994	154	183	148	156.071	2.60775	1.38281	5.47927e-07	1.30331e-05	up	yes	GANC	protein_coding	chrNC_037337.1:37637312-37710609:+	gi|528910452|ref|XP_005192467.1|	4875	0	PREDICTED: neutral alpha-glucosidase C isoform X2 [Bos taurus]	gi|982989255|ref|XM_005192410.3|	4031	0	PREDICTED: Bos taurus glucosidase, alpha; neutral C (GANC), transcript variant X3, mRNA	Q8TET4	1612	0	Neutral alpha-glucosidase C	SPAC1002.03c	635	0	COG1501	pfam01055	Glyco_hydro_31	Glycosyl hydrolases family 31. Glycosyl hydrolases are key enzymes of carbohydrate metabolizm. Family 31 comprises of enzymes that are, or similar to, alpha- galactosidases.	.	.	GO:0004558|alpha-1,4-glucosidase activity;GO:0030246|carbohydrate binding;GO:0032450|maltose alpha-glucosidase activity;	K12317	GANC; neutral alpha-glucosidase C [EC:3.2.1.20]
gene13547	13	20	32	22.079	2	1	0	1.02493	21.5419	4.42908	6.42092e-07	1.5016e-05	up	yes	CAPN3	protein_coding	chrNC_037337.1:37711275-37767447:+	gi|151556959|gb|AAI49198.1|	4357	0	Calpain 3, (p94) [Bos taurus]	gi|151556958|gb|BC149197.1|	3314	0	Bos taurus calpain 3, (p94), mRNA (cDNA clone MGC:155178 IMAGE:8136139), complete cds	P51186	1680	0	Calpain-3	.	.	.	.	pfam00648	Peptidase_C2	Calpain family cysteine protease.	GO:0071277|cellular response to calcium ion;GO:0071472|cellular response to salt stress;GO:0061061|muscle structure development;GO:0030239|myofibril assembly;GO:0043066|negative regulation of apoptotic process;GO:0033234|negative regulation of protein sumoylation;GO:0045892|negative regulation of transcription, DNA-templated;GO:0051092|positive regulation of NF-kappaB transcription factor activit…	GO:0005737|cytoplasm;GO:0005829|cytosol;GO:0030016|myofibril;GO:0005634|nucleus;GO:0005886|plasma membrane;GO:0032991|macromolecular complex;GO:0030315|T-tubule;GO:0030018|Z disc;	GO:0005509|calcium ion binding;GO:0004198|calcium-dependent cysteine-type endopeptidase activity;GO:0003824|catalytic activity;GO:0055103|ligase regulator activity;GO:0008233|peptidase activity;GO:0032947|protein complex scaffold;GO:0031402|sodium ion binding;GO:0008307|structural constituent of muscle;GO:0031432|titin binding;	K08573	CAPN3; calpain-3 [EC:3.4.22.54]
gene13548	12141	11864	10602	11989.3	4054	4361	5441	4402.21	2.72346	1.44544	2.71664e-12	1.49287e-10	up	yes	ZNF106	protein_coding	chrNC_037337.1:37767942-37821793:-	gi|528965901|ref|XP_002690856.2|	9592	0	PREDICTED: zinc finger protein 106 isoform X1 [Bos taurus]	gi|982989245|ref|XM_015465050.1|	9713	0	PREDICTED: Bos taurus zinc finger protein 106 (ZNF106), transcript variant X1, mRNA	Q9H2Y7	3083	0	Zinc finger protein 106	.	.	.	.	pfam09528	Ehrlichia_rpt	Ehrlichia tandem repeat (Ehrlichia_rpt). This entry represents 77 residues of an 80 amino acid (240 nucleotide) tandem repeat, found in a variable number of copies in an immunodominant outer membrane protein of Ehrlichia chaffeensis, a tick-borne obligate intracellular pathogen.	GO:0008286|insulin receptor signaling pathway;	GO:0005829|cytosol;GO:0016020|membrane;GO:0005730|nucleolus;	GO:0046872|metal ion binding;GO:0003723|RNA binding;GO:0017124|SH3 domain binding;	.	.
gene1356	2015	2944	2632	2595.12	5093	5344	6144	5288.04	0.490752	-1.02693	5.12882e-06	9.88302e-05	down	yes	ANKRD28	protein_coding	chrNC_037328.1:152698434-152916461:-	gi|741915721|ref|XP_010800057.1|	5534	0	PREDICTED: serine/threonine-protein phosphatase 6 regulatory ankyrin repeat subunit A isoform X1 [Bos taurus]	gi|803278687|ref|XM_012143626.1|	6581	0	PREDICTED: Ovis aries musimon ankyrin repeat domain 28 (ANKRD28), transcript variant X1, mRNA	O15084	2026	0	Serine/threonine-protein phosphatase 6 regulatory ankyrin repeat subunit A	TP0835	207	2e-53	COG0666	pfam12796	Ank_2	Ankyrin repeats (3 copies).	GO:0048208|COPII vesicle coating;	GO:0005829|cytosol;GO:0000139|Golgi membrane;GO:0005654|nucleoplasm;	.	K15502	ANKRD28; serine/threonine-protein phosphatase 6 regulatory ankyrin repeat subunit A
gene13575	29	42	41	38.271	89	79	191	111.686	0.342665	-1.54513	0.000921813	0.00976862	down	yes	LRR1	protein_coding	chrNC_037337.1:42644280-42655194:+	gi|157279959|ref|NP_001098495.1|	2107	0	leucine-rich repeat protein 1 [Bos taurus]	gi|402744708|ref|NM_001105025.2|	1823	0	Bos taurus leucine rich repeat protein 1 (LRR1), mRNA	Q96L50	741	0	Leucine-rich repeat protein 1	ECU11g0170	75.1	4e-14	COG4886	pfam13855	LRR_8	Leucine rich repeat.	GO:0043687|post-translational protein modification;GO:0016567|protein ubiquitination;GO:0007165|signal transduction;	GO:0005737|cytoplasm;GO:0005829|cytosol;GO:0005886|plasma membrane;	.	K10348	LRR1, PPIL5; LRR-repeat protein 1
gene13580	44	26	33	36.1639	143	113	253	159.434	0.226827	-2.14034	4.41825e-07	1.06459e-05	down	yes	POLE2	protein_coding	chrNC_037337.1:42673680-42705669:-	gi|742134234|ref|XP_010840537.1|	2814	0	PREDICTED: DNA polymerase epsilon subunit 2 isoform X1 [Bison bison bison]	gi|742134249|ref|XM_010842240.1|	1694	0	PREDICTED: Bison bison bison polymerase (DNA directed), epsilon 2, accessory subunit (POLE2), transcript variant X6, mRNA	A7YWS7	989	0	DNA polymerase epsilon subunit 2	.	.	.	.	pfam04042	DNA_pol_E_B	DNA polymerase alpha/epsilon subunit B. This family contains a number of DNA polymerase subunits. The B subunit of the DNA polymerase alpha plays an essential role at the initial stage of DNA replication in S. cerevisiae and is phosphorylated in a cell cycle-dependent manner. DNA polymerase epsilon is essential for cell viability and chromosomal DNA replication in budding yeast. In addition, DNA …	GO:0006261|DNA-dependent DNA replication;GO:0042276|error-prone translesion synthesis;	GO:0008622|epsilon DNA polymerase complex;	GO:0003677|DNA binding;GO:0003887|DNA-directed DNA polymerase activity;	K02325	POLE2; DNA polymerase epsilon subunit 2 [EC:2.7.7.7]
gene1360	525	584	637	600.893	130	111	204	140.191	4.28624	2.09971	7.88801e-13	4.68662e-11	up	yes	GALNT15	protein_coding	chrNC_037328.1:153179306-153226107:+	gi|329744620|ref|NP_001180111.1|	2648	0	polypeptide N-acetylgalactosaminyltransferase 15 precursor [Bos taurus]	gi|329744619|ref|NM_001193182.1|	3986	0	Bos taurus polypeptide N-acetylgalactosaminyltransferase 15 (GALNT15), mRNA	Q8N3T1	775	0	Polypeptide N-acetylgalactosaminyltransferase 15	.	.	.	.	pfam00535	Glycos_transf_2	Glycosyl transferase family 2. Diverse family, transferring sugar from UDP-glucose, UDP-N-acetyl- galactosamine, GDP-mannose or CDP-abequose, to a range of substrates including cellulose, dolichol phosphate and teichoic acids.	GO:0016266|O-glycan processing;	GO:0000139|Golgi membrane;GO:0016021|integral component of membrane;GO:0030133|transport vesicle;	GO:0030246|carbohydrate binding;GO:0046872|metal ion binding;GO:0004653|polypeptide N-acetylgalactosaminyltransferase activity;	K00710	GALNT; polypeptide N-acetylgalactosaminyltransferase [EC:2.4.1.41]
gene13600	48	62	70	61.6362	13	11	26	15.5925	3.95293	1.98292	6.00062e-05	0.000905334	up	yes	CDKL1	protein_coding	chrNC_037337.1:43231693-43284821:-	gi|155371961|ref|NP_001094586.1|	1888	0	cyclin-dependent kinase-like 1 [Bos taurus]	gi|982936908|ref|XM_005211671.3|	3846	0	PREDICTED: Bos taurus cyclin dependent kinase like 1 (CDKL1), transcript variant X1, mRNA	Q8CEQ0	671	0	Cyclin-dependent kinase-like 1	.	.	.	.	pfam00069	Pkinase	Protein kinase domain.	GO:0007507|heart development;GO:0006468|protein phosphorylation;	GO:0005737|cytoplasm;GO:0043231|intracellular membrane-bounded organelle;GO:0005654|nucleoplasm;GO:0005634|nucleus;	GO:0005524|ATP binding;GO:0004693|cyclin-dependent protein serine/threonine kinase activity;	K08824	CDKL; cyclin-dependent kinase-like [EC:2.7.11.22]
gene13605	5	1	1	2.56202	33	31	33	31.1234	0.0823183	-3.60264	0.000545429	0.00630873	down	yes	ABHD12B	protein_coding	chrNC_037337.1:43734096-43756860:+	gi|982937031|ref|XP_015328649.1|	1860	0	PREDICTED: abhydrolase domain-containing protein 12B isoform X1 [Bos taurus]	gi|965811621|ref|XM_012121379.2|	1783	0	PREDICTED: Ovis aries musimon abhydrolase domain containing 12B (ABHD12B), mRNA	Q7Z5M8	611	0	Protein ABHD12B	Rv2307c	86.3	1e-17	COG1073	pfam12695	Abhydrolase_5	Alpha/beta hydrolase family. This family contains a diverse range of alpha/beta hydrolase enzymes.	.	.	GO:0016787|hydrolase activity;	K13705	ABHD12B; abhydrolase domain-containing protein 12B
gene13608	5	11	11	9.1214	46	43	59	47.0433	0.193894	-2.36666	7.614e-05	0.00111782	down	yes	TRIM9	protein_coding	chrNC_037337.1:43825811-43944769:-	gi|741940430|ref|XP_010807586.1|	4160	0	PREDICTED: E3 ubiquitin-protein ligase TRIM9 isoform X1 [Bos taurus]	gi|982936973|ref|XM_010809284.2|	4529	0	PREDICTED: Bos taurus tripartite motif containing 9 (TRIM9), transcript variant X1, mRNA	Q8C7M3	1511	0	E3 ubiquitin-protein ligase TRIM9	.	.	.	.	pfam00622	SPRY	SPRY domain. SPRY Domain is named from SPla and the RYanodine Receptor. Domain of unknown function. Distant homologues are domains in butyrophilin/marenostrin/pyrin homologues.	GO:0045955|negative regulation of calcium ion-dependent exocytosis;GO:0035544|negative regulation of SNARE complex assembly;GO:0043161|proteasome-mediated ubiquitin-dependent protein catabolic process;GO:0016079|synaptic vesicle exocytosis;	GO:0030054|cell junction;GO:0005737|cytoplasm;GO:0005856|cytoskeleton;GO:0005829|cytosol;GO:0030425|dendrite;GO:0008021|synaptic vesicle;	GO:0019904|protein domain specific binding;GO:0042803|protein homodimerization activity;GO:0000149|SNARE binding;GO:0004842|ubiquitin-protein transferase activity;GO:0008270|zinc ion binding;	K10649	TRIM9_67; tripartite motif-containing protein 9/67
gene13613	2633	5072	4640	4186.5	10294	9177	18632	11938.7	0.350667	-1.51183	1.94333e-06	4.11236e-05	down	yes	GNG2	protein_coding	chrNC_037337.1:44659756-44796959:+	gi|640823357|ref|XP_008068701.1|	401	6e-42	PREDICTED: guanine nucleotide-binding protein G(I)/G(S)/G(O) subunit gamma-2 isoform X1 [Tarsius syrichta]	gi|982936873|ref|XM_005211654.3|	3455	0	PREDICTED: Bos taurus guanine nucleotide binding protein (G protein), gamma 2 (GNG2), transcript variant X1, mRNA	Q5R7U4	144	1e-38	Guanine nucleotide-binding protein G(I)/G(S)/G(O) subunit gamma-2	.	.	.	.	pfam00631	G-gamma	GGL domain. G-protein gamma like domains (GGL) are found in the gamma subunit of the heterotrimeric G protein complex and in regulators of G protein signaling (RGS) proteins. It is also found fused to an inactive Galpha in the Dictyostelium protein gbqA. G-gamma likely shares a common origin with the helical N-terminal unit of G-beta. All organisms that posses a G-beta possess a G-gamma.	GO:0008283|cell proliferation;GO:0007186|G-protein coupled receptor signaling pathway;	GO:0005834|heterotrimeric G-protein complex;	GO:0031681|G-protein beta-subunit binding;GO:0003924|GTPase activity;	K07826	GNG2; guanine nucleotide-binding protein G(I)/G(S)/G(O) subunit gamma-2
gene13616	15765	24788	24769	22262.9	8337	9098	12259	9402.34	2.36781	1.24355	6.73279e-09	2.26649e-07	up	yes	NID2	protein_coding	chrNC_037337.1:44846567-44939145:-	gi|156120777|ref|NP_001095535.1|	6354	0	nidogen-2 precursor [Bos taurus]	gi|156120776|ref|NM_001102065.1|	4595	0	Bos taurus nidogen 2 (NID2), mRNA	Q14112	1887	0	Nidogen-2	.	.	.	.	pfam07474	G2F	G2F domain. Nidogen, an invariant component of basement membranes, is a multifunctional protein that interacts with most other major basement membrane proteins. The G2 fragment or (G2F domain) contains binding sites for collagen IV and perlecan. The structure is composed of an 11-stranded beta-barrel with a central helix. This domain is structurally related to that of green fluorescent protein pf…	GO:0071711|basement membrane organization;GO:0007155|cell adhesion;GO:0007160|cell-matrix adhesion;GO:0030198|extracellular matrix organization;	GO:0005604|basement membrane;GO:0070062|extracellular exosome;GO:0031012|extracellular matrix;GO:0005576|extracellular region;GO:0005886|plasma membrane;	GO:0005509|calcium ion binding;GO:0005518|collagen binding;	K06826	NID; nidogen (entactin)
gene13622	1	5	7	4.32831	35	31	52	37.2705	0.116133	-3.10616	8.98278e-06	0.000163752	down	yes	PIF1	protein_coding	chrNC_037337.1:45269371-45277443:+	gi|741940492|ref|XP_010807596.1|	3168	0	PREDICTED: ATP-dependent DNA helicase PIF1 isoform X2 [Bos taurus]	gi|982936946|ref|XM_010809294.2|	2738	0	PREDICTED: Bos taurus PIF1 5'-to-3' DNA helicase (PIF1), transcript variant X2, mRNA	Q9H611	1003	0	ATP-dependent DNA helicase PIF1	SPBC887.14c	281	2e-80	COG0507	pfam05970	PIF1	PIF1-like helicase. This family includes homologues of the PIF1 helicase, which inhibits telomerase activity and is cell cycle regulated. This family includes a large number of largely uncharacterized plant proteins. This family includes a P-loop motif that is involved in nucleotide binding.	GO:0006310|DNA recombination;GO:0006281|DNA repair;GO:0006260|DNA replication;GO:0044806|G-quadruplex DNA unwinding;GO:0000002|mitochondrial genome maintenance;GO:0051974|negative regulation of telomerase activity;GO:0032211|negative regulation of telomere maintenance via telomerase;GO:0032204|regulation of telomere maintenance;GO:0000723|telomere maintenance;	GO:0005739|mitochondrion;GO:0000784|nuclear chromosome, telomeric region;GO:0005657|replication fork;	GO:0005524|ATP binding;GO:0043141|ATP-dependent 5'-3' DNA helicase activity;GO:0033682|ATP-dependent 5'-3' DNA/RNA helicase activity;GO:0000287|magnesium ion binding;GO:0017116|single-stranded DNA-dependent ATP-dependent DNA helicase activity;GO:0010521|telomerase inhibitor activity;GO:0042162|telomeric DNA binding;	K15255	PIF1; ATP-dependent DNA helicase PIF1 [EC:3.6.4.12]
gene13630	69	88	44	69.3434	640	441	1219	717.223	0.0966832	-3.37059	3.72e-16	3.17295e-14	down	yes	PCLAF	protein_coding	chrNC_037337.1:45645746-45653957:+	gi|62751885|ref|NP_001015678.1|	575	2e-69	PCNA-associated factor [Bos taurus]	gi|75832118|ref|NM_001015678.2|	1344	0	Bos taurus KIAA0101 ortholog (KIAA0101), mRNA	Q5E9B2	226	8e-71	PCNA-associated factor	.	.	.	.	pfam02613	Nitrate_red_del	Nitrate reductase delta subunit. This family is the delta subunit of the nitrate reductase enzyme, The delta subunit is not part of the nitrate reductase enzyme but is most likely needed for assembly of the multi-subunit enzyme complex. In the absence of the delta subunit the core alpha beta enzyme complex is unstable. The delta subunit is essential for enzyme activity in vivo and in vitro. The n…	GO:0006974|cellular response to DNA damage stimulus;GO:0007098|centrosome cycle;GO:0006260|DNA replication;GO:0051726|regulation of cell cycle;GO:0009411|response to UV;GO:0019985|translesion synthesis;	GO:0005634|nucleus;GO:0048471|perinuclear region of cytoplasm;	GO:0003682|chromatin binding;	.	.
gene13658	608	629	701	668.391	255	328	278	276.053	2.42124	1.27575	2.69364e-07	6.75987e-06	up	yes	TLN2	protein_coding	chrNC_037337.1:47247634-47742868:-	gi|594114498|ref|XP_006079972.1|	12020	0	PREDICTED: talin-2 isoform X1 [Bubalus bubalis]	gi|594114499|ref|XM_006079911.1|	8180	0	PREDICTED: Bubalus bubalis talin 2 (TLN2), transcript variant X2, mRNA	Q9Y4G6	4524	0	Talin-2	.	.	.	.	pfam09141	Talin_middle	Talin, middle domain. Members of this family adopt a structure consisting of five alpha helices that fold into a bundle. They contain a Vinculin binding site (VBS) composed of a hydrophobic surface spanning five turns of helix four. Activation of the VBS causes subsequent recruitment of Vinculin, which enables maturation of small integrin/talin complexes into more stable adhesions. Formation of t…	GO:0007155|cell adhesion;GO:0007043|cell-cell junction assembly;GO:0007016|cytoskeletal anchoring at plasma membrane;	GO:0015629|actin cytoskeleton;GO:0005737|cytoplasm;GO:0005925|focal adhesion;GO:0005886|plasma membrane;GO:0001726|ruffle;GO:0045202|synapse;	GO:0003779|actin binding;GO:0051015|actin filament binding;GO:0005200|structural constituent of cytoskeleton;GO:0005198|structural molecule activity;	K06271	TLN; talin
gene13670	1365	1394	1267	1392.36	608	678	594	604.388	2.30375	1.20398	5.44156e-08	1.56959e-06	up	yes	RORA	protein_coding	chrNC_037337.1:48892424-49692516:+	gi|820654143|emb|CRI68175.1|	2650	0	retinoic acid related-orphan receptor alpha splice variant 5 [Ovis aries]	gi|850484816|gb|CP011892.1|	4914	0	Ovis canadensis canadensis isolate 43U chromosome 7 sequence	P35398	949	0	Nuclear receptor ROR-alpha	.	.	.	.	pfam00105	zf-C4	Zinc finger, C4 type (two domains). In nearly all cases, this is the DNA binding domain of a nuclear hormone receptor. The alignment contains two Zinc finger domains that are too dissimilar to be aligned with each other.	GO:0001525|angiogenesis;GO:0071456|cellular response to hypoxia;GO:0071347|cellular response to interleukin-1;GO:0036315|cellular response to sterol;GO:0071356|cellular response to tumor necrosis factor;GO:0021930|cerebellar granule cell precursor proliferation;GO:0021702|cerebellar Purkinje cell differentiation;GO:0046068|cGMP metabolic process;GO:0042632|cholesterol homeostasis;GO:0032922|circa…	GO:0005654|nucleoplasm;GO:0005634|nucleus;	GO:0008013|beta-catenin binding;GO:0001046|core promoter sequence-specific DNA binding;GO:0003677|DNA binding;GO:0003700|transcription factor activity, sequence-specific DNA binding;GO:0004879|RNA polymerase II transcription factor activity, ligand-activated sequence-specific DNA binding;GO:0008142|oxysterol binding;GO:0000977|RNA polymerase II regulatory region sequence-specific DNA binding;GO:0…	K08532	NR1F1, RORA; RAR-related orphan receptor alpha
gene13690	123	132	96	121.46	524	476	920	602.464	0.201605	-2.31039	3.14471e-13	1.95183e-11	down	yes	CCNB2	protein_coding	chrNC_037337.1:51184636-51209368:-	gi|59857889|gb|AAX08779.1|	2041	0	cyclin B2 [Bos taurus]	gi|60097920|ref|NM_174264.3|	1499	0	Bos taurus cyclin B2 (CCNB2), mRNA	O77689	787	0	G2/mitotic-specific cyclin-B2	SPBC582.03	229	1e-67	COG5024	pfam00134	Cyclin_N	Cyclin, N-terminal domain. Cyclins regulate cyclin dependent kinases (CDKs). Human cyclin-O is a Uracil-DNA glycosylase that is related to other cyclins. Cyclins contain two domains of similar all-alpha fold, of which this family corresponds with the N-terminal domain.	GO:0007049|cell cycle;GO:0051301|cell division;	GO:0015630|microtubule cytoskeleton;GO:0005634|nucleus;	.	.	.
gene13712	189	348	352	301.651	27	19	16	20.2263	14.9138	3.89858	3.84939e-21	5.24687e-19	up	yes	CGNL1	protein_coding	chrNC_037337.1:52766650-52936846:-	gi|359069566|ref|XP_003586618.1|	6351	0	PREDICTED: cingulin-like protein 1 [Bos taurus]	gi|982989446|ref|XM_015465081.1|	6775	0	PREDICTED: Bos taurus cingulin-like 1 (CGNL1), transcript variant X2, mRNA	Q0VF96	2077	0	Cingulin-like protein 1	.	.	.	.	pfam01576	Myosin_tail_1	Myosin tail. The myosin molecule is a multi-subunit complex made up of two heavy chains and four light chains it is a fundamental contractile protein found in all eukaryote cell types. This family consists of the coiled-coil myosin heavy chain tail region. The coiled-coil is composed of the tail from two molecules of myosin. These can then assemble into the macromolecular thick filament. The coil…	GO:0007015|actin filament organization;GO:0051058|negative regulation of small GTPase mediated signal transduction;	GO:0005923|bicellular tight junction;GO:0016459|myosin complex;	GO:0003774|motor activity;	.	.
gene13729	5620	6433	5353	6001.68	2106	1930	2861	2186.95	2.74431	1.45645	1.32412e-12	7.56816e-11	up	yes	CCPG1	protein_coding	chrNC_037337.1:54931158-54973905:+	gi|528966268|ref|XP_005211832.1|	3912	0	PREDICTED: cell cycle progression protein 1 isoform X1 [Bos taurus]	gi|965946896|ref|XM_012181495.2|	3390	0	PREDICTED: Ovis aries cell cycle progression 1 (CCPG1), transcript variant X1, mRNA	Q5R6R3	1144	0	Cell cycle progression protein 1	.	.	.	.	pfam13851	GAS	Growth-arrest specific micro-tubule binding. This family is the highly conserved central region of a number of metazoan proteins referred to as growth-arrest proteins. In mouse, Gas8 is predominantly a testicular protein, whose expression is developmentally regulated during puberty and spermatogenesis. In humans, it is absent in infertile males who lack the ability to generate gametes. The locali…	GO:0007049|cell cycle;GO:2001106|regulation of Rho guanyl-nucleotide exchange factor activity;	GO:0016021|integral component of membrane;	.	.	.
gene1373	176	269	261	240.872	83	85	97	84.597	2.84729	1.50959	1.86445e-06	3.96959e-05	up	yes	SATB1	protein_coding	chrNC_037328.1:155431342-155531247:-	gi|156120727|ref|NP_001095510.1|	3687	0	DNA-binding protein SATB1 [Bos taurus]	gi|402745145|ref|NM_001102040.2|	3844	0	Bos taurus SATB homeobox 1 (SATB1), mRNA	Q60611	1359	0	DNA-binding protein SATB1	.	.	.	.	pfam02376	CUT	CUT domain. The CUT domain is a DNA-binding motif which can bind independently or in cooperation with the homeodomain, often found downstream of the CUT domain. Multiple copies of the CUT domain can exist in one protein.	GO:0050798|activated T cell proliferation;GO:0043367|CD4-positive, alpha-beta T cell differentiation;GO:0043374|CD8-positive, alpha-beta T cell differentiation;GO:0006325|chromatin organization;GO:0006338|chromatin remodeling;GO:0008544|epidermis development;GO:0016571|histone methylation;GO:0000122|negative regulation of transcription from RNA polymerase II promoter;GO:0060004|reflex;GO:0006355|…	GO:0000785|chromatin;GO:0016604|nuclear body;GO:0005720|nuclear heterochromatin;GO:0016363|nuclear matrix;GO:0005654|nucleoplasm;GO:0005634|nucleus;GO:0016605|PML body;	GO:0003682|chromatin binding;GO:0003677|DNA binding;GO:0003700|transcription factor activity, sequence-specific DNA binding;GO:0000977|RNA polymerase II regulatory region sequence-specific DNA binding;GO:0043565|sequence-specific DNA binding;GO:0001227|transcriptional repressor activity, RNA polymerase II transcription regulatory region sequence-specific binding;	.	.
gene13735	8	2	16	9.03349	0	0	1	0.286819	31.4954	4.97707	0.000548982	0.00634455	up	yes	UNC13C	protein_coding	chrNC_037337.1:55635538-56320695:-	gi|330367549|ref|NP_001193389.1|	11480	0	protein unc-13 homolog C [Bos taurus]	gi|982937128|ref|XM_005211765.3|	8589	0	PREDICTED: Bos taurus unc-13 homolog C (C. elegans) (UNC13C), transcript variant X1, mRNA	Q8NB66	4112	0	Protein unc-13 homolog C	.	.	.	.	pfam10540	Membr_traf_MHD	Munc13 (mammalian uncoordinated) homology domain. Munc13 proteins constitute a family of three highly homologous molecules (Munc13-1, Munc13-2 and Munc13-3) with homology to Caenorhabditis elegans unc-13p. Munc13 proteins contain a phorbol ester-binding C1 domain and two C2 domains, which are Ca2+/phospholipid binding domains. Sequence analyses have uncovered two regions called Munc13 homology do…	GO:0007268|synaptic transmission;GO:0035556|intracellular signal transduction;GO:0031914|negative regulation of synaptic plasticity;GO:0016079|synaptic vesicle exocytosis;	GO:0044305|calyx of Held;GO:0030054|cell junction;GO:0005737|cytoplasm;GO:0005886|plasma membrane;GO:0048786|presynaptic active zone;GO:0042734|presynaptic membrane;GO:0043195|terminal bouton;	GO:0005509|calcium ion binding;GO:0019992|diacylglycerol binding;GO:0005543|phospholipid binding;	K15293	UNC13, MUNC13; protein unc-13
gene13747	297	782	736	610.814	83	137	98	101.907	5.99382	2.58348	4.69898e-13	2.85284e-11	up	yes	MYO5C	protein_coding	chrNC_037337.1:58061476-58179978:+	gi|982989586|ref|XP_015320591.1|	9192	0	PREDICTED: LOW QUALITY PROTEIN: unconventional myosin-Vc isoform X2 [Bos taurus]	gi|982989585|ref|XM_015465105.1|	6600	0	PREDICTED: Bos taurus myosin VC (MYO5C), transcript variant X2, mRNA	Q9NQX4	3321	0	Unconventional myosin-Vc	YOR326w	767	0	COG5022	pfam00063	Myosin_head	Myosin head (motor domain).	GO:0007018|microtubule-based movement;	GO:0070062|extracellular exosome;GO:0016459|myosin complex;	GO:0051015|actin filament binding;GO:0005524|ATP binding;GO:0005516|calmodulin binding;GO:0008017|microtubule binding;GO:0003777|microtubule motor activity;	K10357	MYO5; myosin V
gene13796	30	69	71	57.3636	142	115	170	135.934	0.421996	-1.2447	0.00161899	0.0156474	down	yes	SHC4	protein_coding	chrNC_037337.1:61284094-61420825:+	gi|528966355|ref|XP_005211874.1|	3315	0	PREDICTED: SHC-transforming protein 4 isoform X1 [Bos taurus]	gi|982937205|ref|XM_005211817.3|	4414	0	PREDICTED: Bos taurus SHC (Src homology 2 domain containing) family member 4 (SHC4), transcript variant X1, mRNA	Q6S5L8	1149	0	SHC-transforming protein 4	.	.	.	.	pfam00640	PID	Phosphotyrosine interaction domain (PTB/PID).	GO:0006915|apoptotic process;GO:0035556|intracellular signal transduction;GO:0008284|positive regulation of cell proliferation;GO:0010468|regulation of gene expression;GO:0048863|stem cell differentiation;GO:0007169|transmembrane receptor protein tyrosine kinase signaling pathway;	GO:0030054|cell junction;GO:0005622|intracellular;GO:0005886|plasma membrane;GO:0045211|postsynaptic membrane;	GO:0019904|protein domain specific binding;GO:0030971|receptor tyrosine kinase binding;	K17449	SHC4; SHC- transforming protein 4
gene13799	295	270	225	274.545	618	594	928	676.174	0.406028	-1.30035	4.48947e-07	1.07988e-05	down	yes	CEP152	protein_coding	chrNC_037337.1:61428024-61529889:+	gi|741940887|ref|XP_010807701.1|	8429	0	PREDICTED: centrosomal protein of 152 kDa isoform X7 [Bos taurus]	gi|982989694|ref|XM_010812151.2|	5667	0	PREDICTED: Bos taurus centrosomal protein 152kDa (CEP152), transcript variant X7, mRNA	O94986	2412	0	Centrosomal protein of 152 kDa	.	.	.	.	pfam02463	SMC_N	RecF/RecN/SMC N terminal domain. This domain is found at the N terminus of SMC proteins. The SMC (structural maintenance of chromosomes) superfamily proteins have ATP-binding domains at the N- and C-termini, and two extended coiled-coil domains separated by a hinge in the middle. The eukaryotic SMC proteins form two kind of heterodimers: the SMC1/SMC3 and the SMC2/SMC4 types. These heterodimers c…	GO:0007099|centriole replication;GO:0051298|centrosome duplication;GO:0098535|de novo centriole assembly;GO:0000086|G2/M transition of mitotic cell cycle;GO:0010389|regulation of G2/M transition of mitotic cell cycle;	GO:0005814|centriole;GO:0005813|centrosome;GO:0005829|cytosol;GO:0098536|deuterosome;GO:0005654|nucleoplasm;GO:0000242|pericentriolar material;	GO:0019901|protein kinase binding;	K16728	CEP152; centrosomal protein CEP152
gene138	56295	43852	39955	48924.3	18394	19890	22636	19419.4	2.51936	1.33306	7.57143e-09	2.52738e-07	up	yes	APP	protein_coding	chrNC_037328.1:10231706-10544228:+	gi|742112079|ref|XP_010836751.1|	3461	0	PREDICTED: amyloid beta A4 protein isoform X1 [Bison bison bison]	gi|741912961|ref|XM_005201137.2|	3613	0	PREDICTED: Bos taurus amyloid beta precursor protein (APP), transcript variant X1, mRNA	P79307	937	0	Amyloid-beta A4 protein	.	.	.	.	pfam12925	APP_E2	E2 domain of amyloid precursor protein. The E2 domain is the largest of the conserved domains of the amyloid precursor protein. The structure of E2 consists of two coiled-coil sub-structures connected through a continuous helix, and bears an unexpected resemblance to the spectrin family of protein structures.E 2 can reversibly dimerise in solution, and the dimerization occurs along the longest di…	GO:0008344|adult locomotory behavior;GO:1990000|amyloid fibril formation;GO:0002265|astrocyte activation involved in immune response;GO:0008088|axon cargo transport;GO:0016199|axon midline choice point recognition;GO:0007409|axonogenesis;GO:0007155|cell adhesion;GO:0006878|cellular copper ion homeostasis;GO:1904646|cellular response to beta-amyloid;GO:0008203|cholesterol metabolic process;GO:0048…	GO:0045177|apical part of cell;GO:0030424|axon;GO:0009986|cell surface;GO:0005911|cell-cell junction;GO:0035253|ciliary rootlet;GO:0005905|coated pit;GO:0030134|ER to Golgi transport vesicle;GO:0005737|cytoplasm;GO:0043198|dendritic shaft;GO:0043197|dendritic spine;GO:0005768|endosome;GO:0005615|extracellular space;GO:0005794|Golgi apparatus;GO:0016021|integral component of membrane;GO:0045121|me…	GO:0003677|DNA binding;GO:0019899|enzyme binding;GO:0008201|heparin binding;GO:0042802|identical protein binding;GO:0051425|PTB domain binding;GO:0004867|serine-type endopeptidase inhibitor activity;GO:0005102|receptor binding;GO:0046914|transition metal ion binding;	K04520	APP; amyloid beta A4 protein
gene13803	273	471	311	359.626	1372	1172	2195	1491.78	0.241072	-2.05246	8.59684e-13	5.07522e-11	down	yes	DUT	protein_coding	chrNC_037337.1:62059591-62071096:-	gi|118150864|ref|NP_001071341.1|	778	8e-102	deoxyuridine 5'-triphosphate nucleotidohydrolase, mitochondrial [Bos taurus]	gi|982937181|ref|XM_005211803.3|	699	0	PREDICTED: Bos taurus deoxyuridine triphosphatase (DUT), transcript variant X1, mRNA	P33316	280	9e-93	Deoxyuridine 5'-triphosphate nucleotidohydrolase, mitochondrial	SPAC644.05c	151	8e-45	COG0756	pfam00692	dUTPase	dUTPase. dUTPase hydrolyses dUTP to dUMP and pyrophosphate.	GO:0006260|DNA replication;GO:0006226|dUMP biosynthetic process;GO:0046081|dUTP catabolic process;GO:0006139|nucleobase-containing compound metabolic process;GO:0015949|nucleobase-containing small molecule interconversion;	GO:0070062|extracellular exosome;GO:0005739|mitochondrion;GO:0005654|nucleoplasm;GO:0005634|nucleus;	GO:0004170|dUTP diphosphatase activity;GO:0000287|magnesium ion binding;GO:0003723|RNA binding;	K01520	dut, DUT; dUTP pyrophosphatase [EC:3.6.1.23]
gene13807	1095	1320	1243	1257.57	2856	2382	4506	3068.33	0.409857	-1.28681	1.77147e-06	3.77742e-05	down	yes	MYEF2	protein_coding	chrNC_037337.1:62210292-62251040:+	gi|528966362|ref|XP_005211877.1|	2288	0	PREDICTED: myelin expression factor 2 isoform X1 [Bos taurus]	gi|926702711|ref|XM_013967159.1|	5858	0	PREDICTED: Capra hircus myelin expression factor 2 (MYEF2), mRNA	Q9P2K5	861	0	Myelin expression factor 2	.	.	.	.	pfam00076	RRM_1	RNA recognition motif. (a.k.a. RRM, RBD, or RNP domain). The RRM motif is probably diagnostic of an RNA binding protein. RRMs are found in a variety of RNA binding proteins, including various hnRNP proteins, proteins implicated in regulation of alternative splicing, and protein components of snRNPs. The motif also appears in a few single stranded DNA binding proteins. The RRM structure consists o…	GO:0014902|myotube differentiation;GO:0030182|neuron differentiation;GO:0006351|transcription, DNA-templated;	GO:0005634|nucleus;	GO:0003723|RNA binding;GO:0000981|RNA polymerase II transcription factor activity, sequence-specific DNA binding;GO:0003697|single-stranded DNA binding;	.	.
gene13811	393	640	595	554.601	262	282	190	238.195	2.32835	1.21931	5.61151e-05	0.000853575	up	yes	SEMA6D	protein_coding	chrNC_037337.1:62638607-62696011:-	gi|741940673|ref|XP_010807640.1|	5682	0	PREDICTED: semaphorin-6D isoform X1 [Bos taurus]	gi|803093438|ref|XM_012181635.1|	5977	0	PREDICTED: Ovis aries sema domain, transmembrane domain (TM), and cytoplasmic domain, (semaphorin) 6D (SEMA6D), transcript variant X3, mRNA	Q8NFY4	2110	0	Semaphorin-6D	.	.	.	.	pfam01403	Sema	Sema domain. The Sema domain occurs in semaphorins, which are a large family of secreted and transmembrane proteins, some of which function as repellent signals during axon guidance. Sema domains also occur in the hepatocyte growth factor receptor and human plexin A-3.	GO:0030154|cell differentiation;GO:0014912|negative regulation of smooth muscle cell migration;GO:0014911|positive regulation of smooth muscle cell migration;GO:0021591|ventricular system development;	GO:0005794|Golgi apparatus;GO:0005887|integral component of plasma membrane;GO:0005886|plasma membrane;	GO:0030215|semaphorin receptor binding;	K06842	SEMA6; semaphorin 6
gene13827	79	100	109	98.7132	35	44	59	43.5341	2.26749	1.1811	0.00335829	0.0283918	up	yes	GATM	protein_coding	chrNC_037337.1:65098687-65114705:+	gi|114052741|ref|NP_001039343.1|	2179	0	glycine amidinotransferase, mitochondrial precursor [Bos taurus]	gi|114052740|ref|NM_001045878.1|	1392	0	Bos taurus glycine amidinotransferase (GATM), mRNA	Q2HJ74	843	0	Glycine amidinotransferase, mitochondrial	MA3652	65.1	2e-10	COG1834	pfam02274	Amidinotransf	Amidinotransferase. This family contains glycine (EC:2.1.4.1) and inosamine (EC:2.1.4.2) amidinotransferases, enzymes involved in creatine and streptomycin biosynthesis respectively. This family also includes arginine deiminases, EC:3.5.3.6. These enzymes catalyse the reaction: arginine + H2O <=> citrulline + NH3. Also found in this family is the Streptococcus anti tumor glycoprotein.	GO:0006601|creatine biosynthetic process;GO:0007611|learning or memory;GO:0007275|multicellular organismal development;GO:0014889|muscle atrophy;	GO:0005743|mitochondrial inner membrane;GO:0005758|mitochondrial intermembrane space;GO:0005739|mitochondrion;	GO:0015067|amidinotransferase activity;GO:0015068|glycine amidinotransferase activity;	K00613	GATM; glycine amidinotransferase [EC:2.1.4.1]
gene13848	443	292	231	340.057	123	159	191	149.735	2.27106	1.18337	0.000212922	0.00277177	up	yes	BMP4	protein_coding	chrNC_037337.1:66518533-66532572:-	gi|148688764|gb|EDL20711.1|	2129	0	bone morphogenetic protein 4, isoform CRA_b, partial [Mus musculus]	gi|114052742|ref|NM_001045877.1|	1610	0	Bos taurus bone morphogenetic protein 4 (BMP4), mRNA	Q2KJH1	783	0	Bone morphogenetic protein 4	.	.	.	.	pfam00688	TGFb_propeptide	TGF-beta propeptide. This propeptide is known as latency associated peptide (LAP) in TGF-beta. LAP is a homodimer which is disulfide linked to TGF-beta binding protein.	GO:0000186|activation of MAPKK activity;GO:0009948|anterior/posterior axis specification;GO:0003180|aortic valve morphogenesis;GO:0002043|blood vessel endothelial cell proliferation involved in sprouting angiogenesis;GO:0030509|BMP signaling pathway;GO:0061312|BMP signaling pathway involved in heart development;GO:0003130|BMP signaling pathway involved in heart induction;GO:0071893|BMP signaling …	GO:0005615|extracellular space;	GO:0070700|BMP receptor binding;GO:0042056|chemoattractant activity;GO:0039706|co-receptor binding;GO:0005125|cytokine activity;GO:0008083|growth factor activity;GO:0008201|heparin binding;GO:0005160|transforming growth factor beta receptor binding;	K04662	BMP2_4; bone morphogenetic protein 2/4
gene13852	99	99	78	95.6705	563	442	970	619.277	0.154487	-2.69444	4.56913e-16	3.86168e-14	down	yes	CDKN3	protein_coding	chrNC_037337.1:66925131-66942894:+	gi|426233398|ref|XP_004010704.1|	989	7e-128	PREDICTED: cyclin-dependent kinase inhibitor 3 isoform X4 [Ovis aries]	gi|982937260|ref|XM_005211858.3|	1789	0	PREDICTED: Bos taurus cyclin-dependent kinase inhibitor 3 (CDKN3), transcript variant X4, mRNA	Q9MYN5	370	1e-123	Cyclin-dependent kinase inhibitor 3	DR2161	68.2	3e-12	COG2453	pfam05706	CDKN3	Cyclin-dependent kinase inhibitor 3 (CDKN3). This family consists of cyclin-dependent kinase inhibitor 3 or kinase associated phosphatase proteins from several mammalian species. The cyclin-dependent kinase (Cdk)-associated protein phosphatase (KAP) is a human dual specificity protein phosphatase that dephosphorylates Cdk2 on threonine 160 in a cyclin-dependent manner.	GO:0007050|cell cycle arrest;GO:0000082|G1/S transition of mitotic cell cycle;	GO:0005737|cytoplasm;GO:0005634|nucleus;GO:0048471|perinuclear region of cytoplasm;	GO:0004722|protein serine/threonine phosphatase activity;GO:0004725|protein tyrosine phosphatase activity;GO:0008138|protein tyrosine/serine/threonine phosphatase activity;	K14167	CDKN3, KAP; cyclin-dependent kinase inhibitor 3 [EC:3.1.3.16 3.1.3.48]
gene13860	163	473	597	413.776	140	149	211	158.127	2.61674	1.38777	6.60651e-06	0.000124122	up	yes	GCH1	protein_coding	chrNC_037337.1:67343453-67400580:-	gi|297479756|ref|XP_002690995.1|	1194	8e-153	PREDICTED: GTP cyclohydrolase 1 isoform X1 [Bos taurus]	gi|982989760|ref|XM_015465145.1|	3089	0	PREDICTED: Bos taurus GTP cyclohydrolase 1 (GCH1), transcript variant X1, mRNA	P30793	429	8e-141	GTP cyclohydrolase 1	SPAC17A5.13	260	1e-78	COG0302	pfam01227	GTP_cyclohydroI	GTP cyclohydrolase I. This family includes GTP cyclohydrolase enzymes and a family of related bacterial proteins.	GO:0035998|7,8-dihydroneopterin 3'-triphosphate biosynthetic process;GO:0051186|cofactor metabolic process;GO:0042416|dopamine biosynthetic process;GO:0045776|negative regulation of blood pressure;GO:0050884|neuromuscular process controlling posture;GO:0006809|nitric oxide biosynthetic process;GO:0010460|positive regulation of heart rate;GO:0051000|positive regulation of nitric-oxide synthase act…	GO:0005737|cytoplasm;GO:0031410|cytoplasmic vesicle;GO:0005829|cytosol;GO:0044306|neuron projection terminus;GO:0031965|nuclear membrane;GO:0005654|nucleoplasm;GO:0005634|nucleus;GO:0032991|macromolecular complex;	GO:0005509|calcium ion binding;GO:0050662|coenzyme binding;GO:0005525|GTP binding;GO:0003934|GTP cyclohydrolase I activity;GO:0030742|GTP-dependent protein binding;GO:0003924|GTPase activity;GO:0051019|mitogen-activated protein kinase binding;GO:0042803|protein homodimerization activity;GO:0031369|translation initiation factor binding;GO:0008270|zinc ion binding;	K01495	GCH1, folE; GTP cyclohydrolase I [EC:3.5.4.16]
gene13861	352	580	415	459.571	1133	982	1939	1272.79	0.361073	-1.46964	2.66243e-07	6.68757e-06	down	yes	WDHD1	protein_coding	chrNC_037337.1:67450963-67504536:-	gi|300795522|ref|NP_001179695.1|	5649	0	WD repeat and HMG-box DNA-binding protein 1 [Bos taurus]	gi|300795521|ref|NM_001192766.1|	4093	0	Bos taurus WD repeat and HMG-box DNA binding protein 1 (WDHD1), mRNA	O75717	1932	0	WD repeat and HMG-box DNA-binding protein 1	.	.	.	.	pfam00400	WD40	WD domain, G-beta repeat.	GO:0070829|heterochromatin maintenance;GO:0033044|regulation of chromosome organization;GO:0006396|RNA processing;	GO:0000775|chromosome, centromeric region;GO:0005737|cytoplasm;GO:0005654|nucleoplasm;	GO:0003682|chromatin binding;GO:0003677|DNA binding;GO:0003723|RNA binding;GO:0070063|RNA polymerase binding;GO:0000981|RNA polymerase II transcription factor activity, sequence-specific DNA binding;	K11274	WDHD1, CTF4; chromosome transmission fidelity protein 4
gene13866	197	261	138	205.254	1486	1270	2908	1768.12	0.116086	-3.10674	3.4396e-16	2.94282e-14	down	yes	DLGAP5	protein_coding	chrNC_037337.1:67631542-67677220:-	gi|528966333|ref|XP_005211863.1|	4254	0	PREDICTED: disks large-associated protein 5 isoform X1 [Bos taurus]	gi|982937190|ref|XM_005211806.3|	3144	0	PREDICTED: Bos taurus discs large homolog associated protein 5 (DLGAP5), transcript variant X1, mRNA	Q15398	1211	0	Disks large-associated protein 5	.	.	.	.	pfam03359	GKAP	Guanylate-kinase-associated protein (GKAP) protein.	GO:0008283|cell proliferation;GO:0007079|mitotic chromosome movement towards spindle pole;GO:0045842|positive regulation of mitotic metaphase/anaphase transition;GO:0007221|positive regulation of transcription of Notch receptor target;	GO:0005829|cytosol;GO:0005815|microtubule organizing center;GO:0005739|mitochondrion;GO:0005634|nucleus;GO:0031616|spindle pole centrosome;	GO:0004721|phosphoprotein phosphatase activity;	K16804	DLGAP5, DLG7; disks large-associated protein 5
gene1387	90	112	84	98.4308	475	571	881	605.289	0.162618	-2.62044	1.33925e-17	1.29302e-15	down	yes	SGO1	protein_coding	chrNC_037328.1:157392690-157411178:-	gi|741913244|ref|XP_005201270.2|	2471	0	PREDICTED: shugoshin-like 1 isoform X1 [Bos taurus]	gi|982909751|ref|XM_005201213.3|	2926	0	PREDICTED: Bos taurus shugoshin-like 1 (S. pombe) (SGOL1), transcript variant X1, mRNA	Q5FBB7	498	3e-162	Shugoshin 1	.	.	.	.	pfam07558	Shugoshin_N	Shugoshin N-terminal coiled-coil region. The Shugoshin protein is found to have this conserved N-terminal coiled-coil region and a highly conserved C-terminal basic region, family Shugoshin_C pfam07557. Shugoshin is a crucial target of Bub1 kinase function at kinetochores, necessary for both meiotic and mitotic localisation of shugoshin to the kinetochore. Human shugoshin is diffusible and mediat…	GO:0008608|attachment of spindle microtubules to kinetochore;GO:0051301|cell division;GO:0010457|centriole-centriole cohesion;GO:0007059|chromosome segregation;GO:0045132|meiotic chromosome segregation;GO:0071962|mitotic sister chromatid cohesion, centromeric;	GO:0005813|centrosome;GO:0000775|chromosome, centromeric region;GO:0000777|condensed chromosome kinetochore;GO:0000779|condensed chromosome, centromeric region;GO:0005829|cytosol;GO:0000776|kinetochore;GO:0005654|nucleoplasm;GO:0000922|spindle pole;	GO:0019900|kinase binding;	K11580	SGOL1; shugoshin-like 1
gene13891	496	271	218	349.156	881	1082	1143	989.328	0.352923	-1.50258	1.56579e-05	0.000270425	down	yes	ARMH4	protein_coding	chrNC_037337.1:70332643-70474842:-	gi|528966329|ref|XP_005211861.1|	3833	0	PREDICTED: uncharacterized protein C14orf37 homolog isoform X1 [Bos taurus]	gi|741940661|ref|XM_005211804.2|	3178	0	PREDICTED: Bos taurus chromosome 10 open reading frame, human C14orf37 (C10H14orf37), transcript variant X1, mRNA	Q2TA21	1386	0	Armadillo-like helical domain-containing protein 4	.	.	.	.	pfam05109	Herpes_BLLF1	Herpes virus major outer envelope glycoprotein (BLLF1). This family consists of the BLLF1 viral late glycoprotein, also termed gp350/220. It is the most abundantly expressed glycoprotein in the viral envelope of the Herpesviruses and is the major antigen responsible for stimulating the production of neutralizing antibodies in vivo.	.	GO:0016021|integral component of membrane;	.	.	.
gene13903	2288	2633	2147	2437.13	858	1198	808	923.197	2.63988	1.40047	1.47405e-06	3.19965e-05	up	yes	DACT1	protein_coding	chrNC_037337.1:70906255-70916916:+	gi|297479785|ref|XP_002691006.1|	2840	0	PREDICTED: dapper homolog 1 isoform X1 [Bos taurus]	gi|982989835|ref|XM_015465162.1|	3778	0	PREDICTED: Bos taurus dishevelled-binding antagonist of beta-catenin 1 (DACT1), transcript variant X1, mRNA	Q9NYF0	885	0	Dapper homolog 1	.	.	.	.	pfam15268	Dapper	Dapper. This is a family of signalling proteins. They act in a diverse range of signaling pathways and have a range of binding partners. They act as homo- and heterodimers.	GO:0048619|embryonic hindgut morphogenesis;GO:0090090|negative regulation of canonical Wnt signaling pathway;GO:2000134|negative regulation of G1/S transition of mitotic cell cycle;GO:0046329|negative regulation of JNK cascade;GO:0032091|negative regulation of protein binding;GO:0000122|negative regulation of transcription from RNA polymerase II promoter;GO:0030178|negative regulation of Wnt sign…	GO:0030054|cell junction;GO:0005737|cytoplasm;GO:0005829|cytosol;GO:0005654|nucleoplasm;GO:0005634|nucleus;GO:0045202|synapse;	GO:0008013|beta-catenin binding;GO:0070097|delta-catenin binding;GO:0042826|histone deacetylase binding;GO:0051018|protein kinase A binding;GO:0005080|protein kinase C binding;GO:0001085|RNA polymerase II transcription factor binding;	.	.
gene13920	374	319	281	339.138	170	163	196	168.871	2.00827	1.00595	0.000447853	0.00530819	up	yes	DHRS7	protein_coding	chrNC_037337.1:72362346-72385747:-	gi|114051503|ref|NP_001039627.1|	1658	0	dehydrogenase/reductase SDR family member 7 [Bos taurus]	gi|114051502|ref|NM_001046162.1|	1234	0	Bos taurus dehydrogenase/reductase (SDR family) member 7 (DHRS7), mRNA	Q9Y394	562	0	Dehydrogenase/reductase SDR family member 7	BS_yqjQ	134	3e-35	COG0300	pfam00106	adh_short	short chain dehydrogenase. This family contains a wide variety of dehydrogenases.	.	GO:0016020|membrane;	GO:0016491|oxidoreductase activity;	K11165	DHRS7; dehydrogenase/reductase SDR family member 7 [EC:1.1.-.-]
gene13942	25703	18080	16272	21054.4	7687	8447	10992	8599.11	2.44844	1.29186	4.71334e-09	1.62604e-07	up	yes	HIF1A	protein_coding	chrNC_037337.1:73836385-73881302:+	gi|111143467|gb|ABH06560.1|	4427	0	hypoxia inducible factor isoform 2 [Bos grunniens]	gi|742156456|ref|XM_010847645.1|	4749	0	PREDICTED: Bison bison bison hypoxia inducible factor 1, alpha subunit (basic helix-loop-helix transcription factor) (HIF1A), transcript variant X1, mRNA	Q9XTA5	1639	0	Hypoxia-inducible factor 1-alpha	.	.	.	.	pfam14598	PAS_11	PAS domain. This family includes the PAS-B domain of NCOA1 (Nuclear receptor coactivator 1), which binds to an LXXLL motif in the C-terminal region of STAT6 (Signal transducer and activator of transcription 6).	GO:0019896|axon transport of mitochondrion;GO:0071456|cellular response to hypoxia;GO:0045944|positive regulation of transcription from RNA polymerase II promoter;GO:0061419|positive regulation of transcription from RNA polymerase II promoter in response to hypoxia;GO:0045893|positive regulation of transcription, DNA-templated;GO:0010575|positive regulation of vascular endothelial growth factor p…	GO:1904115|axon cytoplasm;GO:0005829|cytosol;GO:0016607|nuclear speck;GO:0005634|nucleus;	GO:0003677|DNA binding;GO:0003700|transcription factor activity, sequence-specific DNA binding;GO:0035035|histone acetyltransferase binding;GO:0046983|protein dimerization activity;GO:0000981|RNA polymerase II transcription factor activity, sequence-specific DNA binding;	.	.
gene13951	295	708	635	552.502	121	153	193	147.647	3.74206	1.90383	1.60218e-11	7.9271e-10	up	yes	RHOJ	protein_coding	chrNC_037337.1:75471164-75564631:+	gi|594034856|ref|XP_006042123.1|	1076	1e-136	PREDICTED: rho-related GTP-binding protein RhoJ [Bubalus bubalis]	gi|134085909|ref|NM_001083498.1|	2803	0	Bos taurus ras homolog family member J (RHOJ), mRNA	Q9H4E5	394	5e-129	Rho-related GTP-binding protein RhoJ	SPAC110.03	236	8e-71	COG1100	pfam00071	Ras	Ras family. Includes sub-families Ras, Rab, Rac, Ral, Ran, Rap Ypt1 and more. Shares P-loop motif with GTP_EFTU, arf and myosin_head. See pfam00009 pfam00025, pfam00063. As regards Rab GTPases, these are important regulators of vesicle formation, motility and fusion. They share a fold in common with all Ras GTPases: this is a six-stranded beta-sheet surrounded by five alpha-helices.	GO:0030036|actin cytoskeleton organization;GO:0090050|positive regulation of cell migration involved in sprouting angiogenesis;GO:0008360|regulation of cell shape;GO:0051056|regulation of small GTPase mediated signal transduction;GO:0061299|retina vasculature morphogenesis in camera-type eye;GO:0007266|Rho protein signal transduction;	GO:0005829|cytosol;GO:0070062|extracellular exosome;GO:0005886|plasma membrane;	GO:0005525|GTP binding;GO:0003924|GTPase activity;	K07864	RHOJ, TCL; Ras homolog gene family, member J
gene13961	1795	1783	1498	1758.71	3902	4126	5458	4277.14	0.411189	-1.28213	9.28898e-09	3.04587e-07	down	yes	SYNE2	protein_coding	chrNC_037337.1:76063061-76386889:+	gi|741941250|ref|XP_010807810.1|	34229	0	PREDICTED: nesprin-2 isoform X1 [Bos taurus]	gi|982937624|ref|XM_010809508.2|	21644	0	PREDICTED: Bos taurus spectrin repeat containing, nuclear envelope 2 (SYNE2), transcript variant X1, mRNA	Q8WXH0	10470	0	Nesprin-2	ECU09g0290	158	3e-38	COG5069	pfam00307	CH	Calponin homology (CH) domain. The CH domain is found in both cytoskeletal proteins and signal transduction proteins. The CH domain is involved in actin binding in some members of the family. However in calponins there is evidence that the CH domain is not involved in its actin binding activity. Most member proteins have from two to four copies of the CH domain, however some proteins such as calp…	GO:0051642|centrosome localization;GO:0090286|cytoskeletal anchoring at nuclear membrane;GO:0007163|establishment or maintenance of cell polarity;GO:0010761|fibroblast migration;GO:0006998|nuclear envelope organization;GO:0007097|nuclear migration;GO:0031022|nuclear migration along microfilament;GO:0021817|nucleokinesis involved in cell motility in cerebral cortex radial glia guided migration;GO:…	GO:0016235|aggresome;GO:0005737|cytoplasm;GO:0070062|extracellular exosome;GO:0031527|filopodium membrane;GO:0005925|focal adhesion;GO:0016021|integral component of membrane;GO:0045111|intermediate filament cytoskeleton;GO:0031258|lamellipodium membrane;GO:0034993|LINC complex;GO:0005739|mitochondrion;GO:0005635|nuclear envelope;GO:0031981|nuclear lumen;GO:0031965|nuclear membrane;GO:0005640|nucl…	GO:0003779|actin binding;GO:0051015|actin filament binding;	K19346	SYNE2; nesprin-2
gene13975	126	131	163	144.64	1	1	2	1.24979	115.731	6.85463	2.42463e-30	6.18524e-28	up	yes	SPTB	protein_coding	chrNC_037337.1:76887137-77019210:-	gi|528967007|ref|XP_003586637.2|	11879	0	PREDICTED: spectrin beta chain, erythrocytic [Bos taurus]	gi|982989937|ref|XM_003582733.4|	10282	0	PREDICTED: Bos taurus spectrin beta, erythrocytic (SPTB), mRNA	P11277	3786	0	Spectrin beta chain, erythrocytic	SPAC15A10.08	250	1e-68	COG5069	pfam00307	CH	Calponin homology (CH) domain. The CH domain is found in both cytoskeletal proteins and signal transduction proteins. The CH domain is involved in actin binding in some members of the family. However in calponins there is evidence that the CH domain is not involved in its actin binding activity. Most member proteins have from two to four copies of the CH domain, however some proteins such as calp…	GO:0051693|actin filament capping;GO:0007411|axon guidance;GO:0006888|ER to Golgi vesicle-mediated transport;GO:0000165|MAPK cascade;	GO:0015629|actin cytoskeleton;GO:0009986|cell surface;GO:0005829|cytosol;GO:0005794|Golgi apparatus;GO:0031235|intrinsic component of the cytoplasmic side of the plasma membrane;GO:0032991|macromolecular complex;GO:0008091|spectrin;GO:0014731|spectrin-associated cytoskeleton;	GO:0003779|actin binding;GO:0051015|actin filament binding;GO:0030506|ankyrin binding;GO:0005088|Ras guanyl-nucleotide exchange factor activity;GO:0005200|structural constituent of cytoskeleton;	K06115	SPTB; spectrin beta
gene14000	51	19	14	30.2363	89	117	209	129.289	0.233866	-2.09625	0.00182569	0.0172494	down	yes	PLEK2	protein_coding	chrNC_037337.1:79278720-79299439:-	gi|156121313|ref|NP_001095804.1|	1893	0	pleckstrin-2 [Bos taurus]	gi|156121312|ref|NM_001102334.1|	1455	0	Bos taurus pleckstrin 2 (PLEK2), mRNA	Q9NYT0	698	0	Pleckstrin-2	.	.	.	.	pfam00169	PH	PH domain. PH stands for pleckstrin homology.	GO:0030036|actin cytoskeleton organization;GO:0035556|intracellular signal transduction;GO:0031346|positive regulation of cell projection organization;	GO:0005737|cytoplasm;GO:0005856|cytoskeleton;GO:0031258|lamellipodium membrane;	GO:0043325|phosphatidylinositol-3,4-bisphosphate binding;GO:0080025|phosphatidylinositol-3,5-bisphosphate binding;	.	.
gene14008	23	37	39	33.7051	125	121	192	138.279	0.243747	-2.03654	1.04973e-06	2.35014e-05	down	yes	ARG2	protein_coding	chrNC_037337.1:79499746-79534867:+	gi|296482971|tpg|DAA25086.1|	1662	0	TPA: arginase 2 precursor [Bos taurus]	gi|62988295|ref|NM_001017942.1|	1418	0	Bos taurus arginase 2 (ARG2), mRNA	Q58DL1	641	0	Arginase-2, mitochondrial	SPAC3H1.07	234	2e-71	COG0010	pfam00491	Arginase	Arginase family.	GO:0002250|adaptive immune response;GO:0006525|arginine metabolic process;GO:0045087|innate immune response;GO:0000050|urea cycle;	GO:0005739|mitochondrion;	GO:0004053|arginase activity;GO:0046872|metal ion binding;	K01476	E3.5.3.1, rocF, arg; arginase [EC:3.5.3.1]
gene14033	1309	1289	1221	1321.82	447	444	629	481.668	2.74427	1.45642	1.8677e-10	8.03919e-09	up	yes	SUSD6	protein_coding	chrNC_037337.1:81344778-81444904:+	gi|528910852|ref|XP_005193773.1|	849	3e-99	PREDICTED: sushi domain-containing protein 6 isoform X2 [Bos taurus]	gi|982989997|ref|XM_015465200.1|	4367	0	PREDICTED: Bos taurus sushi domain containing 6 (SUSD6), transcript variant X6, mRNA	Q92537	286	1e-84	Sushi domain-containing protein 6	.	.	.	.	pfam00084	Sushi	Sushi domain (SCR repeat).	GO:0008219|cell death;GO:0006974|cellular response to DNA damage stimulus;	GO:0016021|integral component of membrane;	.	.	.
gene14049	56	74	123	86.2391	39	41	42	39.0711	2.20723	1.14224	0.00497562	0.038852	up	yes	ADAM20	protein_coding	chrNC_037337.1:82175470-82182625:-	gi|982937771|ref|XP_015328761.1|	3627	0	PREDICTED: disintegrin and metalloproteinase domain-containing protein 20 [Bos taurus]	gi|982990005|ref|XM_015465203.1|	7141	0	PREDICTED: Bos taurus disintegrin and metalloproteinase domain-containing protein 20 (LOC519654), mRNA	O43506	1020	0	Disintegrin and metalloproteinase domain-containing protein 20	.	.	.	.	pfam01421	Reprolysin	Reprolysin (M12B) family zinc metalloprotease. The members of this family are enzymes that cleave peptides. These proteases require zinc for catalysis. Members of this family are also known as adamalysins. Most members of this family are snake venom endopeptidases, but there are also some mammalian proteins such as human ADAM8 and fertilin. Fertilin and closely related proteins appear to not have…	GO:0007339|binding of sperm to zona pellucida;GO:0007338|single fertilization;	GO:0016021|integral component of membrane;GO:0005886|plasma membrane;	GO:0046872|metal ion binding;GO:0004222|metalloendopeptidase activity;GO:0008237|metallopeptidase activity;	K08609	ADAM20; disintegrin and metalloproteinase domain-containing protein 20 [EC:3.4.24.-]
gene14057	2074	2244	2209	2250.89	997	1207	1110	1061.24	2.12099	1.08474	2.81177e-07	7.03094e-06	up	yes	SIPA1L1	protein_coding	chrNC_037337.1:82889281-83276050:+	gi|528967065|ref|XP_005212153.1|	8380	0	PREDICTED: signal-induced proliferation-associated 1-like protein 1 isoform X1 [Bos taurus]	gi|982990010|ref|XM_015465204.1|	7828	0	PREDICTED: Bos taurus signal-induced proliferation-associated 1 like 1 (SIPA1L1), transcript variant X1, mRNA	O43166	3156	0	Signal-induced proliferation-associated 1-like protein 1	.	.	.	.	pfam02145	Rap_GAP	Rap/ran-GAP.	GO:0031532|actin cytoskeleton reorganization;GO:0090630|activation of GTPase activity;GO:0048013|ephrin receptor signaling pathway;GO:0050770|regulation of axonogenesis;GO:0061001|regulation of dendritic spine morphogenesis;GO:0043087|regulation of GTPase activity;GO:0051056|regulation of small GTPase mediated signal transduction;GO:0048167|regulation of synaptic plasticity;	GO:0030054|cell junction;GO:0005737|cytoplasm;GO:0005856|cytoskeleton;GO:0043197|dendritic spine;GO:0014069|postsynaptic density;GO:0045211|postsynaptic membrane;	GO:0046875|ephrin receptor binding;GO:0005096|GTPase activator activity;	K17701	SIPA1L1, E6TP1; signal-induced proliferation-associated 1 like protein 1
gene14069	24	128	110	87.1025	18	33	20	22.8178	3.81731	1.93256	2.57025e-05	0.000426676	up	yes	PAPLN	protein_coding	chrNC_037337.1:84702227-84739994:+	gi|982990058|ref|XP_015320707.1|	6174	0	PREDICTED: LOW QUALITY PROTEIN: papilin isoform X2 [Bos taurus]	gi|982990057|ref|XM_015465221.1|	4441	0	PREDICTED: Bos taurus papilin, proteoglycan-like sulfated glycoprotein (PAPLN), transcript variant X2, mRNA	O95428	1902	0	Papilin	.	.	.	.	pfam05986	ADAM_spacer1	ADAM-TS Spacer 1. This family represents the Spacer-1 region from the ADAM-TS family of metalloproteinases.	.	GO:0005576|extracellular region;	GO:0008233|peptidase activity;GO:0004867|serine-type endopeptidase inhibitor activity;	.	.
gene14098	5664	4231	3375	4648.83	14197	13025	16432	13928.7	0.33376	-1.58312	6.41794e-09	2.16574e-07	down	yes	NPC2	protein_coding	chrNC_037337.1:85774962-85783677:-	gi|741941049|ref|XP_005211977.2|	691	2e-85	PREDICTED: epididymal secretory protein E1 isoform X1 [Bos taurus]	gi|982937442|ref|XM_005211920.3|	1244	0	PREDICTED: Bos taurus Niemann-Pick disease, type C2 (NPC2), transcript variant X1, mRNA	P79345	253	5e-80	NPC intracellular cholesterol transporter 2	.	.	.	.	pfam02221	E1_DerP2_DerF2	ML domain. ML domain - MD-2-related lipid recognition domain. This family consists of proteins from plants, animals and fungi, including dust mite allergen Der P 2. It has been implicate in lipid recognition, particularly in the recognition of pathogen related products. A mutation in Npc2 causes a rare form of Niemann-Pick type C2 disease. This domain has a similar topology to immunoglobulin doma…	GO:0033344|cholesterol efflux;GO:0042632|cholesterol homeostasis;GO:0008203|cholesterol metabolic process;GO:0030301|cholesterol transport;GO:0032367|intracellular cholesterol transport;GO:0009615|response to virus;	GO:0005783|endoplasmic reticulum;GO:0005576|extracellular region;GO:0005764|lysosome;	GO:0015485|cholesterol binding;GO:0017127|cholesterol transporter activity;GO:0019899|enzyme binding;	K13443	NPC2; Niemann-Pick C2 protein
gene14111	3	1	1	1.79959	6	14	20	12.4123	0.144984	-2.78603	0.00425123	0.0342736	down	yes	PGF	protein_coding	chrNC_037337.1:86200949-86214100:-	gi|528966654|ref|XP_005211978.1|	824	9e-105	PREDICTED: placenta growth factor isoform X1 [Bos taurus]	gi|982937444|ref|XM_005211921.3|	1575	0	PREDICTED: Bos taurus placental growth factor (PGF), transcript variant X1, mRNA	Q9XS47	292	6e-95	Placenta growth factor	.	.	.	.	pfam00341	PDGF	PDGF/VEGF domain.	GO:0001525|angiogenesis;GO:0030154|cell differentiation;GO:0050930|induction of positive chemotaxis;GO:0045766|positive regulation of angiogenesis;GO:0051781|positive regulation of cell division;GO:0008284|positive regulation of cell proliferation;GO:0001938|positive regulation of endothelial cell proliferation;GO:0060754|positive regulation of mast cell chemotaxis;GO:0001666|response to hypoxia;…	GO:0005615|extracellular space;GO:0016020|membrane;	GO:0008083|growth factor activity;GO:0005172|vascular endothelial growth factor receptor binding;	K16859	PGF; placenta growth factor
gene14182	191	306	229	247.834	601	546	880	640.764	0.386779	-1.37042	2.63613e-07	6.63295e-06	down	yes	CEP128	protein_coding	chrNC_037337.1:91775633-92255567:-	gi|555991381|ref|XP_005907476.1|	5023	0	PREDICTED: centrosomal protein of 128 kDa [Bos mutus]	gi|926703326|ref|XM_005686174.2|	4338	0	PREDICTED: Capra hircus centrosomal protein 128kDa (CEP128), mRNA	Q6ZU80	1594	0	Centrosomal protein of 128 kDa	.	.	.	.	pfam01576	Myosin_tail_1	Myosin tail. The myosin molecule is a multi-subunit complex made up of two heavy chains and four light chains it is a fundamental contractile protein found in all eukaryote cell types. This family consists of the coiled-coil myosin heavy chain tail region. The coiled-coil is composed of the tail from two molecules of myosin. These can then assemble into the macromolecular thick filament. The coil…	GO:0008104|protein localization;	GO:0005814|centriole;GO:0000922|spindle pole;	.	K16460	CEP128; centrosomal protein CEP128
gene14199	9343	16696	15796	14212.9	6086	6736	8915	6884.86	2.06437	1.0457	5.88367e-07	1.39235e-05	up	yes	FLRT2	protein_coding	chrNC_037337.1:97153527-97261128:+	gi|358414284|ref|XP_003582797.1|	3184	0	PREDICTED: leucine-rich repeat transmembrane protein FLRT2 [Bos taurus]	gi|982990173|ref|XM_005193783.3|	8128	0	PREDICTED: Bos taurus fibronectin leucine rich transmembrane protein 2 (FLRT2), transcript variant X2, mRNA	O43155	1193	0	Leucine-rich repeat transmembrane protein FLRT2	STM0800_2	59.3	2e-07	COG4886	pfam13855	LRR_8	Leucine rich repeat.	GO:0007411|axon guidance;GO:0071711|basement membrane organization;GO:0061343|cell adhesion involved in heart morphogenesis;GO:0019221|cytokine-mediated signaling pathway;GO:0008543|fibroblast growth factor receptor signaling pathway;GO:0003007|heart morphogenesis;GO:0046426|negative regulation of JAK-STAT cascade;GO:0006469|negative regulation of protein kinase activity;GO:0051965|positive regul…	GO:0005911|cell-cell junction;GO:0005737|cytoplasm;GO:0005789|endoplasmic reticulum membrane;GO:0070062|extracellular exosome;GO:0031012|extracellular matrix;GO:0005925|focal adhesion;GO:0005887|integral component of plasma membrane;GO:0043005|neuron projection;GO:0031090|organelle membrane;GO:0005886|plasma membrane;GO:0045202|synapse;	GO:0045499|chemorepellent activity;GO:0005104|fibroblast growth factor receptor binding;GO:0030674|protein binding, bridging;GO:0004860|protein kinase inhibitor activity;	K16362	FLRT; leucine-rich repeat transmembrane protein FLRT
gene14216	4169	5675	4837	5032.09	1836	2432	2836	2249.95	2.23653	1.16126	1.71518e-08	5.34667e-07	up	yes	FOXN3	protein_coding	chrNC_037337.1:100831725-101280655:-	gi|528967206|ref|XP_005212203.1|	1930	0	PREDICTED: forkhead box protein N3 isoform X1 [Bos taurus]	gi|982937882|ref|XM_005212147.3|	7856	0	PREDICTED: Bos taurus forkhead box N3 (FOXN3), transcript variant X4, mRNA	Q33BP8	716	0	Forkhead box protein N3	SPBC16G5.15c	102	5e-21	COG5025	pfam00250	Fork_head	Fork head domain.	GO:0007049|cell cycle;GO:0030154|cell differentiation;GO:0045893|positive regulation of transcription, DNA-templated;GO:0006351|transcription, DNA-templated;	GO:0005634|nucleus;	GO:0003700|transcription factor activity, sequence-specific DNA binding;GO:0043565|sequence-specific DNA binding;	K09407	FOXN; forkhead box protein N
gene14220	170	198	206	197.352	312	360	593	396.758	0.497412	-1.00749	0.000803634	0.00876308	down	yes	TDP1	protein_coding	chrNC_037337.1:101635773-101708751:+	gi|742145223|ref|XP_010843483.1|	2931	0	PREDICTED: tyrosyl-DNA phosphodiesterase 1 [Bison bison bison]	gi|742145222|ref|XM_010845181.1|	1730	0	PREDICTED: Bison bison bison tyrosyl-DNA phosphodiesterase 1 (TDP1), mRNA	Q9NUW8	862	0	Tyrosyl-DNA phosphodiesterase 1	.	.	.	.	pfam06087	Tyr-DNA_phospho	Tyrosyl-DNA phosphodiesterase. Covalent intermediates between topoisomerase I and DNA can become dead-end complexes that lead to cell death. Tyrosyl-DNA phosphodiesterase can hydrolyse the bond between topoisomerase I and DNA.	GO:0006281|DNA repair;GO:0006302|double-strand break repair;GO:0000012|single strand break repair;	GO:0005737|cytoplasm;GO:0043231|intracellular membrane-bounded organelle;GO:0005634|nucleus;GO:0005886|plasma membrane;	GO:0017005|3'-tyrosyl-DNA phosphodiesterase activity;GO:0003690|double-stranded DNA binding;GO:0004527|exonuclease activity;GO:0003697|single-stranded DNA binding;	K10862	TDP1; tyrosyl-DNA phosphodiesterase 1 [EC:3.1.4.-]
gene14247	1100	1341	1168	1241.22	603	412	795	573.213	2.16537	1.11461	0.000135703	0.00186431	up	yes	B2M	protein_coding	chrNC_037337.1:103095452-103110775:+	gi|41386683|ref|NP_776318.1|	539	6e-65	beta-2-microglobulin precursor [Bos taurus]	gi|110347591|ref|NM_173893.3|	1046	0	Bos taurus beta-2-microglobulin (B2M), mRNA	P01888	212	2e-66	Beta-2-microglobulin	.	.	.	.	pfam07654	C1-set	Immunoglobulin C1-set domain.	GO:0019885|antigen processing and presentation of endogenous peptide antigen via MHC class I;GO:0002481|antigen processing and presentation of exogenous protein antigen via MHC class Ib, TAP-dependent;GO:0071283|cellular response to iron(III) ion;GO:0033216|ferric iron import;GO:0006955|immune response;GO:0055072|iron ion homeostasis;GO:0010977|negative regulation of neuron projection development…	GO:0005829|cytosol;GO:0009897|external side of plasma membrane;GO:0005576|extracellular region;GO:0005794|Golgi apparatus;GO:1990712|HFE-transferrin receptor complex;GO:0042612|MHC class I protein complex;	GO:0042802|identical protein binding;	K08055	B2M; beta-2-microglobulin
gene14248	691	775	450	663.318	309	302	379	315.344	2.10347	1.07277	3.73137e-05	0.000592205	up	yes	LOC783680	protein_coding	chrNC_037337.1:103116413-103122698:+	gi|41386683|ref|NP_776318.1|	537	4e-65	beta-2-microglobulin precursor [Bos taurus]	gi|982990231|ref|XM_001251107.5|	939	0	PREDICTED: Bos taurus beta-2-microglobulin (LOC783680), mRNA	P01888	211	1e-66	Beta-2-microglobulin	.	.	.	.	pfam07654	C1-set	Immunoglobulin C1-set domain.	GO:0019885|antigen processing and presentation of endogenous peptide antigen via MHC class I;GO:0002481|antigen processing and presentation of exogenous protein antigen via MHC class Ib, TAP-dependent;GO:0071283|cellular response to iron(III) ion;GO:0033216|ferric iron import;GO:0006955|immune response;GO:0055072|iron ion homeostasis;GO:0010977|negative regulation of neuron projection development…	GO:0005829|cytosol;GO:0009897|external side of plasma membrane;GO:0005576|extracellular region;GO:0005794|Golgi apparatus;GO:1990712|HFE-transferrin receptor complex;GO:0042612|MHC class I protein complex;	GO:0042802|identical protein binding;	K08055	B2M; beta-2-microglobulin
gene1425	41	45	36	42.1437	5	6	6	5.42906	7.76262	2.95654	1.02934e-06	2.30822e-05	up	yes	OCA2	protein_coding	chrNC_037329.1:424418-704998:-	gi|742175368|ref|XP_010851291.1|	3778	0	PREDICTED: P protein [Bison bison bison]	gi|742175367|ref|XM_010852989.1|	3268	0	PREDICTED: Bison bison bison oculocutaneous albinism II (OCA2), mRNA	Q8MIQ9	1269	0	P protein	FN1924	138	1e-33	COG1055	pfam03600	CitMHS	Citrate transporter.	GO:0055085|transmembrane transport;	GO:0016021|integral component of membrane;GO:0033162|melanosome membrane;	.	.	.
gene14257	39	254	253	181.142	18	34	19	22.8583	7.92454	2.98633	3.93499e-09	1.38502e-07	up	yes	FBLN7	protein_coding	chrNC_037338.1:245532-302541:-	gi|297480027|ref|XP_002691171.1|	2280	0	PREDICTED: fibulin-7 [Bos taurus]	gi|982990255|ref|XM_615422.8|	2193	0	PREDICTED: Bos taurus fibulin 7 (FBLN7), mRNA	Q53RD9	811	0	Fibulin-7	.	.	.	.	pfam07645	EGF_CA	Calcium-binding EGF domain.	GO:0007155|cell adhesion;	GO:0005576|extracellular region;GO:0005925|focal adhesion;	GO:0005509|calcium ion binding;GO:0008201|heparin binding;	K17342	FBLN7; fibulin 7
gene14272	553	460	318	465.158	2242	2043	4209	2658.01	0.175002	-2.51455	9.86256e-10	3.81416e-08	down	yes	BUB1	protein_coding	chrNC_037338.1:1585132-1618579:+	gi|741942006|ref|XP_010808025.1|	5820	0	PREDICTED: mitotic checkpoint serine/threonine-protein kinase BUB1 isoform X2 [Bos taurus]	gi|982938145|ref|XM_010809723.2|	3457	0	PREDICTED: Bos taurus BUB1 mitotic checkpoint serine/threonine kinase (BUB1), transcript variant X2, mRNA	O43683	1764	0	Mitotic checkpoint serine/threonine-protein kinase BUB1	.	.	.	.	pfam08311	Mad3_BUB1_I	Mad3/BUB1 homology region 1. Proteins containing this domain are checkpoint proteins involved in cell division. This region has been shown to be essential for the binding of the binding of BUB1 and MAD3 to CDC20p.	GO:0006915|apoptotic process;GO:0051301|cell division;GO:0008283|cell proliferation;GO:0051754|meiotic sister chromatid cohesion, centromeric;GO:0007093|mitotic cell cycle checkpoint;GO:0007094|mitotic spindle assembly checkpoint;GO:0051983|regulation of chromosome segregation;GO:0007063|regulation of sister chromatid cohesion;GO:0016032|viral process;	GO:0000777|condensed chromosome kinetochore;GO:0000942|condensed nuclear chromosome outer kinetochore;GO:0005829|cytosol;GO:0000776|kinetochore;GO:0016020|membrane;GO:0005654|nucleoplasm;	GO:0005524|ATP binding;GO:0004672|protein kinase activity;GO:0004674|protein serine/threonine kinase activity;	K02178	BUB1; checkpoint serine/threonine-protein kinase [EC:2.7.11.1]
gene14285	0	0	1	0.333705	6	8	9	7.29304	0.0457567	-4.44987	0.00475012	0.0374488	down	yes	PROM2	protein_coding	chrNC_037338.1:2018016-2034819:+	gi|296482850|tpg|DAA24965.1|	3768	0	TPA: prominin 2-like [Bos taurus]	gi|982990289|ref|XM_005193788.3|	4397	0	PREDICTED: Bos taurus prominin 2 (PROM2), transcript variant X2, mRNA	Q8N271	1136	0	Prominin-2	.	.	.	.	pfam05478	Prominin	Prominin. The prominins are an emerging family of proteins that among the multispan membrane proteins display a novel topology. Mouse prominin and human prominin (mouse)-like 1 (PROML1) are predicted to contain five membrane spanning domains, with an N-terminal domain exposed to the extracellular space followed by four, alternating small cytoplasmic and large extracellular, loops and a cytoplasmi…	GO:2001287|negative regulation of caveolin-mediated endocytosis;GO:0048550|negative regulation of pinocytosis;GO:0031346|positive regulation of cell projection organization;GO:0001934|positive regulation of protein phosphorylation;GO:0043087|regulation of GTPase activity;	GO:0016324|apical plasma membrane;GO:0016323|basolateral plasma membrane;GO:0042995|cell projection;GO:0009986|cell surface;GO:0060170|ciliary membrane;GO:0005929|cilium;GO:0031410|cytoplasmic vesicle;GO:0070062|extracellular exosome;GO:0005887|integral component of plasma membrane;GO:0044393|microspike;GO:0005902|microvillus;GO:0031528|microvillus membrane;GO:0071914|prominosome;	GO:0015485|cholesterol binding;	K15602	PROM2; prominin 2
gene14302	244	190	121	194.619	990	922	1625	1113.21	0.174827	-2.516	6.37849e-10	2.54828e-08	down	yes	NCAPH	protein_coding	chrNC_037338.1:2430340-2467296:+	gi|528967580|ref|XP_005212351.1|	3599	0	PREDICTED: condensin complex subunit 2 isoform X1 [Bos taurus]	gi|965926093|ref|XM_012173847.2|	4951	0	PREDICTED: Ovis aries inositol 1,4,5-trisphosphate receptor interacting protein-like 1 (ITPRIPL1), transcript variant X2, mRNA	Q15003	1067	0	Condensin complex subunit 2	SPCC306.03c	107	2e-22	COG5229	pfam05786	Cnd2	Condensin complex subunit 2. This family consists of several Barren protein homologues from several eukaryotic organisms. In Drosophila Barren (barr) is required for sister-chromatid segregation in mitosis. barr encodes a novel protein that is present in proliferating cells and has homologues in yeast and human. Mitotic defects in barr embryos become apparent during cycle 16, resulting in a loss …	GO:0051301|cell division;GO:0010032|meiotic chromosome condensation;GO:0045132|meiotic chromosome segregation;GO:0007076|mitotic chromosome condensation;	GO:0000796|condensin complex;GO:0005829|cytosol;GO:0016020|membrane;GO:0000799|nuclear condensin complex;GO:0005634|nucleus;	GO:0003682|chromatin binding;GO:0072587|DNA topoisomerase (ATP-hydrolyzing) activator activity;GO:0044547|DNA topoisomerase binding;	K06676	BRRN1, BRN1, CAPH; condensin complex subunit 2
gene14318	16	5	4	9.04545	1	1	0	0.676154	13.3778	3.74177	0.00233711	0.0211267	up	yes	FAM178B	protein_coding	chrNC_037338.1:2830911-2938428:-	gi|296482856|tpg|DAA24971.1|	2755	0	TPA: Protein FAM178B-like [Bos taurus]	gi|965874562|ref|XM_012149958.2|	1907	0	PREDICTED: Ovis aries musimon family with sequence similarity 178 member B (FAM178B), transcript variant X2, mRNA	.	.	.	.	.	.	.	.	pfam14816	FAM178	Family of unknown function, FAM178.	.	.	.	.	.
gene14331	194	165	115	165.5	61	61	64	59.6018	2.77677	1.47341	3.29032e-05	0.000528542	up	yes	MGAT4A	protein_coding	chrNC_037338.1:3834185-3960664:-	gi|29135327|ref|NP_803486.1|	2760	0	alpha-1,3-mannosyl-glycoprotein 4-beta-N-acetylglucosaminyltransferase A [Bos taurus]	gi|742227220|ref|XM_010829619.1|	5387	0	PREDICTED: Bison bison bison mannosyl (alpha-1,3-)-glycoprotein beta-1,4-N-acetylglucosaminyltransferase, isozyme A (MGAT4A), mRNA	O77836	1067	0	Alpha-1,3-mannosyl-glycoprotein 4-beta-N-acetylglucosaminyltransferase A	.	.	.	.	pfam04666	Glyco_transf_54	N-Acetylglucosaminyltransferase-IV (GnT-IV) conserved region. The complex-type of oligosaccharides are synthesized through elongation by glycosyltransferases after trimming of the precursor oligosaccharides transferred to proteins in the endoplasmic reticulum. N-Acetylglucosaminyltransferases (GnTs) take part in the formation of branches in the biosynthesis of complex-type sugar chains. In verteb…	GO:0006486|protein glycosylation;	GO:0005576|extracellular region;GO:0000139|Golgi membrane;GO:0016021|integral component of membrane;	GO:0008454|alpha-1,3-mannosylglycoprotein 4-beta-N-acetylglucosaminyltransferase activity;GO:0046872|metal ion binding;	K00738	MGAT4A_B; alpha-1,3-mannosylglycoprotein beta-1,4-N-acetylglucosaminyltransferase A/B [EC:2.4.1.145]
gene14355	205	160	150	179.762	85	98	72	82.3799	2.18211	1.12573	0.000783499	0.00856704	up	yes	NPAS2	protein_coding	chrNC_037338.1:5771926-5970830:+	gi|742227330|ref|XP_010827948.1|	3747	0	PREDICTED: neuronal PAS domain-containing protein 2 isoform X1 [Bison bison bison]	gi|139949046|ref|NM_001083763.1|	3679	0	Bos taurus neuronal PAS domain protein 2 (NPAS2), mRNA	Q99743	1263	0	Neuronal PAS domain-containing protein 2	.	.	.	.	pfam14598	PAS_11	PAS domain. This family includes the PAS-B domain of NCOA1 (Nuclear receptor coactivator 1), which binds to an LXXLL motif in the C-terminal region of STAT6 (Signal transducer and activator of transcription 6).	GO:0006974|cellular response to DNA damage stimulus;GO:0007417|central nervous system development;GO:0032922|circadian regulation of gene expression;GO:0007623|circadian rhythm;GO:0060548|negative regulation of cell death;GO:0045739|positive regulation of DNA repair;GO:0045944|positive regulation of transcription from RNA polymerase II promoter;GO:0045893|positive regulation of transcription, DNA…	GO:0005829|cytosol;GO:0005654|nucleoplasm;GO:0005634|nucleus;GO:0005667|transcription factor complex;	GO:0003677|DNA binding;GO:0003700|transcription factor activity, sequence-specific DNA binding;GO:0051879|Hsp90 protein binding;GO:0046872|metal ion binding;GO:0046983|protein dimerization activity;GO:0000980|RNA polymerase II distal enhancer sequence-specific DNA binding;GO:0000981|RNA polymerase II transcription factor activity, sequence-specific DNA binding;	K09026	NPAS2; neuronal PAS domain-containing protein 2
gene14369	11587	14072	12284	13050.8	28571	29866	41087	31526.9	0.413959	-1.27244	9.28978e-07	2.09839e-05	down	yes	MAP4K4	protein_coding	chrNC_037338.1:6481520-6631830:+	gi|803041155|ref|XP_012029113.1|	3667	0	PREDICTED: mitogen-activated protein kinase kinase kinase kinase 4 isoform X1 [Ovis aries]	gi|965830452|ref|XM_012130886.2|	6729	0	PREDICTED: Ovis aries musimon mitogen-activated protein kinase kinase kinase kinase 4 (MAP4K4), transcript variant X31, mRNA	O95819	807	0	Mitogen-activated protein kinase kinase kinase kinase 4	.	.	.	.	pfam00780	CNH	CNH domain. Domain found in NIK1-like kinase, mouse citron and yeast ROM1, ROM2. Unpublished observations.	GO:0035556|intracellular signal transduction;GO:0043066|negative regulation of apoptotic process;GO:0061179|negative regulation of insulin secretion involved in cellular response to glucose stimulus;GO:0070571|negative regulation of neuron projection regeneration;GO:0048812|neuron projection morphogenesis;GO:0006468|protein phosphorylation;GO:0046328|regulation of JNK cascade;GO:0007346|regulatio…	GO:0005737|cytoplasm;	GO:0005524|ATP binding;GO:0004111|creatine kinase activity;GO:0008349|MAP kinase kinase kinase kinase activity;GO:0004674|protein serine/threonine kinase activity;	K04407	MAP4K4, HGK; mitogen-activated protein kinase kinase kinase kinase 4 [EC:2.7.11.1]
gene14378	72	136	84	99.3024	1674	1390	2723	1819.91	0.0545643	-4.1959	3.52633e-31	9.61305e-29	down	yes	IL1RL1	protein_coding	chrNC_037338.1:7081103-7154135:+	gi|329665029|ref|NP_001193231.1|	2946	0	interleukin-1 receptor-like 1 precursor [Bos taurus]	gi|982938365|ref|XM_005212445.3|	3048	0	PREDICTED: Bos taurus interleukin 1 receptor like 1 (IL1RL1), transcript variant X1, mRNA	Q01638	769	0	Interleukin-1 receptor-like 1	.	.	.	.	pfam01582	TIR	TIR domain. The Toll/interleukin-1 receptor (TIR) homology domain is an intracellular signalling domain found in MyD88, interleukin 1 receptor and the Toll receptor. It contains three highly-conserved regions, and mediates protein-protein interactions between the Toll-like receptors (TLRs) and signal-transduction components. TIR-like motifs are also found in plant proteins thought to be involved …	GO:0006955|immune response;GO:0038172|interleukin-33-mediated signaling pathway;GO:0043124|negative regulation of I-kappaB kinase/NF-kappaB signaling;GO:0032689|negative regulation of interferon-gamma production;GO:0002826|negative regulation of T-helper 1 type immune response;GO:0090197|positive regulation of chemokine secretion;GO:0050729|positive regulation of inflammatory response;GO:0032754|…	GO:0009897|external side of plasma membrane;GO:0005576|extracellular region;GO:0016021|integral component of membrane;GO:0005886|plasma membrane;	GO:0004896|cytokine receptor activity;GO:0004908|interleukin-1 receptor activity;GO:0002113|interleukin-33 binding;GO:0002114|interleukin-33 receptor activity;	K05171	IL1RL1, ST2; interleukin 1 receptor-like 1
gene14379	1410	2466	2068	2022.24	5335	5306	7118	5639.36	0.358594	-1.47958	1.3483e-10	5.95093e-09	down	yes	IL18R1	protein_coding	chrNC_037338.1:7154130-7193875:+	gi|528911299|ref|XP_005193902.1|	2719	0	PREDICTED: interleukin-18 receptor 1 isoform X1 [Bos taurus]	gi|742227478|ref|XM_010829680.1|	2306	0	PREDICTED: Bison bison bison interleukin 18 receptor 1 (IL18R1), transcript variant X1, mRNA	Q13478	778	0	Interleukin-18 receptor 1	.	.	.	.	pfam01582	TIR	TIR domain. The Toll/interleukin-1 receptor (TIR) homology domain is an intracellular signalling domain found in MyD88, interleukin 1 receptor and the Toll receptor. It contains three highly-conserved regions, and mediates protein-protein interactions between the Toll-like receptors (TLRs) and signal-transduction components. TIR-like motifs are also found in plant proteins thought to be involved …	GO:0071345|cellular response to cytokine stimulus;GO:0006955|immune response;GO:0035655|interleukin-18-mediated signaling pathway;GO:0030101|natural killer cell activation;GO:0032729|positive regulation of interferon-gamma production;GO:1901224|positive regulation of NIK/NF-kappaB signaling;GO:0007165|signal transduction;GO:0045063|T-helper 1 cell differentiation;	GO:0016021|integral component of membrane;GO:0005886|plasma membrane;	GO:0004908|interleukin-1 receptor activity;GO:0042008|interleukin-18 receptor activity;GO:0038023|signaling receptor activity;	K05173	IL18R1, IL1RRP; interleukin 18 receptor 1
gene14380	5	4	2	3.86242	64	40	119	69.5483	0.0555358	-4.17044	2.72274e-10	1.14191e-08	down	yes	IL18RAP	protein_coding	chrNC_037338.1:7203276-7233721:+	gi|741885492|ref|XP_010812832.1|	3006	0	PREDICTED: LOW QUALITY PROTEIN: interleukin-18 receptor accessory protein [Bos taurus]	gi|741885491|ref|XM_010814530.1|	2547	0	PREDICTED: Bos taurus interleukin 18 receptor accessory protein (IL18RAP), mRNA	O95256	853	0	Interleukin-18 receptor accessory protein	.	.	.	.	pfam01582	TIR	TIR domain. The Toll/interleukin-1 receptor (TIR) homology domain is an intracellular signalling domain found in MyD88, interleukin 1 receptor and the Toll receptor. It contains three highly-conserved regions, and mediates protein-protein interactions between the Toll-like receptors (TLRs) and signal-transduction components. TIR-like motifs are also found in plant proteins thought to be involved …	GO:0008283|cell proliferation;GO:0007166|cell surface receptor signaling pathway;GO:0070301|cellular response to hydrogen peroxide;GO:0006955|immune response;GO:0006954|inflammatory response;GO:0032609|interferon-gamma production;GO:0035655|interleukin-18-mediated signaling pathway;GO:0032635|interleukin-6 production;GO:0042119|neutrophil activation;GO:0045954|positive regulation of natural kille…	GO:0016021|integral component of membrane;GO:0005886|plasma membrane;	GO:0038023|signaling receptor activity;	K05174	IL18RAP, ACPL; interleukin 18 receptor accessory protein
gene14385	225	186	155	197.433	13	9	14	11.496	17.1741	4.10217	3.5348e-23	5.55303e-21	up	yes	TMEM182	protein_coding	chrNC_037338.1:7442942-7504039:+	gi|139948889|ref|NP_001077253.1|	499	4e-85	transmembrane protein 182 precursor [Bos taurus]	gi|742227514|ref|XM_010829686.1|	2765	0	PREDICTED: Bison bison bison transmembrane protein 182 (TMEM182), transcript variant X2, mRNA	A4IF75	196	1e-86	Transmembrane protein 182	.	.	.	.	pfam13903	Claudin_2	PMP-22/EMP/MP20/Claudin tight junction. Members of this family are claudins, that form tight junctions between cells.	.	GO:0016021|integral component of membrane;	.	.	.
gene14411	1378	1157	1157	1284.24	535	642	489	537.026	2.39139	1.25785	2.95292e-07	7.36273e-06	up	yes	LOXL3	protein_coding	chrNC_037338.1:10089220-10107285:+	gi|300794458|ref|NP_001179898.1|	3850	0	lysyl oxidase homolog 3 precursor [Bos taurus]	gi|982938385|ref|XM_015473377.1|	2954	0	PREDICTED: Bos taurus lysyl oxidase like 3 (LOXL3), transcript variant X1, mRNA	P58215	1428	0	Lysyl oxidase homolog 3	.	.	.	.	pfam01186	Lysyl_oxidase	Lysyl oxidase.	GO:0001837|epithelial to mesenchymal transition;GO:0006954|inflammatory response;GO:0030324|lung development;GO:2000329|negative regulation of T-helper 17 cell lineage commitment;GO:0045892|negative regulation of transcription, DNA-templated;GO:0018057|peptidyl-lysine oxidation;GO:2001046|positive regulation of integrin-mediated signaling pathway;GO:0060021|palate development;GO:0061053|somite de…	GO:0005737|cytoplasm;GO:0005576|extracellular region;GO:0005615|extracellular space;GO:0016020|membrane;GO:0005634|nucleus;	GO:0005507|copper ion binding;GO:0001968|fibronectin binding;GO:0004720|protein-lysine 6-oxidase activity;GO:0005044|scavenger receptor activity;	K00280	LOXL2_3_4; lysyl oxidase-like protein 2/3/4 [EC:1.4.3.-]
gene14465	95	88	54	82.5921	230	191	340	240.266	0.343753	-1.54056	9.10774e-06	0.000165631	down	yes	CYP26B1	protein_coding	chrNC_037338.1:12371161-12396520:+	gi|300796077|ref|NP_001179722.1|	2655	0	cytochrome P450 26B1 [Bos taurus]	gi|742227875|ref|XM_010829775.1|	4948	0	PREDICTED: Bison bison bison cytochrome P450 26B1 (LOC104980921), mRNA	E1BHJ4	1023	0	Cytochrome P450 26B1	slr0574	266	5e-76	COG2124	pfam00067	p450	Cytochrome P450. Cytochrome P450s are haem-thiolate proteins involved in the oxidative degradation of various compounds. They are particularly well known for their role in the degradation of environmental toxins and mutagens. They can be divided into 4 classes, according to the method by which electrons from NAD(P)H are delivered to the catalytic site. Sequence conservation is relatively low with…	GO:0060349|bone morphogenesis;GO:0001709|cell fate determination;GO:0071300|cellular response to retinoic acid;GO:0070268|cornification;GO:0030326|embryonic limb morphogenesis;GO:0061436|establishment of skin barrier;GO:0001768|establishment of T cell polarity;GO:0006954|inflammatory response;GO:0007140|male meiosis;GO:0048387|negative regulation of retinoic acid receptor signaling pathway;GO:001…	GO:0005789|endoplasmic reticulum membrane;GO:0031090|organelle membrane;	GO:0020037|heme binding;GO:0005506|iron ion binding;GO:0004497|monooxygenase activity;GO:0016709|oxidoreductase activity, acting on paired donors, with incorporation or reduction of molecular oxygen, NAD(P)H as one donor, and incorporation of one atom of oxygen;GO:0008401|retinoic acid 4-hydroxylase activity;GO:0001972|retinoic acid binding;	K12664	CYP26B; cytochrome P450, family 26, subfamily B
gene14469	1275	435	506	795.077	392	465	357	391.345	2.03165	1.02265	0.000271031	0.00338862	up	yes	DYSF	protein_coding	chrNC_037338.1:12899568-13123869:-	gi|156523092|ref|NP_001095960.1|	10680	0	dysferlin [Bos taurus]	gi|402745129|ref|NM_001102490.2|	6990	0	Bos taurus dysferlin, limb girdle muscular dystrophy 2B (autosomal recessive) (DYSF), mRNA	A6QQP7	4119	0	Dysferlin	.	.	.	.	pfam08150	FerB	FerB (NUC096) domain. This is central domain B in proteins of the Ferlin family.	GO:0006906|vesicle fusion;	GO:0030659|cytoplasmic vesicle membrane;GO:0016021|integral component of membrane;GO:0005886|plasma membrane;GO:0042383|sarcolemma;	GO:0005509|calcium ion binding;GO:0005543|phospholipid binding;	K18261	DYSF; dysferlin
gene14492	12206	24664	24146	20658.3	3472	3839	3265	3404.22	6.06845	2.60133	7.03433e-36	2.60795e-33	up	yes	XDH	protein_coding	chrNC_037338.1:14164455-14224541:-	gi|109940048|sp|P80457.4|XDH_BOVIN	6807	0	RecName: Full=Xanthine dehydrogenase/oxidase; Includes: RecName: Full=Xanthine dehydrogenase; Short=XD; Includes: RecName: Full=Xanthine oxidase; Short=XO; AltName: Full=Xanthine oxidoreductase; Short=XOR	gi|31343144|ref|NM_173972.2|	4599	0	Bos taurus xanthine dehydrogenase (XDH), mRNA	P80457	2626	0	Xanthine dehydrogenase/oxidase	PA1523	585	0	COG4631	pfam02738	Ald_Xan_dh_C2	Molybdopterin-binding domain of aldehyde dehydrogenase.	GO:0009115|xanthine catabolic process;	GO:0005829|cytosol;GO:0005615|extracellular space;GO:0005777|peroxisome;GO:0002197|xanthine dehydrogenase complex;	GO:0051537|2 iron, 2 sulfur cluster binding;GO:0009055|electron carrier activity;GO:0071949|FAD binding;GO:0050660|flavin adenine dinucleotide binding;GO:0005506|iron ion binding;GO:0030151|molybdenum ion binding;GO:0043546|molybdopterin cofactor binding;GO:0016614|oxidoreductase activity, acting on CH-OH group of donors;GO:0016903|oxidoreductase activity, acting on the aldehyde or oxo group of d…	K00106	XDH; xanthine dehydrogenase/oxidase [EC:1.17.1.4 1.17.3.2]
gene14496	185	220	222	215.499	353	395	637	435.136	0.495245	-1.01379	0.000377896	0.00457855	down	yes	DPY30	protein_coding	chrNC_037338.1:14665875-14678722:-	gi|440908305|gb|ELR58340.1|	538	4e-66	Protein dpy-30-like protein, partial [Bos mutus]	gi|942047180|ref|XM_005893012.2|	783	0	PREDICTED: Bos mutus dpy-30 histone methyltransferase complex regulatory subunit (DPY30), transcript variant X2, mRNA	Q9C005	201	1e-63	Protein dpy-30 homolog	.	.	.	.	pfam05186	Dpy-30	Dpy-30 motif. This motif is found in a wide variety of domain contexts. It is found in the Dpy-30 proteins hence the motifs name. It is about 40 residues long and is probably formed of two alpha-helices. It may be a dimerization motif analogous to pfam02197 (Bateman A pers obs).	GO:0006348|chromatin silencing at telomere;GO:0016197|endosomal transport;GO:0051568|histone H3-K4 methylation;GO:0045652|regulation of megakaryocyte differentiation;GO:0006351|transcription, DNA-templated;	GO:0000781|chromosome, telomeric region;GO:0005794|Golgi apparatus;GO:0035097|histone methyltransferase complex;GO:0044666|MLL3/4 complex;GO:0005654|nucleoplasm;GO:0005634|nucleus;GO:0048188|Set1C/COMPASS complex;GO:0005802|trans-Golgi network;	GO:0018024|histone-lysine N-methyltransferase activity;GO:0042802|identical protein binding;GO:0042803|protein homodimerization activity;	K14965	DPY30; protein dpy-30
gene14507	7204	1507	1483	3726.78	402	558	725	530.828	7.02068	2.81161	1.80461e-24	3.13619e-22	up	yes	LTBP1	protein_coding	chrNC_037338.1:15473936-15930112:+	gi|926703802|ref|XP_013822980.1|	8386	0	PREDICTED: latent-transforming growth factor beta-binding protein 1 [Capra hircus]	gi|926703801|ref|XM_013967526.1|	5499	0	PREDICTED: Capra hircus latent transforming growth factor beta binding protein 1 (LTBP1), mRNA	Q14766	3053	0	Latent-transforming growth factor beta-binding protein 1	.	.	.	.	pfam00683	TB	TB domain. This domain is also known as the 8 cysteine domain. This family includes the hybrid domains. This cysteine rich repeat is found in TGF binding protein and fibrillin.	GO:0035904|aorta development;GO:0044267|cellular protein metabolic process;GO:0060976|coronary vasculature development;GO:0043687|post-translational protein modification;GO:0035583|sequestering of TGFbeta in extracellular matrix;GO:0003281|ventricular septum development;	GO:0005788|endoplasmic reticulum lumen;GO:0031012|extracellular matrix;GO:0005576|extracellular region;GO:0001527|microfibril;GO:0032991|macromolecular complex;	GO:0005509|calcium ion binding;GO:0050436|microfibril binding;GO:0050431|transforming growth factor beta binding;GO:0005024|transforming growth factor beta-activated receptor activity;	K19559	LTBP1; latent transforming growth factor beta binding protein 1
gene14519	17066	7466	6413	11051.7	4160	4566	5521	4529.24	2.44007	1.28692	8.64972e-09	2.84632e-07	up	yes	CRIM1	protein_coding	chrNC_037338.1:18813334-19022665:+	gi|328802685|ref|NP_001192227.1|	5207	0	cysteine-rich motor neuron 1 protein precursor [Bos taurus]	gi|328802684|ref|NM_001205298.1|	5469	0	Bos taurus cysteine rich transmembrane BMP regulator 1 (chordin-like) (CRIM1), mRNA	Q9JLL0	1825	0	Cysteine-rich motor neuron 1 protein	.	.	.	.	pfam00093	VWC	von Willebrand factor type C domain. The high cutoff was used to prevent overlap with pfam00094.	GO:0001558|regulation of cell growth;	GO:0005576|extracellular region;GO:0016021|integral component of membrane;	GO:0005520|insulin-like growth factor binding;GO:0030165|PDZ domain binding;GO:0004867|serine-type endopeptidase inhibitor activity;	.	.
gene14536	313	238	224	270.762	80	88	125	92.5637	2.92514	1.54851	9.96518e-07	2.24003e-05	up	yes	QPCT	protein_coding	chrNC_037338.1:19792187-19822477:+	gi|555963458|ref|XP_005893809.1|	1777	0	PREDICTED: glutaminyl-peptide cyclotransferase [Bos mutus]	gi|31343553|ref|NM_177506.2|	2082	0	Bos taurus glutaminyl-peptide cyclotransferase (QPCT), mRNA	Q28120	648	0	Glutaminyl-peptide cyclotransferase	.	.	.	.	pfam04389	Peptidase_M28	Peptidase family M28.	GO:0017186|peptidyl-pyroglutamic acid biosynthetic process, using glutaminyl-peptide cyclotransferase;	GO:0005576|extracellular region;	GO:0016603|glutaminyl-peptide cyclotransferase activity;GO:0008270|zinc ion binding;	K00683	QPCT; glutaminyl-peptide cyclotransferase [EC:2.3.2.5]
gene14543	164	1979	2606	1569.85	245	293	142	222.1	7.06822	2.82135	1.39127e-07	3.70908e-06	up	yes	CYP1B1	protein_coding	chrNC_037338.1:20470965-20476460:-	gi|300796335|ref|NP_001179223.1|	2603	0	cytochrome P450 1B1 [Bos taurus]	gi|300796334|ref|NM_001192294.1|	2232	0	Bos taurus cytochrome P450, family 1, subfamily B, polypeptide 1 (CYP1B1), mRNA	Q16678	818	0	Cytochrome P450 1B1	BH0579	82.8	8e-16	COG2124	pfam00067	p450	Cytochrome P450. Cytochrome P450s are haem-thiolate proteins involved in the oxidative degradation of various compounds. They are particularly well known for their role in the degradation of environmental toxins and mutagens. They can be divided into 4 classes, according to the method by which electrons from NAD(P)H are delivered to the catalytic site. Sequence conservation is relatively low with…	GO:0001525|angiogenesis;GO:0019369|arachidonic acid metabolic process;GO:0048514|blood vessel morphogenesis;GO:0007155|cell adhesion;GO:0006725|cellular aromatic compound metabolic process;GO:0070301|cellular response to hydrogen peroxide;GO:0071407|cellular response to organic cyclic compound;GO:0030199|collagen fibril organization;GO:0043542|endothelial cell migration;GO:0071603|endothelial cel…	GO:0005789|endoplasmic reticulum membrane;GO:0043231|intracellular membrane-bounded organelle;GO:0005739|mitochondrion;GO:0031090|organelle membrane;	GO:0070330|aromatase activity;GO:0020037|heme binding;GO:0005506|iron ion binding;GO:0004497|monooxygenase activity;GO:0016712|oxidoreductase activity, acting on paired donors, with incorporation or reduction of molecular oxygen, reduced flavin or flavoprotein as one donor, and incorporation of one atom of oxygen;GO:0019825|oxygen binding;	K07410	CYP1B1; cytochrome P450, family 1, subfamily B, polypeptide 1 [EC:1.14.14.1]
gene14552	632	541	433	559.751	1043	1046	1709	1196.38	0.467869	-1.09582	5.62649e-05	0.000854919	down	yes	GALM	protein_coding	chrNC_037338.1:21021100-21075769:+	gi|528968481|ref|XP_005212740.1|	2134	0	PREDICTED: aldose 1-epimerase isoform X1 [Bos taurus]	gi|982938824|ref|XM_005212683.3|	2606	0	PREDICTED: Bos taurus galactose mutarotase (aldose 1-epimerase) (GALM), transcript variant X1, mRNA	Q5EA79	429	3e-141	Aldose 1-epimerase	BH2755	190	1e-52	COG2017	pfam01263	Aldose_epim	Aldose 1-epimerase.	GO:0033499|galactose catabolic process via UDP-galactose;GO:0006006|glucose metabolic process;	GO:0005737|cytoplasm;	GO:0004034|aldose 1-epimerase activity;GO:0030246|carbohydrate binding;	K01785	galM, GALM; aldose 1-epimerase [EC:5.1.3.3]
gene14574	1563	1159	1249	1386.11	575	732	477	576.999	2.40227	1.2644	7.51789e-05	0.00110546	up	yes	PKDCC	protein_coding	chrNC_037338.1:24464835-24474942:+	gi|803220109|ref|XP_011970374.1|	2031	0	PREDICTED: extracellular tyrosine-protein kinase PKDCC isoform X1 [Ovis aries musimon]	gi|332078541|ref|NM_001206721.1|	2436	0	Bos taurus protein kinase domain containing, cytoplasmic homolog (mouse) (PKDCC), mRNA	Q504Y2	760	0	Extracellular tyrosine-protein kinase PKDCC	.	.	.	.	pfam12260	PIP49_C	Protein-kinase domain of FAM69. This is the C-terminal region of a family of FAM69 proteins from Metazoa and Viridiplantae that are active protein-kinases. The family members have a short transmembrane helix close to the N-terminus, and thereafter are highly enriched with cysteines. FAM69 proteins are localized to the endoplasmic reticulum. Many members also have a short EF-hand, calcium-binding,…	GO:0030282|bone mineralization;GO:0030154|cell differentiation;GO:0048566|embryonic digestive tract development;GO:0035108|limb morphogenesis;GO:0048286|lung alveolus development;GO:0035264|multicellular organism growth;GO:0042997|negative regulation of Golgi to plasma membrane protein transport;GO:0018108|peptidyl-tyrosine phosphorylation;GO:0030501|positive regulation of bone mineralization;GO:…	GO:0005576|extracellular region;GO:0005794|Golgi apparatus;	GO:0005524|ATP binding;GO:0004715|non-membrane spanning protein tyrosine kinase activity;GO:0004672|protein kinase activity;	K17548	PKDCC; protein kinase domain-containing protein, cytoplasmic
gene1462	3822	1889	1670	2623	914	1072	1119	990.68	2.64767	1.40472	2.29168e-09	8.34062e-08	up	yes	LIMS2	protein_coding	chrNC_037329.1:4842284-4886381:+	gi|528938581|ref|XP_005202254.1|	1663	0	PREDICTED: LIM and senescent cell antigen-like-containing domain protein 2 isoform X1 [Bos taurus]	gi|982912835|ref|XM_005202198.3|	1864	0	PREDICTED: Bos taurus LIM-type zinc finger domains 2 (LIMS2), transcript variant X2, mRNA	Q2KJ33	644	0	LIM and senescent cell antigen-like-containing domain protein 2	.	.	.	.	pfam00412	LIM	LIM domain. This family represents two copies of the LIM structural domain.	GO:0098609|cell-cell adhesion;GO:0045216|cell-cell junction organization;GO:0043066|negative regulation of apoptotic process;GO:2000346|negative regulation of hepatocyte proliferation;GO:2000178|negative regulation of neural precursor cell proliferation;GO:2001046|positive regulation of integrin-mediated signaling pathway;	GO:0005925|focal adhesion;GO:0005886|plasma membrane;	GO:0046872|metal ion binding;	.	.
gene14630	6826	18005	17375	14202.1	4255	5720	2894	4186.69	3.3922	1.76222	9.57957e-05	0.00136951	up	yes	EPAS1	protein_coding	chrNC_037338.1:28735330-28825665:+	gi|148745435|gb|AAI42230.1|	4388	0	Endothelial PAS domain protein 1 [Bos taurus]	gi|31340626|ref|NM_174725.2|	2870	0	Bos taurus endothelial PAS domain protein 1 (EPAS1), mRNA	Q99814	1472	0	Endothelial PAS domain-containing protein 1	.	.	.	.	pfam14598	PAS_11	PAS domain. This family includes the PAS-B domain of NCOA1 (Nuclear receptor coactivator 1), which binds to an LXXLL motif in the C-terminal region of STAT6 (Signal transducer and activator of transcription 6).	GO:0001525|angiogenesis;GO:0001974|blood vessel remodeling;GO:0048469|cell maturation;GO:0071456|cellular response to hypoxia;GO:0001892|embryonic placenta development;GO:0030218|erythrocyte differentiation;GO:0055072|iron ion homeostasis;GO:0030324|lung development;GO:0007005|mitochondrion organization;GO:0048625|myoblast fate commitment;GO:0042415|norepinephrine metabolic process;GO:0045944|pos…	GO:0005829|cytosol;GO:0016607|nuclear speck;GO:0005654|nucleoplasm;GO:0005634|nucleus;GO:0005667|transcription factor complex;	GO:0003677|DNA binding;GO:0035035|histone acetyltransferase binding;GO:0046982|protein heterodimerization activity;GO:0000981|RNA polymerase II transcription factor activity, sequence-specific DNA binding;GO:0043565|sequence-specific DNA binding;GO:0008134|transcription factor binding;GO:0001077|transcriptional activator activity, RNA polymerase II core promoter proximal region sequence-specific …	K09095	HIF2A, EPAS1; hypoxia-inducible factor 2 alpha
gene14648	320	382	339	358.208	911	689	1677	1024.29	0.349712	-1.51576	6.217e-07	1.45759e-05	down	yes	MSH2	protein_coding	chrNC_037338.1:29804982-29886264:+	gi|77736115|ref|NP_001029756.1|	4870	0	DNA mismatch repair protein Msh2 [Bos taurus]	gi|77736114|ref|NM_001034584.1|	3138	0	Bos taurus mutS homolog 2 (MSH2), mRNA	Q3MHE4	1876	0	DNA mismatch repair protein Msh2	YOL090w	678	0	COG0249	pfam00488	MutS_V	MutS domain V. This domain is found in proteins of the MutS family (DNA mismatch repair proteins) and is found associated with pfam01624, pfam05188, pfam05192 and pfam05190. The mutS family of proteins is named after the Salmonella typhimurium MutS protein involved in mismatch repair; other members of the family included the eukaryotic MSH 1,2,3, 4,5 and 6 proteins. These have various roles in DN…	GO:0030183|B cell differentiation;GO:0007050|cell cycle arrest;GO:0008340|determination of adult lifespan;GO:0006302|double-strand break repair;GO:0007281|germ cell development;GO:0001701|in utero embryonic development;GO:0031573|intra-S DNA damage checkpoint;GO:0042771|intrinsic apoptotic signaling pathway in response to DNA damage by p53 class mediator;GO:0045190|isotype switching;GO:0043570|ma…	GO:0032301|MutSalpha complex;GO:0032302|MutSbeta complex;	GO:0043531|ADP binding;GO:0005524|ATP binding;GO:0019237|centromeric DNA binding;GO:0003684|damaged DNA binding;GO:0032181|dinucleotide repeat insertion binding;GO:0008094|DNA-dependent ATPase activity;GO:0000406|double-strand/single-strand DNA junction binding;GO:0000400|four-way junction DNA binding;GO:0032137|guanine/thymine mispair binding;GO:0000404|heteroduplex DNA loop binding;GO:0000287|m…	K08735	MSH2; DNA mismatch repair protein MSH2
gene14650	132	110	117	124.81	47	63	71	57.3814	2.17509	1.12108	0.0030805	0.0265108	up	yes	LOC107132921	protein_coding	chrNC_037338.1:29963904-29965447:-	gi|555967292|ref|XP_005895694.1|	498	4e-54	PREDICTED: potassium channel subfamily K member 12 [Bos mutus]	gi|982990600|ref|XR_001497474.1|	511	0	PREDICTED: Bos taurus uncharacterized LOC107132921 (LOC107132921), ncRNA	.	.	.	.	.	.	.	.	pfam15498	Dendrin	Nephrin and CD2AP-binding protein, Dendrin. Dendrin is a family of eukaryotic proteins found in the podocytes of the kidneys. Dendrin, originally identified in telencephalic dendrites, is a constituent of the slit diaphragm, SD, complex of podocytes, where it directly binds to nephrin and CD2AP. Kidney podocytes and their slit diaphragms (SDs) form the final barrier to urinary protein loss. SD pr…	.	.	.	.	.
gene14666	16	0	1	6.43318	0	0	1	0.286819	22.4294	4.48732	0.00685523	0.0498214	up	yes	NRXN1	protein_coding	chrNC_037338.1:32275399-33528052:-	gi|528968207|ref|XP_005212608.1|	7456	0	PREDICTED: neurexin 1 isoform X3 [Bos taurus]	gi|982938600|ref|XM_005212551.3|	8776	0	PREDICTED: Bos taurus neurexin 1 (NRXN1), transcript variant X3, mRNA	Q9CS84	2855	0	Neurexin-1	.	.	.	.	pfam02210	Laminin_G_2	Laminin G domain. This family includes the Thrombospondin N-terminal-like domain, a Laminin G subfamily.	GO:0030534|adult behavior;GO:0071277|cellular response to calcium ion;GO:0007268|synaptic transmission;GO:0097116|gephyrin clustering involved in postsynaptic density assembly;GO:0007612|learning;GO:0010629|negative regulation of gene expression;GO:0097118|neuroligin clustering involved in postsynaptic membrane assembly;GO:0050885|neuromuscular process controlling balance;GO:0031175|neuron projec…	GO:0030054|cell junction;GO:0009986|cell surface;GO:0030139|endocytic vesicle;GO:0005783|endoplasmic reticulum;GO:0016021|integral component of membrane;GO:0043025|neuronal cell body;GO:0031965|nuclear membrane;GO:0005730|nucleolus;GO:0005886|plasma membrane;GO:0042734|presynaptic membrane;GO:0032991|macromolecular complex;GO:0031982|vesicle;	GO:0033130|acetylcholine receptor binding;GO:0005246|calcium channel regulator activity;GO:0005509|calcium ion binding;GO:0050839|cell adhesion molecule binding;GO:0097109|neuroligin family protein binding;GO:0005102|receptor binding;GO:0004888|transmembrane signaling receptor activity;GO:0005105|type 1 fibroblast growth factor receptor binding;	.	.
gene14684	29075	41544	40938	38131.9	17151	19124	22043	18565	2.05397	1.03842	4.51142e-06	8.76621e-05	up	yes	SPTBN1	protein_coding	chrNC_037338.1:37176063-37389117:+	gi|528968381|ref|XP_005212691.1|	10880	0	PREDICTED: spectrin beta chain, non-erythrocytic 1 isoform X3 [Bos taurus]	gi|982938737|ref|XM_005212634.3|	8638	0	PREDICTED: Bos taurus spectrin beta, non-erythrocytic 1 (SPTBN1), transcript variant X5, mRNA	Q01082	4036	0	Spectrin beta chain, non-erythrocytic 1	SPAC15A10.08	257	7e-71	COG5069	pfam00307	CH	Calponin homology (CH) domain. The CH domain is found in both cytoskeletal proteins and signal transduction proteins. The CH domain is involved in actin binding in some members of the family. However in calponins there is evidence that the CH domain is not involved in its actin binding activity. Most member proteins have from two to four copies of the CH domain, however some proteins such as calp…	GO:0051693|actin filament capping;GO:0007411|axon guidance;GO:0007182|common-partner SMAD protein phosphorylation;GO:0006888|ER to Golgi vesicle-mediated transport;GO:0043001|Golgi to plasma membrane protein transport;GO:0000165|MAPK cascade;GO:0071709|membrane assembly;GO:0000281|mitotic cytokinesis;GO:0007009|plasma membrane organization;GO:1900042|positive regulation of interleukin-2 secretion…	GO:0030673|axolemma;GO:0032437|cuticular plate;GO:0005737|cytoplasm;GO:0005829|cytosol;GO:0070062|extracellular exosome;GO:0031430|M band;GO:0005730|nucleolus;GO:0014069|postsynaptic density;GO:0032991|macromolecular complex;GO:0008091|spectrin;GO:0014731|spectrin-associated cytoskeleton;	GO:0003779|actin binding;GO:0030506|ankyrin binding;GO:0045296|cadherin binding;GO:0005516|calmodulin binding;GO:0051020|GTPase binding;GO:0005543|phospholipid binding;GO:0044877|macromolecular complex binding;GO:0005088|Ras guanyl-nucleotide exchange factor activity;GO:0003723|RNA binding;GO:0005200|structural constituent of cytoskeleton;	K06115	SPTB; spectrin beta
gene14732	224	249	234	243.715	492	511	823	574.94	0.423897	-1.23821	3.40514e-06	6.87605e-05	down	yes	KIAA1841	protein_coding	chrNC_037338.1:43812714-43875591:+	gi|926704249|ref|XP_013823141.1|	3555	0	PREDICTED: uncharacterized protein KIAA1841 homolog isoform X1 [Capra hircus]	gi|965925363|ref|XM_012170742.2|	2550	0	PREDICTED: Ovis aries KIAA1841 ortholog (KIAA1841), transcript variant X2, mRNA	.	.	.	.	.	.	.	.	pfam11822	DUF3342	Domain of unknown function (DUF3342). This family of proteins are functionally uncharacterized. This family is found in bacteria. This presumed domain is typically between 170 to 303 amino acids in length. The N-terminal half of this family is a BTB-like domain.	.	.	.	.	.
gene14740	185	207	188	199.964	110	82	104	95.0396	2.104	1.07314	0.000889163	0.00947282	up	yes	SOWAHC	protein_coding	chrNC_037338.1:44262078-44266589:-	gi|982938849|ref|XP_010808334.2|	1752	0	PREDICTED: ankyrin repeat domain-containing protein SOWAHC [Bos taurus]	gi|850480667|gb|CP011888.1|	2549	0	Ovis canadensis canadensis isolate 43U chromosome 3 sequence	.	.	.	.	.	.	.	.	pfam12796	Ank_2	Ankyrin repeats (3 copies).	.	.	.	.	.
gene14744	254	414	407	366.051	101	94	98	94.1082	3.88969	1.95965	1.85736e-11	9.09255e-10	up	yes	SH3RF3	protein_coding	chrNC_037338.1:44340281-44503120:-	gi|194671553|ref|XP_872420.3|	3673	0	PREDICTED: SH3 domain-containing RING finger protein 3 [Bos taurus]	gi|594061627|ref|XM_006054830.1|	4443	0	PREDICTED: Bubalus bubalis SH3 domain containing ring finger 3 (SH3RF3), transcript variant X1, mRNA	Q8TEJ3	1096	0	SH3 domain-containing RING finger protein 3	.	.	.	.	pfam14604	SH3_9	Variant SH3 domain.	.	.	GO:0046872|metal ion binding;	K12171	SH3RF, POSH; E3 ubiquitin-protein ligase SH3RF [EC:2.3.2.27]
gene14759	158	252	269	231.201	37	58	69	51.6831	4.47345	2.16139	1.67481e-10	7.28022e-09	up	yes	ST6GAL2	protein_coding	chrNC_037338.1:45551844-45610884:+	gi|148222735|ref|NP_001008668.2|	2225	0	beta-galactoside alpha-2,6-sialyltransferase 2 [Bos taurus]	gi|982938993|ref|XM_005212747.3|	6332	0	PREDICTED: Bos taurus ST6 beta-galactosamide alpha-2,6-sialyltranferase 2 (ST6GAL2), transcript variant X1, mRNA	A5D7T4	861	0	Beta-galactoside alpha-2,6-sialyltransferase 2	.	.	.	.	pfam00777	Glyco_transf_29	Glycosyltransferase family 29 (sialyltransferase). Members of this family belong to glycosyltransferase family 29.	GO:0009311|oligosaccharide metabolic process;GO:0018279|protein N-linked glycosylation via asparagine;	GO:0032580|Golgi cisterna membrane;GO:0000139|Golgi membrane;GO:0016021|integral component of membrane;	GO:0003835|beta-galactoside alpha-2,6-sialyltransferase activity;	K00779	SIAT2, ST6GAL2; beta-galactoside alpha2,6-sialyltransferase (sialyltransferase 2) [EC:2.4.99.1]
gene14763	3	4	1	2.76628	20	21	19	19.3	0.143331	-2.80258	0.00101133	0.0105997	down	yes	C11H2orf40	protein_coding	chrNC_037338.1:45829015-45838416:-	gi|803037292|ref|XP_004005966.2|	637	2e-79	PREDICTED: augurin [Ovis aries]	gi|402693044|ref|NM_001038113.2|	750	0	Bos taurus chromosome 11 open reading frame, human C2orf40 (C11H2orf40), mRNA	Q32KM8	239	4e-78	Augurin	.	.	.	.	pfam15187	Augurin	Oesophageal cancer-related gene 4. Augurin is alternatively named oesophageal cancer-related gene 4 protein. The function of this family of transmembrane proteins, is to induce the senescence of oligodendrocyte and neural precursor cells, characterized by G1 arrest, RB1 dephosphorylation and accelerated CCND1 and CCND3 proteasomal degradation. Augurin has been found to stimulate the release of AC…	GO:0007417|central nervous system development;GO:0008285|negative regulation of cell proliferation;GO:0009611|response to wounding;	GO:0016324|apical plasma membrane;GO:0005737|cytoplasm;GO:0005615|extracellular space;GO:0030133|transport vesicle;	.	.	.
gene14779	350	303	198	297.136	1365	1288	2607	1645.48	0.180577	-2.46931	1.65652e-09	6.19102e-08	down	yes	CKAP2L	protein_coding	chrNC_037338.1:46451749-46474168:-	gi|982939004|ref|XP_015328966.1|	4062	0	PREDICTED: cytoskeleton-associated protein 2-like isoform X1 [Bos taurus]	gi|982939003|ref|XM_015473480.1|	3339	0	PREDICTED: Bos taurus cytoskeleton associated protein 2 like (CKAP2L), transcript variant X1, mRNA	A5PK21	1394	0	Cytoskeleton-associated protein 2-like	.	.	.	.	pfam15297	CKAP2_C	Cytoskeleton-associated protein 2 C-terminus. This family includes the C-terminus of CKAP2 and CKAP2L. CKAP2 is a microtubule associated protein which stabilizes microtubules.	.	GO:0005813|centrosome;GO:0005829|cytosol;GO:0072686|mitotic spindle;GO:0000922|spindle pole;	.	K16769	CKAP2; cytoskeleton-associated protein 2
gene14785	128	5	8	53.0766	334	262	315	292.612	0.181389	-2.46284	6.78763e-05	0.00101199	down	yes	IL36A	protein_coding	chrNC_037338.1:46700413-46705100:+	gi|741885854|ref|XP_010821867.1|	938	6e-121	PREDICTED: interleukin-36 alpha isoform X2 [Bos taurus]	gi|982990699|ref|XM_010823565.2|	1758	0	PREDICTED: Bos taurus interleukin 36, alpha (IL36A), transcript variant X3, mRNA	Q9UHA7	207	1e-61	Interleukin-36 alpha	.	.	.	.	pfam00340	IL1	Interleukin-1 / 18. This family includes interleukin-1 and interleukin-18.	GO:0019221|cytokine-mediated signaling pathway;GO:0006955|immune response;GO:0006954|inflammatory response;GO:0045087|innate immune response;GO:0032755|positive regulation of interleukin-6 production;	GO:0005576|extracellular region;GO:0005615|extracellular space;	GO:0005125|cytokine activity;GO:0005149|interleukin-1 receptor binding;	K05484	IL1F6; interleukin 1 family, member 6 (epsilon)
gene14792	104	87	67	90.039	217	204	366	247.445	0.363874	-1.45849	8.94983e-06	0.000163508	down	yes	PSD4	protein_coding	chrNC_037338.1:46858322-46907208:+	gi|528911597|ref|XP_003582833.2|	5318	0	PREDICTED: PH and SEC7 domain-containing protein 4 isoform X1 [Bos taurus]	gi|982990703|ref|XM_003582785.4|	5339	0	PREDICTED: Bos taurus pleckstrin and Sec7 domain containing 4 (PSD4), transcript variant X1, mRNA	Q8NDX1	1319	0	PH and SEC7 domain-containing protein 4	YDR170c	112	2e-23	COG5307	pfam01369	Sec7	Sec7 domain. The Sec7 domain is a guanine-nucleotide-exchange-factor (GEF) for the pfam00025 family.	GO:0032012|regulation of ARF protein signal transduction;	GO:0016020|membrane;GO:0032587|ruffle membrane;	GO:0005086|ARF guanyl-nucleotide exchange factor activity;GO:0005543|phospholipid binding;	K12494	PSD; PH and SEC7 domain-containing protein
gene14813	220	153	238	212.591	12	12	17	12.9898	16.366	4.03263	1.30382e-23	2.17089e-21	up	yes	SMYD1	protein_coding	chrNC_037338.1:47929117-47977939:-	gi|528968786|ref|XP_005212848.1|	2598	0	PREDICTED: histone-lysine N-methyltransferase SMYD1 isoform X1 [Bos taurus]	gi|134085964|ref|NM_001083484.1|	5040	0	Bos taurus SET and MYND domain containing 1 (SMYD1), mRNA	Q8NB12	953	0	Histone-lysine N-methyltransferase SMYD1	SPBP8B7.07c	100	6e-21	COG2940	pfam01753	zf-MYND	MYND finger.	GO:0006338|chromatin remodeling;GO:0007507|heart development;GO:0045892|negative regulation of transcription, DNA-templated;GO:0045663|positive regulation of myoblast differentiation;GO:0010831|positive regulation of myotube differentiation;GO:0035914|skeletal muscle cell differentiation;GO:0006351|transcription, DNA-templated;	GO:0005737|cytoplasm;GO:0005634|nucleus;	GO:0003677|DNA binding;GO:0018024|histone-lysine N-methyltransferase activity;GO:0046872|metal ion binding;GO:0003714|transcription corepressor activity;	K11426	SMYD; SET and MYND domain-containing protein
gene14819	2	3	0	1.72913	7	9	22	11.6978	0.147816	-2.75812	0.00594719	0.0447134	down	yes	CD8A	protein_coding	chrNC_037338.1:48118177-48125250:+	gi|154425581|gb|AAI51260.1|	1042	2e-134	CD8A protein [Bos taurus]	gi|154425580|gb|BC151259.1|	1989	0	Bos taurus CD8a molecule, mRNA (cDNA clone MGC:159562 IMAGE:8434538), complete cds	P31783	400	6e-134	T-cell surface glycoprotein CD8 alpha chain	.	.	.	.	pfam15112	DUF4559	Domain of unknown function (DUF4559). This family of proteins is functionally uncharacterized. This family of proteins is found in eukaryotes. This family includes human protein CXorf38.	GO:0007166|cell surface receptor signaling pathway;GO:0045065|cytotoxic T cell differentiation;GO:0002456|T cell mediated immunity;	GO:0009897|external side of plasma membrane;GO:0016021|integral component of membrane;	.	K06458	CD8A; CD8A antigen, alpha polypeptide
gene1482	329	415	343	373.608	109	134	188	135.807	2.75102	1.45996	3.88989e-07	9.46302e-06	up	yes	MFSD6	protein_coding	chrNC_037329.1:5818642-5907866:-	gi|528938692|ref|XP_005202304.1|	3573	0	PREDICTED: major facilitator superfamily domain-containing protein 6 isoform X2 [Bos taurus]	gi|982977119|ref|XM_015462232.1|	4752	0	PREDICTED: Bos taurus major facilitator superfamily domain containing 6 (MFSD6), transcript variant X3, mRNA	A1DWM3	1263	0	Major facilitator superfamily domain-containing protein 6	.	.	.	.	pfam12832	MFS_1_like	MFS_1 like family. In fungal members this domain is found at the C-terminus of putative transporter proteins.	.	GO:0016021|integral component of membrane;	.	.	.
gene14826	1226	1049	916	1111.07	307	334	278	296.154	3.75165	1.90753	8.71185e-16	7.14577e-14	up	yes	REEP1	protein_coding	chrNC_037338.1:48518943-48655847:+	gi|528968824|ref|XP_005212866.1|	1389	3e-177	PREDICTED: receptor expression-enhancing protein 1 isoform X1 [Bos taurus]	gi|741943179|ref|XM_005212809.2|	4037	0	PREDICTED: Bos taurus receptor accessory protein 1 (REEP1), transcript variant X1, mRNA	Q9H902	305	1e-93	Receptor expression-enhancing protein 1	SPBC30D10.09c	64.7	2e-10	COG5052	pfam03134	TB2_DP1_HVA22	TB2/DP1, HVA22 family. This family includes members from a wide variety of eukaryotes. It includes the TB2/DP1 (deleted in polyposis) protein, which in humans is deleted in severe forms of familial adenomatous polyposis, an autosomal dominant oncological inherited disease. The family also includes the plant protein of known similarity to TB2/DP1, the HVA22 abscisic acid-induced protein, which is …	GO:0071786|endoplasmic reticulum tubular network organization;GO:0051205|protein insertion into membrane;GO:0032386|regulation of intracellular transport;	GO:0005737|cytoplasm;GO:0005783|endoplasmic reticulum;GO:0005789|endoplasmic reticulum membrane;GO:0071782|endoplasmic reticulum tubular network;GO:0016021|integral component of membrane;GO:0016020|membrane;GO:0031966|mitochondrial membrane;	GO:0008017|microtubule binding;GO:0031849|olfactory receptor binding;	K17338	REEP1_2_3_4; receptor expression-enhancing protein 1/2/3/4
gene14836	426	284	296	352.689	171	170	174	165.201	2.1349	1.09417	0.000247272	0.00313394	up	yes	ST3GAL5	protein_coding	chrNC_037338.1:48977960-49034973:+	gi|742211834|ref|XP_010860505.1|	1691	0	PREDICTED: lactosylceramide alpha-2,3-sialyltransferase isoform X1 [Bison bison bison]	gi|942068288|ref|XM_005900353.2|	1424	0	PREDICTED: Bos mutus ST3 beta-galactoside alpha-2,3-sialyltransferase 5 (ST3GAL5), mRNA	Q70D51	655	0	Lactosylceramide alpha-2,3-sialyltransferase	.	.	.	.	pfam00777	Glyco_transf_29	Glycosyltransferase family 29 (sialyltransferase). Members of this family belong to glycosyltransferase family 29.	GO:0009311|oligosaccharide metabolic process;GO:0018279|protein N-linked glycosylation via asparagine;	GO:0000139|Golgi membrane;GO:0016021|integral component of membrane;	GO:0047291|lactosylceramide alpha-2,3-sialyltransferase activity;	K03370	SIAT9; lactosylceramide alpha-2,3-sialyltransferase (sialyltransferase 9) [EC:2.4.99.9]
gene14839	44	112	180	112.93	567	560	744	594.481	0.189965	-2.3962	4.14978e-08	1.22234e-06	down	yes	ATOH8	protein_coding	chrNC_037338.1:49083729-49127151:-	gi|300797195|ref|NP_001180033.1|	1036	3e-128	protein atonal homolog 8 [Bos taurus]	gi|982939043|ref|XR_001501328.1|	3182	0	PREDICTED: Bos taurus atonal bHLH transcription factor 8 (ATOH8), transcript variant X1, misc_RNA	Q96SQ7	362	7e-114	Protein atonal homolog 8	.	.	.	.	pfam00010	HLH	Helix-loop-helix DNA-binding domain.	GO:0030154|cell differentiation;GO:0001704|formation of primary germ layer;GO:0051450|myoblast proliferation;GO:0001937|negative regulation of endothelial cell proliferation;GO:0010629|negative regulation of gene expression;GO:0045892|negative regulation of transcription, DNA-templated;GO:0007399|nervous system development;GO:0045603|positive regulation of endothelial cell differentiation;GO:0010…	GO:0005737|cytoplasm;GO:0016607|nuclear speck;GO:0005654|nucleoplasm;GO:0005634|nucleus;	GO:0033613|activating transcription factor binding;GO:0003700|transcription factor activity, sequence-specific DNA binding;GO:0070888|E-box binding;GO:0046983|protein dimerization activity;GO:0000981|RNA polymerase II transcription factor activity, sequence-specific DNA binding;	K09084	ATOH8; atonal protein 8
gene1485	176	348	295	277.674	535	517	842	597.351	0.464842	-1.10519	4.0125e-05	0.000629866	down	yes	C2H2orf88	protein_coding	chrNC_037329.1:6097453-6178350:-	gi|116004201|ref|NP_001070459.1|	503	5e-55	small membrane A-kinase anchor protein [Bos taurus]	gi|982912920|ref|XM_010801812.2|	3761	0	PREDICTED: Bos taurus chromosome 2 open reading frame, human C2orf88 (C2H2orf88), transcript variant X2, mRNA	Q3SZY8	198	2e-56	Small membrane A-kinase anchor protein	.	.	.	.	pfam15127	DUF4565	Protein of unknown function (DUF4565). This family of proteins is functionally uncharacterized. This family of proteins is found in eukaryotes. This family includes the human protein C2orf88.	.	GO:0005886|plasma membrane;	GO:0034237|protein kinase A regulatory subunit binding;	.	.
gene14918	1183	822	571	906.4	259	260	359	278.419	3.25552	1.70289	1.99028e-10	8.52724e-09	up	yes	B3GNT2	protein_coding	chrNC_037338.1:60695857-60756541:+	gi|156523106|ref|NP_001095967.1|	2131	0	N-acetyllactosaminide beta-1,3-N-acetylglucosaminyltransferase 2 [Bos taurus]	gi|402745547|ref|NM_001102497.2|	2943	0	Bos taurus UDP-GlcNAc:betaGal beta-1,3-N-acetylglucosaminyltransferase 2 (B3GNT2), mRNA	Q9NY97	748	0	N-acetyllactosaminide beta-1,3-N-acetylglucosaminyltransferase 2	.	.	.	.	pfam01762	Galactosyl_T	Galactosyltransferase. This family includes the galactosyltransferases UDP-galactose:2-acetamido-2-deoxy-D-glucose3beta-galactosyltransferase and UDP-Gal:beta-GlcNAc beta 1,3-galactosyltranferase. Specific galactosyltransferases transfer galactose to GlcNAc terminal chains in the synthesis of the lacto-series oligosaccharides types 1 and 2.	GO:0007411|axon guidance;GO:1990830|cellular response to leukemia inhibitory factor;GO:0018146|keratan sulfate biosynthetic process;GO:0016266|O-glycan processing;GO:0030311|poly-N-acetyllactosamine biosynthetic process;GO:0007608|sensory perception of smell;	GO:0000139|Golgi membrane;GO:0016021|integral component of membrane;	GO:0008532|N-acetyllactosaminide beta-1,3-N-acetylglucosaminyltransferase activity;GO:0008499|UDP-galactose:beta-N-acetylglucosamine beta-1,3-galactosyltransferase activity;	K00741	B3GNT1, B3GNT2; N-acetyllactosaminide beta-1,3-N-acetylglucosaminyltransferase [EC:2.4.1.149]
gene14968	0	3	4	2.30152	21	32	27	25.5445	0.0900984	-3.47235	0.000101692	0.00143463	down	yes	PROKR1	protein_coding	chrNC_037338.1:67007077-67025610:+	gi|528968949|ref|XP_005212894.1|	2207	0	PREDICTED: prokineticin receptor 1 isoform X1 [Bos taurus]	gi|982939145|ref|XM_005212838.3|	3422	0	PREDICTED: Bos taurus prokineticin receptor 1 (PROKR1), transcript variant X3, mRNA	Q8SPN2	780	0	Prokineticin receptor 1	.	.	.	.	pfam00001	7tm_1	7 transmembrane receptor (rhodopsin family). This family contains, amongst other G-protein-coupled receptors (GCPRs), members of the opsin family, which have been considered to be typical members of the rhodopsin superfamily. They share several motifs, mainly the seven transmembrane helices, GCPRs of the rhodopsin superfamily. All opsins bind a chromophore, such as 11-cis-retinal. The function of…	GO:0008015|blood circulation;GO:0007268|synaptic transmission;GO:0007623|circadian rhythm;GO:0007631|feeding behavior;GO:0007218|neuropeptide signaling pathway;	GO:0016021|integral component of membrane;GO:0005886|plasma membrane;	GO:0001602|pancreatic polypeptide receptor activity;	K08379	PROKR1; prokineticin receptor 1
gene14976	6715	8330	7866	7868.99	1577	2079	2007	1806.28	4.35646	2.12315	2.04114e-25	3.96895e-23	up	yes	ANTXR1	protein_coding	chrNC_037338.1:67359835-67614440:+	gi|731493105|ref|XP_003413707.2|	2428	0	PREDICTED: anthrax toxin receptor 1 [Loxodonta africana]	gi|329664415|ref|NM_001206228.1|	2029	0	Bos taurus anthrax toxin receptor 1 (ANTXR1), mRNA	Q9H6X2	919	0	Anthrax toxin receptor 1	.	.	.	.	pfam05586	Ant_C	Anthrax receptor C-terminus region. This region is found in the putatively cytoplasmic C-terminus of the anthrax receptor.	GO:0031532|actin cytoskeleton reorganization;GO:0001568|blood vessel development;GO:1901202|negative regulation of extracellular matrix assembly;GO:0022414|reproductive process;GO:0034446|substrate adhesion-dependent cell spreading;	GO:0009986|cell surface;GO:0010008|endosome membrane;GO:0009897|external side of plasma membrane;GO:0031527|filopodium membrane;GO:0016021|integral component of membrane;GO:0031258|lamellipodium membrane;GO:0005886|plasma membrane;	GO:0051015|actin filament binding;GO:0005518|collagen binding;GO:0046872|metal ion binding;GO:0004888|transmembrane signaling receptor activity;	.	.
gene1498	262379	186175	166217	215482	58689	66682	73712	63441.5	3.39655	1.76407	5.82259e-10	2.34494e-08	up	yes	COL5A2	protein_coding	chrNC_037329.1:7198093-7358813:+	gi|556751440|ref|XP_005971122.1|	1974	0	PREDICTED: collagen alpha-2(V) chain-like [Pantholops hodgsonii]	gi|742214764|ref|XM_010862914.1|	6349	0	PREDICTED: Bison bison bison collagen, type V, alpha 2 (COL5A2), transcript variant X1, mRNA	P05997	713	0	Collagen alpha-2(V) chain	.	.	.	.	pfam01410	COLFI	Fibrillar collagen C-terminal domain. Found at C-termini of fibrillar collagens: Ephydatia muelleri procollagen EMF1 alpha, vertebrate collagens alpha(1)III, alpha(1)II, alpha(2)V etc.	GO:0071230|cellular response to amino acid stimulus;GO:0030199|collagen fibril organization;GO:0030198|extracellular matrix organization;GO:0048592|eye morphogenesis;GO:1903225|negative regulation of endodermal cell differentiation;GO:0001503|ossification;GO:0001501|skeletal system development;GO:0043588|skin development;	GO:0005588|collagen type V trimer;GO:0005788|endoplasmic reticulum lumen;GO:0031012|extracellular matrix;GO:0005576|extracellular region;	GO:0005201|extracellular matrix structural constituent;GO:0046872|metal ion binding;GO:0046332|SMAD binding;	.	.
gene14993	286	477	382	390.208	760	683	1110	807.038	0.483506	-1.04839	2.74665e-05	0.000452986	down	yes	SNRPG	protein_coding	chrNC_037338.1:68602486-68611488:-	gi|4507133|ref|NP_003087.1|	394	4e-45	small nuclear ribonucleoprotein G isoform a [Homo sapiens]	gi|746816120|ref|NM_001040543.3|	783	0	Bos taurus small nuclear ribonucleoprotein polypeptide G (SNRPG), mRNA	P62309	156	1e-46	Small nuclear ribonucleoprotein G	.	.	.	.	pfam01423	LSM	LSM domain. The LSM domain contains Sm proteins as well as other related LSM (Like Sm) proteins. The U1, U2, U4/U6, and U5 small nuclear ribonucleoprotein particles (snRNPs) involved in pre-mRNA splicing contain seven Sm proteins (B/B', D1, D2, D3, E, F and G) in common, which assemble around the Sm site present in four of the major spliceosomal small nuclear RNAs. The U6 snRNP binds to the LSM (…	GO:0000398|mRNA splicing, via spliceosome;GO:0000387|spliceosomal snRNP assembly;	GO:0071013|catalytic step 2 spliceosome;GO:0005829|cytosol;GO:0034709|methylosome;GO:0043186|P granule;GO:0071011|precatalytic spliceosome;GO:0034719|SMN-Sm protein complex;GO:0097526|spliceosomal tri-snRNP complex;GO:0005685|U1 snRNP;GO:0005689|U12-type spliceosomal complex;GO:0005686|U2 snRNP;GO:0071004|U2-type prespliceosome;GO:0005687|U4 snRNP;GO:0005682|U5 snRNP;GO:0005683|U7 snRNP;	GO:0003723|RNA binding;GO:1990446|U1 snRNP binding;	K11099	SNRPG, SMG; small nuclear ribonucleoprotein G
gene14996	21	11	13	15.8883	48	44	113	63.5564	0.249987	-2.00008	0.000256163	0.00322361	down	yes	GALNT14	protein_coding	chrNC_037338.1:68772689-68987976:+	gi|300794826|ref|NP_001179661.1|	2673	0	polypeptide N-acetylgalactosaminyltransferase 14 [Bos taurus]	gi|300794825|ref|NM_001192732.1|	1956	0	Bos taurus polypeptide N-acetylgalactosaminyltransferase 14 (GALNT14), mRNA	Q96FL9	957	0	Polypeptide N-acetylgalactosaminyltransferase 14	.	.	.	.	pfam00535	Glycos_transf_2	Glycosyl transferase family 2. Diverse family, transferring sugar from UDP-glucose, UDP-N-acetyl- galactosamine, GDP-mannose or CDP-abequose, to a range of substrates including cellulose, dolichol phosphate and teichoic acids.	GO:0016266|O-glycan processing;	GO:0000139|Golgi membrane;GO:0016021|integral component of membrane;	GO:0030246|carbohydrate binding;GO:0046872|metal ion binding;GO:0004653|polypeptide N-acetylgalactosaminyltransferase activity;	K00710	GALNT; polypeptide N-acetylgalactosaminyltransferase [EC:2.4.1.41]
gene1500	596961	865202	740370	753433	163063	198953	176043	172498	4.36779	2.1269	1.23668e-08	3.96623e-07	up	yes	COL3A1	protein_coding	chrNC_037329.1:7375278-7414912:-	gi|116003881|ref|NP_001070299.1|	1325	4e-151	collagen alpha-1(III) chain precursor [Bos taurus]	gi|116003880|ref|NM_001076831.1|	5416	0	Bos taurus collagen type III alpha 1 (COL3A1), mRNA	P02461	488	4e-143	Collagen alpha-1(III) chain	.	.	.	.	pfam01410	COLFI	Fibrillar collagen C-terminal domain. Found at C-termini of fibrillar collagens: Ephydatia muelleri procollagen EMF1 alpha, vertebrate collagens alpha(1)III, alpha(1)II, alpha(2)V etc.	GO:0007568|aging;GO:0060414|aorta smooth muscle tissue morphogenesis;GO:0007160|cell-matrix adhesion;GO:0071230|cellular response to amino acid stimulus;GO:0021987|cerebral cortex development;GO:0030199|collagen fibril organization;GO:0048565|digestive tract development;GO:0030198|extracellular matrix organization;GO:0007507|heart development;GO:0007229|integrin-mediated signaling pathway;GO:0050…	GO:0005586|collagen type III trimer;GO:0005788|endoplasmic reticulum lumen;GO:0031012|extracellular matrix;GO:0005576|extracellular region;GO:0005615|extracellular space;	GO:0005201|extracellular matrix structural constituent;GO:0005178|integrin binding;GO:0046872|metal ion binding;GO:0048407|platelet-derived growth factor binding;GO:0002020|protease binding;GO:0046332|SMAD binding;	.	.
gene15001	2886	1178	868	1769.44	293	422	344	339.01	5.21942	2.38389	1.16766e-18	1.23452e-16	up	yes	LBH	protein_coding	chrNC_037338.1:69617500-69644634:-	gi|149642787|ref|NP_001092622.1|	554	3e-63	protein LBH [Bos taurus]	gi|982939181|ref|XM_005212885.3|	2938	0	PREDICTED: Bos taurus limb bud and heart development (LBH), transcript variant X1, mRNA	A5PJU8	218	9e-65	Protein LBH	.	.	.	.	pfam15317	Lbh	Cardiac transcription factor regulator, Developmental protein. The family of proteins are cardiac transcription regulators, named Lbh, short for Limb, bud and heart. They regulate embryological development in the heart. More specifically, in humans, they may act as transcriptional activators in MAPK signaling pathway to mediate cellular functions. This family of proteins is found in eukaryotes. P…	GO:0060644|mammary gland epithelial cell differentiation;GO:0033147|negative regulation of intracellular estrogen receptor signaling pathway;GO:2000737|negative regulation of stem cell differentiation;GO:2000103|positive regulation of mammary stem cell proliferation;GO:1904677|positive regulation of somatic stem cell division;GO:1904674|positive regulation of somatic stem cell population maintena…	GO:0005737|cytoplasm;GO:0005634|nucleus;	.	.	.
gene15043	26	56	45	42.9734	0	0	0	0	Inf	Inf	5.03348e-15	3.77253e-13	up	yes	TRIM54	protein_coding	chrNC_037338.1:72337035-72358693:-	gi|528969334|ref|XP_005213075.1|	1657	0	PREDICTED: tripartite motif-containing protein 54 isoform X1 [Bos taurus]	gi|982939367|ref|XM_005213018.3|	1595	0	PREDICTED: Bos taurus tripartite motif containing 54 (TRIM54), transcript variant X1, mRNA	Q58D15	637	0	Tripartite motif-containing protein 54	.	.	.	.	pfam13923	zf-C3HC4_2	Zinc finger, C3HC4 type (RING finger).	GO:0007275|multicellular organismal development;GO:0055001|muscle cell development;GO:0007026|negative regulation of microtubule depolymerization;	GO:0005874|microtubule;GO:0005875|microtubule associated complex;GO:0030018|Z disc;	GO:0008017|microtubule binding;GO:0008270|zinc ion binding;	K10653	TRIM54, MURF3; tripartite motif-containing protein 54
gene15052	492	221	208	328.183	99	110	138	110.121	2.98019	1.5754	2.17003e-06	4.57466e-05	up	yes	CGREF1	protein_coding	chrNC_037338.1:72519739-72536221:+	gi|965892045|ref|XP_014944775.1|	1096	3e-143	PREDICTED: prolactin regulatory element-binding protein isoform X5 [Ovis aries musimon]	gi|402745432|ref|NM_001045977.2|	1473	0	Bos taurus cell growth regulator with EF-hand domain 1 (CGREF1), mRNA	Q99674	255	2e-78	Cell growth regulator with EF hand domain protein 1	.	.	.	.	pfam13499	EF-hand_7	EF-hand domain pair.	GO:0007155|cell adhesion;GO:0007050|cell cycle arrest;GO:0008285|negative regulation of cell proliferation;	GO:0005576|extracellular region;	GO:0005509|calcium ion binding;	.	.
gene15063	422	324	475	423.787	2	3	18	6.84242	61.9352	5.95269	2.10739e-08	6.46064e-07	up	yes	DPYSL5	protein_coding	chrNC_037338.1:72682465-72771983:-	gi|803034942|ref|XP_004005790.2|	2952	0	PREDICTED: dihydropyrimidinase-related protein 5 isoform X1 [Ovis aries]	gi|982939261|ref|XM_010810162.2|	4693	0	PREDICTED: Bos taurus dihydropyrimidinase like 5 (DPYSL5), transcript variant X1, mRNA	Q9BPU6	1131	0	Dihydropyrimidinase-related protein 5	PA0441	396	6e-122	COG0044	pfam13594	Amidohydro_5	Amidohydrolase. This family of enzymes are a part of a large metal dependent hydrolase superfamily. The family includes Adenine deaminase EC:3.5.4.2 that hydrolyses adenine to form hypoxanthine and ammonia. Adenine deaminases reaction is important for adenine utilisation as a purine and also as a nitrogen source. This family also includes dihydroorotase and N-acetylglucosamine-6-phosphate deacety…	GO:0007411|axon guidance;GO:0007399|nervous system development;GO:0007165|signal transduction;	GO:0005829|cytosol;GO:0030425|dendrite;GO:0043025|neuronal cell body;	GO:0016810|hydrolase activity, acting on carbon-nitrogen (but not peptide) bonds;GO:0008017|microtubule binding;	K07529	DPYSL5, CRAM; dihydropyrimidinase-like 5
gene15065	49	82	59	64.7913	478	410	894	557.356	0.116248	-3.10473	9.79003e-19	1.04299e-16	down	yes	CENPA	protein_coding	chrNC_037338.1:72791037-72799136:-	gi|555999724|ref|XP_005911559.1|	542	1e-60	PREDICTED: histone H3-like centromeric protein A, partial [Bos mutus]	gi|982939399|ref|XM_010810245.2|	3103	0	PREDICTED: Bos taurus centromere protein A (CENPA), transcript variant X1, mRNA	P49449	201	3e-58	Histone H3-like centromeric protein A	SPBC1105.17	80.1	3e-16	COG2036	pfam00125	Histone	Core histone H2A/H2B/H3/H4.	GO:0006334|nucleosome assembly;	GO:0000777|condensed chromosome kinetochore;GO:0000786|nucleosome;GO:0005634|nucleus;	GO:0031492|nucleosomal DNA binding;GO:0046982|protein heterodimerization activity;	.	.
[truncated: 1,790 more rows]

## Sheet: miRNAs
The information of differentially expressed miRNAs
[truncated: 229 more rows]

## Sheet: lncRNAs
The information of differentially expressed lncRNAs
[truncated: 663 more rows]

## Sheet: circRNAs
The information of differentially expressed circRNAs
[truncated: 114 more rows]
