# Supplementary material for: CircUBE2Q2 promotes differentiation of cattle muscle stem cells and is a potential regulatory molecule of skeletal muscle development
Source: BMC Genomics. 2022 Apr 6;23:267. doi: 10.1186/s12864-022-08518-4 (PMC8985345; doi:10.1186/s12864-022-08518-4)
Supplement: Supplementary file 1 — Additional file 1: Figure S1. Isolation, culture and differentiation of Guangxi cattle muscle stem cells (A) Cattle fetus around 3 months old. (B) Primary muscle stem cells cultured in vitro for 48 hours. (C) GM sample (proliferation) of MuSCs. (D) DM sample (differentiation) of MuSCs. (scale bars = 100/200 μm). Figure S2. The workflow of RNA-seq. Figure S3. Cluster analysis of differentially expressed RNA in MuSCs.(A–D) Volcano plots (below) displaying the differentially expressed transcripts and the hierarchical cluster analysis is shown above of each panel which displays the differential expression of RNAs in three DM samples and three GM samples of MuSCs. (A) mRNAs, (B) miRNAs, (C) lncRNAs and (D) circRNAs. The blue and yellow dots represent downregulated and upregulated RNAs in DM of MuSCs respectively, when compared with GM. The grey dots indicate no significant difference. Figure S4. Characteristics of circular RNA in MuSCs of Guangxi Cattle. (A) Distribution of genomic regions from where the detected circRNAs were derived. (B) Chromosomal distribution of circRNAs. (C) Distribution of the number of circRNAs per gene. (D) Distribution of sample expression for circRNAs. (E) Length distribution of cricRNAs. (F) SRPBM distribution of circRNAs. Figure S5-B. Cell transfection of overexpression vector pK25-circUBE2Q2 and visualization of the efficiency of circUBE2Q2. Figure S6. Vector construction of plasmids. Figure S7. Identification results of candidate miRNAs. Figure S8. The culture and adipogenic differentiation of SVFs. Figure S9. Validation of RNAs identified from RNA-seq in cattle MuSCs. Table S1. The information of differential RNAs. Table S2. a primers for RT-PCR. b primers for RT-qPCR. c primers for PCR. d primers for vector construction. [file 12864_2022_8518_MOESM1_ESM.zip › The information of total detected RNAs.xlsx]

## Sheet: mRNAs-FPKM
The information of total detected mRNAs
name	DMa	DMb	DMc	GMa	GMb	GMc	GeneName	Biotype	Position	NR:Seq-id	NR:Score	NR:Evalue	NR:Description	NT:Seq-id	NT:Score	NT:Evalue	NT:Description	Uniprot:UniProtKB-AC	Uniprot:Score	Uniprot:Evalue	Uniprot:Description	COG:gene	COG:Score	COG:Eval	COG:num	Pfam:pfam_ID	Pfam:pfam_Name	Pfam:pfam_Description	GO:biological_process	GO:cellular_component	GO:molecular_function	KEGG:KO	KEGG:Description
gene22491	0.146644	0.320768	0.183626	0.399443	0.271789	0.056007	UPK1A	protein_coding	chrNC_037345.1:46395906-46405039:+	gi|982952521|ref|XP_015331339.1|	1915	0	PREDICTED: uroplakin-1a isoform X1 [Bos taurus]	gi|982952520|ref|XM_015475853.1|	1995	0	PREDICTED: Bos taurus uroplakin 1A (UPK1A), transcript variant X1, mRNA	P38572	433	1e-146	Uroplakin-1a	.	.	.	.	pfam00335	Tetraspannin	Tetraspanin family.	GO:0007166|cell surface receptor signaling pathway;GO:0030855|epithelial cell differentiation;GO:0051259|protein oligomerization;	GO:0005783|endoplasmic reticulum;GO:0016021|integral component of membrane;GO:0005887|integral component of plasma membrane;GO:0005886|plasma membrane;	GO:0042803|protein homodimerization activity;	K17347	UPK1; uroplakin-1
gene31057	2234.25	1928.51	2012.32	3962.19	4636.55	2851.53	LOC112444653	rRNA	chrNC_037354.1:6222648-6222800:-	gi|954258002|gb|KRX51787.1|	138	1e-08	hypothetical protein T09_8305 [Trichinella sp. T9]	gi|958786664|ref|XM_014867045.1|	153	3e-73	PREDICTED: Equus asinus translation initiation factor IF-2-like (LOC106847650), mRNA	.	.	.	.	.	.	.	.	pfam05346	DUF747	Eukaryotic membrane protein family. This family is a family of eukaryotic membrane proteins. It was previously annotated as including a putative receptor for human cytomegalovirus gH but this has has since been disputed. Analysis of the mouse Tapt1 protein (transmembrane anterior posterior transformation 1) has shown it to be involved in patterning of the vertebrate axial skeleton.	.	.	.	.	.
gene31055	257.575	205.241	348.14	124.328	227.698	227.743	LOC112444681	pseudogene	chrNC_037354.1:6217392-6221524:-	gi|983000382|ref|XP_015323131.1|	868	1e-101	PREDICTED: translation initiation factor IF-2-like [Bos taurus]	gi|485601478|pdb|3J3F|5	1241	0	Chain 5, Structure Of The H. Sapiens 60s Rrna	.	.	.	.	.	.	.	.	pfam07304	SRA1	Steroid receptor RNA activator (SRA1). This family consists of several hypothetical mammalian steroid receptor RNA activator proteins. SRA-RNAs likely to encode stable proteins are widely expressed in breast cancer cell lines. SRA-RNA is a steroid receptor co-activator which acts as a functional RNA and is classified as belonging to the growing family of functional non-coding RNAs.	.	.	.	.	.
gene31050	6.04459	9.38294	8.29843	9.31333	9.22587	8.6437	ZNF705A	protein_coding	chrNC_037354.1:6108016-6125693:+	gi|594110667|ref|XP_006078170.1|	1634	0	PREDICTED: zinc finger protein 596-like isoform X5 [Bubalus bubalis]	gi|942078612|ref|XM_005903784.2|	2671	0	PREDICTED: Bos mutus zinc finger protein 596 (LOC102265540), mRNA	Q6ZN79	357	6e-114	Zinc finger protein 705A	.	.	.	.	pfam01352	KRAB	KRAB box. The KRAB domain (or Kruppel-associated box) is present in about a third of zinc finger proteins containing C2H2 fingers. The KRAB domain is found to be involved in protein-protein interactions. The KRAB domain is generally encoded by two exons. The regions coded by the two exons are known as KRAB-A and KRAB-B. The A box plays an important role in repression by binding to corepressors, w…	GO:0006351|transcription, DNA-templated;	GO:0005634|nucleus;	GO:0003677|DNA binding;GO:0046872|metal ion binding;GO:0000981|RNA polymerase II transcription factor activity, sequence-specific DNA binding;	K09228	KRAB; KRAB domain-containing zinc finger protein
gene8724	0.220746	1.80897	2.05872	1.05226	1.3595	0.801809	LDB2	protein_coding	chrNC_037333.1:111698867-112153623:-	gi|884884721|ref|XP_013002780.1|	1477	0	PREDICTED: LIM domain-binding protein 2 isoform X8 [Cavia porcellus]	gi|982929059|ref|XM_015471776.1|	2753	0	PREDICTED: Bos taurus LIM domain binding 2 (LDB2), transcript variant X3, mRNA	O43679	546	0	LIM domain-binding protein 2	.	.	.	.	pfam01803	LIM_bind	LIM-domain binding protein. The LIM-domain binding protein, binds to the LIM domain pfam00412 of LIM homeodomain proteins which are transcriptional regulators of development. Nuclear LIM interactor (NLI) / LIM domain-binding protein 1 (LDB1) is located in the nuclei of neuronal cells during development, it is co-expressed with Isl1 in early motor neuron differentiation and has a suggested role in…	GO:0010669|epithelial structure maintenance;GO:0001942|hair follicle development;GO:0044089|positive regulation of cellular component biogenesis;GO:0045944|positive regulation of transcription from RNA polymerase II promoter;GO:0030334|regulation of cell migration;GO:0043549|regulation of kinase activity;GO:0035019|somatic stem cell population maintenance;	GO:0031252|cell leading edge;GO:0005730|nucleolus;GO:0005634|nucleus;GO:0005886|plasma membrane;GO:0005667|transcription factor complex;	GO:0019899|enzyme binding;GO:0030274|LIM domain binding;GO:0003712|transcription cofactor activity;GO:0000989|transcription factor activity, transcription factor binding;	.	.
gene31058	16.3818	6.0925	24.5335	7.66188	18.0974	19.4734	RN18S1	rRNA	chrNC_037354.1:6224662-6226184:-	gi|296473176|tpg|DAA15291.1|	778	8e-98	TPA: hypothetical protein BOS_23236 [Bos taurus]	gi|343965963|gb|JN412502.1|	1523	0	Bubalus bubalis 18S ribosomal RNA gene, internal transcribed spacer 1, 5.8S ribosomal RNA gene, internal transcribed spacer 2, and 28S ribosomal RNA gene, complete sequence	Q5DU56	68.6	8e-11	Protein NLRC3	.	.	.	.	pfam11847	DUF3367	Domain of unknown function (DUF3367). This domain is functionally uncharacterized. This domain is found in bacteria and archaea. This presumed domain is typically between 667 to 694 amino acids in length.	GO:0007249|I-kappaB kinase/NF-kappaB signaling;GO:1900016|negative regulation of cytokine production involved in inflammatory response;GO:0050680|negative regulation of epithelial cell proliferation;GO:0048147|negative regulation of fibroblast proliferation;GO:0043124|negative regulation of I-kappaB kinase/NF-kappaB signaling;GO:0050728|negative regulation of inflammatory response;GO:0045824|nega…	GO:0005737|cytoplasm;GO:0005829|cytosol;GO:0005815|microtubule organizing center;GO:0048471|perinuclear region of cytoplasm;	GO:0005524|ATP binding;GO:0036312|phosphatidylinositol 3-kinase regulatory subunit binding;	.	.
gene9311	0.698728	0.386985	0.943564	1.00761	1.09981	0.647533	LOC100139362	protein_coding	chrNC_037334.1:13104378-13124420:-	gi|982930202|ref|XP_015327462.1|	421	3e-49	PREDICTED: zinc finger protein 670 [Bos taurus]	gi|982984489|ref|XM_015464055.1|	694	0	PREDICTED: Bos taurus zinc finger protein 670 (LOC100139362), mRNA	Q9BS34	88.2	7e-19	Zinc finger protein 670	.	.	.	.	pfam01352	KRAB	KRAB box. The KRAB domain (or Kruppel-associated box) is present in about a third of zinc finger proteins containing C2H2 fingers. The KRAB domain is found to be involved in protein-protein interactions. The KRAB domain is generally encoded by two exons. The regions coded by the two exons are known as KRAB-A and KRAB-B. The A box plays an important role in repression by binding to corepressors, w…	GO:0006351|transcription, DNA-templated;	GO:0005634|nucleus;	GO:0003677|DNA binding;GO:0046872|metal ion binding;GO:0000981|RNA polymerase II transcription factor activity, sequence-specific DNA binding;	K09228	KRAB; KRAB domain-containing zinc finger protein
gene28172	1.46678	1.55341	1.93306	4.58728	3.7149	4.00354	CCHCR1	protein_coding	chrNC_037350.1:27992649-28004149:+	gi|529003562|ref|XP_005223695.1|	3627	0	PREDICTED: coiled-coil alpha-helical rod protein 1 isoform X1 [Bos taurus]	gi|982963866|ref|XM_005223638.3|	3068	0	PREDICTED: Bos taurus coiled-coil alpha-helical rod protein 1 (CCHCR1), transcript variant X1, mRNA	Q8HZ57	919	0	Coiled-coil alpha-helical rod protein 1	.	.	.	.	pfam07111	HCR	Alpha helical coiled-coil rod protein (HCR). This family consists of several mammalian alpha helical coiled-coil rod HCR proteins. The function of HCR is unknown but it has been implicated in psoriasis in humans and is thought to affect keratinocyte proliferation.	GO:0030154|cell differentiation;GO:0007275|multicellular organismal development;	GO:0005814|centriole;GO:0005634|nucleus;	.	.	.
gene28173	0	0.0388202	0.0425938	0.101078	0.141849	0.272819	PSORS1C2	protein_coding	chrNC_037350.1:28006178-28007618:+	gi|585187638|ref|XP_006745274.1|	380	5e-42	PREDICTED: uncharacterized protein LOC102743432 [Leptonychotes weddellii]	gi|942055288|ref|XM_005896052.2|	807	0	PREDICTED: Bos mutus psoriasis susceptibility 1 candidate 2 (PSORS1C2), mRNA	.	.	.	.	.	.	.	.	pfam06389	Filo_VP24	Filovirus membrane-associated protein VP24. This family consists of several membrane-associated protein VP24 sequences from a variety of Ebola and Marburg viruses. The VP24 protein of Ebola virus is believed to be a secondary matrix protein and minor component of virions. VP24 possesses structural features commonly associated with viral matrix proteins and that VP24 may have a role in virus assem…	.	.	.	.	.
gene28170	0	0	0	0	0.035495	0	POU5F1	protein_coding	chrNC_037350.1:27982798-27987297:+	gi|296474230|tpg|DAA16345.1|	1659	0	TPA: POU domain, class 5, transcription factor 1 [Bos taurus]	gi|284055297|ref|NM_174580.2|	1068	0	Bos taurus POU class 5 homeobox 1 (POU5F1), mRNA	O97552	638	0	POU domain, class 5, transcription factor 1	.	.	.	.	pfam00157	Pou	Pou domain - N-terminal to homeobox domain.	GO:0007275|multicellular organismal development;GO:0006351|transcription, DNA-templated;	GO:0005737|cytoplasm;GO:0005634|nucleus;	GO:0003700|transcription factor activity, sequence-specific DNA binding;GO:0043565|sequence-specific DNA binding;	.	.
gene28171	1.67398	1.78986	1.55413	5.71647	4.79926	8.27377	TCF19	protein_coding	chrNC_037350.1:27988578-27992323:-	gi|139949052|ref|NP_001077153.1|	1467	0	transcription factor 19 [Bos taurus]	gi|982963880|ref|XM_015459884.1|	2344	0	PREDICTED: Bos taurus transcription factor 19 (TCF19), transcript variant X1, mRNA	Q9TSV4	509	2e-173	Transcription factor 19	.	.	.	.	pfam00628	PHD	PHD-finger. PHD folds into an interleaved type of Zn-finger chelating 2 Zn ions in a similar manner to that of the RING and FYVE domains. Several PHD fingers have been identified as binding modules of methylated histone H3.	GO:0006355|regulation of transcription, DNA-templated;GO:0006351|transcription, DNA-templated;	GO:0005634|nucleus;	GO:0046872|metal ion binding;	.	.
gene28178	4.26067	3.47788	3.85983	5.43853	6.37845	3.59201	LOC616942	protein_coding	chrNC_037350.1:28055155-28059399:+	gi|330367547|ref|NP_001193388.1|	1647	0	major histocompatibility complex, class I, A-like precursor [Bos taurus]	gi|330367546|ref|NM_001206459.1|	1579	0	Bos taurus major histocompatibility complex, class I, A-like (LOC616942), mRNA	P13753	454	3e-155	BOLA class I histocompatibility antigen, alpha chain BL3-7	.	.	.	.	pfam00129	MHC_I	Class I Histocompatibility antigen, domains alpha 1 and 2.	GO:0002474|antigen processing and presentation of peptide antigen via MHC class I;GO:0006955|immune response;	GO:0016021|integral component of membrane;GO:0042612|MHC class I protein complex;	.	.	.
gene28179	0	0	1.89747	0	0.526591	0	TRNAG-CCC	tRNA	chrNC_037350.1:28067606-28067678:+	.	.	.	.	gi|339333373|emb|FQ482125.7|	73	3e-29	B.taurus DNA sequence from clone CH240-487I9, complete sequence	.	.	.	.	.	.	.	.	pfam04717	Phage_base_V	Phage-related baseplate assembly protein. Family of phage baseplate assembly proteins responsible for forming the small spike at the end of the tail. Also found in bacteria, probably the result of horizontal transmission.	.	.	.	.	.
gene4756	8.58952	9.02069	8.76533	12.574	12.2865	13.3635	THAP4	protein_coding	chrNC_037330.1:120665989-120709527:-	gi|288558829|sp|Q2TBI2.2|THAP4_BOVIN	2154	0	RecName: Full=THAP domain-containing protein 4	gi|965890072|ref|XM_015089165.1|	1849	0	PREDICTED: Ovis aries musimon THAP domain containing 4 (THAP4), transcript variant X4, mRNA	Q2TBI2	834	0	THAP domain-containing protein 4	.	.	.	.	pfam08768	DUF1794	Domain of unknown function (DUF1794). This domain forms a beta barrel structure but the function is unknown. The GO annotation for this protein indicates that the protein has a function in nematode larval development and has a positive regulation on growth rate.	.	.	GO:0003677|DNA binding;GO:0046872|metal ion binding;	.	.
gene4751	156.795	166.155	163.811	203.408	206.019	234.424	HDLBP	protein_coding	chrNC_037330.1:120423893-120482640:-	gi|594108616|ref|XP_006077186.1|	6351	0	PREDICTED: vigilin isoform X1 [Bubalus bubalis]	gi|742088576|ref|XM_010832882.1|	4189	0	PREDICTED: Bison bison bison high density lipoprotein binding protein (HDLBP), transcript variant X1, mRNA	Q8VDJ3	2369	0	Vigilin	.	.	.	.	pfam00013	KH_1	KH domain. KH motifs bind RNA in vitro. Autoantibodies to Nova, a KH domain protein, cause paraneoplastic opsoclonus ataxia.	GO:0008203|cholesterol metabolic process;GO:0006869|lipid transport;	GO:0005829|cytosol;GO:0034364|high-density lipoprotein particle;GO:0005634|nucleus;	GO:0045296|cadherin binding;GO:0003723|RNA binding;	.	.
gene4750	0	0.00834721	0.0366345	0.021734	0.0101669	0.0167606	ANO7	protein_coding	chrNC_037330.1:120406804-120420118:+	gi|966979438|ref|XP_014967029.1|	1066	7e-125	PREDICTED: anoctamin-7 isoform X1 [Macaca mulatta]	gi|982980068|ref|XR_001496203.1|	522	0	PREDICTED: Bos taurus uncharacterized LOC100848163 (LOC100848163), transcript variant X4, ncRNA	Q6IFT6	401	2e-120	Anoctamin-7	.	.	.	.	pfam04547	Anoctamin	Calcium-activated chloride channel. The family carries eight putative transmembrane domains, and, although it has no similarity to other known channel proteins, it is clearly a calcium-activated ionic channel. It is expressed in various secretory epithelia, the retina and sensory neurons, and mediates receptor-activated chloride currents in diverse physiological processes.	GO:0061591|calcium activated galactosylceramide scrambling;GO:0061590|calcium activated phosphatidylcholine scrambling;GO:0061589|calcium activated phosphatidylserine scrambling;	GO:0005783|endoplasmic reticulum;GO:0016021|integral component of membrane;GO:0005622|intracellular;GO:0005634|nucleus;GO:0005886|plasma membrane;	GO:0005229|intracellular calcium activated chloride channel activity;GO:0017128|phospholipid scramblase activity;GO:0046983|protein dimerization activity;	K19501	ANO7, NGEP, TMEM16G; anoctamin-7
gene4539	0.108879	0.0759358	0	0	0	0	RSPO1	protein_coding	chrNC_037330.1:108267191-108288925:+	gi|528944722|ref|XP_005204757.1|	1261	1e-162	PREDICTED: R-spondin-1 isoform X1 [Bos taurus]	gi|982919984|ref|XM_005204700.3|	3070	0	PREDICTED: Bos taurus R-spondin 1 (RSPO1), transcript variant X1, mRNA	Q9Z132	439	1e-144	R-spondin-1	.	.	.	.	pfam00757	Furin-like	Furin-like cysteine rich region.	GO:0060070|canonical Wnt signaling pathway;GO:0007140|male meiosis;GO:0090263|positive regulation of canonical Wnt signaling pathway;GO:2000052|positive regulation of non-canonical Wnt signaling pathway;GO:0001934|positive regulation of protein phosphorylation;GO:0030177|positive regulation of Wnt signaling pathway;GO:0010468|regulation of gene expression;GO:2000254|regulation of male germ cell p…	GO:0005615|extracellular space;GO:0005634|nucleus;	GO:0001664|G-protein coupled receptor binding;GO:0008201|heparin binding;GO:0005102|receptor binding;	K19471	RSPO1; R-spondin-1
gene4538	1.87199	2.03399	2.76267	1.85064	2.27479	2.64176	C3H1orf109	protein_coding	chrNC_037330.1:108213359-108221684:+	gi|528944682|ref|XP_005204737.1|	1082	5e-134	PREDICTED: uncharacterized protein C1orf109 homolog isoform X1 [Bos taurus]	gi|156120432|ref|NM_001101892.1|	3121	0	Bos taurus chromosome 3 open reading frame, human C1orf109 (C3H1orf109), mRNA	Q9NX04	337	5e-105	Uncharacterized protein C1orf109	.	.	.	.	pfam15011	CK2S	Casein Kinase 2 substrate. It is suggested that CK2S (C10orf109) is important in the regulation of cancer cell proliferation. Studies have indicated that CK2S is the downstream target of a protein kinase, casein kinase 2 (CK2), which is upregulated in cancer cells. CK2S has been found to be upregulated in cancer cells. The precise mechanism of CK2 targetting CK2S is not well characterized. It is …	.	GO:0005737|cytoplasm;GO:0005634|nucleus;	.	.	.
gene12662	6.38537	4.05647	3.70299	5.8476	5.84593	3.86645	TIAM2	protein_coding	chrNC_037336.1:91634939-91871689:+	gi|982935533|ref|XP_015328402.1|	8402	0	PREDICTED: LOW QUALITY PROTEIN: T-lymphoma invasion and metastasis-inducing protein 2 [Bos taurus]	gi|982988133|ref|XM_010799033.2|	6785	0	PREDICTED: Bos taurus T-cell lymphoma invasion and metastasis 2 (TIAM2), mRNA	Q8IVF5	2787	0	T-lymphoma invasion and metastasis-inducing protein 2	.	.	.	.	pfam00621	RhoGEF	RhoGEF domain. Guanine nucleotide exchange factor for Rho/Rac/Cdc42-like GTPases Also called Dbl-homologous (DH) domain. It appears that pfam00169 domains invariably occur C-terminal to RhoGEF/DH domains.	GO:0007186|G-protein coupled receptor signaling pathway;GO:0035556|intracellular signal transduction;GO:0043065|positive regulation of apoptotic process;GO:0019216|regulation of lipid metabolic process;GO:0035023|regulation of Rho protein signal transduction;GO:0051056|regulation of small GTPase mediated signal transduction;	GO:0005829|cytosol;GO:0070062|extracellular exosome;GO:0030175|filopodium;GO:0030426|growth cone;GO:0030027|lamellipodium;GO:0016020|membrane;	GO:0005096|GTPase activator activity;GO:0005085|guanyl-nucleotide exchange factor activity;GO:0005089|Rho guanyl-nucleotide exchange factor activity;	K16847	TIAM2; T-lymphoma invasion and metastasis-inducing protein 2
gene12660	16.3654	22.1994	23.307	22.6694	25.1856	22.1711	SCAF8	protein_coding	chrNC_037336.1:91411999-91562867:+	gi|594102754|ref|XP_006074428.1|	3129	0	PREDICTED: LOW QUALITY PROTEIN: T-lymphoma invasion and metastasis-inducing protein 2 [Bubalus bubalis]	gi|982988124|ref|XM_015464871.1|	5050	0	PREDICTED: Bos taurus SR-related CTD-associated factor 8 (SCAF8), transcript variant X4, mRNA	Q9UPN6	1120	0	Protein SCAF8	.	.	.	.	pfam04818	CTD_bind	RNA polymerase II-binding domain. This domain binds to the phosphorylated C-terminal domain (CTD) of RNA polymerase II.	GO:0006397|mRNA processing;GO:0008380|RNA splicing;	GO:0016363|nuclear matrix;GO:0005654|nucleoplasm;GO:0005681|spliceosomal complex;	GO:0003723|RNA binding;GO:0043175|RNA polymerase core enzyme binding;	K13191	RBM16, SCAF8; RNA-binding protein 16
gene12665	0.0281555	0.235638	0.153511	0.325945	0.278039	0.0517503	CLDN20	protein_coding	chrNC_037336.1:91881031-91888803:+	gi|528909621|ref|XP_005199503.1|	1247	3e-157	PREDICTED: claudin-20 [Bos taurus]	gi|594102747|ref|XM_006074363.1|	3624	0	PREDICTED: Bubalus bubalis claudin 20 (CLDN20), mRNA	P56880	343	7e-107	Claudin-20	.	.	.	.	pfam00822	PMP22_Claudin	PMP-22/EMP/MP20/Claudin family.	GO:0016338|calcium-independent cell-cell adhesion via plasma membrane cell-adhesion molecules;	GO:0005923|bicellular tight junction;GO:0016021|integral component of membrane;GO:0005886|plasma membrane;	GO:0042802|identical protein binding;GO:0005198|structural molecule activity;	K06087	CLDN; claudin
gene12664	3.79379	4.46795	4.51113	4.81116	4.08147	6.00077	TFB1M	protein_coding	chrNC_037336.1:91865417-91932613:-	gi|167830454|ref|NP_001108082.1|	1809	0	mitochondrial dimethyladenosine transferase 1 isoform 1 [Bos taurus]	gi|167830453|ref|NM_001114610.1|	2445	0	Bos taurus transcription factor B1, mitochondrial (TFB1M), transcript variant 1, mRNA	Q2TBQ0	701	0	Mitochondrial dimethyladenosine transferase 1	mll7860	183	5e-51	COG0030	pfam00398	RrnaAD	Ribosomal RNA adenine dimethylase.	GO:0006355|regulation of transcription, DNA-templated;GO:0006351|transcription, DNA-templated;	GO:0005737|cytoplasm;GO:0042645|mitochondrial nucleoid;	GO:0003677|DNA binding;GO:0003723|RNA binding;GO:0000179|rRNA (adenine-N6,N6-)-dimethyltransferase activity;	K15266	TFB1M; dimethyladenosine transferase 1, mitochondrial [EC:2.1.1.-]
gene30903	1.46371	1.9334	1.8583	2.33582	2.44908	2.31375	C26H10orf88	protein_coding	chrNC_037353.1:42739127-42787903:-	gi|741903246|ref|XP_010799326.1|	2064	0	PREDICTED: uncharacterized protein C10orf88 isoform X2 [Bos taurus]	gi|983008145|ref|XM_869928.7|	2112	0	PREDICTED: Bos taurus chromosome 26 open reading frame, human C10orf88 (C26H10orf88), transcript variant X1, mRNA	Q9H8K7	590	0	Uncharacterized protein C10orf88	.	.	.	.	pfam14958	DUF4506	Domain of unknown function (DUF4506). This domain family is found in eukaryotes, and is approximately 140 amino acids in length.	.	.	GO:0042802|identical protein binding;	.	.
gene16179	0	0	0	0	0.00626485	0.0206558	LOC100337076	protein_coding	chrNC_037339.1:71971861-72139703:-	gi|555994276|ref|XP_005908892.1|	6702	0	PREDICTED: multidrug resistance-associated protein 4 [Bos mutus]	gi|555994275|ref|XM_005908830.1|	3828	0	PREDICTED: Bos mutus multidrug resistance-associated protein 4 (LOC102285781), mRNA	O15439	1893	0	Multidrug resistance-associated protein 4	YDR135c	747	0	COG1132	pfam00664	ABC_membrane	ABC transporter transmembrane region. This family represents a unit of six transmembrane helices. Many members of the ABC transporter family (pfam00005) have two such regions.	GO:0060271|cilium morphogenesis;GO:0002576|platelet degranulation;GO:0032310|prostaglandin secretion;GO:0055085|transmembrane transport;	GO:0016323|basolateral plasma membrane;GO:0005887|integral component of plasma membrane;GO:0016020|membrane;GO:0005886|plasma membrane;GO:0031088|platelet dense granule membrane;	GO:0016404|15-hydroxyprostaglandin dehydrogenase (NAD+) activity;GO:0005524|ATP binding;GO:0015662|ATPase activity, coupled to transmembrane movement of ions, phosphorylative mechanism;GO:0042626|ATPase activity, coupled to transmembrane movement of substances;GO:0043225|anion transmembrane-transporting ATPase activity;	K05673	ABCC4; ATP-binding cassette, subfamily C (CFTR/MRP), member 4
gene30906	4.02798	7.61515	7.61376	6.12251	5.38648	5.86215	ACADSB	protein_coding	chrNC_037353.1:42805989-42858449:+	gi|529009300|ref|XP_005225897.1|	2276	0	PREDICTED: short/branched chain specific acyl-CoA dehydrogenase, mitochondrial isoform X1 [Bos taurus]	gi|982968778|ref|XM_005225840.3|	4056	0	PREDICTED: Bos taurus acyl-CoA dehydrogenase, short/branched chain (ACADSB), transcript variant X1, mRNA	Q5EAD4	870	0	Short/branched chain specific acyl-CoA dehydrogenase, mitochondrial	BH3799	320	5e-97	COG1960	pfam00441	Acyl-CoA_dh_1	Acyl-CoA dehydrogenase, C-terminal domain. C-terminal domain of Acyl-CoA dehydrogenase is an all-alpha, four helical up-and-down bundle.	GO:0006631|fatty acid metabolic process;	GO:0005759|mitochondrial matrix;	GO:0003995|acyl-CoA dehydrogenase activity;GO:0050660|flavin adenine dinucleotide binding;	K09478	ACADSB; short/branched chain acyl-CoA dehydrogenase [EC:1.3.99.12]
gene30904	1.17602	1.70735	1.29479	2.77844	3.54747	3.02491	PSTK	protein_coding	chrNC_037353.1:42767546-42780840:+	gi|529009315|ref|XP_005225904.1|	1820	0	PREDICTED: L-seryl-tRNA(Sec) kinase isoform X1 [Bos taurus]	gi|982968792|ref|XM_005225847.3|	1257	0	PREDICTED: Bos taurus phosphoseryl-tRNA kinase (PSTK), transcript variant X1, mRNA	Q8IV42	483	3e-168	L-seryl-tRNA(Sec) kinase	MK1679	63.2	2e-10	COG4088	pfam08433	KTI12	Chromatin associated protein KTI12. This is a family of chromatin associated proteins which interact with the Elongator complex, a component of the elongating form of RNA polymerase II. The Elongator complex has histone acetyltransferase activity.	GO:0001514|selenocysteine incorporation;GO:0097056|selenocysteinyl-tRNA(Sec) biosynthetic process;	.	GO:0005524|ATP binding;GO:0016301|kinase activity;GO:0000049|tRNA binding;	K10837	PSTK; O-phosphoseryl-tRNA(Sec) kinase [EC:2.7.1.164]
gene30905	3.00144	3.87282	4.08699	3.89524	3.6361	4.13119	IKZF5	protein_coding	chrNC_037353.1:42787993-42805938:-	gi|440906607|gb|ELR56850.1|	2155	0	Zinc finger protein Pegasus, partial [Bos mutus]	gi|982968801|ref|XM_005225852.3|	4682	0	PREDICTED: Bos taurus IKAROS family zinc finger 5 (IKZF5), transcript variant X1, mRNA	A4IFJ6	822	0	Zinc finger protein Pegasus	.	.	.	.	pfam13465	zf-H2C2_2	Zinc-finger double domain.	GO:0051291|protein heterooligomerization;GO:0006351|transcription, DNA-templated;	GO:0005634|nucleus;GO:0032991|macromolecular complex;	GO:0019904|protein domain specific binding;GO:0000977|RNA polymerase II regulatory region sequence-specific DNA binding;GO:0001227|transcriptional repressor activity, RNA polymerase II transcription regulatory region sequence-specific binding;GO:0008270|zinc ion binding;	K09220	IKZF, ZNFN1A; IKAROS family zinc finger protein
gene16176	0.00882639	0.0554022	0.0506565	0.0601056	0	0.027811	LOC100337053	protein_coding	chrNC_037339.1:71722023-71842478:+	gi|982941601|ref|XP_015329370.1|	4012	0	PREDICTED: LOW QUALITY PROTEIN: multidrug resistance-associated protein 4-like [Bos taurus]	gi|982992151|ref|XM_015465757.1|	2290	0	PREDICTED: Bos taurus multidrug resistance-associated protein 4-like (LOC100337053), mRNA	O15439	1060	0	Multidrug resistance-associated protein 4	SPAC3F10.11c	454	2e-136	COG1132	pfam00005	ABC_tran	ABC transporter. ABC transporters for a large family of proteins responsible for translocation of a variety of compounds across biological membranes. ABC transporters are the largest family of proteins in many completely sequenced bacteria. ABC transporters are composed of two copies of this domain and two copies of a transmembrane domain pfam00664. These four domains may belong to a single polyp…	GO:0060271|cilium morphogenesis;GO:0002576|platelet degranulation;GO:0032310|prostaglandin secretion;GO:0055085|transmembrane transport;	GO:0016323|basolateral plasma membrane;GO:0005887|integral component of plasma membrane;GO:0016020|membrane;GO:0005886|plasma membrane;GO:0031088|platelet dense granule membrane;	GO:0016404|15-hydroxyprostaglandin dehydrogenase (NAD+) activity;GO:0005524|ATP binding;GO:0015662|ATPase activity, coupled to transmembrane movement of ions, phosphorylative mechanism;GO:0042626|ATPase activity, coupled to transmembrane movement of substances;GO:0043225|anion transmembrane-transporting ATPase activity;	K05673	ABCC4; ATP-binding cassette, subfamily C (CFTR/MRP), member 4
gene16174	0.0593092	0.0482581	0.0226925	0.0179503	0.0167938	0.0138427	LOC107131218	protein_coding	chrNC_037339.1:71531587-71640075:+	gi|942060858|ref|XP_014334418.1|	5411	0	PREDICTED: multidrug resistance-associated protein 4-like isoform X1 [Bos mutus]	gi|942060857|ref|XM_014478932.1|	3808	0	PREDICTED: Bos mutus multidrug resistance-associated protein 4-like (LOC102286200), transcript variant X1, mRNA	O15439	1443	0	Multidrug resistance-associated protein 4	YDR135c	597	0	COG1132	pfam00005	ABC_tran	ABC transporter. ABC transporters for a large family of proteins responsible for translocation of a variety of compounds across biological membranes. ABC transporters are the largest family of proteins in many completely sequenced bacteria. ABC transporters are composed of two copies of this domain and two copies of a transmembrane domain pfam00664. These four domains may belong to a single polyp…	GO:0060271|cilium morphogenesis;GO:0002576|platelet degranulation;GO:0032310|prostaglandin secretion;GO:0055085|transmembrane transport;	GO:0016323|basolateral plasma membrane;GO:0005887|integral component of plasma membrane;GO:0016020|membrane;GO:0005886|plasma membrane;GO:0031088|platelet dense granule membrane;	GO:0016404|15-hydroxyprostaglandin dehydrogenase (NAD+) activity;GO:0005524|ATP binding;GO:0015662|ATPase activity, coupled to transmembrane movement of ions, phosphorylative mechanism;GO:0042626|ATPase activity, coupled to transmembrane movement of substances;GO:0043225|anion transmembrane-transporting ATPase activity;	K05673	ABCC4; ATP-binding cassette, subfamily C (CFTR/MRP), member 4
gene6078	0	0.198496	0	0.129208	0	0	LOC112446635	pseudogene	chrNC_037332.1:19440227-19440544:-	gi|821393181|ref|XP_012388405.1|	110	1e-10	PREDICTED: 40S ribosomal protein S26-like [Orcinus orca]	gi|850480667|gb|CP011888.1|	88	1e-36	Ovis canadensis canadensis isolate 43U chromosome 3 sequence	Q5JNZ5	42.7	2e-09	Putative 40S ribosomal protein S26-like 1	.	.	.	.	pfam01283	Ribosomal_S26e	Ribosomal protein S26e.	GO:0006412|translation;	GO:0022627|cytosolic small ribosomal subunit;	GO:0003729|mRNA binding;GO:0003735|structural constituent of ribosome;	.	.
gene6079	23.4964	20.0021	18.5065	16.6086	16.2857	18.725	ATP2B1	protein_coding	chrNC_037332.1:19474153-19607446:-	gi|555989111|ref|XP_005906387.1|	5689	0	PREDICTED: plasma membrane calcium-transporting ATPase 1 isoform X6 [Bos mutus]	gi|555989110|ref|XM_005906325.1|	6902	0	PREDICTED: Bos mutus ATPase, Ca++ transporting, plasma membrane 1 (ATP2B1), transcript variant X6, mRNA	P11505	2157	0	Plasma membrane calcium-transporting ATPase 1	.	.	.	.	pfam00689	Cation_ATPase_C	Cation transporting ATPase, C-terminus. Members of this families are involved in Na+/K+, H+/K+, Ca++ and Mg++ transport. This family represents 5 transmembrane helices.	GO:0007568|aging;GO:0007420|brain development;GO:1901660|calcium ion export;GO:1990034|calcium ion export from cell;GO:0006874|cellular calcium ion homeostasis;GO:0071386|cellular response to corticosterone stimulus;GO:0071305|cellular response to vitamin D;GO:0003407|neural retina development;GO:0051480|cytosolic calcium ion homeostasis;GO:0009409|response to cold;	GO:0045177|apical part of cell;GO:0016324|apical plasma membrane;GO:0016323|basolateral plasma membrane;GO:0009898|cytoplasmic side of plasma membrane;GO:0032590|dendrite membrane;GO:0032591|dendritic spine membrane;GO:0005887|integral component of plasma membrane;GO:0043231|intracellular membrane-bounded organelle;GO:0045121|membrane raft;GO:0032809|neuronal cell body membrane;GO:0005634|nucleus;	GO:0005524|ATP binding;GO:0005388|calcium-transporting ATPase activity;GO:0005516|calmodulin binding;GO:0046872|metal ion binding;GO:0030165|PDZ domain binding;	K05850	ATP2B; Ca2+ transporting ATPase, plasma membrane [EC:3.6.3.8]
gene6072	0.0372912	0.0390121	0	0.101578	0.0475168	0.0391668	LOC781851	pseudogene	chrNC_037332.1:19288518-19289326:-	gi|755785705|ref|XP_003995546.2|	476	3e-88	PREDICTED: 40S ribosomal protein S6 [Felis catus]	gi|742237912|ref|XR_824534.1|	754	0	PREDICTED: Bison bison bison 40S ribosomal protein S6 pseudogene (LOC104982622), misc_RNA	Q5E995	182	2e-88	40S ribosomal protein S6	SPAPB1E7.12	130	2e-35	COG2125	pfam01092	Ribosomal_S6e	Ribosomal protein S6e.	GO:0042593|glucose homeostasis;GO:0042274|ribosomal small subunit biogenesis;GO:0006364|rRNA processing;GO:0006412|translation;	GO:0022627|cytosolic small ribosomal subunit;GO:0005634|nucleus;GO:0048471|perinuclear region of cytoplasm;	GO:0003735|structural constituent of ribosome;	K02991	RP-S6e, RPS6; small subunit ribosomal protein S6e
gene6073	2.9081	4.13885	4.35121	9.4241	7.20018	12.3002	POC1B	protein_coding	chrNC_037332.1:19295030-19400110:-	gi|149642967|ref|NP_001092501.1|	2451	0	POC1 centriolar protein homolog B [Bos taurus]	gi|742237923|ref|XM_010832058.1|	3159	0	PREDICTED: Bison bison bison POC1 centriolar protein B (POC1B), transcript variant X2, mRNA	Q8TC44	865	0	POC1 centriolar protein homolog B	.	.	.	.	pfam00400	WD40	WD domain, G-beta repeat.	GO:0008283|cell proliferation;GO:0060271|cilium morphogenesis;GO:0001895|retina homeostasis;	GO:0005814|centriole;GO:0005813|centrosome;GO:0036064|ciliary basal body;GO:0000922|spindle pole;	.	K16482	POC1; centriolar protein POC1
gene6075	2.25895	1.72031	2.08348	1.88314	1.54431	2.94628	GALNT4	protein_coding	chrNC_037332.1:19393598-19398899:-	gi|555989113|ref|XP_005906388.1|	2908	0	PREDICTED: polypeptide N-acetylgalactosaminyltransferase 4 [Bos mutus]	gi|157074155|ref|NM_001103321.1|	5290	0	Bos taurus polypeptide N-acetylgalactosaminyltransferase 4 (GALNT4), mRNA	Q8N4A0	1025	0	Polypeptide N-acetylgalactosaminyltransferase 4	.	.	.	.	pfam00535	Glycos_transf_2	Glycosyl transferase family 2. Diverse family, transferring sugar from UDP-glucose, UDP-N-acetyl- galactosamine, GDP-mannose or CDP-abequose, to a range of substrates including cellulose, dolichol phosphate and teichoic acids.	GO:0005975|carbohydrate metabolic process;GO:0016266|O-glycan processing;	GO:0070062|extracellular exosome;GO:0005794|Golgi apparatus;GO:0000139|Golgi membrane;GO:0016021|integral component of membrane;GO:0048471|perinuclear region of cytoplasm;	GO:0030246|carbohydrate binding;GO:0046872|metal ion binding;GO:0004653|polypeptide N-acetylgalactosaminyltransferase activity;	K00710	GALNT; polypeptide N-acetylgalactosaminyltransferase [EC:2.4.1.41]
gene58	8.86973	10.3134	10.9755	7.23238	7.74806	5.14902	SYNJ1	protein_coding	chrNC_037328.1:2827791-2918738:+	gi|741912810|ref|XP_005201143.2|	7231	0	PREDICTED: synaptojanin-1 isoform X1 [Bos taurus]	gi|982909318|ref|XM_005201086.3|	6939	0	PREDICTED: Bos taurus synaptojanin 1 (SYNJ1), transcript variant X1, mRNA	O43426	2527	0	Synaptojanin-1	YNL106c_2	237	2e-64	COG5411	pfam02383	Syja_N	SacI homology domain. This Pfam family represents a protein domain which shows homology to the yeast protein SacI. The SacI homology domain is most notably found at the amino terminal of the inositol 5'-phosphatase synaptojanin.	GO:0046855|inositol phosphate dephosphorylation;GO:0043647|inositol phosphate metabolic process;GO:0007612|learning;GO:0061024|membrane organization;GO:0006836|neurotransmitter transport;GO:0006661|phosphatidylinositol biosynthetic process;GO:0046856|phosphatidylinositol dephosphorylation;GO:0046488|phosphatidylinositol metabolic process;GO:0048488|synaptic vesicle endocytosis;GO:0016082|synaptic…	GO:0030132|clathrin coat of coated pit;GO:0005829|cytosol;GO:0030117|membrane coat;GO:0048471|perinuclear region of cytoplasm;GO:0098793|presynapse;GO:0097060|synaptic membrane;GO:0043195|terminal bouton;GO:0012506|vesicle membrane;	GO:0052659|inositol-1,3,4,5-tetrakisphosphate 5-phosphatase activity;GO:0052658|inositol-1,4,5-trisphosphate 5-phosphatase activity;GO:0034596|phosphatidylinositol phosphate 4-phosphatase activity;GO:0034595|phosphatidylinositol phosphate 5-phosphatase activity;GO:0052629|phosphatidylinositol-3,5-bisphosphate 3-phosphatase activity;GO:0043813|phosphatidylinositol-3,5-bisphosphate 5-phosphatase ac…	.	.
gene56	0.267882	0.560488	0.629614	0.538577	0.536388	0.401936	C1H21orf62	protein_coding	chrNC_037328.1:2749168-2768577:+	gi|254911045|ref|NP_001157166.1|	1097	2e-144	uncharacterized protein C21orf62 homolog precursor [Bos taurus]	gi|982909365|ref|XM_005201104.3|	1700	0	PREDICTED: Bos taurus chromosome 1 open reading frame, human C21orf62 (C1H21orf62), transcript variant X1, mRNA	.	.	.	.	.	.	.	.	pfam15137	DUF4571	Domain of unknown function (DUF4571). This family of proteins is functionally uncharacterized. This family of proteins is found in vertebrate. This family includes human protein C21orf62.	.	.	.	.	.
gene57	14.6148	21.559	21.2743	20.9083	21.3396	14.6375	PAXBP1	protein_coding	chrNC_037328.1:2786812-2819637:+	gi|345091060|ref|NP_001069157.3|	3883	0	PAX3- and PAX7-binding protein 1 [Bos taurus]	gi|345091059|ref|NM_001075689.3|	4626	0	Bos taurus PAX3 and PAX7 binding protein 1 (PAXBP1), mRNA	Q9Y5B6	1441	0	PAX3- and PAX7-binding protein 1	.	.	.	.	pfam07842	GCFC	GC-rich sequence DNA-binding factor-like protein. Sequences found in this family are similar to a region of a human GC-rich sequence DNA-binding factor homolog. This is thought to be a protein involved in transcriptional regulation due to partial homologies to a transcription repressor and histone-interacting protein. This family also contains tuftelin interacting protein 11 which has been identi…	GO:0007517|muscle organ development;GO:0031062|positive regulation of histone methylation;GO:2000288|positive regulation of myoblast proliferation;GO:0045944|positive regulation of transcription from RNA polymerase II promoter;GO:0014842|regulation of satellite cell proliferation;GO:0006351|transcription, DNA-templated;	GO:0005829|cytosol;GO:0005634|nucleus;	GO:0003700|transcription factor activity, sequence-specific DNA binding;GO:0000978|RNA polymerase II core promoter proximal region sequence-specific DNA binding;GO:0008134|transcription factor binding;	K13211	GCFC; GC-rich sequence DNA-binding factor
gene10742	0.149889	0.0570204	0.18769	0.11135	0.0347255	0.214674	LOC100140403	protein_coding	chrNC_037334.1:107770074-107801263:-	gi|134024713|gb|AAI34596.1|	212	7e-15	PAOX protein [Bos taurus]	gi|742139467|ref|XR_825602.1|	542	0	PREDICTED: Bison bison bison uncharacterized LOC104991356 (LOC104991356), ncRNA	.	.	.	.	.	.	.	.	pfam07816	DUF1645	Protein of unknown function (DUF1645). These sequences are derived from a number of hypothetical plant proteins. The region in question is approximately 270 amino acids long. Some members of this family are annotated as yeast pheromone receptor proteins AR781 but no literature was found to support this.	.	.	.	.	.
gene10743	6.62988	9.49088	8.92899	9.01321	8.90425	8.56657	FER	protein_coding	chrNC_037334.1:107778305-108289439:+	gi|528957805|ref|XP_005209838.1|	4271	0	PREDICTED: tyrosine-protein kinase Fer isoform X1 [Bos taurus]	gi|982932808|ref|XM_005209781.3|	6479	0	PREDICTED: Bos taurus FER tyrosine kinase (FER), transcript variant X1, mRNA	Q9TTY2	1601	0	Tyrosine-protein kinase Fer	.	.	.	.	pfam07714	Pkinase_Tyr	Protein tyrosine kinase.	GO:0031532|actin cytoskeleton reorganization;GO:0007155|cell adhesion;GO:0030154|cell differentiation;GO:0016477|cell migration;GO:0008283|cell proliferation;GO:0006935|chemotaxis;GO:0007173|epidermal growth factor receptor signaling pathway;GO:0038095|Fc-epsilon receptor signaling pathway;GO:0045087|innate immune response;GO:0038083|peptidyl-tyrosine autophosphorylation;GO:0030335|positive regul…	GO:0005938|cell cortex;GO:0030054|cell junction;GO:0042995|cell projection;GO:0005856|cytoskeleton;GO:0031234|extrinsic component of cytoplasmic side of plasma membrane;GO:0005634|nucleus;	GO:0005524|ATP binding;GO:0005154|epidermal growth factor receptor binding;GO:0008289|lipid binding;GO:0004715|non-membrane spanning protein tyrosine kinase activity;GO:0005102|receptor binding;	K08889	FER, TYK3; tyrosine-protein kinase Fer [EC:2.7.10.2]
gene10741	0	0.0407762	0	0	0	0	LOC112447534	protein_coding	chrNC_037334.1:107727992-107761003:-	.	.	.	.	gi|850483104|gb|CP011890.1|	564	0	Ovis canadensis canadensis isolate 43U chromosome 5 sequence	.	.	.	.	.	.	.	.	pfam01203	T2SN	Type II secretion system (T2SS), protein N. Members of the T2SN family are involved in the Type II protein secretion system. The precise function of these proteins is unknown.	.	.	.	.	.
gene10746	0.438497	0.527543	0.578824	1.07498	0.991758	0.725369	LOC104969024	protein_coding	chrNC_037334.1:108509142-108512777:-	gi|741934783|ref|XP_010805960.1|	308	7e-28	PREDICTED: vegetative cell wall protein gp1-like [Bos taurus]	gi|982985833|ref|XM_010798105.2|	1195	0	PREDICTED: Bos taurus vegetative cell wall protein gp1-like (LOC104969024), mRNA	.	.	.	.	.	.	.	.	pfam07271	Cytadhesin_P30	Cytadhesin P30/P32. This family consists of several Mycoplasma species specific Cytadhesin P32 and P30 proteins. P30 has been found to be membrane associated and localized on the tip organelle. It is thought that it is important in cytadherence and virulence.	.	.	.	.	.
gene10744	0	0.0261915	0	0	0.0319013	0	LOC112447569	protein_coding	chrNC_037334.1:108360451-108364328:-	.	.	.	.	gi|850483104|gb|CP011890.1|	182	2e-88	Ovis canadensis canadensis isolate 43U chromosome 5 sequence	.	.	.	.	.	.	.	.	pfam07259	ProSAAS	ProSAAS precursor. This family consists of several mammalian proSAAS precursor proteins. ProSAAS mRNA is expressed primarily in brain and other neuroendocrine tissues (pituitary, adrenal, pancreas); within brain, the mRNA is broadly distributed among neurons. ProSAAS is thought to be an endogenous inhibitor of prohormone convertase 1 may function as a neuropeptide. N-terminal fragments of proSAAS…	.	.	.	.	.
gene10745	39.2136	43.7752	40.0512	45.8602	44.0896	48.4284	PJA2	protein_coding	chrNC_037334.1:108442760-108512829:-	gi|154152085|ref|NP_001093810.1|	3663	0	E3 ubiquitin-protein ligase Praja-2 [Bos taurus]	gi|154152084|ref|NM_001100340.1|	2692	0	Bos taurus praja ring finger 2, E3 ubiquitin protein ligase (PJA2), mRNA	O43164	1189	0	E3 ubiquitin-protein ligase Praja-2	.	.	.	.	pfam13639	zf-RING_2	Ring finger domain.	GO:0035329|hippo signaling;GO:0007616|long-term memory;GO:0016567|protein ubiquitination;GO:0010738|regulation of protein kinase A signaling;	GO:0030054|cell junction;GO:0005737|cytoplasm;GO:0005789|endoplasmic reticulum membrane;GO:0000139|Golgi membrane;GO:0045111|intermediate filament cytoskeleton;GO:0005886|plasma membrane;GO:0014069|postsynaptic density;GO:0045211|postsynaptic membrane;	GO:0046872|metal ion binding;GO:0034236|protein kinase A catalytic subunit binding;GO:0034237|protein kinase A regulatory subunit binding;GO:0061630|ubiquitin protein ligase activity;GO:0004842|ubiquitin-protein transferase activity;	K10634	PJA2; E3 ubiquitin-protein ligase Praja2 [EC:2.3.2.27]
gene10748	33.1952	30.214	30.9317	38.3424	38.0635	39.809	MAN2A1	protein_coding	chrNC_037334.1:108794900-109005814:+	gi|329663730|ref|NP_001192815.1|	6043	0	alpha-mannosidase 2 [Bos taurus]	gi|942091440|ref|XM_005907789.2|	5806	0	PREDICTED: Bos mutus mannosidase, alpha, class 2A, member 1 (MAN2A1), mRNA	Q16706	1961	0	Alpha-mannosidase 2	SPAC513.05	63.5	6e-09	COG0383	pfam01074	Glyco_hydro_38	Glycosyl hydrolases family 38 N-terminal domain. Glycosyl hydrolases are key enzymes of carbohydrate metabolizm.	GO:0001701|in utero embryonic development;GO:0001889|liver development;GO:0048286|lung alveolus development;GO:0006013|mannose metabolic process;GO:0007005|mitochondrion organization;GO:0006491|N-glycan processing;GO:0050769|positive regulation of neurogenesis;GO:0006517|protein deglycosylation;GO:0006486|protein glycosylation;GO:0007585|respiratory gaseous exchange;GO:0060042|retina morphogenesi…	GO:0005801|cis-Golgi network;GO:0070062|extracellular exosome;GO:0005797|Golgi medial cisterna;GO:0000139|Golgi membrane;GO:0016021|integral component of membrane;GO:0016020|membrane;	GO:0004559|alpha-mannosidase activity;GO:0030246|carbohydrate binding;GO:0016799|hydrolase activity, hydrolyzing N-glycosyl compounds;GO:0004572|mannosyl-oligosaccharide 1,3-1,6-alpha-mannosidase activity;GO:0046872|metal ion binding;	K01231	MAN2; alpha-mannosidase II [EC:3.2.1.114]
gene33707	6.17637	6.99323	6.78467	11.7395	10.2581	13.2689	ABCB7	protein_coding	chrNC_037357.1:75979925-76138550:+	gi|529014859|ref|XP_005228019.1|	2842	0	PREDICTED: ATP-binding cassette sub-family B member 7, mitochondrial isoform X1 [Bos taurus]	gi|982973616|ref|XM_005227962.2|	1716	0	PREDICTED: Bos taurus ATP binding cassette subfamily B member 7 (ABCB7), transcript variant X1, mRNA	O75027	1009	0	ATP-binding cassette sub-family B member 7, mitochondrial	YMR301c	408	6e-127	COG5265	pfam00664	ABC_membrane	ABC transporter transmembrane region. This family represents a unit of six transmembrane helices. Many members of the ABC transporter family (pfam00005) have two such regions.	GO:0006879|cellular iron ion homeostasis;GO:0055085|transmembrane transport;	GO:0016021|integral component of membrane;GO:0005743|mitochondrial inner membrane;	GO:0005524|ATP binding;GO:0042626|ATPase activity, coupled to transmembrane movement of substances;GO:0015232|heme transporter activity;	K05662	ABCB7; ATP-binding cassette, subfamily B (MDR/TAP), member 7
gene9581	4.70887	5.35888	6.67596	5.5466	6.20279	3.10778	CATSPERD	protein_coding	chrNC_037334.1:18552688-18590398:-	gi|741880326|ref|XP_010796591.1|	3974	0	PREDICTED: cation channel sperm-associated protein subunit delta isoform X2 [Bos taurus]	gi|982984809|ref|XM_010798289.2|	2462	0	PREDICTED: Bos taurus catsper channel auxiliary subunit delta (CATSPERD), transcript variant X2, mRNA	E1B9E5	1294	0	Cation channel sperm-associated protein subunit delta	.	.	.	.	pfam15020	CATSPERD	Cation channel sperm-associated protein subunit delta. The CATSPER (cation channel of sperm) complex is a tetrameric complex consisting of CATSPER1, CATSPER2, CATSPER3 and CATSPER4, it functions as an alkalinisation-activated calcium channel. This complex requires several auxiliary subunits, including CATSPERD. CATSPERD is essential for the cation channel function and may play a role in channel a…	GO:0030317|sperm motility;GO:0007275|multicellular organismal development;GO:0048240|sperm capacitation;GO:0007283|spermatogenesis;	GO:0036128|CatSper complex;GO:0097228|sperm principal piece;	.	.	.
gene14621	0.0348669	0.00911898	0.0100054	0.0237435	0	0.00915514	SIX3	protein_coding	chrNC_037338.1:27357861-27399123:+	gi|741942848|ref|XP_010808301.1|	1390	0	PREDICTED: homeobox protein SIX3 isoform X2 [Bos taurus]	gi|300797618|ref|NM_001193124.1|	2223	0	Bos taurus SIX homeobox 3 (SIX3), mRNA	O95343	527	0	Homeobox protein SIX3	.	.	.	.	pfam00046	Homeobox	Homeobox domain.	GO:1902742|apoptotic process involved in development;GO:0007420|brain development;GO:0021846|cell proliferation in forebrain;GO:0048512|circadian behavior;GO:0002070|epithelial cell maturation;GO:0001654|eye development;GO:0021797|forebrain anterior/posterior pattern specification;GO:0021798|forebrain dorsal/ventral pattern formation;GO:0002088|lens development in camera-type eye;GO:1990086|lens …	GO:0005634|nucleus;	GO:0003700|transcription factor activity, sequence-specific DNA binding;GO:0042826|histone deacetylase binding;GO:0000980|RNA polymerase II distal enhancer sequence-specific DNA binding;GO:0000981|RNA polymerase II transcription factor activity, sequence-specific DNA binding;GO:0005102|receptor binding;GO:0003713|transcription coactivator activity;GO:0001222|transcription corepressor binding;GO:0…	K19473	SIX3_6, OPTIX; homeobox protein SIX3/6
gene14620	0	0	0.00408503	0	0	0	LOC107132919	protein_coding	chrNC_037338.1:27345507-27366285:-	gi|982938905|ref|XP_015328952.1|	818	2e-95	PREDICTED: translation initiation factor IF-2-like [Bos taurus]	gi|982990588|ref|XM_015465348.1|	2024	0	PREDICTED: Bos taurus translation initiation factor IF-2-like (LOC107132919), transcript variant X2, mRNA	.	.	.	.	.	.	.	.	pfam15476	SAP25	Histone deacetylase complex subunit SAP25. SAP25 is a family of proteins found in eukaryotes. SAP25 is a core component of the mSin3 co-repressor complex whose subcellular location is regulated by PML. mSin3, the transcriptional co-repressor, is associated with histone deacetylases (HDACs) and is utilized by many DNA-binding transcriptional repressors. SAP25 is a nucleo-cytoplasmic shuttling prot…	.	.	.	.	.
gene14622	2.47922	6.30311	6.50221	3.27842	4.15083	3.16405	SIX2	protein_coding	chrNC_037338.1:27425278-27429527:-	gi|511860269|ref|XP_004753047.1|	1253	5e-165	PREDICTED: homeobox protein SIX2 isoform X1 [Mustela putorius furo]	gi|982938778|ref|XM_005212654.3|	2083	0	PREDICTED: Bos taurus SIX homeobox 2 (SIX2), transcript variant X1, mRNA	Q62232	472	1e-160	Homeobox protein SIX2	.	.	.	.	pfam05920	Homeobox_KN	Homeobox KN domain. This is a homeobox transcription factor KN domain conserved from fungi to human and plants.	GO:0009948|anterior/posterior axis specification;GO:0016477|cell migration;GO:0008283|cell proliferation;GO:0002062|chondrocyte differentiation;GO:0072137|condensed mesenchymal cell proliferation;GO:0048701|embryonic cranial skeleton morphogenesis;GO:0048557|embryonic digestive tract morphogenesis;GO:0048704|embryonic skeletal system morphogenesis;GO:0001822|kidney development;GO:0072161|mesenchy…	GO:0005634|nucleus;	GO:0003700|transcription factor activity, sequence-specific DNA binding;GO:0044877|macromolecular complex binding;GO:0000978|RNA polymerase II core promoter proximal region sequence-specific DNA binding;GO:0043565|sequence-specific DNA binding;GO:0008134|transcription factor binding;GO:0001077|transcriptional activator activity, RNA polymerase II core promoter proximal region sequence-specific bi…	K19472	SIX2; homeobox protein SIX2
gene14627	0	0	0.0423076	0	0	0	LOC101907083	pseudogene	chrNC_037338.1:27843672-27845308:+	gi|942059311|ref|XP_014334252.1|	1315	2e-172	PREDICTED: LOW QUALITY PROTEIN: DBIRD complex subunit ZNF326-like [Bos mutus]	gi|742204876|ref|XM_010860504.1|	1222	0	PREDICTED: Bison bison bison zinc finger protein 326 (ZNF326), mRNA	F1MJM0	502	3e-170	DBIRD complex subunit ZNF326	.	.	.	.	pfam04988	AKAP95	A-kinase anchoring protein 95 (AKAP95). A-kinase (or PKA)-anchoring protein AKAP95 is implicated in mitotic chromosome condensation by acting as a targeting molecule for the condensin complex. The protein contains two zinc fingers which are thought to mediate the binding of AKAP95 to DNA.	GO:0006397|mRNA processing;GO:0032784|regulation of DNA-templated transcription, elongation;GO:0043484|regulation of RNA splicing;GO:0008380|RNA splicing;GO:0006351|transcription, DNA-templated;	GO:0044609|DBIRD complex;GO:0016363|nuclear matrix;GO:0005654|nucleoplasm;GO:0005681|spliceosomal complex;	GO:0003677|DNA binding;GO:0046872|metal ion binding;GO:0000993|RNA polymerase II core binding;	K13204	ZNF326; zinc finger protein 326
gene14626	7.07065	10.7336	9.67065	13.0316	12.6096	14.952	SRBD1	protein_coding	chrNC_037338.1:27806038-28050614:-	gi|741942668|ref|XP_005212665.2|	4868	0	PREDICTED: S1 RNA-binding domain-containing protein 1 isoform X1 [Bos taurus]	gi|982938686|ref|XM_005212608.3|	3249	0	PREDICTED: Bos taurus S1 RNA binding domain 1 (SRBD1), transcript variant X1, mRNA	Q8N5C6	1683	0	S1 RNA-binding domain-containing protein 1	CAC2842	431	4e-133	COG2183	pfam09371	Tex_N	Tex-like protein N-terminal domain. This presumed domain is found at the N-terminus of Bordetella pertussis tex. This protein defines a novel family of prokaryotic transcriptional accessory factors.	GO:0006139|nucleobase-containing compound metabolic process;	.	GO:0003723|RNA binding;	.	.
gene14629	2.29019	3.01759	3.55494	4.19831	4.34648	3.82119	PRKCE	protein_coding	chrNC_037338.1:28092680-28635155:+	gi|162287148|ref|NP_001104590.1|	3891	0	protein kinase C epsilon type [Bos taurus]	gi|982938649|ref|XM_005212581.3|	5953	0	PREDICTED: Bos taurus protein kinase C, epsilon (PRKCE), transcript variant X3, mRNA	Q02156	1492	0	Protein kinase C epsilon type	.	.	.	.	pfam00069	Pkinase	Protein kinase domain.	GO:0006915|apoptotic process;GO:0007155|cell adhesion;GO:0007049|cell cycle;GO:0051301|cell division;GO:0071361|cellular response to ethanol;GO:0071456|cellular response to hypoxia;GO:0071380|cellular response to prostaglandin E stimulus;GO:0038096|Fc-gamma receptor signaling pathway involved in phagocytosis;GO:0035556|intracellular signal transduction;GO:0031663|lipopolysaccharide-mediated signa…	GO:0071944|cell periphery;GO:0005737|cytoplasm;GO:0005856|cytoskeleton;GO:0005829|cytosol;GO:0005783|endoplasmic reticulum;GO:0005794|Golgi apparatus;GO:0005739|mitochondrion;GO:0005634|nucleus;GO:0048471|perinuclear region of cytoplasm;GO:0005886|plasma membrane;	GO:0071889|14-3-3 protein binding;GO:0003785|actin monomer binding;GO:0005524|ATP binding;GO:0004699|calcium-independent protein kinase C activity;GO:0008047|enzyme activator activity;GO:0019899|enzyme binding;GO:0035276|ethanol binding;GO:0046872|metal ion binding;GO:0004697|protein kinase C activity;GO:0004674|protein serine/threonine kinase activity;GO:0030546|receptor activator activity;	K18050	PRKCE; novel protein kinase C epsilon type [EC:2.7.11.13]
gene34227	0.0339354	0.0473353	0	0	0	0.0594037	PTCHD1	protein_coding	chrNC_037357.1:119819982-119873093:-	gi|300797881|ref|NP_001179810.1|	4601	0	patched domain-containing protein 1 [Bos taurus]	gi|300797880|ref|NM_001192881.1|	2667	0	Bos taurus patched domain containing 1 (PTCHD1), mRNA	Q96NR3	1765	0	Patched domain-containing protein 1	.	.	.	.	pfam02460	Patched	Patched family. The transmembrane protein Patched is a receptor for the morphogene Sonic Hedgehog. This protein associates with the smoothened protein to transduce hedgehog signals.	GO:0050890|cognition;GO:0007224|smoothened signaling pathway;GO:0035176|social behavior;GO:0021794|thalamus development;	GO:0016021|integral component of membrane;GO:0005886|plasma membrane;	.	.	.
gene34226	26.9032	28.054	21.3279	27.5102	26.1797	31.0182	PRDX4	protein_coding	chrNC_037357.1:119515820-119528785:-	gi|529015804|ref|XP_005228408.1|	1231	3e-167	PREDICTED: peroxiredoxin-4 isoform X1 [Bos taurus]	gi|982974539|ref|XM_005228351.2|	1038	0	PREDICTED: Bos taurus peroxiredoxin 4 (PRDX4), transcript variant X1, mRNA	Q9BGI2	466	1e-163	Peroxiredoxin-4	SPCC576.03c	253	7e-82	COG0450	pfam00578	AhpC-TSA	AhpC/TSA family. This family contains proteins related to alkyl hydroperoxide reductase (AhpC) and thiol specific antioxidant (TSA).	GO:0019471|4-hydroxyproline metabolic process;GO:0045454|cell redox homeostasis;GO:0030198|extracellular matrix organization;GO:0008584|male gonad development;GO:2000255|negative regulation of male germ cell proliferation;GO:0022417|protein maturation by protein folding;GO:0072593|reactive oxygen species metabolic process;GO:0007283|spermatogenesis;	GO:0005829|cytosol;GO:0005783|endoplasmic reticulum;	GO:0004601|peroxidase activity;GO:0051920|peroxiredoxin activity;GO:0042803|protein homodimerization activity;	K03386	E1.11.1.15, PRDX, ahpC; peroxiredoxin (alkyl hydroperoxide reductase subunit C) [EC:1.11.1.15]
gene34225	16.3147	19.2988	16.3624	27.7563	23.8312	27.091	ACOT9	protein_coding	chrNC_037357.1:119474616-119503792:+	gi|77736067|ref|NP_001029732.1|	2252	0	acyl-coenzyme A thioesterase 9, mitochondrial precursor [Bos taurus]	gi|77736066|ref|NM_001034560.1|	1655	0	Bos taurus acyl-CoA thioesterase 9 (ACOT9), mRNA	Q3SWX2	872	0	Acyl-coenzyme A thioesterase 9, mitochondrial	SA1694	52.8	3e-07	COG1607	pfam03061	4HBT	Thioesterase superfamily. This family contains a wide variety of enzymes, principally thioesterases. This family includes 4HBT (EC 3.1.2.23) which catalyses the final step in the biosynthesis of 4-hydroxybenzoate from 4-chlorobenzoate in the soil dwelling microbe Pseudomonas CBS-3. This family includes various cytosolic long-chain acyl-CoA thioester hydrolases. Long-chain acyl-CoA hydrolases hydr…	.	GO:0005739|mitochondrion;	GO:0052689|carboxylic ester hydrolase activity;	K17361	ACOT9; acyl-coenzyme A thioesterase 9 [EC:3.1.2.-]
gene34222	43.8607	70.689	60.5263	27.327	29.9555	19.5663	SAT1	protein_coding	chrNC_037357.1:119431931-119434979:-	gi|440898932|gb|ELR50328.1|	952	3e-126	Diamine acetyltransferase 1, partial [Bos mutus]	gi|942079502|ref|XM_005904036.2|	1048	0	PREDICTED: Bos mutus spermidine/spermine N1-acetyltransferase 1 (SAT1), mRNA	Q3T0Q0	355	6e-122	Diamine acetyltransferase 1	PA0478	101	1e-24	COG0454	pfam00583	Acetyltransf_1	Acetyltransferase (GNAT) family. This family contains proteins with N-acetyltransferase functions such as Elp3-related proteins.	GO:0001525|angiogenesis;GO:0009447|putrescine catabolic process;GO:0042127|regulation of cell proliferation;GO:0032918|spermidine acetylation;GO:0046208|spermine catabolic process;	GO:0005829|cytosol;	GO:0004145|diamine N-acetyltransferase activity;GO:0042802|identical protein binding;GO:0019809|spermidine binding;	K00657	speG; diamine N-acetyltransferase [EC:2.3.1.57]
gene34220	2.45528	2.73254	2.36855	5.86974	4.16029	5.59648	APOO	protein_coding	chrNC_037357.1:119338005-119391657:+	gi|115497246|ref|NP_001069107.1|	1048	3e-140	MICOS complex subunit MIC26 precursor [Bos taurus]	gi|555984419|ref|XM_005904035.1|	854	0	PREDICTED: Bos mutus apolipoprotein O (APOO), mRNA	Q148H0	408	1e-141	MICOS complex subunit MIC26	.	.	.	.	pfam09769	ApoO	Apolipoprotein O. Members of this family promote cholesterol efflux from macrophage cells. They are present in various lipoprotein complexes, including HDL, LDL and VLDL. The apoprotein is secreted by a microsomal triglyceride transfer protein (MTTP)-dependent mechanism, probably as a VLDL-associated protein that is subsequently transferred to HDL.	GO:0042407|cristae formation;GO:0006869|lipid transport;	GO:0005789|endoplasmic reticulum membrane;GO:0005576|extracellular region;GO:0000139|Golgi membrane;GO:0034364|high-density lipoprotein particle;GO:0031305|integral component of mitochondrial inner membrane;GO:0034362|low-density lipoprotein particle;GO:0061617|MICOS complex;GO:0034361|very-low-density lipoprotein particle;	.	.	.
gene9250	0.704644	0.471441	0.432625	0.27898	0.250567	0.154901	PODNL1	protein_coding	chrNC_037334.1:11759118-11765556:+	gi|982930033|ref|XP_005208690.3|	2384	0	PREDICTED: podocan-like protein 1 isoform X2 [Bos taurus]	gi|982984408|ref|XM_005198851.3|	2629	0	PREDICTED: Bos taurus podocan-like 1 (PODNL1), transcript variant X2, mRNA	Q6PEZ8	646	0	Podocan-like protein 1	CAC3280_2	55.1	5e-07	COG4886	pfam13855	LRR_8	Leucine rich repeat.	GO:0019221|cytokine-mediated signaling pathway;GO:0046426|negative regulation of JAK-STAT cascade;GO:0006469|negative regulation of protein kinase activity;	GO:0005737|cytoplasm;GO:0005576|extracellular region;	GO:0004860|protein kinase inhibitor activity;	.	.
gene34229	0	0	0	0	0.102784	0	LOC783117	pseudogene	chrNC_037357.1:120604801-120605174:+	gi|640826565|ref|XP_008070436.1|	237	5e-35	PREDICTED: uncharacterized protein LOC103274819 [Tarsius syrichta]	gi|742093273|ref|XM_010834033.1|	359	0	PREDICTED: Bison bison bison histone H4 (LOC104984349), mRNA	Q28DR4	95.5	2e-24	Histone H4	.	.	.	.	pfam00125	Histone	Core histone H2A/H2B/H3/H4.	GO:0006352|DNA-templated transcription, initiation;GO:0006334|nucleosome assembly;	GO:0000788|nuclear nucleosome;	GO:0003677|DNA binding;GO:0042393|histone binding;GO:0046982|protein heterodimerization activity;	K11254	H4; histone H4
gene5082	0.103382	0.0589922	0.0539389	1.03681	0.682599	1.8064	LHFPL3	protein_coding	chrNC_037331.1:45537726-46118813:+	gi|528946407|ref|XP_005205401.1|	1031	1e-128	PREDICTED: lipoma HMGIC fusion partner-like 3 protein isoform X1 [Bos taurus]	gi|982921319|ref|XM_005205344.3|	3040	0	PREDICTED: Bos taurus lipoma HMGIC fusion partner-like 3 (LHFPL3), transcript variant X1, mRNA	Q86UP9	391	2e-126	LHFPL tetraspan subfamily member 3 protein	.	.	.	.	pfam10242	L_HGMIC_fpl	Lipoma HMGIC fusion partner-like protein. This is a group of proteins expressed from a series of genes referred to as Lipoma HGMIC fusion partner-like. The proteins carry four highly conserved transmembrane domains in this entry. In certain instances, eg in LHFPL5, mutations cause deafness in humans and hypospadias, and LHFPL1 is transcribed in six liver tumor cell lines.	.	GO:0016021|integral component of membrane;	.	.	.
gene4304	0.123053	0.0429107	0.164787	0.0279322	0.0261326	0.0646212	LOC784358	pseudogene	chrNC_037330.1:99097978-99099448:-	gi|166795315|ref|NP_001107662.1|	1700	0	glutathione reductase, mitochondrial [Bos taurus]	gi|274317155|ref|NM_001114190.2|	1277	0	Bos taurus glutathione reductase (GSR), mRNA	P47791	595	0	Glutathione reductase, mitochondrial	STM3597	297	2e-106	COG1249	pfam07992	Pyr_redox_2	Pyridine nucleotide-disulphide oxidoreductase. This family includes both class I and class II oxidoreductases and also NADH oxidases and peroxidases. This domain is actually a small NADH binding domain within a larger FAD binding domain.	GO:0045454|cell redox homeostasis;GO:0006749|glutathione metabolic process;GO:0007283|spermatogenesis;	GO:0005829|cytosol;GO:0009897|external side of plasma membrane;GO:0005739|mitochondrion;	GO:0009055|electron carrier activity;GO:0050660|flavin adenine dinucleotide binding;GO:0043295|glutathione binding;GO:0004362|glutathione-disulfide reductase activity;GO:0050661|NADP binding;GO:0042803|protein homodimerization activity;	K00383	GSR, gor; glutathione reductase (NADPH) [EC:1.8.1.7]
gene19710	47.3453	33.6832	35.1313	40.524	42.3938	42.0288	CTNND1	protein_coding	chrNC_037342.1:80967281-81012627:+	gi|300798566|ref|NP_001179331.1|	4749	0	catenin delta-1 [Bos taurus]	gi|300798565|ref|NM_001192402.1|	5702	0	Bos taurus catenin (cadherin-associated protein), delta 1 (CTNND1), mRNA	O60716	1753	0	Catenin delta-1	.	.	.	.	pfam00514	Arm	Armadillo/beta-catenin-like repeat. Approx. 40 amino acid repeat. Tandem repeats form super-helix of helices that is proposed to mediate interaction of beta-catenin with its ligands. CAUTION: This family does not contain all known armadillo repeats.	GO:0034332|adherens junction organization;GO:0007420|brain development;GO:0007155|cell adhesion;GO:0098609|cell-cell adhesion;GO:0035635|entry of bacterium into host cell;GO:0090090|negative regulation of canonical Wnt signaling pathway;GO:0006355|regulation of transcription, DNA-templated;GO:0006351|transcription, DNA-templated;GO:0016055|Wnt signaling pathway;	GO:0005911|cell-cell junction;GO:0005737|cytoplasm;GO:0005829|cytosol;GO:0043197|dendritic spine;GO:0070062|extracellular exosome;GO:0030426|growth cone;GO:0030027|lamellipodium;GO:0030496|midbody;GO:0005634|nucleus;GO:0005886|plasma membrane;GO:0005915|zonula adherens;	GO:0045296|cadherin binding;GO:0019901|protein kinase binding;GO:0005102|receptor binding;	K05690	CTNND1; catenin (cadherin-associated protein), delta 1
gene19711	0.0212305	0	0	0	0	0	LOC104974343	pseudogene	chrNC_037342.1:81049818-81052823:-	gi|742091613|ref|XP_010831932.1|	695	1e-142	PREDICTED: LOW QUALITY PROTEIN: olfactory receptor 5B12 [Bison bison bison]	gi|927101882|ref|XM_005660888.2|	500	0	PREDICTED: Sus scrofa olfactory receptor 1052-like (LOC100514032), transcript variant X2, mRNA	Q96R08	142	3e-58	Olfactory receptor 5B12	.	.	.	.	pfam13853	7tm_4	Olfactory receptor. The members of this family are transmembrane olfactory receptors.	GO:0007186|G-protein coupled receptor signaling pathway;	GO:0016021|integral component of membrane;GO:0005886|plasma membrane;	GO:0004930|G-protein coupled receptor activity;GO:0005549|odorant binding;GO:0004984|olfactory receptor activity;	K04257	OLFR; olfactory receptor
gene26466	4.02873	4.55769	3.71023	3.25388	3.20343	5.29739	FBXO33	protein_coding	chrNC_037348.1:49289714-49310143:-	gi|329664676|ref|NP_001192678.1|	2423	0	F-box only protein 33 [Bos taurus]	gi|329664675|ref|NM_001205749.1|	1932	0	Bos taurus F-box protein 33 (FBXO33), mRNA	Q7Z6M2	913	0	F-box only protein 33	.	.	.	.	pfam12937	F-box-like	F-box-like. This is an F-box-like family.	GO:0016567|protein ubiquitination;	.	.	K10310	FBXO33; F-box protein 33
gene26464	4.30591	5.26013	5.63591	4.9489	4.96574	5.19989	MIA2	protein_coding	chrNC_037348.1:49184480-49281730:+	gi|742098650|ref|XP_010833635.1|	6230	0	PREDICTED: cTAGE family member 5 isoform X1 [Bison bison bison]	gi|982960594|ref|XM_005222083.3|	4896	0	PREDICTED: Bos taurus CTAGE family member 5 (CTAGE5), transcript variant X1, mRNA	Q96PC5	1831	0	Melanoma inhibitory activity protein 2	.	.	.	.	pfam02463	SMC_N	RecF/RecN/SMC N terminal domain. This domain is found at the N terminus of SMC proteins. The SMC (structural maintenance of chromosomes) superfamily proteins have ATP-binding domains at the N- and C-termini, and two extended coiled-coil domains separated by a hinge in the middle. The eukaryotic SMC proteins form two kind of heterodimers: the SMC1/SMC3 and the SMC2/SMC4 types. These heterodimers c…	GO:0035459|cargo loading into vesicle;GO:0006888|ER to Golgi vesicle-mediated transport;GO:0042953|lipoprotein transport;	GO:0070971|endoplasmic reticulum exit site;GO:0005789|endoplasmic reticulum membrane;GO:0016021|integral component of membrane;	GO:0042954|lipoprotein transporter activity;	.	.
gene26462	5.65013	7.59195	9.83727	10.4485	7.50768	11.3605	TRAPPC6B	protein_coding	chrNC_037348.1:49145029-49156067:-	gi|955529843|ref|XP_004436435.2|	871	4e-110	PREDICTED: trafficking protein particle complex subunit 6B [Ceratotherium simum simum]	gi|84000248|ref|NM_001038134.1|	1742	0	Bos taurus trafficking protein particle complex 6B (TRAPPC6B), mRNA	Q86SZ2	329	2e-108	Trafficking protein particle complex subunit 6B	.	.	.	.	pfam04051	TRAPP	Transport protein particle (TRAPP) component. TRAPP plays a key role in the targeting and/or fusion of ER-to-Golgi transport vesicles with their acceptor compartment. TRAPP is a large multimeric protein that contains at least 10 subunits. This family contains many TRAPP family proteins. The Bet3 subunit is one of the better characterized TRAPP proteins and has a dimeric structure with hydrophobic…	GO:0048208|COPII vesicle coating;GO:0006888|ER to Golgi vesicle-mediated transport;GO:0043087|regulation of GTPase activity;	GO:0005801|cis-Golgi network;GO:0005829|cytosol;GO:0005783|endoplasmic reticulum;GO:0000139|Golgi membrane;GO:0005802|trans-Golgi network;GO:0030008|TRAPP complex;	GO:0017112|Rab guanyl-nucleotide exchange factor activity;	.	.
gene26463	8.1468	7.68645	8.89536	13.3285	14.0529	14.3857	PNN	protein_coding	chrNC_037348.1:49156266-49168948:+	gi|336176053|ref|NP_001229514.1|	1915	0	pinin [Bos taurus]	gi|982960591|ref|XM_015459299.1|	5584	0	PREDICTED: Bos taurus pinin, desmosome associated protein (PNN), transcript variant X1, mRNA	Q9H307	672	0	Pinin	.	.	.	.	pfam04696	Pinin_SDK_memA	pinin/SDK/memA/ protein conserved region. Members of this family have very varied localisations within the eukaryotic cell. pinin is known to localize at the desmosomes and is implicated in anchoring intermediate filaments to the desmosomal plaque. SDK2/3 is a dynamically localized nuclear protein thought to be involved in modulation of alternative pre-mRNA splicing. memA is a tumor marker prefer…	GO:0007155|cell adhesion;GO:0000398|mRNA splicing, via spliceosome;GO:0006355|regulation of transcription, DNA-templated;GO:0006351|transcription, DNA-templated;	GO:0071013|catalytic step 2 spliceosome;GO:0005911|cell-cell junction;GO:0030057|desmosome;GO:0005882|intermediate filament;GO:0016020|membrane;GO:0016607|nuclear speck;GO:0005886|plasma membrane;	GO:0003677|DNA binding;GO:0003723|RNA binding;GO:0005198|structural molecule activity;	.	.
gene26460	0.0932038	0.0615821	0.0731991	0.300645	0.218771	0.561588	LOC782598	protein_coding	chrNC_037348.1:49073788-49080059:+	gi|741967260|ref|XP_010815501.1|	8387	0	PREDICTED: LOW QUALITY PROTEIN: kinesin-like protein KIF20B [Bos taurus]	gi|983003910|ref|XM_010824917.2|	5824	0	PREDICTED: Bos taurus kinesin-like protein KIF20B (LOC782598), mRNA	Q96Q89	2517	0	Kinesin-like protein KIF20B	SPAC25G10.07c	140	2e-32	COG5059	pfam00225	Kinesin	Kinesin motor domain.	GO:0007050|cell cycle arrest;GO:0051301|cell division;GO:0007018|microtubule-based movement;GO:0001843|neural tube closure;GO:0048812|neuron projection morphogenesis;GO:0008284|positive regulation of cell proliferation;GO:0032467|positive regulation of cytokinesis;GO:0090316|positive regulation of intracellular protein transport;GO:1903438|positive regulation of mitotic cytokinetic process;GO:200…	GO:0005813|centrosome;GO:0070938|contractile ring;GO:0005737|cytoplasm;GO:0030426|growth cone;GO:0005871|kinesin complex;GO:0005874|microtubule;GO:0030496|midbody;GO:1990023|mitotic spindle midzone;GO:0097431|mitotic spindle pole;GO:0005730|nucleolus;GO:0005654|nucleoplasm;GO:0005634|nucleus;GO:0048471|perinuclear region of cytoplasm;GO:0051233|spindle midzone;	GO:0005524|ATP binding;GO:0008574|ATP-dependent microtubule motor activity, plus-end-directed;GO:0016887|ATPase activity;GO:0008017|microtubule binding;GO:0042803|protein homodimerization activity;GO:0050699|WW domain binding;	K10402	KIF20; kinesin family member 20
gene26461	2.68757	4.12874	4.69684	4.45177	4.16497	5.62006	GEMIN2	protein_coding	chrNC_037348.1:49119027-49140945:+	gi|358417992|ref|XP_003583807.1|	1471	0	PREDICTED: gem-associated protein 2 [Bos taurus]	gi|741898555|ref|XM_003583759.3|	1234	0	PREDICTED: Bos taurus gem nuclear organelle associated protein 2 (GEMIN2), mRNA	Q9CQQ4	523	0	Gem-associated protein 2	.	.	.	.	pfam04938	SIP1	Survival motor neuron (SMN) interacting protein 1 (SIP1). Survival motor neuron (SMN) interacting protein 1 (SIP1) interacts with SMN protein and plays a crucial role in the biogenesis of spliceosomes. There is evidence that the protein is linked to spinal muscular atrophy (SMA) and amyotrophic lateral sclerosis(ALS) in humans.	GO:0000245|spliceosomal complex assembly;GO:0000387|spliceosomal snRNP assembly;	GO:0005737|cytoplasm;GO:0005829|cytosol;GO:0097504|Gemini of coiled bodies;GO:0005622|intracellular;GO:0016604|nuclear body;GO:0005730|nucleolus;GO:0005634|nucleus;GO:0032797|SMN complex;GO:0034719|SMN-Sm protein complex;GO:0005681|spliceosomal complex;	.	K13130	SIP1, GEMIN2; survival of motor neuron protein-interacting protein 1
gene5081	4.91018	5.93616	6.30205	10.1371	9.64634	14.5203	ORC5	protein_coding	chrNC_037331.1:45330007-45418109:-	gi|153792205|ref|NP_001093174.1|	2241	0	origin recognition complex subunit 5 [Bos taurus]	gi|153792204|ref|NM_001099704.1|	2132	0	Bos taurus origin recognition complex subunit 5 (ORC5), mRNA	O43913	832	0	Origin recognition complex subunit 5	.	.	.	.	pfam14630	ORC5_C	Origin recognition complex (ORC) subunit 5 C-terminus. This entry represents the C-terminus of origin recognition complex subunit 5.	GO:0006260|DNA replication;GO:0006270|DNA replication initiation;GO:0000082|G1/S transition of mitotic cell cycle;	GO:0005829|cytosol;GO:0000784|nuclear chromosome, telomeric region;GO:0005664|nuclear origin of replication recognition complex;GO:0005654|nucleoplasm;GO:0005634|nucleus;GO:0000808|origin recognition complex;	GO:0005524|ATP binding;GO:0003688|DNA replication origin binding;GO:0000166|nucleotide binding;	K02607	ORC5; origin recognition complex subunit 5
gene28473	4.00924	5.15517	5.68479	5.71397	5.85197	5.29946	ZNF184	protein_coding	chrNC_037350.1:31164811-31186482:+	gi|154152119|ref|NP_001093842.1|	4019	0	zinc finger protein 184 [Bos taurus]	gi|982964228|ref|XM_005223725.3|	4428	0	PREDICTED: Bos taurus zinc finger protein 184 (ZNF184), transcript variant X3, mRNA	A6QLU5	1552	0	Zinc finger protein 184	.	.	.	.	pfam01352	KRAB	KRAB box. The KRAB domain (or Kruppel-associated box) is present in about a third of zinc finger proteins containing C2H2 fingers. The KRAB domain is found to be involved in protein-protein interactions. The KRAB domain is generally encoded by two exons. The regions coded by the two exons are known as KRAB-A and KRAB-B. The A box plays an important role in repression by binding to corepressors, w…	GO:0006355|regulation of transcription, DNA-templated;GO:0006351|transcription, DNA-templated;	GO:0005634|nucleus;	GO:0003677|DNA binding;GO:0046872|metal ion binding;	K09228	KRAB; KRAB domain-containing zinc finger protein
gene33921	0.0210015	0	0.0361595	0.157316	0.120421	0.0661732	AKAP4	protein_coding	chrNC_037357.1:87916567-87934346:-	gi|296470714|tpg|DAA12829.1|	4395	0	TPA: A-kinase anchor protein 4 [Bos taurus]	gi|41386785|ref|NM_174235.1|	2870	0	Bos taurus A-kinase anchoring protein 4 (AKAP4), mRNA	Q60662	1335	0	A-kinase anchor protein 4	.	.	.	.	pfam05716	AKAP_110	A-kinase anchor protein 110 kDa (AKAP 110). This family consists of several mammalian protein kinase A anchoring protein 3 (PRKA3) or A-kinase anchor protein 110 kDa (AKAP 110) sequences. Agents that increase intracellular cAMP are potent stimulators of sperm motility. Anchoring inhibitor peptides, designed to disrupt the interaction of the cAMP-dependent protein kinase A (PKA) with A kinase-anch…	GO:0045184|establishment of protein localization;GO:0030317|sperm motility;GO:0044458|motile cilium assembly;GO:0008104|protein localization;GO:0010738|regulation of protein kinase A signaling;GO:0007178|transmembrane receptor protein serine/threonine kinase signaling pathway;	GO:0005929|cilium;GO:0031514|motile cilium;GO:0048471|perinuclear region of cytoplasm;GO:0035686|sperm fibrous sheath;GO:0097228|sperm principal piece;GO:0030018|Z disc;	GO:0051018|protein kinase A binding;	K16521	AKAP4; A-kinase anchor protein 4
gene30996	7.9798	8.92441	7.50715	10.0451	10.9719	10.1824	INPP5A	protein_coding	chrNC_037353.1:50937161-51083333:-	gi|440895062|gb|ELR47348.1|	2110	0	Type I inositol-1,4,5-trisphosphate 5-phosphatase, partial [Bos mutus]	gi|942092451|ref|XM_014482307.1|	2529	0	PREDICTED: Bos mutus inositol polyphosphate-5-phosphatase A (INPP5A), mRNA	Q14642	802	0	Type I inositol 1,4,5-trisphosphate 5-phosphatase	.	.	.	.	pfam10248	Mlf1IP	Myelodysplasia-myeloid leukemia factor 1-interacting protein. This entry is the conserved central region of a group of proteins that are putative transcriptional repressors. The structure contains a putative 14-3-3 binding motif involved in the subcellular localisation of various regulatory molecules, and it may be that interaction with the transcription factor DREF could be regulated through thi…	GO:0046855|inositol phosphate dephosphorylation;GO:0043647|inositol phosphate metabolic process;GO:0048016|inositol phosphate-mediated signaling;GO:0046856|phosphatidylinositol dephosphorylation;	GO:0005622|intracellular;GO:0016020|membrane;GO:0005886|plasma membrane;	GO:0052659|inositol-1,3,4,5-tetrakisphosphate 5-phosphatase activity;GO:0052658|inositol-1,4,5-trisphosphate 5-phosphatase activity;GO:0004445|inositol-polyphosphate 5-phosphatase activity;GO:0042731|PH domain binding;	K01106	E3.1.3.56; inositol-1,4,5-trisphosphate 5-phosphatase [EC:3.1.3.56]
gene4825	2.16402	2.54511	2.9468	3.81684	3.07426	4.00221	PEX1	protein_coding	chrNC_037331.1:9789227-9870737:-	gi|300796999|ref|NP_001179000.1|	6341	0	peroxisome biogenesis factor 1 [Bos taurus]	gi|300796998|ref|NM_001192071.1|	3881	0	Bos taurus peroxisomal biogenesis factor 1 (PEX1), mRNA	O43933	2149	0	Peroxisome biogenesis factor 1	YKL197c	337	3e-96	COG0464	pfam00004	AAA	ATPase family associated with various cellular activities (AAA). AAA family proteins often perform chaperone-like functions that assist in the assembly, operation, or disassembly of protein complexes.	GO:0060152|microtubule-based peroxisome localization;GO:0007031|peroxisome organization;GO:0016558|protein import into peroxisome matrix;GO:0006625|protein targeting to peroxisome;	GO:0005737|cytoplasm;GO:0005829|cytosol;GO:0070062|extracellular exosome;GO:0005778|peroxisomal membrane;GO:0005777|peroxisome;	GO:0005524|ATP binding;GO:0042623|ATPase activity, coupled;GO:0008022|protein C-terminus binding;GO:0044877|macromolecular complex binding;	K13338	PEX1; peroxin-1
gene10539	0.0333134	0.097582	0.191193	0.0181485	0.0594275	0.0769756	CCNJL	protein_coding	chrNC_037334.1:71812552-71876270:-	gi|594100831|ref|XP_006073511.1|	1461	0	PREDICTED: cyclin-J-like protein isoform X2 [Bubalus bubalis]	gi|594100830|ref|XM_006073449.1|	2694	0	PREDICTED: Bubalus bubalis cyclin J-like (CCNJL), transcript variant X2, mRNA	Q8IV13	480	4e-155	Cyclin-J-like protein	.	.	.	.	pfam02984	Cyclin_C	Cyclin, C-terminal domain. Cyclins regulate cyclin dependent kinases (CDKs). Human CCNO is a Uracil-DNA glycosylase that is related to other cyclins. Cyclins contain two domains of similar all-alpha fold, of which this family corresponds with the C-terminal domain.	.	GO:0005634|nucleus;	.	.	.
gene17969	17.6699	9.41245	10.008	9.69568	12.1144	10.0099	RDH10	protein_coding	chrNC_037341.1:36628596-36655309:+	gi|440895634|gb|ELR47777.1|	1687	0	Retinol dehydrogenase 10, partial [Bos mutus]	gi|31340805|ref|NM_174734.2|	1298	0	Bos taurus retinol dehydrogenase 10 (all-trans) (RDH10), mRNA	Q8IZV5	649	0	Retinol dehydrogenase 10	.	.	.	.	pfam00106	adh_short	short chain dehydrogenase. This family contains a wide variety of dehydrogenases.	GO:0060449|bud elongation involved in lung branching;GO:0043583|ear development;GO:0031076|embryonic camera-type eye development;GO:0035115|embryonic forelimb morphogenesis;GO:0048703|embryonic viscerocranium morphogenesis;GO:0008406|gonad development;GO:0001701|in utero embryonic development;GO:0001656|metanephros development;GO:0014032|neural crest cell development;GO:0043584|nose development;G…	GO:0044297|cell body;GO:0005737|cytoplasm;GO:0005789|endoplasmic reticulum membrane;GO:0016021|integral component of membrane;GO:0031090|organelle membrane;	GO:0052650|NADP-retinol dehydrogenase activity;GO:0004745|retinol dehydrogenase activity;	K11151	RDH10; retinol dehydrogenase 10 [EC:1.1.1.-]
gene17968	146.664	215.497	200.13	304.065	272.803	382.884	RPL7	protein_coding	chrNC_037341.1:36623520-36627047:-	gi|548493434|ref|XP_005689120.1|	1135	7e-153	PREDICTED: 60S ribosomal protein L7 [Capra hircus]	gi|942090445|ref|XM_005907515.2|	1083	0	PREDICTED: Bos mutus ribosomal protein L7 (RPL7), transcript variant X2, mRNA	Q58DT1	441	3e-154	60S ribosomal protein L7	SPBC18H10.12c	248	6e-79	COG1841	pfam08079	Ribosomal_L30_N	Ribosomal L30 N-terminal domain. This presumed domain is found at the N-terminus of Ribosomal L30 proteins and has been termed RL30NT or NUC018.	GO:0002181|cytoplasmic translation;GO:0000463|maturation of LSU-rRNA from tricistronic rRNA transcript (SSU-rRNA, 5.8S rRNA, LSU-rRNA);	GO:0022625|cytosolic large ribosomal subunit;GO:0005844|polysome;	GO:0003723|RNA binding;GO:0003735|structural constituent of ribosome;	K02937	RP-L7e, RPL7; large subunit ribosomal protein L7e
gene10532	0.330758	0.054635	0.059946	0	0	0	ADRA1B	protein_coding	chrNC_037334.1:71501019-71562030:+	gi|300798649|ref|NP_001178068.1|	2383	0	alpha-1B adrenergic receptor [Bos taurus]	gi|300798648|ref|NM_001191139.1|	1733	0	Bos taurus adrenoceptor alpha 1B (ADRA1B), mRNA	P35368	893	0	Alpha-1B adrenergic receptor	.	.	.	.	pfam00001	7tm_1	7 transmembrane receptor (rhodopsin family). This family contains, amongst other G-protein-coupled receptors (GCPRs), members of the opsin family, which have been considered to be typical members of the rhodopsin superfamily. They share several motifs, mainly the seven transmembrane helices, GCPRs of the rhodopsin superfamily. All opsins bind a chromophore, such as 11-cis-retinal. The function of…	GO:0071880|adenylate cyclase-activating adrenergic receptor signaling pathway;GO:0007188|adenylate cyclase-modulating G-protein coupled receptor signaling pathway;GO:0008283|cell proliferation;GO:0007267|cell-cell signaling;GO:0007186|G-protein coupled receptor signaling pathway;GO:0042593|glucose homeostasis;GO:0035556|intracellular signal transduction;GO:0007275|multicellular organismal develop…	GO:0005901|caveola;GO:0005737|cytoplasm;GO:0005887|integral component of plasma membrane;GO:0031965|nuclear membrane;GO:0005634|nucleus;GO:0005886|plasma membrane;	GO:0004937|alpha1-adrenergic receptor activity;GO:0046982|protein heterodimerization activity;	K04136	ADRA1B; adrenergic receptor alpha-1B
gene10535	4.71678	4.16125	4.56576	4.59993	4.92571	4.49766	PWWP2A	protein_coding	chrNC_037334.1:71653164-71688034:-	gi|742184296|ref|XP_010853613.1|	2198	0	PREDICTED: PWWP domain-containing protein 2A isoform X2 [Bison bison bison]	gi|594100822|ref|XM_006073445.1|	3745	0	PREDICTED: Bubalus bubalis PWWP domain containing 2A (PWWP2A), transcript variant X2, mRNA	Q96N64	669	0	PWWP domain-containing protein 2A	.	.	.	.	pfam01577	Peptidase_S30	Potyvirus P1 protease. The potyviridae family positive stand RNA viruses with genome encoding a polyprotein. members include zucchini yellow mosaic virus, and turnip mosaic viruses which cause considerable losses of crops worldwide. This family consists of a C terminus region from various plant potyvirus P1 proteins (found at the N terminus of the polyprotein). The C terminus of P1 is a serine-ty…	.	GO:0005634|nucleus;	GO:0003682|chromatin binding;GO:0042393|histone binding;	.	.
gene10534	17.7952	21.9791	19.7815	26.6625	24.55	24.6085	TTC1	protein_coding	chrNC_037334.1:71598546-71647534:+	gi|440904658|gb|ELR55138.1|	1414	0	Tetratricopeptide repeat protein 1, partial [Bos mutus]	gi|982932544|ref|XM_005209680.3|	1475	0	PREDICTED: Bos taurus tetratricopeptide repeat domain 1 (TTC1), transcript variant X1, mRNA	Q3ZBR5	548	0	Tetratricopeptide repeat protein 1	.	.	.	.	pfam13414	TPR_11	TPR repeat.	.	GO:0005829|cytosol;	.	.	.
gene10536	0	0.242775	0.266375	1.58032	0	0	LOC112447615	snoRNA	chrNC_037334.1:71676630-71676759:+	.	.	.	.	gi|850485237|gb|CP011893.1|	120	6e-55	Ovis canadensis canadensis isolate 43U chromosome 8 sequence	.	.	.	.	.	.	.	.	pfam09661	DUF2398	Protein of unknown function (DUF2398). Proteins in this entry are encoded within a conserved gene four-gene neighbourhood found sporadically in a phylogenetically broad range of bacteria including: Nocardia farcinica, Symbiobacterium thermophilum, and Streptomyces avermitilis (Actinobacteria), Geobacillus kaustophilus (Firmicutes), Azoarcus sp. EbN1 and Ralstonia solanacearum (Betaproteobacteria).	.	.	.	.	.
gene32504	0	0	0	0.326097	0	0	LOC112444959	snoRNA	chrNC_037356.1:41155379-41155504:-	.	.	.	.	gi|983009836|ref|XR_001499910.1|	126	3e-58	PREDICTED: Bos taurus uncharacterized LOC104976274 (LOC104976274), transcript variant X4, ncRNA	.	.	.	.	.	.	.	.	pfam15351	JCAD	Junctional protein associated with coronary artery disease. JCAD is a component of VE-cadherin-based cell-cell junctions in endothelial cells. The cell-cell or adherens junction is an adhesion complex that plays a crucial role in the organisation and function of epithelial and endothelial cellular sheets. These junctions join the actin cytoskeleton to the plasma membrane to form adhesive contacts…	.	.	.	.	.
gene32505	11.5351	11.6032	12.7312	16.3144	16.9593	18.1728	LOC112444957	snoRNA	chrNC_037356.1:41155768-41155835:-	.	.	.	.	gi|942081999|ref|XR_001351767.1|	65	8e-25	PREDICTED: Bos mutus uncharacterized LOC106701291 (LOC106701291), ncRNA	.	.	.	.	.	.	.	.	pfam12483	GIDE	E3 Ubiquitin ligase. This domain family is found in bacteria, archaea and eukaryotes, and is typically between 150 and 163 amino acids in length. There is a single completely conserved residue E that may be functionally important. GIDE is an E3 ubiquitin ligase which is involved in inducing apoptosis.	.	.	.	.	.
gene32500	0	0.39369	0.719933	0	0	0	LOC112444859	protein_coding	chrNC_037356.1:41140834-41141421:-	gi|296471701|tpg|DAA13816.1|	460	3e-56	TPA: hypothetical protein BOS_24805 [Bos taurus]	gi|148743958|gb|BC142077.1|	380	0	Bos taurus cDNA clone IMAGE:8050622	.	.	.	.	.	.	.	.	pfam15439	NYAP_N	Neuronal tyrosine-phosphorylated phosphoinositide-3-kinase adapter. NYAP_N is an N-terminal family of eukaryotic proteins that are substrates of tyrosine kinase in the brain. When first identified, the family members were referred to as unconventional myosin XVI, or Myr 8. However, proteins have now been identified as being integrally involved in neuronal function and morphogenesis. The family is…	.	.	.	.	.
gene24930	0.0260749	0.0136391	0	0	0	0	LOC100299732	protein_coding	chrNC_037346.1:50205950-50208521:+	gi|297487297|ref|XP_002696176.1|	1533	0	PREDICTED: testis-expressed protein 19.2 [Bos taurus]	gi|983002478|ref|XM_015468242.1|	2204	0	PREDICTED: Bos taurus testis-expressed protein 19.2 (LOC100299732), mRNA	Q9D5S1	207	1e-58	Testis-expressed protein 19.2	.	.	.	.	pfam15553	TEX19	Testis-expressed protein 19. This family of proteins is expressed in testis.	GO:0030154|cell differentiation;GO:0007140|male meiosis;GO:0010529|negative regulation of transposition;GO:0007283|spermatogenesis;	GO:0005737|cytoplasm;GO:0005634|nucleus;	GO:0034584|piRNA binding;	.	.
gene32509	0	0	0	2.16254	0	0	LOC112444952	snoRNA	chrNC_037356.1:41156987-41157062:-	.	.	.	.	gi|850493339|gb|CP011906.1|	74	1e-29	Ovis canadensis canadensis isolate 43U chromosome 21 sequence	.	.	.	.	.	.	.	.	pfam06857	ACP	Malonate decarboxylase delta subunit (MdcD). This family consists of several bacterial malonate decarboxylase delta subunit (MdcD) proteins. Malonate decarboxylase of Klebsiella pneumoniae consists of four different subunits and catalyses the conversion of malonate plus H+ to acetate and CO2. The catalysis proceeds via acetyl and malonyl thioester residues with the phosphribosyl-dephospho-CoA pro…	.	.	.	.	.
gene32737	8.53741	6.4073	6.96623	6.71112	6.26693	5.31186	TCIRG1	protein_coding	chrNC_037356.1:45566159-45577924:+	gi|742109000|ref|XP_010835971.1|	3595	0	PREDICTED: V-type proton ATPase 116 kDa subunit a isoform 3 isoform X1 [Bison bison bison]	gi|742108999|ref|XM_010837669.1|	2813	0	PREDICTED: Bison bison bison T-cell, immune regulator 1, ATPase, H+ transporting, lysosomal V0 subunit A3 (TCIRG1), transcript variant X1, mRNA	Q13488	1074	0	V-type proton ATPase 116 kDa subunit a isoform 3	YOR270c	336	9e-99	COG1269	pfam01496	V_ATPase_I	V-type ATPase 116kDa subunit family. This family consists of the 116kDa V-type ATPase (vacuolar (H+)-ATPases) subunits, as well as V-type ATP synthase subunit i. The V-type ATPases family are proton pumps that acidify intracellular compartments in eukaryotic cells for example yeast central vacuoles, clathrin-coated and synaptic vesicles. They have important roles in membrane trafficking processes…	GO:0015991|ATP hydrolysis coupled proton transport;GO:0015986|ATP synthesis coupled proton transport;GO:0006968|cellular defense response;GO:0008286|insulin receptor signaling pathway;GO:0034220|ion transmembrane transport;GO:0016236|macroautophagy;GO:0043312|neutrophil degranulation;GO:0008284|positive regulation of cell proliferation;GO:0007039|protein catabolic process in the vacuole;GO:190260…	GO:0016324|apical plasma membrane;GO:0010008|endosome membrane;GO:0005887|integral component of plasma membrane;GO:0005765|lysosomal membrane;GO:0030670|phagocytic vesicle membrane;GO:0005886|plasma membrane;GO:0016471|vacuolar proton-transporting V-type ATPase complex;GO:0000220|vacuolar proton-transporting V-type ATPase, V0 domain;	GO:0051117|ATPase binding;GO:0046961|proton-transporting ATPase activity, rotational mechanism;GO:0005215|transporter activity;	K02154	ATPeV0A, ATP6N; V-type H+-transporting ATPase subunit a
gene33923	0	0.00446657	0	0.0116298	0.0108806	0.0224214	DGKK	protein_coding	chrNC_037357.1:88030888-88205136:-	gi|983011244|ref|XP_015325953.1|	5373	0	PREDICTED: diacylglycerol kinase kappa [Bos taurus]	gi|594071377|ref|XM_006059487.1|	6196	0	PREDICTED: Bubalus bubalis diacylglycerol kinase, kappa (DGKK), mRNA	Q5KSL6	1775	0	Diacylglycerol kinase kappa	.	.	.	.	pfam00609	DAGK_acc	Diacylglycerol kinase accessory domain. Diacylglycerol (DAG) is a second messenger that acts as a protein kinase C activator. This domain is assumed to be an accessory domain: its function is unknown.	GO:0046339|diacylglycerol metabolic process;GO:0035556|intracellular signal transduction;GO:0030168|platelet activation;GO:0007205|protein kinase C-activating G-protein coupled receptor signaling pathway;GO:0006979|response to oxidative stress;	GO:0005737|cytoplasm;GO:0005886|plasma membrane;	GO:0005524|ATP binding;GO:0004143|diacylglycerol kinase activity;GO:0046872|metal ion binding;GO:0003951|NAD+ kinase activity;	K00901	dgkA, DGK; diacylglycerol kinase (ATP) [EC:2.7.1.107]
gene672	0.527172	0.150409	0.467585	0.195814	0.183198	0.276843	CAMK2N2	protein_coding	chrNC_037328.1:82918317-82920472:+	gi|990031094|ref|XP_015455493.1|	300	3e-35	PREDICTED: calcium/calmodulin-dependent protein kinase II inhibitor 2 [Pteropus alecto]	gi|402692183|ref|NM_001114514.2|	1259	0	Bos taurus calcium/calmodulin-dependent protein kinase II inhibitor 2 (CAMK2N2), mRNA	Q96S95	134	1e-36	Calcium/calmodulin-dependent protein kinase II inhibitor 2	.	.	.	.	pfam15170	CaM-KIIN	Calcium/calmodulin-dependent protein kinase II inhibitor. CaM-KIIN is the inhibitor of Calcium/calmodulin-dependent protein kinase II (CaMKII). CaMKII plays a central part in long-term potentiation, which underlies some forms of learning and memory. CaM-KIIN is a natural, specific inhibitor of CaMKII. This family is found in eukaryotes.	.	GO:0005813|centrosome;GO:0005829|cytosol;GO:0005634|nucleus;	GO:0008427|calcium-dependent protein kinase inhibitor activity;GO:0019901|protein kinase binding;	.	.
gene32736	21.6303	23.0156	24.6975	33.2969	33.7629	40.2352	NDUFS8	protein_coding	chrNC_037356.1:45559234-45563284:+	gi|529012402|ref|XP_005227039.1|	1127	6e-153	PREDICTED: NADH dehydrogenase [ubiquinone] iron-sulfur protein 8, mitochondrial isoform X1 [Bos taurus]	gi|741979997|ref|XM_005226982.2|	893	0	PREDICTED: Bos taurus NADH:ubiquinone oxidoreductase core subunit S8 (NDUFS8), transcript variant X1, mRNA	P42028	382	1e-132	NADH dehydrogenase [ubiquinone] iron-sulfur protein 8, mitochondrial	SMc01922	226	1e-72	COG1143	pfam12838	Fer4_7	4Fe-4S dicluster domain. Superfamily includes proteins containing domains which bind to iron-sulfur clusters. Members include bacterial ferredoxins, various dehydrogenases, and various reductases. Structure of the domain is an alpha-antiparallel beta sandwich. Domain contains two 4Fe4S clusters.	GO:0032981|mitochondrial respiratory chain complex I assembly;GO:0006979|response to oxidative stress;	GO:0005747|mitochondrial respiratory chain complex I;	GO:0051539|4 iron, 4 sulfur cluster binding;GO:0046872|metal ion binding;GO:0008137|NADH dehydrogenase (ubiquinone) activity;	K03941	NDUFS8; NADH dehydrogenase (ubiquinone) Fe-S protein 8 [EC:1.6.5.3 1.6.99.3]
gene23147	3.22474	4.83728	5.20044	5.17232	4.07503	5.02441	LOC506495	protein_coding	chrNC_037345.1:58501445-58533686:+	gi|741895044|ref|XP_010822201.1|	3169	0	PREDICTED: zinc finger protein 665 [Bos taurus]	gi|983000391|ref|XM_015467648.1|	2259	0	PREDICTED: Bos taurus zinc finger protein 665 (LOC506495), transcript variant X1, mRNA	Q9HCG1	659	0	Zinc finger protein 160	.	.	.	.	pfam01352	KRAB	KRAB box. The KRAB domain (or Kruppel-associated box) is present in about a third of zinc finger proteins containing C2H2 fingers. The KRAB domain is found to be involved in protein-protein interactions. The KRAB domain is generally encoded by two exons. The regions coded by the two exons are known as KRAB-A and KRAB-B. The A box plays an important role in repression by binding to corepressors, w…	GO:0030097|hemopoiesis;GO:0006351|transcription, DNA-templated;	GO:0005634|nucleus;	GO:0003677|DNA binding;GO:0046872|metal ion binding;GO:0000981|RNA polymerase II transcription factor activity, sequence-specific DNA binding;	K09228	KRAB; KRAB domain-containing zinc finger protein
gene23142	4.634	7.0918	6.66358	7.71712	7.74232	7.71965	LOC100848895	protein_coding	chrNC_037345.1:58390292-58428538:+	gi|528993074|ref|XP_005219632.1|	3195	0	PREDICTED: LOW QUALITY PROTEIN: zinc finger protein 160 [Bos taurus]	gi|983000424|ref|XM_003583467.4|	2473	0	PREDICTED: Bos taurus zinc finger protein 160 (LOC100848895), mRNA	Q9HCG1	668	0	Zinc finger protein 160	.	.	.	.	pfam01352	KRAB	KRAB box. The KRAB domain (or Kruppel-associated box) is present in about a third of zinc finger proteins containing C2H2 fingers. The KRAB domain is found to be involved in protein-protein interactions. The KRAB domain is generally encoded by two exons. The regions coded by the two exons are known as KRAB-A and KRAB-B. The A box plays an important role in repression by binding to corepressors, w…	GO:0030097|hemopoiesis;GO:0006351|transcription, DNA-templated;	GO:0005634|nucleus;	GO:0003677|DNA binding;GO:0046872|metal ion binding;GO:0000981|RNA polymerase II transcription factor activity, sequence-specific DNA binding;	K09228	KRAB; KRAB domain-containing zinc finger protein
gene23140	1.29948	1.41738	1.73737	2.03128	1.82986	1.88053	LOC787057	protein_coding	chrNC_037345.1:58323549-58376770:+	gi|982913098|ref|XP_015330207.1|	3191	0	PREDICTED: zinc finger protein 160-like [Bos taurus]	gi|742088648|ref|XM_010832898.1|	3738	0	PREDICTED: Bison bison bison zinc finger protein 160-like (LOC104983461), transcript variant X2, mRNA	Q9HCG1	671	0	Zinc finger protein 160	.	.	.	.	pfam01352	KRAB	KRAB box. The KRAB domain (or Kruppel-associated box) is present in about a third of zinc finger proteins containing C2H2 fingers. The KRAB domain is found to be involved in protein-protein interactions. The KRAB domain is generally encoded by two exons. The regions coded by the two exons are known as KRAB-A and KRAB-B. The A box plays an important role in repression by binding to corepressors, w…	GO:0030097|hemopoiesis;GO:0006351|transcription, DNA-templated;	GO:0005634|nucleus;	GO:0003677|DNA binding;GO:0046872|metal ion binding;GO:0000981|RNA polymerase II transcription factor activity, sequence-specific DNA binding;	K09228	KRAB; KRAB domain-containing zinc finger protein
gene23141	0.158449	0.0414401	0.154593	0.12948	0.201897	0.0665671	LOC112442214	protein_coding	chrNC_037345.1:58351084-58376770:+	gi|982913098|ref|XP_015330207.1|	3191	0	PREDICTED: zinc finger protein 160-like [Bos taurus]	gi|742088648|ref|XM_010832898.1|	3625	0	PREDICTED: Bison bison bison zinc finger protein 160-like (LOC104983461), transcript variant X2, mRNA	Q9HCG1	671	0	Zinc finger protein 160	SPAC144.09c	117	1e-26	COG5048	pfam01352	KRAB	KRAB box. The KRAB domain (or Kruppel-associated box) is present in about a third of zinc finger proteins containing C2H2 fingers. The KRAB domain is found to be involved in protein-protein interactions. The KRAB domain is generally encoded by two exons. The regions coded by the two exons are known as KRAB-A and KRAB-B. The A box plays an important role in repression by binding to corepressors, w…	GO:0030097|hemopoiesis;GO:0006351|transcription, DNA-templated;	GO:0005634|nucleus;	GO:0003677|DNA binding;GO:0046872|metal ion binding;GO:0000981|RNA polymerase II transcription factor activity, sequence-specific DNA binding;	K09228	KRAB; KRAB domain-containing zinc finger protein
gene4272	1.69182	2.18051	1.77106	7.87109	6.98459	12.0546	CDKN2C	protein_coding	chrNC_037330.1:95338366-95344350:-	gi|155371839|ref|NP_001094524.1|	800	5e-99	cyclin-dependent kinase 4 inhibitor C [Bos taurus]	gi|982919700|ref|XM_005204535.3|	2111	0	PREDICTED: Bos taurus cyclin-dependent kinase inhibitor 2C (p18, inhibits CDK4) (CDKN2C), transcript variant X1, mRNA	P42773	288	2e-91	Cyclin-dependent kinase 4 inhibitor C	all2748	61.2	5e-09	COG0666	pfam12796	Ank_2	Ankyrin repeats (3 copies).	GO:0007050|cell cycle arrest;GO:0000082|G1/S transition of mitotic cell cycle;GO:0030308|negative regulation of cell growth;GO:0008285|negative regulation of cell proliferation;GO:0031658|negative regulation of cyclin-dependent protein serine/threonine kinase activity involved in G1/S transition of mitotic cell cycle;GO:0042326|negative regulation of phosphorylation;GO:0048709|oligodendrocyte dif…	GO:0005737|cytoplasm;GO:0005829|cytosol;GO:0005634|nucleus;	GO:0004861|cyclin-dependent protein serine/threonine kinase inhibitor activity;GO:0019901|protein kinase binding;	K06622	CDKN2C, P18, INK4C; cyclin-dependent kinase inhibitor 2C
gene13048	55.9292	64.452	67.5217	72.0653	74.0246	73.8316	CD276	protein_coding	chrNC_037337.1:20490797-20522746:+	gi|297459444|ref|XP_869501.3|	2661	0	PREDICTED: CD276 antigen [Bos taurus]	gi|982988686|ref|XM_005193592.3|	3113	0	PREDICTED: Bos taurus CD276 molecule (CD276), transcript variant X2, mRNA	Q5ZPR3	949	0	CD276 antigen	.	.	.	.	pfam08205	C2-set_2	CD80-like C2-set immunoglobulin domain. These domains belong to the immunoglobulin superfamily.	GO:0008283|cell proliferation;GO:0006955|immune response;GO:0045078|positive regulation of interferon-gamma biosynthetic process;GO:0042102|positive regulation of T cell proliferation;GO:0050776|regulation of immune response;GO:0042110|T cell activation;	GO:0009897|external side of plasma membrane;GO:0016021|integral component of membrane;	GO:0005102|receptor binding;	K06746	B7H3, CD276; immune costimulatory protein B7-H3
gene13049	1.57292	1.49741	1.96796	0.942587	0.921945	0.594731	C10H15orf59	protein_coding	chrNC_037337.1:20546930-20559687:-	gi|528962438|ref|XP_005211441.1|	1318	7e-176	PREDICTED: UPF0583 protein C15orf59 homolog isoform X1 [Bos taurus]	gi|742234397|ref|XM_010831374.1|	1795	0	PREDICTED: Bison bison bison chromosome unknown open reading frame, human C15orf59 (LOC104982058), transcript variant X1, mRNA	.	.	.	.	.	.	.	.	pfam15252	DUF4589	Domain of unknown function (DUF4589). This protein family is a domain of unknown function. The precise function of the protein domain remains to be elucidated. This family of proteins is found in eukaryotes and are typically between 215 and 293 amino acids in length. The protein contains two conserved sequence motifs: SSS and KST.	.	.	.	.	.
gene28827	0.25074	0.178849	0.183152	0.263883	0.566378	0.263351	FAM217A	protein_coding	chrNC_037350.1:50072399-50081518:+	gi|982964886|ref|XP_015315503.1|	2543	0	PREDICTED: protein FAM217A [Bos taurus]	gi|983005901|ref|XM_015469056.1|	2266	0	PREDICTED: Bos taurus family with sequence similarity 217 member A (FAM217A), mRNA	.	.	.	.	.	.	.	.	pfam15344	FAM217	FAM217 family. This family of proteins is found in eukaryotes. Proteins in this family are typically between 329 and 507 amino acids in length. There is a conserved YPDFLP sequence motif.	.	.	.	.	.
gene29655	5.1502	5.41109	5.60584	4.8677	5.26126	4.19681	UBALD1	protein_coding	chrNC_037352.1:3744498-3749423:-	gi|116004125|ref|NP_001070419.1|	460	2e-51	UBA-like domain-containing protein 1 [Bos taurus]	gi|116004124|ref|NM_001076951.1|	1356	0	Bos taurus UBA-like domain containing 1 (UBALD1), mRNA	.	.	.	.	.	.	.	.	pfam15498	Dendrin	Nephrin and CD2AP-binding protein, Dendrin. Dendrin is a family of eukaryotic proteins found in the podocytes of the kidneys. Dendrin, originally identified in telencephalic dendrites, is a constituent of the slit diaphragm, SD, complex of podocytes, where it directly binds to nephrin and CD2AP. Kidney podocytes and their slit diaphragms (SDs) form the final barrier to urinary protein loss. SD pr…	.	.	.	.	.
gene13041	21.2726	25.3638	26.7602	18.1768	21.759	19.5008	NEO1	protein_coding	chrNC_037337.1:19888560-20128317:+	gi|741884106|ref|XP_010808326.1|	7320	0	PREDICTED: neogenin isoform X2 [Bos taurus]	gi|982988664|ref|XM_010810024.2|	5215	0	PREDICTED: Bos taurus neogenin 1 (NEO1), transcript variant X2, mRNA	Q92859	2642	0	Neogenin	.	.	.	.	pfam06583	Neogenin_C	Neogenin C-terminus. This family represents the C-terminus of eukaryotic neogenin precursor proteins, which contains several potential phosphorylation sites. Neogenin is a member of the N-CAM family of cell adhesion molecules (and therefore contains multiple copies of pfam00047 and pfam00041) and is closely related to the DCC tumor suppressor gene product - these proteins may play an integral rol…	GO:0007411|axon guidance;GO:0007155|cell adhesion;GO:0055072|iron ion homeostasis;GO:0030513|positive regulation of BMP signaling pathway;	GO:0005794|Golgi apparatus;GO:0005887|integral component of plasma membrane;GO:0005654|nucleoplasm;GO:0005886|plasma membrane;GO:0098797|plasma membrane protein complex;	GO:0039706|co-receptor binding;GO:0038023|signaling receptor activity;	K06766	NEO1; neogenin
gene13042	0	0	0.00557271	0	0.030931	0.00509912	HCN4	protein_coding	chrNC_037337.1:20144818-20189030:-	gi|297479034|ref|XP_002690539.1|	3987	0	PREDICTED: LOW QUALITY PROTEIN: potassium/sodium hyperpolarization-activated cyclic nucleotide-gated channel 4 [Bos taurus]	gi|965827105|ref|XM_012129127.2|	3335	0	PREDICTED: Ovis aries musimon hyperpolarization activated cyclic nucleotide gated potassium channel 4 (HCN4), transcript variant X2, mRNA	Q9Y3Q4	1340	0	Potassium/sodium hyperpolarization-activated cyclic nucleotide-gated channel 4	mll3241_2	70.1	2e-12	COG0664	pfam08412	Ion_trans_N	Ion transport protein N-terminal. This metazoan domain is found to the N-terminus of pfam00520 in voltage- and cyclic nucleotide-gated K/Na ion channels.	GO:0008015|blood circulation;GO:0006812|cation transport;GO:0071320|cellular response to cAMP;GO:0071321|cellular response to cGMP;GO:0086012|membrane depolarization during cardiac muscle cell action potential;GO:0086046|membrane depolarization during SA node cell action potential;GO:0006936|muscle contraction;GO:1990573|potassium ion import across plasma membrane;GO:0071805|potassium ion transme…	GO:0098855|HCN channel complex;GO:0031226|intrinsic component of plasma membrane;GO:0048471|perinuclear region of cytoplasm;GO:0005886|plasma membrane;	GO:0030552|cAMP binding;GO:0042802|identical protein binding;GO:0005222|intracellular cAMP activated cation channel activity;GO:0005249|voltage-gated potassium channel activity;GO:0086041|voltage-gated potassium channel activity involved in SA node cell action potential depolarization;GO:0005248|voltage-gated sodium channel activity;	K04957	HCN4; hyperpolarization activated cyclic nucleotide-gated potassium channel 4
gene13045	48.4144	37.0275	37.2771	42.6509	40.8248	47.1032	NPTN	protein_coding	chrNC_037337.1:20373343-20437742:-	gi|741939374|ref|XP_005211439.2|	1940	0	PREDICTED: neuroplastin isoform X1 [Bos taurus]	gi|982936171|ref|XM_005211382.3|	2408	0	PREDICTED: Bos taurus neuroplastin (NPTN), transcript variant X1, mRNA	Q9Y639	710	0	Neuroplastin	.	.	.	.	pfam07679	I-set	Immunoglobulin I-set domain.	GO:0007156|homophilic cell adhesion via plasma membrane adhesion molecules;GO:0060291|long-term synaptic potentiation;GO:1903829|positive regulation of cellular protein localization;GO:0007204|positive regulation of cytosolic calcium ion concentration;GO:0070374|positive regulation of ERK1 and ERK2 cascade;GO:0045743|positive regulation of fibroblast growth factor receptor signaling pathway;GO:00…	GO:0009986|cell surface;GO:0030425|dendrite;GO:0060077|inhibitory synapse;GO:0016021|integral component of membrane;GO:0014069|postsynaptic density;GO:0042734|presynaptic membrane;	GO:0050839|cell adhesion molecule binding;GO:0044325|ion channel binding;GO:0005105|type 1 fibroblast growth factor receptor binding;	.	.
gene13046	0.0711524	0	0	0	0	0	LOC100847672	pseudogene	chrNC_037337.1:20469635-20470919:-	gi|942045837|ref|XP_014332730.1|	163	8e-26	PREDICTED: LOW QUALITY PROTEIN: uncharacterized protein LOC102285712 [Bos mutus]	gi|850484816|gb|CP011892.1|	342	9e-178	Ovis canadensis canadensis isolate 43U chromosome 7 sequence	Q6P5R6	78.6	5e-25	60S ribosomal protein L22-like 1	.	.	.	.	pfam01776	Ribosomal_L22e	Ribosomal L22e protein family.	GO:0002181|cytoplasmic translation;	GO:0022625|cytosolic large ribosomal subunit;	GO:0003723|RNA binding;GO:0003735|structural constituent of ribosome;	K02891	RP-L22e, RPL22; large subunit ribosomal protein L22e
gene13047	0	0	0.0923434	0	0	0	LOC107132828	pseudogene	chrNC_037337.1:20473330-20473704:+	gi|926701930|ref|XP_013822346.1|	345	5e-39	PREDICTED: LOW QUALITY PROTEIN: NADH dehydrogenase [ubiquinone] iron-sulfur protein 6, mitochondrial-like [Capra hircus]	gi|803249055|ref|XM_012129119.1|	297	8e-153	PREDICTED: Ovis aries musimon NADH dehydrogenase [ubiquinone] iron-sulfur protein 6, mitochondrial-like (LOC105608558), mRNA	P23934	96.7	6e-29	NADH dehydrogenase [ubiquinone] iron-sulfur protein 6, mitochondrial	.	.	.	.	pfam10276	zf-CHCC	Zinc-finger domain. This is a short zinc-finger domain conserved from fungi to humans. It is Cx8Hx14Cx2C.	GO:0006120|mitochondrial electron transport, NADH to ubiquinone;	GO:0005747|mitochondrial respiratory chain complex I;	.	K03939	NDUFS6; NADH dehydrogenase (ubiquinone) Fe-S protein 6
gene29657	15.6551	15.8467	17.2624	14.1896	16.1037	12.4841	MGRN1	protein_coding	chrNC_037352.1:3755136-3791830:+	gi|529006030|ref|XP_005224604.1|	2731	0	PREDICTED: E3 ubiquitin-protein ligase MGRN1 isoform X1 [Bos taurus]	gi|982966241|ref|XM_005224549.3|	3302	0	PREDICTED: Bos taurus mahogunin ring finger 1, E3 ubiquitin protein ligase (MGRN1), transcript variant X3, mRNA	O60291	915	0	E3 ubiquitin-protein ligase MGRN1	.	.	.	.	pfam13920	zf-C3HC4_3	Zinc finger, C3HC4 type (RING finger).	GO:0008333|endosome to lysosome transport;GO:0043951|negative regulation of cAMP-mediated signaling;GO:0045744|negative regulation of G-protein coupled receptor protein signaling pathway;GO:0045879|negative regulation of smoothened signaling pathway;GO:0006513|protein monoubiquitination;	GO:0005737|cytoplasm;GO:0005829|cytosol;GO:0005769|early endosome;GO:0070062|extracellular exosome;GO:0016020|membrane;GO:0005634|nucleus;GO:0005886|plasma membrane;	GO:0046872|metal ion binding;GO:0004842|ubiquitin-protein transferase activity;	K10604	MGRN1; E3 ubiquitin-protein ligase MGRN1 [EC:2.3.2.27]
gene2137	0.0185448	0.186245	0.144748	0.00505141	0.00945196	0	ZDBF2	protein_coding	chrNC_037329.1:94607840-94621045:+	gi|555985897|ref|XP_005904817.1|	10703	0	PREDICTED: DBF4-type zinc finger-containing protein 2 [Bos mutus]	gi|965922235|ref|XM_015093508.1|	6860	0	PREDICTED: Ovis aries zinc finger, DBF-type containing 2 (ZDBF2), transcript variant X1, mRNA	Q9HCK1	1956	0	DBF4-type zinc finger-containing protein 2	.	.	.	.	pfam05758	Ycf1	Ycf1. The chloroplast genomes of most higher plants contain two giant open reading frames designated ycf1 and ycf2. Although the function of Ycf1 is unknown, it is known to be an essential gene.	.	.	GO:0003676|nucleic acid binding;GO:0008270|zinc ion binding;	.	.
gene29651	1.40841	2.49839	2.15551	1.13979	1.24843	1.07192	NMRAL1	protein_coding	chrNC_037352.1:3608220-3614429:-	gi|982966208|ref|XP_015315696.1|	1846	0	PREDICTED: nmrA-like family domain-containing protein 1 isoform X2 [Bos taurus]	gi|982966207|ref|XM_015460210.1|	1202	0	PREDICTED: Bos taurus NmrA-like family domain containing 1 (NMRAL1), transcript variant X2, mRNA	Q0VCN1	429	6e-148	NmrA-like family domain-containing protein 1	mll7605	50.8	3e-06	COG0702	pfam05368	NmrA	NmrA-like family. NmrA is a negative transcriptional regulator involved in the post-translational modification of the transcription factor AreA. NmrA is part of a system controlling nitrogen metabolite repression in fungi. This family only contains a few sequences as iteration results in significant matches to other Rossmann fold families.	.	GO:0005634|nucleus;GO:0048471|perinuclear region of cytoplasm;	GO:0042802|identical protein binding;	.	.
gene4531	12.0033	14.544	15.3507	15.846	18.3476	13.4486	INPP5B	protein_coding	chrNC_037330.1:108007085-108061926:+	gi|528902725|ref|XP_001789792.2|	4867	0	PREDICTED: type II inositol 1,4,5-trisphosphate 5-phosphatase isoform X1 [Bos taurus]	gi|982979692|ref|XM_001789740.4|	3544	0	PREDICTED: Bos taurus inositol polyphosphate-5-phosphatase B (INPP5B), transcript variant X1, mRNA	P32019	1370	0	Type II inositol 1,4,5-trisphosphate 5-phosphatase	YNL106c_2	228	2e-62	COG5411	pfam00620	RhoGAP	RhoGAP domain. GTPase activator proteins towards Rho/Rac/Cdc42-like small GTPases.	GO:0030317|sperm motility;GO:0001701|in utero embryonic development;GO:0043647|inositol phosphate metabolic process;GO:0046856|phosphatidylinositol dephosphorylation;GO:0070613|regulation of protein processing;GO:0051056|regulation of small GTPase mediated signal transduction;GO:0007165|signal transduction;GO:0007283|spermatogenesis;	GO:0005829|cytosol;GO:0031901|early endosome membrane;GO:0005793|endoplasmic reticulum-Golgi intermediate compartment;GO:0005794|Golgi apparatus;GO:0016021|integral component of membrane;GO:0016020|membrane;GO:0030670|phagocytic vesicle membrane;GO:0005886|plasma membrane;	GO:0005096|GTPase activator activity;GO:0052659|inositol-1,3,4,5-tetrakisphosphate 5-phosphatase activity;GO:0052658|inositol-1,4,5-trisphosphate 5-phosphatase activity;GO:0046872|metal ion binding;GO:0004439|phosphatidylinositol-4,5-bisphosphate 5-phosphatase activity;	K01099	E3.1.3.36; phosphatidylinositol-bisphosphatase [EC:3.1.3.36]
gene29652	20.4398	22.0029	26.0387	23.3789	25.5877	21.7298	HMOX2	protein_coding	chrNC_037352.1:3626012-3654158:+	gi|164448721|ref|NP_001030259.2|	1668	0	heme oxygenase 2 [Bos taurus]	gi|164448720|ref|NM_001035087.2|	1653	0	Bos taurus heme oxygenase 2 (HMOX2), mRNA	P30519	524	0	Heme oxygenase 2	sll1184	214	1e-63	COG5398	pfam01126	Heme_oxygenase	Heme oxygenase.	GO:0006879|cellular iron ion homeostasis;GO:0042167|heme catabolic process;GO:0006788|heme oxidation;GO:0055072|iron ion homeostasis;GO:0043312|neutrophil degranulation;GO:0001666|response to hypoxia;GO:0006979|response to oxidative stress;	GO:0005789|endoplasmic reticulum membrane;GO:0016020|membrane;GO:0005886|plasma membrane;GO:0035579|specific granule membrane;	GO:0020037|heme binding;GO:0004392|heme oxygenase (decyclizing) activity;GO:0046872|metal ion binding;	.	.
gene4530	17.232	22.4858	21.3397	36.6777	31.9202	39.3872	SF3A3	protein_coding	chrNC_037330.1:107971383-107997699:+	gi|431891067|gb|ELK01944.1|	2542	0	Type II inositol-1,4,5-trisphosphate 5-phosphatase [Pteropus alecto]	gi|77736042|ref|NM_001034548.1|	1798	0	Bos taurus splicing factor 3a subunit 3 (SF3A3), mRNA	Q12874	976	0	Splicing factor 3A subunit 3	SPBC36.09	253	4e-75	COG5188	pfam11931	DUF3449	Domain of unknown function (DUF3449). This presumed domain is functionally uncharacterized. This domain is found in eukaryotes. This domain is typically between 181 to 207 amino acids in length. This domain has two conserved sequence motifs: PIP and CEICG. The domain carries a zinc-finger domain of the C2H2-type.	GO:0000389|mRNA 3'-splice site recognition;GO:0006397|mRNA processing;GO:0000398|mRNA splicing, via spliceosome;GO:0008380|RNA splicing;GO:0000375|RNA splicing, via transesterification reactions;	GO:0071013|catalytic step 2 spliceosome;GO:0016607|nuclear speck;GO:0005654|nucleoplasm;GO:0005681|spliceosomal complex;	GO:0003723|RNA binding;GO:0008270|zinc ion binding;	K12827	SF3A3, SAP61, PRP9; splicing factor 3A subunit 3
gene30863	11.6739	18.687	19.5044	21.1612	20.8919	23.6831	FAM45A	protein_coding	chrNC_037353.1:39291973-39309567:+	gi|164448590|ref|NP_001070370.2|	1925	0	protein FAM45A [Bos taurus]	gi|164448589|ref|NM_001076902.2|	2478	0	Bos taurus family with sequence similarity 45 member A (FAM45A), mRNA	.	.	.	.	.	.	.	.	pfam08616	SPA	Stabilization of polarity axis. Yeast AFI1 (ARF3-interaction protein 1) has been shown to interact with the outer plaque of the spindle pole body. In Aspergillus nidulans the protein member is necessary for stabilization of the polarity axes during septation. and in S. cerevisiae it functions as a polarisation-specific docking factor.	.	.	.	.	.
gene29653	8.74964	8.30194	9.42857	7.84716	8.32413	7.79495	CDIP1	protein_coding	chrNC_037352.1:3654420-3678820:-	gi|821394593|ref|XP_004270271.2|	689	8e-81	PREDICTED: cell death-inducing p53-target protein 1 isoform X1 [Orcinus orca]	gi|982966062|ref|XM_005224420.2|	2623	0	PREDICTED: Bos taurus cell death-inducing p53 target 1 (CDIP1), transcript variant X1, mRNA	Q58D45	263	4e-80	Cell death-inducing p53-target protein 1	.	.	.	.	pfam10601	zf-LITAF-like	LITAF-like zinc ribbon domain. Members of this family display a conserved zinc ribbon structure with the motif C-XX-C- separated from the more C-terminal HX-C(P)X-C-X4-G-R motif by a variable region of usually 25-30 (hydrophobic) residues. Although it belongs to one of the zinc finger's fold groups (zinc ribbon), this particular domain was first identified in LPS-induced tumor necrosis alpha fact…	GO:0042771|intrinsic apoptotic signaling pathway in response to DNA damage by p53 class mediator;GO:0033209|tumor necrosis factor-mediated signaling pathway;	GO:0098560|cytoplasmic side of late endosome membrane;GO:0098574|cytoplasmic side of lysosomal membrane;GO:0005634|nucleus;	GO:0046872|metal ion binding;	.	.
gene4533	2.81527	2.96337	2.59317	3.85794	2.98937	3.5957	YRDC	protein_coding	chrNC_037330.1:108108908-108112891:+	gi|926689221|ref|XP_013818437.1|	1287	9e-171	PREDICTED: yrdC domain-containing protein, mitochondrial [Capra hircus]	gi|115495696|ref|NM_001075550.1|	1736	0	Bos taurus yrdC N(6)-threonylcarbamoyltransferase domain containing (YRDC), mRNA	Q0VC80	461	3e-158	YrdC domain-containing protein, mitochondrial	MTH1692	77	5e-15	COG0009	pfam01300	Sua5_yciO_yrdC	Telomere recombination. This domain has been shown to bind preferentially to dsRNA. The domain is found in SUA5 as well as HypF and YrdC. It has also been shown to be required for telomere recombniation in yeast.	GO:0051051|negative regulation of transport;GO:0006450|regulation of translational fidelity;GO:0002949|tRNA threonylcarbamoyladenosine modification;	GO:0005737|cytoplasm;GO:0016020|membrane;GO:0005739|mitochondrion;	GO:0003725|double-stranded RNA binding;GO:0016779|nucleotidyltransferase activity;GO:0000049|tRNA binding;	.	.
gene4532	5.97788	6.19361	6.4658	7.34756	7.10439	7.80506	MTF1	protein_coding	chrNC_037330.1:108062883-108103486:+	gi|115749616|ref|NP_001030252.2|	3386	0	metal regulatory transcription factor 1 [Bos taurus]	gi|115749615|ref|NM_001035080.2|	3488	0	Bos taurus metal-regulatory transcription factor 1 (MTF1), mRNA	Q14872	1166	0	Metal regulatory transcription factor 1	SPAC144.09c	104	9e-23	COG5048	pfam13465	zf-H2C2_2	Zinc-finger double domain.	GO:0045944|positive regulation of transcription from RNA polymerase II promoter;GO:0006357|regulation of transcription from RNA polymerase II promoter;GO:0046686|response to cadmium ion;GO:0010038|response to metal ion;GO:0006979|response to oxidative stress;	GO:0005654|nucleoplasm;GO:0005634|nucleus;	GO:0001047|core promoter binding;GO:0003677|DNA binding;GO:0003700|transcription factor activity, sequence-specific DNA binding;GO:0035035|histone acetyltransferase binding;GO:0046872|metal ion binding;GO:0000978|RNA polymerase II core promoter proximal region sequence-specific DNA binding;GO:0000981|RNA polymerase II transcription factor activity, sequence-specific DNA binding;GO:0003713|transcr…	.	.
gene4535	0	0	0.336202	0	0	0	LOC112446068	snRNA	chrNC_037330.1:108133548-108133650:+	gi|675702443|ref|XP_008959890.1|	135	3e-09	PREDICTED: actin, alpha skeletal muscle-like [Pan paniscus]	gi|675702442|ref|XM_008961642.1|	65	2e-24	PREDICTED: Pan paniscus actin, alpha skeletal muscle-like (LOC103784606), mRNA	.	.	.	.	.	.	.	.	pfam10914	DUF2781	Protein of unknown function (DUF2781). This is a eukaryotic family of uncharacterized proteins. Some of the proteins in this family are annotated as membrane proteins.	.	.	.	.	.
gene29872	0.416157	0.244156	0.154924	1.45909	1.20744	1.98166	PRKCB	protein_coding	chrNC_037352.1:21505147-21880937:+	gi|982966643|ref|XP_015315798.1|	3364	0	PREDICTED: protein kinase C beta type isoform X2 [Bos taurus]	gi|982966642|ref|XM_015460312.1|	8436	0	PREDICTED: Bos taurus protein kinase C, beta (PRKCB), transcript variant X2, mRNA	P05126	1196	0	Protein kinase C beta type	.	.	.	.	pfam00069	Pkinase	Protein kinase domain.	GO:0002250|adaptive immune response;GO:0006915|apoptotic process;GO:0042113|B cell activation;GO:0050853|B cell receptor signaling pathway;GO:0006816|calcium ion transport;GO:0006874|cellular calcium ion homeostasis;GO:0071322|cellular response to carbohydrate stimulus;GO:0035408|histone H3-T6 phosphorylation;GO:0035556|intracellular signal transduction;GO:0010829|negative regulation of glucose t…	GO:0005737|cytoplasm;GO:0005622|intracellular;GO:0016020|membrane;GO:0005634|nucleus;	GO:0050681|androgen receptor binding;GO:0005524|ATP binding;GO:0005246|calcium channel regulator activity;GO:0003682|chromatin binding;GO:0042393|histone binding;GO:0035403|histone kinase activity (H3-T6 specific);GO:0030374|ligand-dependent nuclear receptor transcription coactivator activity;GO:0004697|protein kinase C activity;GO:0004674|protein serine/threonine kinase activity;GO:0008270|zinc …	.	.
gene4534	0.133574	0.129757	0.186176	0.337854	0.340402	0.661377	MANEAL	protein_coding	chrNC_037330.1:108112880-108120963:-	gi|795437509|ref|XP_011761821.1|	1293	5e-168	PREDICTED: glycoprotein endo-alpha-1,2-mannosidase-like protein isoform X2 [Macaca nemestrina]	gi|594109539|ref|XM_006077561.1|	2383	0	PREDICTED: Bubalus bubalis mannosidase, endo-alpha-like (MANEAL), mRNA	Q5VSG8	443	3e-163	Glycoprotein endo-alpha-1,2-mannosidase-like protein	.	.	.	.	pfam14488	DUF4434	Domain of unknown function (DUF4434).	.	GO:0000139|Golgi membrane;GO:0016021|integral component of membrane;	GO:0016798|hydrolase activity, acting on glycosyl bonds;	.	.
gene12876	0	0	0.298524	0	0	0	LOC112448639	snRNA	chrNC_037337.1:7057615-7057730:-	gi|149031679|gb|EDL86642.1|	107	7e-06	rCG37568, partial [Rattus norvegicus]	gi|300085578|gb|HM370554.1|	98	8e-43	Mus musculus strain 129S7/SvEvBrd-Hprtb-m2 Itln locus genomic sequence	.	.	.	.	.	.	.	.	pfam00982	Glyco_transf_20	Glycosyltransferase family 20. Members of this family belong to glycosyl transferase family 20. OtsA (Trehalose-6-phosphate synthase) is homologous to regions in the subunits of yeast trehalose-6-phosphate synthase/phosphate complex,.	.	.	.	.	.
gene12877	1.99403	2.51376	2.72519	2.9893	2.75102	3.34488	POC5	protein_coding	chrNC_037337.1:7082796-7115725:-	gi|528961715|ref|XP_005211261.1|	2568	0	PREDICTED: centrosomal protein POC5 isoform X1 [Bos taurus]	gi|594102052|ref|XM_006074041.1|	3708	0	PREDICTED: Bubalus bubalis POC5 centriolar protein (POC5), transcript variant X3, mRNA	Q4V891	729	0	Centrosomal protein POC5	.	.	.	.	pfam10146	zf-C4H2	Zinc finger-containing protein. This is a family of proteins which appears to have a highly conserved zinc finger domain at the C terminal end, described as -C-X2-CH-X3-H-X5-C-X2-C-. The structure is predicted to contain a coiled coil. Members are annotated as being tumor-associated antigen HCA127 in humans but this could not confirmed.	GO:0007049|cell cycle;	GO:0005814|centriole;	.	K16483	POC5; centrosomal protein POC5
gene12874	0	0.0119685	0.0131319	0	0	0.0240318	ANKDD1B	protein_coding	chrNC_037337.1:7008161-7082375:+	gi|982935851|ref|XP_015328477.1|	3359	0	PREDICTED: LOW QUALITY PROTEIN: ankyrin repeat and death domain-containing protein 1B [Bos taurus]	gi|982988499|ref|XM_015464953.1|	2023	0	PREDICTED: Bos taurus ankyrin repeat and death domain containing 1B (ANKDD1B), mRNA	A6NHY2	449	6e-146	Ankyrin repeat and death domain-containing protein 1B	all2748	92	8e-19	COG0666	pfam12796	Ank_2	Ankyrin repeats (3 copies).	GO:0007165|signal transduction;	.	.	.	.
gene12875	2.86082	3.53699	3.88081	11.3347	1.98833	5.73625	LOC112448640	snRNA	chrNC_037337.1:7030502-7030617:+	gi|149031679|gb|EDL86642.1|	118	2e-07	rCG37568, partial [Rattus norvegicus]	gi|850484816|gb|CP011892.1|	95	4e-41	Ovis canadensis canadensis isolate 43U chromosome 7 sequence	.	.	.	.	.	.	.	.	pfam12032	CLIP	Regulatory CLIP domain of proteinases. CLIP is a regulatory domain which controls the proteinase action of various proteins of the trypsin family, e.g. easter and pap2. The CLIP domain remains linked to the protease domain after cleavage of a conserved residue which retains the protein in zymogen form. It is named CLIP because it can be drawn in the shape of a paper clip. It has many disulphide b…	.	.	.	.	.
gene12872	14.7348	20.3797	17.8535	13.7605	14.3284	13.1757	COL4A3BP	protein_coding	chrNC_037337.1:6793847-6925358:-	gi|742156317|ref|XP_010845906.1|	3336	0	PREDICTED: collagen type IV alpha-3-binding protein isoform X4 [Bison bison bison]	gi|942039391|ref|XM_005890090.2|	5309	0	PREDICTED: Bos mutus collagen, type IV, alpha 3 (Goodpasture antigen) binding protein (COL4A3BP), transcript variant X1, mRNA	Q9GKI7	1237	0	Collagen type IV alpha-3-binding protein	.	.	.	.	pfam01852	START	START domain.	GO:0000902|cell morphogenesis;GO:0008283|cell proliferation;GO:0006672|ceramide metabolic process;GO:0007029|endoplasmic reticulum organization;GO:0003007|heart morphogenesis;GO:0001701|in utero embryonic development;GO:0055088|lipid homeostasis;GO:0006869|lipid transport;GO:0070584|mitochondrion morphogenesis;GO:0006936|muscle contraction;GO:0034976|response to endoplasmic reticulum stress;GO:00…	GO:0005829|cytosol;GO:0005783|endoplasmic reticulum;GO:0005794|Golgi apparatus;GO:0005739|mitochondrion;	GO:0016301|kinase activity;GO:0008289|lipid binding;	K08283	COL4A3BP; collagen type IV alpha-3-binding protein
gene12873	7.00887	8.12171	7.69529	10.2572	9.33755	10.5163	POLK	protein_coding	chrNC_037337.1:6967457-7006065:+	gi|156121161|ref|NP_001095728.1|	4661	0	DNA polymerase kappa [Bos taurus]	gi|156121160|ref|NM_001102258.1|	4153	0	Bos taurus polymerase (DNA directed) kappa (POLK), mRNA	Q9UBT6	1452	0	DNA polymerase kappa	SPCC553.07c	204	8e-55	COG0389	pfam00817	IMS	impB/mucB/samB family. These proteins are involved in UV protection.	GO:0006974|cellular response to DNA damage stimulus;GO:0034644|cellular response to UV;GO:0006281|DNA repair;GO:0006260|DNA replication;GO:0042276|error-prone translesion synthesis;GO:0006297|nucleotide-excision repair, DNA gap filling;GO:0033683|nucleotide-excision repair, DNA incision;GO:0006296|nucleotide-excision repair, DNA incision, 5'-to lesion;GO:0006283|transcription-coupled nucleotide-e…	GO:0016604|nuclear body;GO:0005654|nucleoplasm;	GO:0003684|damaged DNA binding;GO:0003887|DNA-directed DNA polymerase activity;GO:0046872|metal ion binding;	K03511	POLK; DNA polymerase kappa [EC:2.7.7.7]
gene12871	42.6581	18.4672	14.496	23.346	22.9243	30.1665	HMGCR	protein_coding	chrNC_037337.1:6764011-6784641:+	gi|391359371|sp|A7Z064.2|HMDH_BOVIN	4424	0	RecName: Full=3-hydroxy-3-methylglutaryl-coenzyme A reductase; Short=HMG-CoA reductase	gi|157785596|ref|NM_001105613.1|	4543	0	Bos taurus 3-hydroxy-3-methylglutaryl-CoA reductase (HMGCR), mRNA	A7Z064	1708	0	3-hydroxy-3-methylglutaryl-coenzyme A reductase	YML075c	505	3e-155	COG1257	pfam00368	HMG-CoA_red	Hydroxymethylglutaryl-coenzyme A reductase. The HMG-CoA reductases catalyse the conversion of HMG-CoA to mevalonate, which is the rate-limiting step in the synthesis of isoprenoids like cholesterol. Probably because of the critical role of this enzyme in cholesterol homeostasis, mammalian HMG-CoA reductase is heavily regulated at the transcriptional, translational, and post-translational levels.	GO:0006695|cholesterol biosynthetic process;GO:0015936|coenzyme A metabolic process;GO:0008299|isoprenoid biosynthetic process;GO:0043407|negative regulation of MAP kinase activity;GO:0051262|protein tetramerization;GO:0016126|sterol biosynthetic process;GO:0008542|visual learning;	GO:0005789|endoplasmic reticulum membrane;GO:0016021|integral component of membrane;GO:0005778|peroxisomal membrane;	GO:0004420|hydroxymethylglutaryl-CoA reductase (NADPH) activity;GO:0042282|hydroxymethylglutaryl-CoA reductase activity;GO:0070402|NADPH binding;	K00021	HMGCR; hydroxymethylglutaryl-CoA reductase (NADPH) [EC:1.1.1.34]
gene4536	0.159464	0.0417057	0.0343199	0.0814434	0.0126994	0.0628066	EPHA10	protein_coding	chrNC_037330.1:108149712-108190353:+	gi|329663315|ref|NP_001192751.1|	4897	0	ephrin type-A receptor 10 precursor [Bos taurus]	gi|329663314|ref|NM_001205822.1|	3024	0	Bos taurus EPH receptor A10 (EPHA10), mRNA	Q5JZY3	1788	0	Ephrin type-A receptor 10	.	.	.	.	pfam07714	Pkinase_Tyr	Protein tyrosine kinase.	GO:0048013|ephrin receptor signaling pathway;	GO:0005576|extracellular region;GO:0016021|integral component of membrane;GO:0005887|integral component of plasma membrane;GO:0005886|plasma membrane;	GO:0005524|ATP binding;GO:0005003|ephrin receptor activity;GO:0005005|transmembrane-ephrin receptor activity;	K08897	EPHA10; Eph receptor A10 [EC:2.7.10.1]
gene12878	0.917246	0.157738	0.346144	1.26636	1.48897	1.38568	SV2C	protein_coding	chrNC_037337.1:7361850-7574347:+	gi|300795949|ref|NP_001178948.1|	3830	0	synaptic vesicle glycoprotein 2C [Bos taurus]	gi|982935829|ref|XM_005211209.3|	2398	0	PREDICTED: Bos taurus synaptic vesicle glycoprotein 2C (SV2C), transcript variant X1, mRNA	Q9Z2I6	1340	0	Synaptic vesicle glycoprotein 2C	.	.	.	.	pfam00083	Sugar_tr	Sugar (and other) transporter.	GO:0007268|synaptic transmission;GO:0006836|neurotransmitter transport;	GO:0030054|cell junction;GO:0016021|integral component of membrane;GO:0008021|synaptic vesicle;GO:0030672|synaptic vesicle membrane;	GO:0022857|transmembrane transporter activity;	K06258	SV2; MFS transporter, VNT family, synaptic vesicle glycoprotein 2
gene1288	2.67049	3.65121	3.11082	4.41131	4.78408	4.19332	PRMT2	protein_coding	chrNC_037328.1:146320061-146345069:+	gi|594638803|ref|XP_007172684.1|	2297	0	PREDICTED: protein arginine N-methyltransferase 2 isoform X1 [Balaenoptera acutorostrata scammoni]	gi|594045231|ref|XM_006047032.1|	2012	0	PREDICTED: Bubalus bubalis protein arginine methyltransferase 2 (PRMT2), mRNA	P55345	774	0	Protein arginine N-methyltransferase 2	YBR034c	214	2e-61	COG0500	pfam14604	SH3_9	Variant SH3 domain.	GO:0048588|developmental cell growth;GO:0016571|histone methylation;GO:2000134|negative regulation of G1/S transition of mitotic cell cycle;GO:0032088|negative regulation of NF-kappaB transcription factor activity;GO:0045892|negative regulation of transcription, DNA-templated;GO:0043065|positive regulation of apoptotic process;GO:0045893|positive regulation of transcription, DNA-templated;GO:0006…	GO:0005737|cytoplasm;GO:0005829|cytosol;GO:0005730|nucleolus;GO:0005654|nucleoplasm;GO:0005634|nucleus;	GO:0050681|androgen receptor binding;GO:0030331|estrogen receptor binding;GO:0042054|histone methyltransferase activity;GO:0008469|histone-arginine N-methyltransferase activity;GO:0042975|peroxisome proliferator activated receptor binding;GO:0033142|progesterone receptor binding;GO:0042803|protein homodimerization activity;GO:0016274|protein-arginine N-methyltransferase activity;GO:0035242|protei…	K11435	PRMT2; protein arginine N-methyltransferase 2 [EC:2.1.1.-]
gene1289	1.83059	2.28044	1.86622	1.85348	2.25583	1.72028	FBXO25	protein_coding	chrNC_037328.1:146528087-146556467:+	gi|528938277|ref|XP_005202144.1|	1928	0	PREDICTED: F-box only protein 25 isoform X4 [Bos taurus]	gi|982912491|ref|XM_005202087.3|	2115	0	PREDICTED: Bos taurus F-box protein 25 (FBXO25), transcript variant X5, mRNA	Q1RMS8	715	0	F-box only protein 25	.	.	.	.	pfam12937	F-box-like	F-box-like. This is an F-box-like family.	GO:0016567|protein ubiquitination;	GO:0005634|nucleus;GO:0019005|SCF ubiquitin ligase complex;	GO:0003779|actin binding;	K10305	FBXO25_32; F-box protein 25/32
gene16364	1.18377	1.66037	1.56008	1.00914	1.16759	1.02228	PLCB1	protein_coding	chrNC_037340.1:933195-1796412:+	gi|528972196|ref|XP_005214112.1|	5713	0	PREDICTED: 1-phosphatidylinositol 4,5-bisphosphate phosphodiesterase beta-1 isoform X1 [Bos taurus]	gi|982942013|ref|XM_005214055.3|	6838	0	PREDICTED: Bos taurus phospholipase C beta 1 (PLCB1), transcript variant X1, mRNA	P10894	2143	0	1-phosphatidylinositol 4,5-bisphosphate phosphodiesterase beta-1	.	.	.	.	pfam00388	PI-PLC-X	Phosphatidylinositol-specific phospholipase C, X domain. This associates with pfam00387 to form a single structural unit.	GO:0060466|activation of meiosis involved in egg activation;GO:0021987|cerebral cortex development;GO:0045444|fat cell differentiation;GO:0007213|G-protein coupled acetylcholine receptor signaling pathway;GO:0000086|G2/M transition of mitotic cell cycle;GO:0007215|glutamate receptor signaling pathway;GO:0048009|insulin-like growth factor receptor signaling pathway;GO:0070498|interleukin-1-mediate…	GO:0005737|cytoplasm;GO:0005829|cytosol;GO:0043209|myelin sheath;GO:0000790|nuclear chromatin;GO:0031965|nuclear membrane;GO:0016607|nuclear speck;	GO:0005509|calcium ion binding;GO:0005516|calmodulin binding;GO:0019899|enzyme binding;GO:0005096|GTPase activator activity;GO:0005521|lamin binding;GO:0004435|phosphatidylinositol phospholipase C activity;GO:0005546|phosphatidylinositol-4,5-bisphosphate binding;	K05858	PLCB; phosphatidylinositol phospholipase C, beta [EC:3.1.4.11]
gene16362	47.4006	50.4058	49.6613	35.8792	33.2571	44.3903	TMX4	protein_coding	chrNC_037340.1:680566-739284:-	gi|149642897|ref|NP_001092640.1|	1330	8e-170	thioredoxin-related transmembrane protein 4 precursor [Bos taurus]	gi|149642896|ref|NM_001099170.1|	3589	0	Bos taurus thioredoxin-related transmembrane protein 4 (TMX4), mRNA	Q9H1E5	416	4e-133	Thioredoxin-related transmembrane protein 4	.	.	.	.	pfam00085	Thioredoxin	Thioredoxin. Thioredoxins are small enzymes that participate in redox reactions, via the reversible oxidation of an active centre disulfide bond. Some members with only the active site are not separated from the noise.	GO:0045454|cell redox homeostasis;GO:0055114|oxidation-reduction process;GO:0006457|protein folding;GO:0034976|response to endoplasmic reticulum stress;	GO:0005783|endoplasmic reticulum;GO:0016021|integral component of membrane;	GO:0003756|protein disulfide isomerase activity;	.	.
gene1280	14.5127	14.9471	14.5872	18.2899	17.9716	18.4686	MCM3AP	protein_coding	chrNC_037328.1:145929547-145973456:-	gi|300796280|ref|NP_001179732.1|	9282	0	germinal-center associated nuclear protein [Bos taurus]	gi|982912465|ref|XM_005202084.2|	6280	0	PREDICTED: Bos taurus minichromosome maintenance complex component 3 associated protein (MCM3AP), transcript variant X1, mRNA	O60318	2943	0	Germinal-center associated nuclear protein	SPCC576.05	200	6e-51	COG5079	pfam03399	SAC3_GANP	SAC3/GANP/Nin1/mts3/eIF-3 p25 family. This large family includes diverse proteins involved in large complexes. The alignment contains one highly conserved negatively charged residue and one highly conserved positively charged residue that are probably important for the function of these proteins. The family includes the yeast nuclear export factor Sac3, and mammalian GANP/MCM3-associated proteins…	GO:0002376|immune system process;GO:0051028|mRNA transport;GO:0015031|protein transport;	GO:0005829|cytosol;GO:0031965|nuclear membrane;GO:0005643|nuclear pore;GO:0005654|nucleoplasm;GO:0005634|nucleus;	GO:0003676|nucleic acid binding;GO:0016746|transferase activity, transferring acyl groups;	.	.
gene1281	8.46946	12.7084	12.631	13.5978	12.7218	15.0313	YBEY	protein_coding	chrNC_037328.1:145973202-145977563:+	gi|555980936|ref|XP_005902391.1|	575	2e-70	PREDICTED: putative ribonuclease isoform X2 [Bos mutus]	gi|742096765|ref|XM_010834863.1|	616	0	PREDICTED: Bison bison bison ybeY metallopeptidase (putative) (YBEY), mRNA	P58557	176	9e-53	Endoribonuclease YbeY	FN0746	51.6	3e-07	COG0319	pfam02130	UPF0054	Uncharacterized protein family UPF0054.	GO:0006364|rRNA processing;	GO:0005634|nucleus;	GO:0004519|endonuclease activity;GO:0046872|metal ion binding;GO:0004222|metalloendopeptidase activity;	.	.
gene1282	0.0227946	0.0357697	0.0588703	0.00776128	0.0363063	0.023941	C1H21orf58	protein_coding	chrNC_037328.1:145980822-146003624:-	gi|982912595|ref|XP_015329590.1|	561	4e-61	PREDICTED: uncharacterized protein C21orf58 homolog isoform X2 [Bos taurus]	gi|982976979|ref|XM_015462199.1|	2567	0	PREDICTED: Bos taurus chromosome 1 open reading frame, human C21orf58 (C1H21orf58), transcript variant X1, mRNA	.	.	.	.	.	.	.	.	pfam15248	DUF4587	Domain of unknown function (DUF4587). This protein family is a domain of unknown function. The precise function of this protein domain remains to be elucidated. This domain family is found in eukaryotes, and is typically between 64 and 79 amino acids in length. There are two conserved sequence motifs: QNAQ and HHH. In humans, it is found in the position, chromosome 21 open reading frame 58.	.	.	.	.	.
gene1283	2.3986	2.70398	2.62776	6.7146	6.22556	6.90309	PCNT	protein_coding	chrNC_037328.1:146001764-146106232:+	gi|741915613|ref|XP_010800025.1|	13604	0	PREDICTED: pericentrin isoform X2 [Bos taurus]	gi|982976955|ref|XM_015462187.1|	10168	0	PREDICTED: Bos taurus pericentrin (PCNT), transcript variant X2, mRNA	O95613	2286	0	Pericentrin	.	.	.	.	pfam05557	MAD	Mitotic checkpoint protein. This family consists of several eukaryotic mitotic checkpoint (Mitotic arrest deficient or MAD) proteins. The mitotic spindle checkpoint monitors proper attachment of the bipolar spindle to the kinetochores of aligned sister chromatids and causes a cell cycle arrest in prometaphase when failures occur. Multiple components of the mitotic spindle checkpoint have been ide…	GO:0060271|cilium morphogenesis;GO:0000086|G2/M transition of mitotic cell cycle;GO:0000226|microtubule cytoskeleton organization;GO:0007052|mitotic spindle organization;GO:0090316|positive regulation of intracellular protein transport;GO:0010389|regulation of G2/M transition of mitotic cell cycle;GO:0007165|signal transduction;	GO:0034451|centriolar satellite;GO:0005814|centriole;GO:0005813|centrosome;GO:0005829|cytosol;GO:0016020|membrane;GO:0005874|microtubule;GO:0005815|microtubule organizing center;	GO:0005516|calmodulin binding;GO:0032947|protein complex scaffold;	K16481	PCNT; pericentrin
gene1285	2.55689	2.74472	3.16862	2.81407	2.7859	2.25427	DIP2A	protein_coding	chrNC_037328.1:146121836-146245289:+	gi|741915625|ref|XP_010800031.1|	7531	0	PREDICTED: disco-interacting protein 2 homolog A isoform X1 [Bos taurus]	gi|982976984|ref|XM_015462201.1|	7466	0	PREDICTED: Bos taurus disco interacting protein 2 homolog A (DIP2A), transcript variant X1, mRNA	Q14689	2681	0	Disco-interacting protein 2 homolog A	SPAC56F8.02	234	1e-60	COG0318	pfam00501	AMP-binding	AMP-binding enzyme.	GO:0008152|metabolic process;GO:0007275|multicellular organismal development;GO:0010629|negative regulation of gene expression;GO:0042981|regulation of apoptotic process;	GO:0009986|cell surface;GO:0005634|nucleus;	GO:0003824|catalytic activity;	.	.
gene1286	9.17716	5.9811	5.6181	9.39569	9.83877	13.184	S100B	protein_coding	chrNC_037328.1:146272657-146280008:-	gi|77736057|ref|NP_001029727.1|	381	6e-41	protein S100-B [Bos taurus]	gi|402692387|ref|NM_001034555.3|	1427	0	Bos taurus S100 calcium binding protein B (S100B), mRNA	P02638	151	2e-42	Protein S100-B	.	.	.	.	pfam01023	S_100	S-100/ICaBP type calcium binding domain. The S-100 domain is a subfamily of the EF-hand calcium binding proteins.	GO:0048143|astrocyte activation;GO:0007409|axonogenesis;GO:0007611|learning or memory;GO:0007613|memory;GO:0071638|negative regulation of monocyte chemotactic protein-1 production;GO:0016310|phosphorylation;GO:0045917|positive regulation of complement activation;GO:0043123|positive regulation of I-kappaB kinase/NF-kappaB signaling;GO:0048168|regulation of neuronal synaptic plasticity;GO:0006417|r…	GO:0005737|cytoplasm;GO:0043025|neuronal cell body;GO:0005634|nucleus;GO:0048471|perinuclear region of cytoplasm;GO:0001726|ruffle;	GO:0005509|calcium ion binding;GO:0048306|calcium-dependent protein binding;GO:0019210|kinase inhibitor activity;GO:0042803|protein homodimerization activity;GO:0050786|RAGE receptor binding;GO:0044548|S100 protein binding;GO:0048156|tau protein binding;GO:0008270|zinc ion binding;	.	.
gene2393	3.01686	2.76157	3.03002	4.62242	5.28565	5.14897	LOC112443649	snoRNA	chrNC_037329.1:119228661-119228740:-	.	.	.	.	gi|850477813|gb|CP011887.1|	80	5e-33	Ovis canadensis canadensis isolate 43U chromosome 2 sequence	.	.	.	.	.	.	.	.	pfam00940	RNA_pol	DNA-dependent RNA polymerase. This is a family of single chain RNA polymerases.	.	.	.	.	.
gene2392	0.450278	0.235528	0.258424	0	0.860622	0.945849	LOC112443633	snoRNA	chrNC_037329.1:119228001-119228134:-	.	.	.	.	.	.	.	.	.	.	.	.	.	.	.	.	pfam07948	Nairovirus_M	Nairovirus M polyprotein-like. The sequences in this family are similar to the Dugbe virus M polyprotein precursor, which includes glycoproteins G1 and G2. Both are thought to be inserted in the membrane of the Golgi complex of the infected host cell, and G1 is known to have a role in infection of vertebrate hosts.	.	.	.	.	.
gene2391	117.565	142.702	143.887	256.465	255.033	381.997	NCL	protein_coding	chrNC_037329.1:119226976-119236929:-	gi|594034437|ref|XP_006041928.1|	1825	0	PREDICTED: nucleolin [Bubalus bubalis]	gi|331284194|ref|NM_001206660.1|	2746	0	Bos taurus nucleolin (NCL), mRNA	Q4R4J7	687	0	Nucleolin	.	.	.	.	pfam00076	RRM_1	RNA recognition motif. (a.k.a. RRM, RBD, or RNP domain). The RRM motif is probably diagnostic of an RNA binding protein. RRMs are found in a variety of RNA binding proteins, including various hnRNP proteins, proteins implicated in regulation of alternative splicing, and protein components of snRNPs. The motif also appears in a few single stranded DNA binding proteins. The RRM structure consists o…	.	GO:0005737|cytoplasm;GO:0005730|nucleolus;	GO:0003723|RNA binding;GO:0042162|telomeric DNA binding;	K11294	NCL, NSR1; nucleolin
gene2394	0	0.450869	0	0	1.64748	0.452656	LOC112443642	snoRNA	chrNC_037329.1:119232498-119232567:-	.	.	.	.	gi|850477813|gb|CP011887.1|	67	7e-26	Ovis canadensis canadensis isolate 43U chromosome 2 sequence	.	.	.	.	.	.	.	.	pfam07993	NAD_binding_4	Male sterility protein. This family represents the C-terminal region of the male sterility protein in a number of arabidopsis and drosophila. A sequence-related jojoba acyl CoA reductase is also included.	.	.	.	.	.
gene11370	4.67739	3.84616	4.17934	4.81402	4.46371	4.50705	ANKS6	protein_coding	chrNC_037335.1:63782554-63836428:-	gi|741936058|ref|XP_010806298.1|	3643	0	PREDICTED: ankyrin repeat and SAM domain-containing protein 6 isoform X1 [Bos taurus]	gi|982986503|ref|XM_015464571.1|	7615	0	PREDICTED: Bos taurus ankyrin repeat and sterile alpha motif domain containing 6 (ANKS6), transcript variant X1, mRNA	Q68DC2	1310	0	Ankyrin repeat and SAM domain-containing protein 6	all2748	130	2e-30	COG0666	pfam12796	Ank_2	Ankyrin repeats (3 copies).	.	GO:0005929|cilium;GO:0005737|cytoplasm;	.	.	.
gene11371	2.19687	1.54998	1.97188	1.10462	1.31826	1.16039	GALNT12	protein_coding	chrNC_037335.1:63854880-63889382:+	gi|970715491|ref|XP_015094443.1|	2190	0	PREDICTED: polypeptide N-acetylgalactosaminyltransferase 12 isoform X2 [Vicugna pacos]	gi|594079674|ref|XM_006063437.1|	3199	0	PREDICTED: Bubalus bubalis UDP-N-acetyl-alpha-D-galactosamine:polypeptide N-acetylgalactosaminyltransferase 12 (GalNAc-T12) (GALNT12), partial mRNA	Q8IXK2	570	0	Polypeptide N-acetylgalactosaminyltransferase 12	.	.	.	.	pfam00535	Glycos_transf_2	Glycosyl transferase family 2. Diverse family, transferring sugar from UDP-glucose, UDP-N-acetyl- galactosamine, GDP-mannose or CDP-abequose, to a range of substrates including cellulose, dolichol phosphate and teichoic acids.	GO:0016266|O-glycan processing;	GO:0000139|Golgi membrane;GO:0016021|integral component of membrane;	GO:0030246|carbohydrate binding;GO:0046872|metal ion binding;GO:0004653|polypeptide N-acetylgalactosaminyltransferase activity;	K00710	GALNT; polypeptide N-acetylgalactosaminyltransferase [EC:2.4.1.41]
gene11372	31.3957	32.9011	36.6267	37.9814	37.525	43.4553	COL15A1	protein_coding	chrNC_037335.1:63974716-64078125:+	gi|803013150|ref|XP_011975820.1|	4541	0	PREDICTED: collagen alpha-1(XV) chain isoform X1 [Ovis aries]	gi|982933768|ref|XM_005210199.3|	5497	0	PREDICTED: Bos taurus collagen type XV alpha 1 (COL15A1), transcript variant X2, mRNA	P39059	841	0	Collagen alpha-1(XV) chain	.	.	.	.	pfam06482	Endostatin	Collagenase NC10 and Endostatin. NC10 stands for Non-helical region 10 and is taken from human COL15A1. A mutation in this region in human COL18A1 is associated with an increased risk of prostrate cancer. This domain is cleaved from the precursor and forms endostatin. Endostatin is a key tumor suppressor and has been used highly successfully to treat cancer. It is a potent angiogenesis inhibitor.…	GO:0001525|angiogenesis;GO:0007155|cell adhesion;GO:0030154|cell differentiation;GO:0030574|collagen catabolic process;GO:0007165|signal transduction;	GO:0005582|collagen type XV trimer;GO:0005788|endoplasmic reticulum lumen;GO:0070062|extracellular exosome;GO:0005576|extracellular region;GO:0005615|extracellular space;GO:0016021|integral component of membrane;	GO:0005198|structural molecule activity;	K08135	COL15A; collagen, type XV, alpha
gene11373	30.9056	43.305	41.2702	31.5417	28.1616	38.9584	TGFBR1	protein_coding	chrNC_037335.1:64106861-64182858:+	gi|528959016|ref|XP_005210258.1|	2653	0	PREDICTED: TGF-beta receptor type-1 isoform X1 [Bos taurus]	gi|982933770|ref|XM_005210201.3|	5718	0	PREDICTED: Bos taurus transforming growth factor beta receptor I (TGFBR1), transcript variant X1, mRNA	O46680	1009	0	TGF-beta receptor type-1	.	.	.	.	pfam00069	Pkinase	Protein kinase domain.	GO:0000186|activation of MAPKK activity;GO:0032924|activin receptor signaling pathway;GO:0060978|angiogenesis involved in coronary vascular morphogenesis;GO:0009952|anterior/posterior pattern specification;GO:0006915|apoptotic process;GO:0001824|blastocyst development;GO:0060317|cardiac epithelial to mesenchymal transition;GO:0071560|cellular response to transforming growth factor beta stimulus;G…	GO:0005923|bicellular tight junction;GO:0005623|cell;GO:0009986|cell surface;GO:0005768|endosome;GO:0016021|integral component of membrane;GO:0043231|intracellular membrane-bounded organelle;GO:0016020|membrane;GO:0045121|membrane raft;GO:0005886|plasma membrane;GO:0043235|receptor complex;	GO:0005524|ATP binding;GO:0070411|I-SMAD binding;GO:0046872|metal ion binding;GO:0050431|transforming growth factor beta binding;GO:0005025|transforming growth factor beta receptor activity, type I;GO:0005114|type II transforming growth factor beta receptor binding;	K04674	TGFBR1, ALK5; TGF-beta receptor type-1 [EC:2.7.11.30]
gene11375	5.92598	5.31071	5.08967	5.13603	4.95035	5.29913	ALG2	protein_coding	chrNC_037335.1:64251202-64260310:-	gi|134085734|ref|NP_001076960.1|	2225	0	alpha-1,3/1,6-mannosyltransferase ALG2 [Bos taurus]	gi|742154338|ref|XM_010847038.1|	1841	0	PREDICTED: Bison bison bison ALG2, alpha-1,3/1,6-mannosyltransferase (ALG2), mRNA	Q9H553	785	0	Alpha-1,3/1,6-mannosyltransferase ALG2	YGL065c	280	1e-83	COG0438	pfam00534	Glycos_transf_1	Glycosyl transferases group 1. Mutations in this domain of human PIGA lead to disease (Paroxysmal Nocturnal haemoglobinuria). Members of this family transfer activated sugars to a variety of substrates, including glycogen, Fructose-6-phosphate and lipopolysaccharides. Members of this family transfer UDP, ADP, GDP or CMP linked sugars. The eukaryotic glycogen synthases may be distant members of th…	GO:0006488|dolichol-linked oligosaccharide biosynthetic process;GO:0033577|protein glycosylation in endoplasmic reticulum;GO:0051592|response to calcium ion;	GO:0015629|actin cytoskeleton;GO:0005737|cytoplasm;GO:0005829|cytosol;GO:0005789|endoplasmic reticulum membrane;GO:0016021|integral component of membrane;GO:0016020|membrane;GO:0005634|nucleus;GO:0048471|perinuclear region of cytoplasm;	GO:0000033|alpha-1,3-mannosyltransferase activity;GO:0048306|calcium-dependent protein binding;GO:0004378|GDP-Man:Man1GlcNAc2-PP-Dol alpha-1,3-mannosyltransferase activity;GO:0046982|protein heterodimerization activity;GO:0047485|protein N-terminus binding;	K03843	ALG2; alpha-1,3/alpha-1,6-mannosyltransferase [EC:2.4.1.132 2.4.1.257]
gene11376	11.0466	17.0157	17.4893	19.714	20.2398	22.0441	SEC61B	protein_coding	chrNC_037335.1:64260374-64268676:+	gi|965918853|ref|XP_011975701.2|	436	1e-50	PREDICTED: protein transport protein Sec61 subunit beta isoform X1 [Ovis aries]	gi|402747042|ref|NM_001075292.2|	792	0	Bos taurus Sec61 translocon beta subunit (SEC61B), mRNA	Q5RB31	130	2e-36	Protein transport protein Sec61 subunit beta	.	.	.	.	pfam03911	Sec61_beta	Sec61beta family. This family consists of homologues of Sec61beta - a component of the Sec61/SecYEG protein secretory system. The domain is found in eukaryotes and archaea and is possibly homologous to the bacterial SecG. It consists of a single putative transmembrane helix, preceded by a short stretch containing various charged residues; this arrangement may help determine orientation in the cel…	GO:0000060|protein import into nucleus, translocation;GO:0030970|retrograde protein transport, ER to cytosol;GO:0030433|ER-associated ubiquitin-dependent protein catabolic process;	GO:0031205|endoplasmic reticulum Sec complex;GO:0016021|integral component of membrane;GO:0005784|Sec61 translocon complex;	GO:0048408|epidermal growth factor binding;	K09481	SEC61B, SBH2; protein transport protein SEC61 subunit beta
gene11379	0.0552033	0.0577508	0.095047	0	0.140681	0.11596	LOC100296586	pseudogene	chrNC_037335.1:64531348-64532440:-	gi|803273345|ref|XP_011996363.1|	319	2e-39	PREDICTED: LOW QUALITY PROTEIN: ATP synthase-coupling factor 6, mitochondrial-like [Ovis aries musimon]	gi|850477813|gb|CP011887.1|	907	0	Ovis canadensis canadensis isolate 43U chromosome 2 sequence	Q5RBY3	104	4e-32	ATP synthase-coupling factor 6, mitochondrial	.	.	.	.	pfam05511	ATP-synt_F6	Mitochondrial ATP synthase coupling factor 6. Coupling factor 6 (F6) is a component of mitochondrial ATP synthase which is required for the interactions of the catalytic and proton-translocating segments.	GO:0015986|ATP synthesis coupled proton transport;	GO:0005753|mitochondrial proton-transporting ATP synthase complex;GO:0000276|mitochondrial proton-transporting ATP synthase complex, coupling factor F(o);	GO:0016887|ATPase activity;GO:0015078|hydrogen ion transmembrane transporter activity;	K02131	ATPeF0F6, ATP5J; F-type H+-transporting ATPase subunit 6
gene6489	0.727773	1.19787	1.81553	1.82379	1.97831	1.53894	LOC107131684	protein_coding	chrNC_037332.1:43266203-43297789:+	gi|982925390|ref|XP_015315170.1|	499	8e-54	PREDICTED: formin-like protein 5, partial [Bos taurus]	gi|742131216|ref|XM_010841516.1|	1203	0	PREDICTED: Bison bison bison uncharacterized LOC104989744 (LOC104989744), transcript variant X1, mRNA	.	.	.	.	.	.	.	.	pfam04597	Ribophorin_I	Ribophorin I. Ribophorin I is an essential subunit of oligosaccharyltransferase (OST), which is also known as Dolichyl-diphosphooligosaccharide--protein glycosyltransferase, (EC:2.4.1.119). OST catalyses the transfer of an oligosaccharide from dolichol pyrophosphate to selected asparagine residues of nascent polypeptides as they are translocated into the lumen of the rough endoplasmic reticulum. …	.	.	.	.	.
gene6488	19.1627	25.2119	23.4181	34.1383	30.0492	36.4409	CNOT2	protein_coding	chrNC_037332.1:43134291-43266651:-	gi|752413362|ref|XP_011226967.1|	3013	0	PREDICTED: CCR4-NOT transcription complex subunit 2 isoform X1 [Ailuropoda melanoleuca]	gi|965882748|ref|XM_012153959.2|	2757	0	PREDICTED: Ovis aries musimon CCR4-NOT transcription complex subunit 2 (CNOT2), transcript variant X1, mRNA	Q9NZN8	1077	0	CCR4-NOT transcription complex subunit 2	SPCC4G3.15c	112	9e-27	COG5601	pfam04153	NOT2_3_5	NOT2 / NOT3 / NOT5 family. NOT1, NOT2, NOT3, NOT4 and NOT5 form a nuclear complex that negatively regulates the basal and activated transcription of many genes. This family includes NOT2, NOT3 and NOT5.	GO:0006977|DNA damage response, signal transduction by p53 class mediator resulting in cell cycle arrest;GO:0031047|gene silencing by RNA;GO:0033147|negative regulation of intracellular estrogen receptor signaling pathway;GO:0000122|negative regulation of transcription from RNA polymerase II promoter;GO:0017148|negative regulation of translation;GO:0000288|nuclear-transcribed mRNA catabolic proce…	GO:0030014|CCR4-NOT complex;GO:0030015|CCR4-NOT core complex;GO:0005737|cytoplasm;GO:0005829|cytosol;GO:0016020|membrane;GO:0005634|nucleus;GO:0000932|cytoplasmic mRNA processing body;GO:0005886|plasma membrane;	GO:0001104|RNA polymerase II transcription cofactor activity;GO:0001226|RNA polymerase II transcription corepressor binding;	K12605	CNOT2, NOT2; CCR4-NOT transcription complex subunit 2
gene5089	0.142709	0.388165	0.556944	2.17686	1.85477	1.19909	LOC785937	pseudogene	chrNC_037331.1:46468486-46469542:-	gi|556751290|ref|XP_005971051.1|	801	2e-103	PREDICTED: protein slowmo homolog 2 isoform X1 [Pantholops hodgsonii]	gi|926728256|ref|XR_001297500.1|	637	0	PREDICTED: Capra hircus protein slowmo homolog 2 pseudogene (LOC102190309), misc_RNA	Q58DB0	312	1e-104	PRELI domain containing protein 3B	.	.	.	.	pfam04707	PRELI	PRELI-like family. This family includes a conserved region found in the PRELI protein and yeast YLR168C gene MSF1 product. The function of this protein is unknown, though it is thought to be involved in intra-mitochondrial protein sorting. This region is also found in a number of other eukaryotic proteins.	.	GO:0005758|mitochondrial intermembrane space;	GO:1990050|phosphatidic acid transporter activity;	.	.
gene5618	0.218907	0.2799	0.130288	0.165634	0.206617	0.119216	ATP6V0A4	protein_coding	chrNC_037331.1:102389791-102461147:-	gi|528947664|ref|XP_005205904.1|	4355	0	PREDICTED: V-type proton ATPase 116 kDa subunit a isoform 4 isoform X1 [Bos taurus]	gi|982922283|ref|XM_005205850.3|	3273	0	PREDICTED: Bos taurus ATPase, H+ transporting, lysosomal V0 subunit a4 (ATP6V0A4), transcript variant X4, mRNA	Q9HBG4	1470	0	V-type proton ATPase 116 kDa subunit a isoform 4	YOR270c	563	0	COG1269	pfam01496	V_ATPase_I	V-type ATPase 116kDa subunit family. This family consists of the 116kDa V-type ATPase (vacuolar (H+)-ATPases) subunits, as well as V-type ATP synthase subunit i. The V-type ATPases family are proton pumps that acidify intracellular compartments in eukaryotic cells for example yeast central vacuoles, clathrin-coated and synaptic vesicles. They have important roles in membrane trafficking processes…	GO:0015991|ATP hydrolysis coupled proton transport;GO:0015986|ATP synthesis coupled proton transport;GO:0007588|excretion;GO:0008286|insulin receptor signaling pathway;GO:0034220|ion transmembrane transport;GO:0001503|ossification;GO:1902600|hydrogen ion transmembrane transport;GO:0006885|regulation of pH;GO:0007605|sensory perception of sound;GO:0033572|transferrin transport;GO:0007035|vacuolar …	GO:0045177|apical part of cell;GO:0016324|apical plasma membrane;GO:0031526|brush border membrane;GO:0005768|endosome;GO:0010008|endosome membrane;GO:0070062|extracellular exosome;GO:0016021|integral component of membrane;GO:0005765|lysosomal membrane;GO:0030670|phagocytic vesicle membrane;GO:0005886|plasma membrane;GO:0016471|vacuolar proton-transporting V-type ATPase complex;GO:0000220|vacuolar…	GO:0051117|ATPase binding;GO:0046961|proton-transporting ATPase activity, rotational mechanism;	K02154	ATPeV0A, ATP6N; V-type H+-transporting ATPase subunit a
gene5613	47.0847	30.3875	34.0924	16.6491	18.6728	19.4847	CREB3L2	protein_coding	chrNC_037331.1:101603468-101729511:-	gi|548464019|ref|XP_005679568.1|	2218	0	PREDICTED: LOW QUALITY PROTEIN: cyclic AMP-responsive element-binding protein 3-like protein 2 [Capra hircus]	gi|156523177|ref|NM_001102533.1|	3222	0	Bos taurus cAMP responsive element binding protein 3-like 2 (CREB3L2), mRNA	Q70SY1	811	0	Cyclic AMP-responsive element-binding protein 3-like protein 2	.	.	.	.	pfam00170	bZIP_1	bZIP transcription factor. The Pfam entry includes the basic region and the leucine zipper region.	GO:0051216|cartilage development;GO:0002062|chondrocyte differentiation;GO:0030968|endoplasmic reticulum unfolded protein response;GO:0006888|ER to Golgi vesicle-mediated transport;GO:0045893|positive regulation of transcription, DNA-templated;GO:0034976|response to endoplasmic reticulum stress;	GO:0005783|endoplasmic reticulum;GO:0005789|endoplasmic reticulum membrane;GO:0016021|integral component of membrane;GO:0005654|nucleoplasm;GO:0005634|nucleus;	GO:0035497|cAMP response element binding;GO:0000981|RNA polymerase II transcription factor activity, sequence-specific DNA binding;GO:0044212|transcription regulatory region DNA binding;GO:0001077|transcriptional activator activity, RNA polymerase II core promoter proximal region sequence-specific binding;	K09048	CREB3; cyclic AMP-responsive element-binding protein 3
gene5612	0	0.00993963	0.0327175	0.0744058	0.0756655	0.062369	DGKI	protein_coding	chrNC_037331.1:101053978-101568205:-	gi|685533476|ref|XP_009202194.1|	4910	0	PREDICTED: diacylglycerol kinase iota isoform X5 [Papio anubis]	gi|982981017|ref|XM_015463131.1|	11451	0	PREDICTED: Bos taurus diacylglycerol kinase iota (DGKI), transcript variant X1, mRNA	O75912	1829	0	Diacylglycerol kinase iota	.	.	.	.	pfam00609	DAGK_acc	Diacylglycerol kinase accessory domain. Diacylglycerol (DAG) is a second messenger that acts as a protein kinase C activator. This domain is assumed to be an accessory domain: its function is unknown.	GO:0060079|excitatory postsynaptic potential;GO:0046959|habituation;GO:0035556|intracellular signal transduction;GO:0046834|lipid phosphorylation;GO:0007269|neurotransmitter secretion;GO:0030168|platelet activation;GO:0046579|positive regulation of Ras protein signal transduction;GO:0007205|protein kinase C-activating G-protein coupled receptor signaling pathway;GO:1900452|regulation of long term…	GO:0043679|axon terminus;GO:0005737|cytoplasm;GO:0005829|cytosol;GO:0043197|dendritic spine;GO:0060076|excitatory synapse;GO:0032045|guanyl-nucleotide exchange factor complex;GO:0043025|neuronal cell body;GO:0005654|nucleoplasm;GO:0005634|nucleus;GO:0048471|perinuclear region of cytoplasm;GO:0005886|plasma membrane;GO:0014069|postsynaptic density;GO:0048786|presynaptic active zone;GO:0032991|macr…	GO:0005524|ATP binding;GO:0004143|diacylglycerol kinase activity;GO:0005095|GTPase inhibitor activity;GO:0046872|metal ion binding;GO:0003951|NAD+ kinase activity;GO:0017016|Ras GTPase binding;	K00901	dgkA, DGK; diacylglycerol kinase (ATP) [EC:2.7.1.107]
gene5610	41.0258	52.9744	52.9498	44.3848	42.7322	42.8313	PTN	protein_coding	chrNC_037331.1:100885724-100995407:-	gi|528947540|ref|XP_005205845.1|	660	7e-80	PREDICTED: pleiotrophin isoform X1 [Bos taurus]	gi|982922206|ref|XM_005205788.3|	1381	0	PREDICTED: Bos taurus pleiotrophin (PTN), transcript variant X1, mRNA	P21782	237	2e-73	Pleiotrophin	.	.	.	.	pfam01091	PTN_MK_C	PTN/MK heparin-binding protein family, C-terminal domain.	GO:0030282|bone mineralization;GO:0007612|learning;GO:0051781|positive regulation of cell division;GO:0008284|positive regulation of cell proliferation;	GO:0005783|endoplasmic reticulum;GO:0005615|extracellular space;GO:0032991|macromolecular complex;	GO:0035374|chondroitin sulfate binding;GO:0008083|growth factor activity;GO:0008201|heparin binding;GO:0019901|protein kinase binding;	K16642	PTN; pleiotrophin
gene5617	0	0.0222416	0.0325382	0.0289557	0.0180602	0	SVOPL	protein_coding	chrNC_037331.1:102255219-102389360:-	gi|300795329|ref|NP_001179429.1|	2561	0	putative transporter SVOPL [Bos taurus]	gi|594108137|ref|XM_006076895.1|	2440	0	PREDICTED: Bubalus bubalis SVOP-like (SVOPL), partial mRNA	Q8N434	932	0	Putative transporter SVOPL	.	.	.	.	pfam00083	Sugar_tr	Sugar (and other) transporter.	.	GO:0016021|integral component of membrane;	GO:0022857|transmembrane transporter activity;	.	.
gene5616	11.0725	17.8422	17.7659	13.5281	13.854	13.9829	TRIM24	protein_coding	chrNC_037331.1:102169703-102285948:+	gi|297474058|ref|XP_002687041.1|	4600	0	PREDICTED: transcription intermediary factor 1-alpha isoform X2 [Bos taurus]	gi|982981024|ref|XM_015463133.1|	6947	0	PREDICTED: Bos taurus tripartite motif containing 24 (TRIM24), transcript variant X2, mRNA	O15164	1702	0	Transcription intermediary factor 1-alpha	ECU08g1640	72	7e-12	COG5076	pfam00439	Bromodomain	Bromodomain. Bromodomains are 110 amino acid long domains, that are found in many chromatin associated proteins. Bromodomains can interact specifically with acetylated lysine.	GO:0055074|calcium ion homeostasis;GO:0071391|cellular response to estrogen stimulus;GO:0008285|negative regulation of cell proliferation;GO:0045892|negative regulation of transcription, DNA-templated;GO:0045893|positive regulation of transcription, DNA-templated;GO:0046777|protein autophosphorylation;GO:0030163|protein catabolic process;GO:0016567|protein ubiquitination;GO:0042981|regulation of …	GO:0005829|cytosol;GO:0005719|nuclear euchromatin;GO:0005654|nucleoplasm;GO:0005634|nucleus;GO:0005726|perichromatin fibrils;	GO:0003682|chromatin binding;GO:0034056|estrogen response element binding;GO:0016922|ligand-dependent nuclear receptor binding;GO:0070577|lysine-acetylated histone binding;GO:0002039|p53 binding;GO:0004713|protein tyrosine kinase activity;GO:0005102|receptor binding;GO:0003713|transcription coactivator activity;GO:0061630|ubiquitin protein ligase activity;GO:0004842|ubiquitin-protein transferase …	K08881	TRIM24, TIF1A; tripartite motif-containing protein 24 [EC:2.3.2.27]
gene24284	2.75149	3.5693	4.47774	3.88897	3.85658	5.15041	ZNF286A	protein_coding	chrNC_037346.1:33071678-33086902:+	gi|440913056|gb|ELR62560.1|	2822	0	Zinc finger protein 286A, partial [Bos mutus]	gi|982957344|ref|XM_010816055.2|	4934	0	PREDICTED: Bos taurus zinc finger protein 286A (ZNF286A), transcript variant X1, mRNA	Q9HBT8	955	0	Zinc finger protein 286A	.	.	.	.	pfam01352	KRAB	KRAB box. The KRAB domain (or Kruppel-associated box) is present in about a third of zinc finger proteins containing C2H2 fingers. The KRAB domain is found to be involved in protein-protein interactions. The KRAB domain is generally encoded by two exons. The regions coded by the two exons are known as KRAB-A and KRAB-B. The A box plays an important role in repression by binding to corepressors, w…	GO:0006355|regulation of transcription, DNA-templated;GO:0006351|transcription, DNA-templated;	GO:0005634|nucleus;	GO:0003677|DNA binding;GO:0003700|transcription factor activity, sequence-specific DNA binding;GO:0046872|metal ion binding;GO:0000981|RNA polymerase II transcription factor activity, sequence-specific DNA binding;	K09228	KRAB; KRAB domain-containing zinc finger protein
gene24285	2.06492	2.82171	3.18673	2.12606	2.43601	2.16878	ZNF624	protein_coding	chrNC_037346.1:33089159-33104680:+	gi|942030881|ref|XP_014332934.1|	4302	0	PREDICTED: LOW QUALITY PROTEIN: zinc finger protein 624 [Bos mutus]	gi|983001822|ref|XM_010824083.2|	6102	0	PREDICTED: Bos taurus zinc finger protein 624 (ZNF624), transcript variant X3, mRNA	Q9P2J8	1484	0	Zinc finger protein 624	.	.	.	.	pfam01352	KRAB	KRAB box. The KRAB domain (or Kruppel-associated box) is present in about a third of zinc finger proteins containing C2H2 fingers. The KRAB domain is found to be involved in protein-protein interactions. The KRAB domain is generally encoded by two exons. The regions coded by the two exons are known as KRAB-A and KRAB-B. The A box plays an important role in repression by binding to corepressors, w…	GO:0006355|regulation of transcription, DNA-templated;GO:0006351|transcription, DNA-templated;	GO:0005634|nucleus;	GO:0003677|DNA binding;GO:0003700|transcription factor activity, sequence-specific DNA binding;GO:0046872|metal ion binding;GO:0000981|RNA polymerase II transcription factor activity, sequence-specific DNA binding;	K09228	KRAB; KRAB domain-containing zinc finger protein
gene24287	4.04941	5.65165	6.06085	6.28927	6.5964	5.76288	ZNF287	protein_coding	chrNC_037346.1:33124849-33139553:+	gi|329663178|ref|NP_001192732.1|	3974	0	zinc finger protein 287 [Bos taurus]	gi|982957201|ref|XM_015458719.1|	5374	0	PREDICTED: Bos taurus zinc finger protein 287 (ZNF287), transcript variant X1, mRNA	A2T812	1349	0	Zinc finger protein 287	.	.	.	.	pfam02023	SCAN	SCAN domain. The SCAN domain (named after SRE-ZBP, CTfin51, AW-1 and Number 18 cDNA) is found in several pfam00096 proteins. The domain has been shown to be able to mediate homo- and hetero-oligomerization.	GO:0006351|transcription, DNA-templated;	GO:0005634|nucleus;	GO:0003677|DNA binding;GO:0003700|transcription factor activity, sequence-specific DNA binding;GO:0046872|metal ion binding;	.	.
gene24280	13.0948	11.5042	10.1146	12.1195	12.574	11.8233	TVP23B	protein_coding	chrNC_037346.1:32983940-32993498:-	gi|114051588|ref|NP_001039617.1|	1085	1e-141	Golgi apparatus membrane protein TVP23 homolog B [Bos taurus]	gi|530339570|ref|NM_001046152.2|	1739	0	Bos taurus trans-golgi network vesicle protein 23 homolog B (S. cerevisiae) (TVP23B), mRNA	Q29S14	422	4e-143	Golgi apparatus membrane protein TVP23 homolog B	.	.	.	.	pfam05832	DUF846	Eukaryotic protein of unknown function (DUF846). This family consists of several of unknown function from a variety of eukaryotic organisms.	GO:0009306|protein secretion;GO:0016192|vesicle-mediated transport;	GO:0030173|integral component of Golgi membrane;	.	.	.
gene24281	0.0982462	0.396437	0.233597	0.0669033	0.0625931	0.0294822	CDRT1	protein_coding	chrNC_037346.1:32996988-33027360:-	gi|741896284|ref|XP_010822379.1|	5513	0	PREDICTED: CMT1A duplicated region transcript 1 protein [Bos taurus]	gi|983001817|ref|XM_010824077.2|	4103	0	PREDICTED: Bos taurus CMT1A duplicated region transcript 1 (CDRT1), mRNA	Q5XX13	1496	0	F-box/WD repeat-containing protein 10	.	.	.	.	pfam00400	WD40	WD domain, G-beta repeat.	GO:0043687|post-translational protein modification;GO:0000209|protein polyubiquitination;	GO:0005829|cytosol;	GO:0004842|ubiquitin-protein transferase activity;	K10266	FBXW10; F-box and WD-40 domain protein 10
gene24282	3.72584	2.50749	2.56056	1.2686	0.997881	1.22756	TRIM16	protein_coding	chrNC_037346.1:33031324-33049418:-	gi|296476659|tpg|DAA18774.1|	2702	0	TPA: F-box and WD-40 domain protein 10-like [Bos taurus]	gi|983001818|ref|XM_003583572.4|	3782	0	PREDICTED: Bos taurus tripartite motif containing 16 (TRIM16), mRNA	Q99PP9	805	0	Tripartite motif-containing protein 16	.	.	.	.	pfam13765	PRY	SPRY-associated domain. SPRY and PRY domains occur on PYRIN proteins. Their function is not known.	GO:0043966|histone H3 acetylation;GO:0043967|histone H4 acetylation;GO:0050718|positive regulation of interleukin-1 beta secretion;GO:0045618|positive regulation of keratinocyte differentiation;GO:0048386|positive regulation of retinoic acid receptor signaling pathway;GO:0045893|positive regulation of transcription, DNA-templated;GO:0060416|response to growth hormone;	GO:0005737|cytoplasm;GO:0005829|cytosol;GO:0005886|plasma membrane;GO:0016605|PML body;	GO:0003677|DNA binding;GO:0019966|interleukin-1 binding;GO:0032089|NACHT domain binding;GO:0008270|zinc ion binding;	K12006	TRIM16; tripartite motif-containing protein 16
gene24820	0	0	0.030492	0	0.0338489	0	WNT3	protein_coding	chrNC_037346.1:45384568-45440197:+	gi|803290661|ref|XP_012004993.1|	2039	0	PREDICTED: proto-oncogene Wnt-3 isoform X2 [Ovis aries musimon]	gi|982958157|ref|XM_005220917.3|	3407	0	PREDICTED: Bos taurus wingless-type MMTV integration site family member 3 (WNT3), transcript variant X1, mRNA	P17553	677	0	Proto-oncogene Wnt-3	.	.	.	.	pfam00110	wnt	wnt family. Wnt genes have been identified in vertebrates and invertebrates but not in plants, unicellular eukaryotes or prokaryotes. In humans, 19 WNT proteins are known. Because of their insolubility little is known about Wnt protein structure, but all have 23 or 24 Cys residues whose spacing is highly conserved. Signal transduction by Wnt proteins (including the Wnt/beta-catenin, the Wnt/Ca++,…	GO:0048646|anatomical structure formation involved in morphogenesis;GO:0009887|organ morphogenesis;GO:0009948|anterior/posterior axis specification;GO:0009952|anterior/posterior pattern specification;GO:0007411|axon guidance;GO:0060070|canonical Wnt signaling pathway;GO:0044338|canonical Wnt signaling pathway involved in mesenchymal stem cell differentiation;GO:0044339|canonical Wnt signaling pat…	GO:0005737|cytoplasm;GO:0005788|endoplasmic reticulum lumen;GO:0005615|extracellular space;	GO:0005109|frizzled binding;GO:0019904|protein domain specific binding;GO:0048018|receptor agonist activity;GO:0005102|receptor binding;	K00312	WNT3; wingless-type MMTV integration site family, member 3
gene24821	20.559	20.254	19.6683	20.3261	19.8228	22.6406	NSF	protein_coding	chrNC_037346.1:45443482-45591635:-	gi|528996685|ref|XP_005221029.1|	3879	0	PREDICTED: vesicle-fusing ATPase isoform X1 [Bos taurus]	gi|982958002|ref|XM_005220972.3|	4047	0	PREDICTED: Bos taurus N-ethylmaleimide sensitive factor (NSF), transcript variant X1, mRNA	P46459	1418	0	Vesicle-fusing ATPase	SPAC1834.11c	658	0	COG0464	pfam00004	AAA	ATPase family associated with various cellular activities (AAA). AAA family proteins often perform chaperone-like functions that assist in the assembly, operation, or disassembly of protein complexes.	GO:0048208|COPII vesicle coating;GO:0006888|ER to Golgi vesicle-mediated transport;GO:0006887|exocytosis;GO:0006886|intracellular protein transport;GO:0045026|plasma membrane fusion;GO:0045732|positive regulation of protein catabolic process;GO:0001921|positive regulation of receptor recycling;GO:0006813|potassium ion transport;GO:0017157|regulation of exocytosis;GO:0006890|retrograde vesicle-med…	GO:0005829|cytosol;GO:0043198|dendritic shaft;GO:0000139|Golgi membrane;GO:0005795|Golgi stack;GO:0005765|lysosomal membrane;GO:0043209|myelin sheath;GO:0005886|plasma membrane;GO:0014069|postsynaptic density;	GO:0005524|ATP binding;GO:0016887|ATPase activity;GO:0042623|ATPase activity, coupled;GO:0035255|ionotropic glutamate receptor binding;GO:0046872|metal ion binding;GO:0030165|PDZ domain binding;GO:0019901|protein kinase binding;GO:0044877|macromolecular complex binding;GO:0017137|Rab GTPase binding;GO:0000149|SNARE binding;GO:0017075|syntaxin-1 binding;	K06027	NSF; vesicle-fusing ATPase [EC:3.6.4.6]
gene24822	31.1593	23.4219	20.3619	30.3844	26.8617	34.6132	ARF2	protein_coding	chrNC_037346.1:45605693-45624231:+	gi|676272934|gb|KFO27677.1|	991	3e-126	ADP-ribosylation factor 2 [Fukomys damarensis]	gi|982957983|ref|XM_005220815.3|	2275	0	PREDICTED: Bos taurus ADP-ribosylation factor 2 (ARF2), transcript variant X1, mRNA	P84082	374	1e-123	ADP-ribosylation factor 2	.	.	.	.	pfam00025	Arf	ADP-ribosylation factor family. Pfam combines a number of different Prosite families together	GO:0015031|protein transport;GO:0016192|vesicle-mediated transport;	GO:0005794|Golgi apparatus;	GO:0005525|GTP binding;	K06883	K06883; uncharacterized protein
gene24288	0.0498449	0.130363	0.28607	0	0.0952692	0.013088	LRRC75A	protein_coding	chrNC_037346.1:33175232-33209592:+	gi|297486848|ref|XP_002695862.1|	1342	4e-176	PREDICTED: leucine-rich repeat-containing protein 75A [Bos taurus]	gi|983001825|ref|XM_586543.7|	2406	0	PREDICTED: Bos taurus leucine rich repeat containing 75A (LRRC75A), mRNA	.	.	.	.	.	.	.	.	pfam10446	DUF2457	Protein of unknown function (DUF2457). This is a family of uncharacterized proteins.	.	.	.	.	.
gene24827	0.123298	0.170264	0.192477	0.141058	0.163392	0.12432	MAPT	protein_coding	chrNC_037346.1:45884332-46007017:+	gi|803290613|ref|XP_012004968.1|	2463	0	PREDICTED: microtubule-associated protein tau isoform X2 [Ovis aries musimon]	gi|742086455|ref|XM_010832391.1|	4356	0	PREDICTED: Bison bison bison microtubule-associated protein tau (MAPT), transcript variant X10, mRNA	Q5YCW1	686	0	Microtubule-associated protein tau	.	.	.	.	pfam00418	Tubulin-binding	Tau and MAP protein, tubulin-binding repeat. This family includes the vertebrate proteins MAP2, MAP4 and Tau, as well as other animal homologs. MAP4 is present in many tissues but is usually absent from neurons; MAP2 and Tau are mainly neuronal. Members of this family have the ability to bind to and stabilize microtubules. As a result, they are involved in neuronal migration, supporting dendrite …	GO:0000226|microtubule cytoskeleton organization;GO:0031175|neuron projection development;GO:0045773|positive regulation of axon extension;GO:0031116|positive regulation of microtubule polymerization;	GO:0030424|axon;GO:0005829|cytosol;GO:0030426|growth cone;GO:0005874|microtubule;GO:0005875|microtubule associated complex;GO:0043005|neuron projection;GO:0005886|plasma membrane;GO:0045298|tubulin complex;	GO:0008017|microtubule binding;	.	.
gene2025	8.65939	13.5851	13.285	8.97095	7.41093	10.7071	STK17B	protein_coding	chrNC_037329.1:84679218-84716966:-	gi|528939688|ref|XP_005202681.1|	2000	0	PREDICTED: serine/threonine-protein kinase 17B isoform X1 [Bos taurus]	gi|982914178|ref|XM_005202625.3|	4555	0	PREDICTED: Bos taurus serine/threonine kinase 17b (STK17B), transcript variant X2, mRNA	O94768	728	0	Serine/threonine-protein kinase 17B	.	.	.	.	pfam00069	Pkinase	Protein kinase domain.	GO:0006915|apoptotic process;GO:0035556|intracellular signal transduction;GO:2000271|positive regulation of fibroblast apoptotic process;GO:0046777|protein autophosphorylation;GO:0006468|protein phosphorylation;	GO:0015629|actin cytoskeleton;GO:0005793|endoplasmic reticulum-Golgi intermediate compartment;GO:0005634|nucleus;GO:0005886|plasma membrane;	GO:0005524|ATP binding;GO:0004672|protein kinase activity;GO:0004674|protein serine/threonine kinase activity;	K08804	STK17; serine/threonine kinase 17 [EC:2.7.11.1]
gene2024	0.160205	0.339386	0.245953	0.106368	0.119929	0.096751	DNAH7	protein_coding	chrNC_037329.1:84375499-84633029:-	gi|767918888|ref|XP_011509792.1|	19436	0	PREDICTED: dynein heavy chain 7, axonemal isoform X4 [Homo sapiens]	gi|767918887|ref|XM_011511490.1|	8578	0	PREDICTED: Homo sapiens dynein, axonemal, heavy chain 7 (DNAH7), transcript variant X4, mRNA	Q8WXX0	4118	0	Dynein heavy chain 7, axonemal	YKR054c	374	2e-102	COG5245	pfam03028	Dynein_heavy	Dynein heavy chain and region D6 of dynein motor. This family represents the C-terminal region of dynein heavy chain. The chain also contains ATPase activity and microtubule binding ability and acts as a motor for the movement of organelles and vesicles along microtubules. Dynein is also involved in cilia and flagella movement. The dynein subunit consists of at least two heavy chains and a number…	GO:0003341|cilium movement;GO:0060285|cilium-dependent cell motility;GO:0036159|inner dynein arm assembly;	GO:0005858|axonemal dynein complex;GO:0005929|cilium;GO:0005829|cytosol;GO:0036156|inner dynein arm;GO:0005874|microtubule;	GO:0005524|ATP binding;GO:0008569|ATP-dependent microtubule motor activity, minus-end-directed;GO:0005509|calcium ion binding;GO:0045505|dynein intermediate chain binding;GO:0045503|dynein light chain binding;GO:0051959|dynein light intermediate chain binding;GO:0003777|microtubule motor activity;	K10408	DNAH; dynein heavy chain, axonemal
gene2026	0.802825	1.66033	1.88298	1.89293	1.83306	1.90086	HECW2	protein_coding	chrNC_037329.1:84733396-85179868:-	gi|594110718|ref|XP_006078195.1|	7913	0	PREDICTED: E3 ubiquitin-protein ligase HECW2 isoform X1 [Bubalus bubalis]	gi|594110723|ref|XM_006078136.1|	6793	0	PREDICTED: Bubalus bubalis HECT, C2 and WW domain containing E3 ubiquitin protein ligase 2 (HECW2), transcript variant X4, mRNA	Q9P2P5	2940	0	E3 ubiquitin-protein ligase HECW2	YER125w	409	2e-120	COG5021	pfam00632	HECT	HECT-domain (ubiquitin-transferase). The name HECT comes from Homologous to the E6-AP Carboxyl Terminus.	GO:0043161|proteasome-mediated ubiquitin-dependent protein catabolic process;GO:0030071|regulation of mitotic metaphase/anaphase transition;	GO:0005737|cytoplasm;GO:0072686|mitotic spindle;	GO:0061630|ubiquitin protein ligase activity;	K12168	HECW2; E3 ubiquitin-protein ligase HECW2 [EC:2.3.2.26]
gene2023	7.42076	7.36812	7.14419	11.3225	9.94932	13.9035	SLC39A10	protein_coding	chrNC_037329.1:84214336-84376926:+	gi|440901528|gb|ELR52451.1|	3461	0	Zinc transporter ZIP10, partial [Bos mutus]	gi|742206448|ref|XM_010860861.1|	5654	0	PREDICTED: Bison bison bison solute carrier family 39 (zinc transporter), member 10 (SLC39A10), transcript variant X4, mRNA	Q9ULF5	1210	0	Zinc transporter ZIP10	RSc2227	100	1e-21	COG0428	pfam02535	Zip	ZIP Zinc transporter. The ZIP family consists of zinc transport proteins and many putative metal transporters. The main contribution to this family is from the Arabidopsis thaliana ZIP protein family these proteins are responsible for zinc uptake in the plant. Also found within this family are C. elegans proteins of unknown function which are annotated as being similar to human growth arrest indu…	GO:0006882|cellular zinc ion homeostasis;GO:0002903|negative regulation of B cell apoptotic process;GO:0030890|positive regulation of B cell proliferation;GO:0050861|positive regulation of B cell receptor signaling pathway;GO:1903615|positive regulation of protein tyrosine phosphatase activity;GO:0071578|zinc II ion transmembrane import;	GO:0005887|integral component of plasma membrane;	GO:0005385|zinc ion transmembrane transporter activity;	K14716	SLC39A10, ZIP10; solute carrier family 39 (zinc transporter), member 10
gene2022	0.388509	0.706849	0.659227	0.782194	1.1838	1.43704	LOC781256	pseudogene	chrNC_037329.1:84018489-84020274:-	gi|602701260|ref|XP_007462497.1|	820	8e-101	PREDICTED: UV excision repair protein RAD23 homolog B-like isoform X2 [Lipotes vexillifer]	gi|742206428|ref|XM_010860856.1|	1717	0	PREDICTED: Bison bison bison UV excision repair protein RAD23 homolog B-like (LOC105003603), mRNA	Q29RK4	321	1e-101	UV excision repair protein RAD23 homolog B	SPBC2D10.12	89.4	2e-18	COG5272	pfam00240	ubiquitin	Ubiquitin family. This family contains a number of ubiquitin-like proteins: SUMO (smt3 homologue) Nedd8, Elongin B, Rub1, and Parkin. A number of them are thought to carry a distinctive five-residue motif termed the proteasome-interacting motif (PIM), which may have a biologically significant role in protein delivery to proteasomes and recruitment of proteasomes to transcription sites.	GO:0000715|nucleotide-excision repair, DNA damage recognition;GO:0043161|proteasome-mediated ubiquitin-dependent protein catabolic process;GO:0032434|regulation of proteasomal ubiquitin-dependent protein catabolic process;GO:0007283|spermatogenesis;	GO:0005829|cytosol;GO:0005654|nucleoplasm;GO:0000502|proteasome complex;GO:0071942|XPC complex;	GO:0003684|damaged DNA binding;GO:0031593|polyubiquitin binding;	K10839	RAD23, HR23; UV excision repair protein RAD23
gene25481	6.41315	10.1176	8.47376	13.9582	11.7977	13.7963	ERCC8	protein_coding	chrNC_037347.1:18371098-18422105:+	gi|528998051|ref|XP_005221552.1|	1424	0	PREDICTED: DNA excision repair protein ERCC-8 isoform X1 [Bos taurus]	gi|741965518|ref|XM_010816753.1|	1379	0	PREDICTED: Bos taurus excision repair cross-complementation group 8 (ERCC8), transcript variant X2, mRNA	Q5BIM8	552	0	DNA excision repair protein ERCC-8	.	.	.	.	pfam00400	WD40	WD domain, G-beta repeat.	GO:0006974|cellular response to DNA damage stimulus;GO:0006289|nucleotide-excision repair;GO:0045739|positive regulation of DNA repair;GO:0043161|proteasome-mediated ubiquitin-dependent protein catabolic process;GO:0051865|protein autoubiquitination;GO:0000209|protein polyubiquitination;GO:0006979|response to oxidative stress;GO:0009411|response to UV;GO:0010165|response to X-ray;GO:0006283|trans…	GO:0031464|Cul4A-RING E3 ubiquitin ligase complex;GO:0016363|nuclear matrix;GO:0000109|nucleotide-excision repair complex;GO:0032991|macromolecular complex;	GO:0044877|macromolecular complex binding;GO:0004842|ubiquitin-protein transferase activity;	K10570	ERCC8, CKN1, CSA; DNA excision repair protein ERCC-8
gene25480	0.097633	0	0	0	0	0	LOC101907741	pseudogene	chrNC_037347.1:18289907-18299541:+	gi|74181431|dbj|BAE29988.1|	733	1e-92	unnamed protein product [Mus musculus]	gi|594076562|ref|XM_006061964.1|	520	0	PREDICTED: Bubalus bubalis prohibitin (PHB), transcript variant X3, mRNA	P35232	284	5e-93	Prohibitin	SPAC1782.06c	144	2e-39	COG0330	pfam01145	Band_7	SPFH domain / Band 7 family. This family has been called SPFH, Band 7 or PHB domain. Recent phylogenetic analysis has shown this domain to be a slipin or Stomatin-like integral membrane domain conserved from protozoa to mammals.	GO:0071354|cellular response to interleukin-6;GO:0071897|DNA biosynthetic process;GO:0016575|histone deacetylation;GO:0006851|mitochondrial calcium ion transport;GO:0007005|mitochondrion organization;GO:0060766|negative regulation of androgen receptor signaling pathway;GO:0030308|negative regulation of cell growth;GO:0008285|negative regulation of cell proliferation;GO:0070373|negative regulation…	GO:0009986|cell surface;GO:0005737|cytoplasm;GO:0005769|early endosome;GO:0070062|extracellular exosome;GO:0005887|integral component of plasma membrane;GO:0016020|membrane;GO:0005743|mitochondrial inner membrane;GO:0005739|mitochondrion;GO:0043209|myelin sheath;GO:0005654|nucleoplasm;GO:0005634|nucleus;GO:0005886|plasma membrane;	GO:0001850|complement component C3a binding;GO:0001851|complement component C3b binding;GO:0019899|enzyme binding;GO:0042826|histone deacetylase binding;GO:0008022|protein C-terminus binding;GO:0031871|proteinase activated receptor binding;GO:0000981|RNA polymerase II transcription factor activity, sequence-specific DNA binding;GO:0044212|transcription regulatory region DNA binding;	K17080	PHB1; prohibitin 1
gene25482	27.4476	10.1449	8.85423	8.21995	7.9064	8.36887	ELOVL7	protein_coding	chrNC_037347.1:18454638-18531446:+	gi|118151176|ref|NP_001071510.1|	1500	0	elongation of very long chain fatty acids protein 7 [Bos taurus]	gi|118151175|ref|NM_001078042.1|	3538	0	Bos taurus ELOVL fatty acid elongase 7 (ELOVL7), mRNA	A0JNC4	582	0	Elongation of very long chain fatty acids protein 7	.	.	.	.	pfam01151	ELO	GNS1/SUR4 family. Members of this family are involved in long chain fatty acid elongation systems that produce the 26-carbon precursors for ceramide and sphingolipid synthesis. Predicted to be integral membrane proteins, in eukaryotes they are probably located on the endoplasmic reticulum. Yeast ELO3 affects plasma membrane H+-ATPase activity, and may act on a glucose-signaling pathway that contr…	GO:0034625|fatty acid elongation, monounsaturated fatty acid;GO:0034626|fatty acid elongation, polyunsaturated fatty acid;GO:0019367|fatty acid elongation, saturated fatty acid;GO:0030148|sphingolipid biosynthetic process;GO:0042761|very long-chain fatty acid biosynthetic process;	GO:0005783|endoplasmic reticulum;GO:0030176|integral component of endoplasmic reticulum membrane;	GO:0009922|fatty acid elongase activity;	K10250	ELOVL7; elongation of very long chain fatty acids protein 7 [EC:2.3.1.199]
gene2029	6.768	8.32181	8.21556	10.1521	10.5967	11.9772	GTF3C3	protein_coding	chrNC_037329.1:85361623-85393074:-	gi|555965171|ref|XP_005894644.1|	4531	0	PREDICTED: general transcription factor 3C polypeptide 3 [Bos mutus]	gi|982977529|ref|XM_002703678.5|	3127	0	PREDICTED: Bos taurus general transcription factor IIIC subunit 3 (GTF3C3), mRNA	Q9Y5Q9	1644	0	General transcription factor 3C polypeptide 3	.	.	.	.	pfam13414	TPR_11	TPR repeat.	GO:0042791|5S class rRNA transcription from RNA polymerase III type 1 promoter;GO:0006359|regulation of transcription from RNA polymerase III promoter;GO:0006383|transcription from RNA polymerase III promoter;GO:0006351|transcription, DNA-templated;GO:0042797|tRNA transcription from RNA polymerase III promoter;	GO:0031965|nuclear membrane;GO:0005730|nucleolus;GO:0005654|nucleoplasm;GO:0005634|nucleus;GO:0000127|transcription factor TFIIIC complex;	GO:0003677|DNA binding;	K15201	GTP3C3, TFC4; general transcription factor 3C polypeptide 3 (transcription factor C subunit 4)
gene25484	1.02369	0.957533	0.870904	5.75727	4.64976	7.96892	DEPDC1B	protein_coding	chrNC_037347.1:18560123-18650382:+	gi|528998063|ref|XP_005221558.1|	2693	0	PREDICTED: DEP domain-containing protein 1B isoform X1 [Bos taurus]	gi|982959341|ref|XM_005221501.3|	2496	0	PREDICTED: Bos taurus DEP domain containing 1B (DEPDC1B), transcript variant X1, mRNA	Q4R623	982	0	DEP domain-containing protein 1B	.	.	.	.	pfam00610	DEP	Domain found in Dishevelled, Egl-10, and Pleckstrin (DEP). The DEP domain is responsible for mediating intracellular protein targeting and regulation of protein stability in the cell. The DEP domain is present in a number of signaling molecules, including Regulator of G protein Signaling (RGS) proteins, and has been implicated in membrane targeting. New findings in yeast, however, demonstrate a m…	GO:0035556|intracellular signal transduction;	GO:0005622|intracellular;	GO:0005096|GTPase activator activity;	.	.
gene25486	1.70085	1.62252	1.42209	2.40813	2.57262	1.8892	PDE4D	protein_coding	chrNC_037347.1:18742880-20317769:+	gi|589937923|ref|XP_006981717.1|	3578	0	PREDICTED: cAMP-specific 3',5'-cyclic phosphodiesterase 4D-like isoform X2 [Peromyscus maniculatus bairdii]	gi|983003051|ref|XM_015468344.1|	7492	0	PREDICTED: Bos taurus phosphodiesterase 4D (PDE4D), transcript variant X6, mRNA	Q08499	1299	0	cAMP-specific 3',5'-cyclic phosphodiesterase 4D	.	.	.	.	pfam00233	PDEase_I	3'5'-cyclic nucleotide phosphodiesterase.	GO:0086024|adrenergic receptor signaling pathway involved in positive regulation of heart rate;GO:0071875|adrenergic receptor signaling pathway;GO:0007568|aging;GO:0006198|cAMP catabolic process;GO:0019933|cAMP-mediated signaling;GO:0071320|cellular response to cAMP;GO:0071872|cellular response to epinephrine stimulus;GO:0071222|cellular response to lipopolysaccharide;GO:0061028|establishment of …	GO:0016324|apical plasma membrane;GO:0034704|calcium channel complex;GO:0005813|centrosome;GO:0005829|cytosol;GO:0016020|membrane;GO:0031965|nuclear membrane;GO:0005886|plasma membrane;GO:0005891|voltage-gated calcium channel complex;	GO:0004115|3',5'-cyclic-AMP phosphodiesterase activity;GO:0004114|3',5'-cyclic-nucleotide phosphodiesterase activity;GO:0051117|ATPase binding;GO:0031698|beta-2 adrenergic receptor binding;GO:0030552|cAMP binding;GO:0008144|drug binding;GO:0019899|enzyme binding;GO:0044325|ion channel binding;GO:0046872|metal ion binding;GO:0097110|scaffold protein binding;GO:0031625|ubiquitin protein ligase bind…	K13293	PDE4; cAMP-specific phosphodiesterase 4 [EC:3.1.4.53]
gene4804	31.4174	47.7556	43.7722	39.2376	39.9412	39.047	CDK14	protein_coding	chrNC_037331.1:7938144-8616503:+	gi|148682688|gb|EDL14635.1|	2329	0	PFTAIRE protein kinase 1 [Mus musculus]	gi|359806930|ref|NM_001206776.2|	4043	0	Bos taurus cyclin-dependent kinase 14 (CDK14), mRNA	O94921	877	0	Cyclin-dependent kinase 14	.	.	.	.	pfam00069	Pkinase	Protein kinase domain.	GO:0051301|cell division;GO:0000086|G2/M transition of mitotic cell cycle;GO:0060828|regulation of canonical Wnt signaling pathway;GO:0016055|Wnt signaling pathway;	GO:0005737|cytoplasm;GO:0000308|cytoplasmic cyclin-dependent protein kinase holoenzyme complex;GO:0005829|cytosol;GO:0005634|nucleus;GO:0005886|plasma membrane;	GO:0005524|ATP binding;GO:0030332|cyclin binding;GO:0004693|cyclin-dependent protein serine/threonine kinase activity;	K08821	CDK14, PFTK1; cyclin-dependent kinase 14 [EC:2.7.11.22]
gene5306	3.25755	3.29934	5.04904	8.39284	7.58776	13.9688	CYCS	protein_coding	chrNC_037331.1:70735436-70738595:+	gi|114051487|ref|NP_001039526.1|	549	1e-65	cytochrome c [Bos taurus]	gi|982921768|ref|XM_010804321.2|	1271	0	PREDICTED: Bos taurus cytochrome c, somatic (CYCS), transcript variant X1, mRNA	P62896	216	4e-67	Cytochrome c	SPCC191.07	161	1e-46	COG3474	pfam00034	Cytochrom_C	Cytochrome c. The Pfam entry does not include all Prosite members. The cytochrome 556 and cytochrome c' families are not included. All these are now in a new clan together. The C-terminus of DUF989, pfam06181, has now been merged into this family.	GO:0006915|apoptotic process;	GO:0005758|mitochondrial intermembrane space;GO:0070469|respiratory chain;	GO:0009055|electron carrier activity;GO:0020037|heme binding;GO:0046872|metal ion binding;	K08738	CYC; cytochrome c
gene6267	27.6648	36.5424	31.7548	31.8831	33.1173	33.6381	DAZAP2	protein_coding	chrNC_037332.1:28547773-28552088:-	gi|528948879|ref|XP_005206377.1|	1013	3e-131	PREDICTED: DAZ-associated protein 2 isoform X1 [Bos taurus]	gi|555994004|ref|XM_005908695.1|	1862	0	PREDICTED: Bos mutus DAZ associated protein 2 (DAZAP2), transcript variant X1, mRNA	Q5R526	170	1e-47	DAZ-associated protein 2	.	.	.	.	pfam11029	DAZAP2	DAZ associated protein 2 (DAZAP2). DAZ associated protein 2 has a highly conserved sequence throughout evolution including a conserved polyproline region and several SH2/SH3 binding sites. It occurs as a single copy gene with a four-exon organisation and is located on chromosome 12. It encodes a ubiquitously expressed protein and binds to DAZ and DAZL1 through DAZ repeats.	.	GO:0005737|cytoplasm;GO:0005634|nucleus;	GO:0031435|mitogen-activated protein kinase kinase kinase binding;GO:0043539|protein serine/threonine kinase activator activity;GO:0030971|receptor tyrosine kinase binding;	.	.
gene6266	1.95418	2.58501	2.65092	2.96944	2.53119	3.44339	SMAGP	protein_coding	chrNC_037332.1:28521415-28547259:+	gi|965926658|ref|XP_014950151.1|	672	6e-80	PREDICTED: small cell adhesion glycoprotein isoform X1 [Ovis aries]	gi|139949078|ref|NM_001083793.1|	1582	0	Bos taurus small cell adhesion glycoprotein (SMAGP), mRNA	A4IFL2	191	2e-56	Small cell adhesion glycoprotein	.	.	.	.	pfam10011	DUF2254	Predicted membrane protein (DUF2254). Members of this family of bacterial proteins comprises various hypothetical and putative membrane proteins. Their exact function, has not, as yet, been defined.	GO:0008037|cell recognition;GO:0007157|heterophilic cell-cell adhesion via plasma membrane cell adhesion molecules;GO:0007156|homophilic cell adhesion via plasma membrane adhesion molecules;	GO:0005913|cell-cell adherens junction;GO:0030659|cytoplasmic vesicle membrane;GO:0005887|integral component of plasma membrane;GO:0005654|nucleoplasm;	GO:0050839|cell adhesion molecule binding;GO:0042803|protein homodimerization activity;GO:0005102|receptor binding;	.	.
gene6263	0.280757	0.106805	0.175781	0.139046	0.813052	0.536141	CELA1	protein_coding	chrNC_037332.1:28453622-28474993:+	gi|41406048|ref|NP_776473.1|	1330	0	chymotrypsin-like elastase family member 1 precursor [Bos taurus]	gi|982924907|ref|XM_005206256.3|	1182	0	PREDICTED: Bos taurus chymotrypsin like elastase family member 1 (CELA1), transcript variant X1, mRNA	Q28153	516	0	Chymotrypsin-like elastase family member 1	VC1200	94.7	1e-20	COG5640	pfam00089	Trypsin	Trypsin.	GO:0060309|elastin catabolic process;GO:0031017|exocrine pancreas development;GO:0006954|inflammatory response;GO:0035264|multicellular organism growth;GO:0000122|negative regulation of transcription from RNA polymerase II promoter;GO:0061113|pancreas morphogenesis;GO:0045766|positive regulation of angiogenesis;GO:0045944|positive regulation of transcription from RNA polymerase II promoter;GO:000…	GO:0005615|extracellular space;	GO:0046872|metal ion binding;GO:0004252|serine-type endopeptidase activity;	K01326	CELA1; pancreatic elastase I [EC:3.4.21.36]
gene6261	0.00755348	0.0237062	0.0606914	0.0514374	0.105872	0.0634671	GALNT6	protein_coding	chrNC_037332.1:28415028-28453482:+	gi|528948783|ref|XP_005206329.1|	3209	0	PREDICTED: polypeptide N-acetylgalactosaminyltransferase 6 isoform X1 [Bos taurus]	gi|982924926|ref|XM_005206272.3|	3833	0	PREDICTED: Bos taurus polypeptide N-acetylgalactosaminyltransferase 6 (GALNT6), transcript variant X1, mRNA	Q5EA41	1237	0	Polypeptide N-acetylgalactosaminyltransferase 6	.	.	.	.	pfam00535	Glycos_transf_2	Glycosyl transferase family 2. Diverse family, transferring sugar from UDP-glucose, UDP-N-acetyl- galactosamine, GDP-mannose or CDP-abequose, to a range of substrates including cellulose, dolichol phosphate and teichoic acids.	GO:0006486|protein glycosylation;	GO:0000139|Golgi membrane;GO:0016021|integral component of membrane;	GO:0030246|carbohydrate binding;GO:0046872|metal ion binding;GO:0004653|polypeptide N-acetylgalactosaminyltransferase activity;	K00710	GALNT; polypeptide N-acetylgalactosaminyltransferase [EC:2.4.1.41]
gene6260	0	0.417471	0.274832	0.217398	0.101696	0.167651	LOC100296205	pseudogene	chrNC_037332.1:28363880-28364257:+	gi|148706231|gb|EDL38178.1|	475	9e-59	mCG5564, partial [Mus musculus]	gi|74267983|gb|BC102085.1|	354	0	Bos taurus ribosomal protein L36, mRNA (cDNA clone MGC:127188 IMAGE:7945294), complete cds	Q3T171	184	4e-59	60S ribosomal protein L36	SPCC970.05	94.4	1e-24	COG5051	pfam01158	Ribosomal_L36e	Ribosomal protein L36e.	GO:0002181|cytoplasmic translation;	GO:0022625|cytosolic large ribosomal subunit;GO:0005730|nucleolus;GO:0042788|polysomal ribosome;	GO:0003723|RNA binding;GO:0003735|structural constituent of ribosome;	K02920	RP-L36e, RPL36; large subunit ribosomal protein L36e
gene4807	0.45394	0.834263	0.492886	0.835466	0.531516	1.0824	LOC112446470	pseudogene	chrNC_037331.1:8735551-8738071:+	gi|528903053|ref|XP_005198055.1|	3400	0	PREDICTED: ATP-dependent RNA helicase DDX18 [Bos taurus]	gi|982980113|ref|XM_005197998.3|	2332	0	PREDICTED: Bos taurus ATP-dependent RNA helicase DDX18 (LOC782091), mRNA	Q9NVP1	1016	0	ATP-dependent RNA helicase DDX18	SPAC1F7.02c	613	0	COG0513	pfam00270	DEAD	DEAD/DEAH box helicase. Members of this family include the DEAD and DEAH box helicases. Helicases are involved in unwinding nucleic acids. The DEAD box helicases are involved in various aspects of RNA metabolizm, including nuclear transcription, pre mRNA splicing, ribosome biogenesis, nucleocytoplasmic transport, translation, RNA decay and organellar gene expression.	GO:0071392|cellular response to estradiol stimulus;GO:0010501|RNA secondary structure unwinding;	GO:0005694|chromosome;GO:0005737|cytoplasm;GO:0016020|membrane;GO:0005730|nucleolus;	GO:0005524|ATP binding;GO:0004004|ATP-dependent RNA helicase activity;GO:0003723|RNA binding;	K13179	DDX18, HAS1; ATP-dependent RNA helicase DDX18/HAS1 [EC:3.6.4.13]
gene6269	1.10483	0.973849	1.43824	1.45647	1.74844	1.35662	POU6F1	protein_coding	chrNC_037332.1:28570687-28599682:+	gi|982925131|ref|XP_015326497.1|	2414	0	PREDICTED: POU domain, class 6, transcription factor 1 isoform X2 [Bos taurus]	gi|982981658|ref|XM_015463297.1|	8653	0	PREDICTED: Bos taurus POU class 6 homeobox 1 (POU6F1), transcript variant X11, mRNA	Q14863	498	4e-158	POU domain, class 6, transcription factor 1	.	.	.	.	pfam00157	Pou	Pou domain - N-terminal to homeobox domain.	GO:0007420|brain development;GO:0007507|heart development;GO:0007517|muscle organ development;GO:0000122|negative regulation of transcription from RNA polymerase II promoter;GO:0006351|transcription, DNA-templated;	GO:0015629|actin cytoskeleton;GO:0016604|nuclear body;	GO:0003700|transcription factor activity, sequence-specific DNA binding;GO:0000981|RNA polymerase II transcription factor activity, sequence-specific DNA binding;GO:0043565|sequence-specific DNA binding;GO:0001227|transcriptional repressor activity, RNA polymerase II transcription regulatory region sequence-specific binding;	K09368	POU6F; POU domain transcription factor, class 6
gene6268	1.23981	0.86468	0	0.562852	0	0.868108	TRNAG-CCC	tRNA	chrNC_037332.1:28563226-28563298:+	.	.	.	.	gi|850480667|gb|CP011888.1|	58	7e-21	Ovis canadensis canadensis isolate 43U chromosome 3 sequence	.	.	.	.	.	.	.	.	pfam10269	Tmemb_185A	Transmembrane Fragile-X-F protein. This is a family of conserved transmembrane proteins that appear in humans to be expressed from a region upstream of the FragileXF site and to be intimately linked with the Fragile-X syndrome. Absence of TMEM185A does not necessarily lead to developmental delay, but might in combination with other, yet unknown, factors. Otherwise, the lack of the TMEM185A protei…	.	.	.	.	.
gene30901	2.4375	2.46028	2.53073	2.60242	2.59083	3.6536	LOC510536	protein_coding	chrNC_037353.1:42705559-42724852:+	gi|76655284|ref|XP_587684.2|	2377	0	PREDICTED: uncharacterized protein C10orf88 [Bos taurus]	gi|983008144|ref|XM_587684.9|	2463	0	PREDICTED: Bos taurus uncharacterized protein C10orf88 (LOC510536), mRNA	Q9H8K7	675	0	Uncharacterized protein C10orf88	.	.	.	.	pfam14958	DUF4506	Domain of unknown function (DUF4506). This domain family is found in eukaryotes, and is approximately 140 amino acids in length.	.	.	GO:0042802|identical protein binding;	.	.
gene32967	13.8767	13.4341	12.622	15.6916	13.5528	21.8067	C1GALT1C1	protein_coding	chrNC_037357.1:5171522-5175574:-	gi|77736097|ref|NP_001029747.1|	1674	0	C1GALT1-specific chaperone 1 [Bos taurus]	gi|982972611|ref|XM_005227464.3|	2002	0	PREDICTED: Bos taurus C1GALT1 specific chaperone 1 (C1GALT1C1), transcript variant X1, mRNA	Q3SX46	649	0	C1GALT1-specific chaperone 1	.	.	.	.	pfam06636	DUF1157	Protein of unknown function (DUF1157). This family consists of several uncharacterized proteins from Melanoplus sanguinipes entomopoxvirus (MsEPV). The function of this family is unknown.	GO:0016267|O-glycan processing, core 1;	GO:0016021|integral component of membrane;	GO:0016263|glycoprotein-N-acetylgalactosamine 3-beta-galactosyltransferase activity;	K09653	C1GALT2, C1GALT1C1; C1GALT1-specific chaperone 1 [EC:2.4.1.-]
gene29997	3.88231	5.05031	5.03316	6.21692	7.43794	6.07278	SETD1A	protein_coding	chrNC_037352.1:27094837-27118753:+	gi|329664196|ref|NP_001192362.1|	3839	0	histone-lysine N-methyltransferase SETD1A [Bos taurus]	gi|982967038|ref|XM_005224969.3|	6442	0	PREDICTED: Bos taurus SET domain containing 1A (SETD1A), transcript variant X1, mRNA	O15047	1389	0	Histone-lysine N-methyltransferase SETD1A	SPCC306.04c	203	2e-52	COG2940	pfam11764	N-SET	COMPASS (Complex proteins associated with Set1p) component N. The n-SET or N-SET domain is a component of the COMPASS complex, associated with SET1, conserved in yeasts and in other eukaryotes up to humans. The COMPASS complex functions to methylate the fourth lysine of Histone 3 and for the silencing of genes close to the telomeres of chromosomes. This domain promotes trimethylation in conjuncti…	GO:1902275|regulation of chromatin organization;GO:1902036|regulation of hematopoietic stem cell differentiation;GO:0045652|regulation of megakaryocyte differentiation;GO:0006355|regulation of transcription, DNA-templated;GO:0006351|transcription, DNA-templated;	GO:0035097|histone methyltransferase complex;GO:0000790|nuclear chromatin;GO:0016607|nuclear speck;GO:0005654|nucleoplasm;GO:0005634|nucleus;GO:0048188|Set1C/COMPASS complex;	GO:0008013|beta-catenin binding;GO:0042800|histone methyltransferase activity (H3-K4 specific);GO:0018024|histone-lysine N-methyltransferase activity;GO:0003723|RNA binding;GO:0008134|transcription factor binding;	K11422	SETD1, SET1; histone-lysine N-methyltransferase SETD1 [EC:2.1.1.43]
gene30131	103.824	106.345	103.789	190.344	190.362	236.036	YWHAG	protein_coding	chrNC_037352.1:34370211-34392579:-	gi|74215924|dbj|BAE28625.1|	1256	2e-168	unnamed protein product [Mus musculus]	gi|157744499|ref|NM_174793.2|	1418	0	Bos taurus tyrosine 3-monooxygenase/tryptophan 5-monooxygenase activation protein, gamma (YWHAG), mRNA	P61983	483	6e-169	14-3-3 protein gamma	SPAC8E11.02c	308	8e-101	COG5040	pfam00244	2014-03-03	14-3-3 protein.	GO:0032869|cellular response to insulin stimulus;GO:0006605|protein targeting;GO:0045664|regulation of neuron differentiation;GO:0048167|regulation of synaptic plasticity;GO:0007165|signal transduction;	GO:0005737|cytoplasm;GO:0043209|myelin sheath;GO:0031982|vesicle;	GO:0003779|actin binding;GO:0030234|enzyme regulator activity;GO:0042802|identical protein binding;GO:0005159|insulin-like growth factor receptor binding;GO:0019904|protein domain specific binding;GO:0005080|protein kinase C binding;GO:0030971|receptor tyrosine kinase binding;	K16198	YWHAG_H; 14-3-3 protein gamma/eta
gene29996	14.8634	19.8741	22.9651	20.0928	21.975	17.6825	ORAI3	protein_coding	chrNC_037352.1:27087694-27092739:+	gi|300794008|ref|NP_001180131.1|	1306	5e-174	protein orai-3 [Bos taurus]	gi|300794007|ref|NM_001193202.1|	1912	0	Bos taurus ORAI calcium release-activated calcium modulator 3 (ORAI3), mRNA	Q6AXR8	471	3e-161	Protein orai-3	.	.	.	.	pfam07856	Orai-1	Mediator of CRAC channel activity. ORAI-1 is a protein homologue of Drosophila Orai and human Orai1, Orai2 and Orai3. ORAI-1 GFP reporters are co- expressed with STIM-1 (ER CA(2+) sensors) in the gonad and intestine. The protein has four predicted transmembrane domains with a highly conserved region between TM2 ad TM3. This conserved domain is thought to function in channel regulation. ORAI1- rel…	GO:0002115|store-operated calcium entry;	GO:0016021|integral component of membrane;GO:0016020|membrane;	GO:0015279|store-operated calcium channel activity;	K16058	ORAI3; calcium release-activated calcium channel protein 3
gene30137	0.431814	0.286916	0.57603	0.357634	0.319723	0.251281	UPK3B	protein_coding	chrNC_037352.1:34501342-34509115:+	gi|741974752|ref|XP_010817784.1|	795	3e-139	PREDICTED: uroplakin-3b isoform X1 [Bos taurus]	gi|850494870|gb|CP011909.1|	1723	0	Ovis canadensis canadensis isolate 43U chromosome 24 sequence	Q864V4	421	6e-133	Uroplakin-3b	.	.	.	.	pfam12004	DUF3498	Domain of unknown function (DUF3498). This presumed domain is functionally uncharacterized. This domain is found in eukaryotes. This domain is typically between 433 to 538 amino acids in length. This domain is found associated with pfam00616, pfam00168. This domain has two conserved sequence motifs: DLQ and PLSFQNP.	.	GO:0016021|integral component of membrane;GO:0005886|plasma membrane;	.	.	.
gene30136	3.54131	2.96596	3.80261	2.56006	3.20232	2.8032	DTX2	protein_coding	chrNC_037352.1:34464732-34501200:+	gi|529007545|ref|XP_005225219.1|	3073	0	PREDICTED: probable E3 ubiquitin-protein ligase DTX2 isoform X1 [Bos taurus]	gi|982967388|ref|XM_010819579.2|	2712	0	PREDICTED: Bos taurus deltex 2, E3 ubiquitin ligase (DTX2), transcript variant X2, mRNA	Q86UW9	1087	0	Probable E3 ubiquitin-protein ligase DTX2	.	.	.	.	pfam02825	WWE	WWE domain. The WWE domain is named after three of its conserved residues and is predicted to mediate specific protein- protein interactions in ubiquitin and ADP ribose conjugation systems.	GO:0007219|Notch signaling pathway;GO:0016567|protein ubiquitination;	GO:0005737|cytoplasm;GO:0031965|nuclear membrane;GO:0005654|nucleoplasm;	GO:0016740|transferase activity;GO:0008270|zinc ion binding;	K06058	DTX; deltex [EC:2.3.2.27]
gene30909	0	0.00820187	0	0.0106778	0.0299697	0.0164688	HMX3	protein_coding	chrNC_037353.1:42929603-42934116:+	gi|359080253|ref|XP_003587958.1|	1140	6e-141	PREDICTED: homeobox protein HMX3 [Bos taurus]	gi|983008147|ref|XM_003584118.4|	1771	0	PREDICTED: Bos taurus H6 family homeobox 3 (HMX3), mRNA	A6NHT5	431	7e-138	Homeobox protein HMX3	.	.	.	.	pfam00046	Homeobox	Homeobox domain.	GO:0007420|brain development;GO:0030154|cell differentiation;GO:0007566|embryo implantation;GO:0042472|inner ear morphogenesis;GO:0060135|maternal process involved in female pregnancy;GO:0050885|neuromuscular process controlling balance;GO:0006351|transcription, DNA-templated;	GO:0005634|nucleus;	GO:0000977|RNA polymerase II regulatory region sequence-specific DNA binding;GO:0000981|RNA polymerase II transcription factor activity, sequence-specific DNA binding;	K09349	NKX5, HMX; homeobox protein Nkx-5
gene14438	2.14205	0.484034	0.914649	2.56728	2.84951	2.02481	LOC101909718	pseudogene	chrNC_037338.1:10745851-10749371:-	gi|548526710|ref|XP_005699515.1|	560	4e-72	PREDICTED: complex I assembly factor TMEM126B, mitochondrial [Capra hircus]	gi|850480667|gb|CP011888.1|	2291	0	Ovis canadensis canadensis isolate 43U chromosome 3 sequence	Q8IUX1	189	2e-52	Complex I assembly factor TMEM126B, mitochondrial	.	.	.	.	pfam07114	DUF1370	Protein of unknown function (DUF1370). This family consists of several hypothetical eukaryotic proteins of around 200 residues in length. Members of this family seem to be specific to mammals and their function is unknown.	GO:0032981|mitochondrial respiratory chain complex I assembly;	GO:0016021|integral component of membrane;GO:0005743|mitochondrial inner membrane;GO:0005739|mitochondrion;	.	K18165	TMEM126B; complex I assembly factor TMEM126B
gene14439	10.7997	10.2747	10.2554	12.6835	12.016	14.5895	STAMBP	protein_coding	chrNC_037338.1:10793271-10817494:-	gi|528968036|ref|XP_005212534.1|	1945	0	PREDICTED: STAM-binding protein isoform X1 [Bos taurus]	gi|982938445|ref|XM_005212479.3|	2249	0	PREDICTED: Bos taurus STAM binding protein (STAMBP), transcript variant X3, mRNA	O95630	685	0	STAM-binding protein	SPAC19B12.10	187	4e-51	COG1310	pfam01398	JAB	JAB1/Mov34/MPN/PAD-1 ubiquitin protease. Members of this family are found in proteasome regulatory subunits, eukaryotic initiation factor 3 (eIF3) subunits and regulators of transcription factors. This family is also known as the MPN domain and PAD-1-like domain, JABP1 domain or JAMM domain. These are metalloenzymes that function as the ubiquitin isopeptidase/ deubiquitinase in the ubiquitin-base…	GO:0007259|JAK-STAT cascade;GO:0000281|mitotic cytokinesis;GO:0043524|negative regulation of neuron apoptotic process;GO:0014067|negative regulation of phosphatidylinositol 3-kinase signaling;GO:0046580|negative regulation of Ras protein signal transduction;GO:0008284|positive regulation of cell proliferation;GO:0016579|protein deubiquitination;	GO:0032154|cleavage furrow;GO:0005829|cytosol;GO:0005769|early endosome;GO:0070062|extracellular exosome;GO:0005654|nucleoplasm;GO:0005634|nucleus;GO:0005886|plasma membrane;	GO:0046872|metal ion binding;GO:0008237|metallopeptidase activity;GO:0019904|protein domain specific binding;GO:0004843|ubiquitin-specific protease activity;	K11866	STAMBP, AMSH; STAM-binding protein [EC:3.4.19.12]
gene14434	4.05014	3.59523	4.0616	4.46905	4.80717	4.17364	TET3	protein_coding	chrNC_037338.1:10556337-10667630:-	gi|555971391|ref|XP_005897706.1|	8209	0	PREDICTED: methylcytosine dioxygenase TET3 [Bos mutus]	gi|594042990|ref|XM_006045955.1|	10585	0	PREDICTED: Bubalus bubalis tet methylcytosine dioxygenase 3 (TET3), transcript variant X2, mRNA	O43151	2699	0	Methylcytosine dioxygenase TET3	.	.	.	.	pfam12851	Tet_JBP	Oxygenase domain of the 2OGFeDO superfamily. A double-stranded beta helix (DSBH) fold domain of the 2-oxoglutarate (2OG)-Fe(II)-dependent dioxygenase (2OGFeDO) superfamily found in various eukaryotes, bacteria and bacteriophages. Members of this family catalyze nucleic acid modifications, such as thymidine hydroxylation during base J synthesis in kinetoplastids, and the conversion of 5 methyl-cyt…	GO:0080111|DNA demethylation;GO:0044727|DNA demethylation of male pronucleus;GO:0080182|histone H3-K4 trimethylation;GO:0045944|positive regulation of transcription from RNA polymerase II promoter;GO:0006493|protein O-linked glycosylation;	GO:0005694|chromosome;GO:0005737|cytoplasm;GO:0001939|female pronucleus;GO:0001940|male pronucleus;	GO:0003677|DNA binding;GO:0046872|metal ion binding;GO:0070579|methylcytosine dioxygenase activity;GO:0000981|RNA polymerase II transcription factor activity, sequence-specific DNA binding;	.	.
gene14436	15.1849	21.2199	19.8172	26.1027	24.82	23.9113	DGUOK	protein_coding	chrNC_037338.1:10696124-10730480:-	gi|528968032|ref|XP_005212532.1|	1237	4e-168	PREDICTED: deoxyguanosine kinase, mitochondrial isoform X1 [Bos taurus]	gi|982938438|ref|XM_005212475.3|	1176	0	PREDICTED: Bos taurus deoxyguanosine kinase (DGUOK), transcript variant X1, mRNA	Q16854	345	2e-115	Deoxyguanosine kinase, mitochondrial	BS_yaaF	60.1	1e-09	COG1428	pfam01712	dNK	Deoxynucleoside kinase. This family consists of various deoxynucleoside kinases cytidine EC:2.7.1.74, guanosine EC:2.7.1.113, adenosine EC:2.7.1.76 and thymidine kinase EC:2.7.1.21 (which also phosphorylates deoxyuridine and deoxycytosine.) These enzymes catalyse the production of deoxynucleotide 5'-monophosphate from a deoxynucleoside. Using ATP and yielding ADP in the process.	GO:0046070|dGTP metabolic process;GO:0008617|guanosine metabolic process;GO:0010977|negative regulation of neuron projection development;GO:0006468|protein phosphorylation;GO:0046122|purine deoxyribonucleoside metabolic process;GO:0043101|purine-containing compound salvage;	GO:0005829|cytosol;GO:0005759|mitochondrial matrix;GO:0005739|mitochondrion;GO:0005634|nucleus;	GO:0005524|ATP binding;GO:0004138|deoxyguanosine kinase activity;GO:0019206|nucleoside kinase activity;	K00904	DGUOK; deoxyguanosine kinase [EC:2.7.1.113]
gene14437	997.017	249.961	214.446	329.025	328.049	343.154	ACTG2	protein_coding	chrNC_037338.1:10737086-10761240:-	gi|528767717|gb|EPY87376.1|	2083	0	hypothetical protein CB1_000252031 [Camelus ferus]	gi|61888867|ref|NM_001013592.1|	1281	0	Bos taurus actin, gamma 2, smooth muscle, enteric (ACTG2), mRNA	P63269	787	0	Actin, gamma-enteric smooth muscle	SPBC32H8.12c	712	0	COG5277	pfam00022	Actin	Actin.	GO:0090131|mesenchyme migration;GO:0010628|positive regulation of gene expression;	GO:0044297|cell body;GO:0071944|cell periphery;GO:0005737|cytoplasm;GO:0030175|filopodium;GO:0030027|lamellipodium;GO:0032982|myosin filament;	GO:0005524|ATP binding;	K12315	ACTG2; actin, gamma-enteric smooth muscle
gene14430	0.0875976	0.027492	0.0603289	0.0238607	0.0111618	0.0644023	SLC4A5	protein_coding	chrNC_037338.1:10321047-10421497:+	gi|982938433|ref|XP_015328872.1|	5716	0	PREDICTED: electrogenic sodium bicarbonate cotransporter 4 [Bos taurus]	gi|982990459|ref|XM_015465316.1|	3441	0	PREDICTED: Bos taurus solute carrier family 4 (sodium bicarbonate cotransporter), member 5 (SLC4A5), mRNA	Q9BY07	1866	0	Electrogenic sodium bicarbonate cotransporter 4	.	.	.	.	pfam00955	HCO3_cotransp	HCO3- transporter family. This family contains Band 3 anion exchange proteins that exchange CL-/HCO3-. This family also includes cotransporters of Na+/HCO3-.	GO:0015701|bicarbonate transport;GO:0033326|cerebrospinal fluid secretion;GO:0002064|epithelial cell development;GO:0048311|mitochondrion distribution;GO:0010468|regulation of gene expression;GO:0051453|regulation of intracellular pH;GO:0003073|regulation of systemic arterial blood pressure;GO:0003014|renal system process;GO:0060041|retina development in camera-type eye;	GO:0016324|apical plasma membrane;GO:0016021|integral component of membrane;GO:0005887|integral component of plasma membrane;GO:0005886|plasma membrane;	GO:0015301|anion:anion antiporter activity;GO:0005452|inorganic anion exchanger activity;GO:0008510|sodium:bicarbonate symporter activity;	K13857	SLC4A5, NBC4; solute carrier family 4 (sodium bicarbonate cotransporter), member 5
gene14431	32.7576	32.5597	30.0763	49.0158	46.9342	53.9606	MTHFD2	protein_coding	chrNC_037338.1:10424408-10446265:-	gi|594041888|ref|XP_006045485.1|	1728	0	PREDICTED: bifunctional methylenetetrahydrofolate dehydrogenase/cyclohydrolase, mitochondrial [Bubalus bubalis]	gi|402693352|ref|NM_001075755.2|	1640	0	Bos taurus methylenetetrahydrofolate dehydrogenase (NADP+ dependent) 2, methenyltetrahydrofolate cyclohydrolase (MTHFD2), mRNA	Q0P5C2	666	0	Bifunctional methylenetetrahydrofolate dehydrogenase/cyclohydrolase, mitochondrial	BS_folD	249	5e-77	COG0190	pfam02882	THF_DHG_CYH_C	Tetrahydrofolate dehydrogenase/cyclohydrolase, NAD(P)-binding domain.	GO:0006730|one-carbon metabolic process;GO:0046653|tetrahydrofolate metabolic process;	GO:0005739|mitochondrion;	GO:0000287|magnesium ion binding;GO:0004477|methenyltetrahydrofolate cyclohydrolase activity;GO:0004487|methylenetetrahydrofolate dehydrogenase (NAD+) activity;GO:0004488|methylenetetrahydrofolate dehydrogenase (NADP+) activity;GO:0042301|phosphate ion binding;	K13403	MTHFD2; methylenetetrahydrofolate dehydrogenase(NAD+) / 5,10-methenyltetrahydrofolate cyclohydrolase [EC:1.5.1.15 3.5.4.9]
gene14432	15.0444	34.0568	38.1123	34.5076	23.7745	41.9404	MOB1A	protein_coding	chrNC_037338.1:10475458-10498036:+	gi|952977832|ref|NP_001304039.1|	1164	3e-149	MOB kinase activator 1A isoform 2 [Homo sapiens]	gi|742227708|ref|XM_010829736.1|	2838	0	PREDICTED: Bison bison bison MOB kinase activator 1A (MOB1A), mRNA	Q3T1J9	448	5e-149	MOB kinase activator 1A	.	.	.	.	pfam03637	Mob1_phocein	Mob1/phocein family. Mob1 is an essential Saccharomyces cerevisiae protein, identified from a two-hybrid screen, that binds Mps1p, a protein kinase essential for spindle pole body duplication and mitotic checkpoint regulation. Mob1 contains no known structural motifs; however MOB1 is a member of a conserved gene family and shares sequence similarity with a nonessential yeast gene, MOB2. Mob1 is a…	GO:0035329|hippo signaling;	GO:0005829|cytosol;GO:0005730|nucleolus;	GO:0046872|metal ion binding;	K06685	MOB1, Mats; MOB kinase activator 1
gene14433	6.82489	10.9144	8.63225	19.5376	17.9466	24.9287	BOLA3	protein_coding	chrNC_037338.1:10505199-10513150:+	gi|78369266|ref|NP_001030529.1|	433	6e-51	bolA-like protein 3 [Bos taurus]	gi|402691942|ref|NM_001035452.2|	694	0	Bos taurus bolA family member 3 (BOLA3), mRNA	Q3SZ84	171	2e-52	BolA-like protein 3	SPCC4B3.11c	67	2e-13	COG0271	pfam01722	BolA	BolA-like protein. This family consist of the morphoprotein BolA from Escherichia coli and its various homologues. In Escherichia coli over expression of this protein causes round morphology and may be involved in switching the cell between elongation and septation systems during cell division. The expression of BolA is growth rate regulated and is induced during the transition into the the stati…	.	GO:0005739|mitochondrion;	.	.	.
gene3377	0.156314	0.338736	0.397296	0.547437	0.540623	0.257991	LOC101906299	pseudogene	chrNC_037330.1:20255648-20258349:-	gi|625240121|ref|XP_007611297.1|	773	6e-93	PREDICTED: methyltransferase-like protein 9 isoform X2 [Cricetulus griseus]	gi|850474981|gb|CP011886.1|	1186	0	Ovis canadensis canadensis isolate 43U chromosome 1 sequence	.	.	.	.	.	.	.	.	pfam05219	DREV	DREV methyltransferase. This family contains DREV protein homologues from several eukaryotes. The function of this protein is unknown. However, these proteins appear to be related to other methyltransferases (Bateman A pers obs).	.	.	.	.	.
gene3374	4.51341	9.91117	12.6871	1.4654	1.81612	1.15942	ECM1	protein_coding	chrNC_037330.1:20184758-20190410:-	gi|528942725|ref|XP_005203946.1|	2599	0	PREDICTED: extracellular matrix protein 1 isoform X1 [Bos taurus]	gi|982916605|ref|XM_005203889.3|	2134	0	PREDICTED: Bos taurus extracellular matrix protein 1 (ECM1), transcript variant X1, mRNA	Q16610	733	0	Extracellular matrix protein 1	.	.	.	.	pfam05782	ECM1	Extracellular matrix protein 1 (ECM1). This family consists of several eukaryotic extracellular matrix protein 1 (ECM1) sequences. ECM1 has been shown to regulate endochondral bone formation, stimulate the proliferation of endothelial cells and induce angiogenesis. Mutations in the ECM1 gene can cause lipoid proteinosis, a disorder which causes generalised thickening of skin, mucosae and certain …	GO:0001525|angiogenesis;GO:0031214|biomineral tissue development;GO:0006954|inflammatory response;GO:0030502|negative regulation of bone mineralization;GO:0001960|negative regulation of cytokine-mediated signaling pathway;GO:0010466|negative regulation of peptidase activity;GO:0001503|ossification;GO:0002576|platelet degranulation;GO:0045766|positive regulation of angiogenesis;GO:0001938|positive…	GO:0070062|extracellular exosome;GO:0031012|extracellular matrix;GO:0005576|extracellular region;GO:0031089|platelet dense granule lumen;	GO:0019899|enzyme binding;GO:0005134|interleukin-2 receptor binding;GO:0043236|laminin binding;GO:0002020|protease binding;GO:0008022|protein C-terminus binding;	.	.
gene3373	0.320157	0.541042	0.763247	0.536662	0.721751	0.155196	LOC104971510	protein_coding	chrNC_037330.1:20178365-20184333:+	.	.	.	.	gi|982978601|ref|XR_001496042.1|	444	0	PREDICTED: Bos taurus uncharacterized LOC104971510 (LOC104971510), ncRNA	.	.	.	.	.	.	.	.	pfam15449	Retinal	Retinal protein. This family of proteins is found in the photoreceptor cells of the retina. Mutations of the gene encoding this protein have been associated with retinal disorders such as retinitis pigmentosa and late-onset progressive retinal atrophy. The function of this family of proteins is unknown, but it is likely to be important in the development and function of the retina.	.	.	.	.	.
gene3370	21.6188	16.2435	19.0132	3.40152	4.46206	2.70642	ADAMTSL4	protein_coding	chrNC_037330.1:20144001-20155172:-	gi|296489547|tpg|DAA31660.1|	4650	0	TPA: thrombospondin repeat containing 1 [Bos taurus]	gi|742113044|ref|XM_010838697.1|	4245	0	PREDICTED: Bison bison bison ADAMTS-like 4 (ADAMTSL4), mRNA	Q6UY14	1482	0	ADAMTS-like protein 4	.	.	.	.	pfam05986	ADAM_spacer1	ADAM-TS Spacer 1. This family represents the Spacer-1 region from the ADAM-TS family of metalloproteinases.	GO:0006915|apoptotic process;GO:0002064|epithelial cell development;GO:0030198|extracellular matrix organization;GO:0043065|positive regulation of apoptotic process;	GO:0005788|endoplasmic reticulum lumen;GO:0005614|interstitial matrix;	GO:0008233|peptidase activity;GO:0002020|protease binding;	.	.
gene3378	26.526	29.8287	29.1501	38.1955	38.3975	36.5552	PRPF3	protein_coding	chrNC_037330.1:20311990-20330720:-	gi|594049856|ref|XP_006049294.1|	3308	0	PREDICTED: U4/U6 small nuclear ribonucleoprotein Prp3 isoform X1 [Bubalus bubalis]	gi|982916588|ref|XM_005203871.3|	2621	0	PREDICTED: Bos taurus pre-mRNA processing factor 3 (PRPF3), transcript variant X2, mRNA	O43395	1175	0	U4/U6 small nuclear ribonucleoprotein Prp3	.	.	.	.	pfam08572	PRP3	pre-mRNA processing factor 3 (PRP3). Pre-mRNA processing factor 3 (PRP3) is a U4/U6-associated splicing factor. The human PRP3 has been implicated in autosomal retinitis pigmentosa.	GO:0006397|mRNA processing;GO:0000398|mRNA splicing, via spliceosome;GO:0008380|RNA splicing;GO:0000375|RNA splicing, via transesterification reactions;GO:0000244|spliceosomal tri-snRNP complex assembly;	GO:0015030|Cajal body;GO:0005829|cytosol;GO:0016607|nuclear speck;GO:0005654|nucleoplasm;GO:0005634|nucleus;GO:0005681|spliceosomal complex;GO:0071005|U2-type precatalytic spliceosome;GO:0046540|U4/U6 x U5 tri-snRNP complex;	GO:0042802|identical protein binding;GO:0003723|RNA binding;	K12843	PRPF3, PRP3; U4/U6 small nuclear ribonucleoprotein PRP3
gene32848	91.2129	119.563	119.43	102.312	102.983	120.488	TALDO1	protein_coding	chrNC_037356.1:50591286-50598655:-	gi|529013197|ref|XP_005227396.1|	1745	0	PREDICTED: transaldolase isoform X1 [Bos taurus]	gi|982972304|ref|XM_005227339.3|	1397	0	PREDICTED: Bos taurus transaldolase 1 (TALDO1), transcript variant X1, mRNA	Q2TBL6	672	0	Transaldolase	PM1602	387	9e-131	COG0176	pfam00923	Transaldolase	Transaldolase.	GO:0005975|carbohydrate metabolic process;GO:0006098|pentose-phosphate shunt;	GO:0005737|cytoplasm;	GO:0004801|sedoheptulose-7-phosphate:D-glyceraldehyde-3-phosphate glyceronetransferase activity;	K00616	E2.2.1.2, talA, talB; transaldolase [EC:2.2.1.2]
gene23883	0	0.0333624	0.0366055	0	0	0	LOC107131506	pseudogene	chrNC_037346.1:20625983-20626928:+	gi|884927689|ref|XP_013012702.1|	237	3e-34	PREDICTED: LOW QUALITY PROTEIN: 40S ribosomal protein S3a-like [Cavia porcellus]	gi|850486717|gb|CP011896.1|	772	0	Ovis canadensis canadensis isolate 43U chromosome 11 sequence	Q642T2	93.2	3e-33	40S ribosomal protein S3a	SPAC13G6.02c	58.2	3e-19	COG1890	pfam01015	Ribosomal_S3Ae	Ribosomal S3Ae family.	GO:0043009|chordate embryonic development;GO:0002181|cytoplasmic translation;	GO:0005829|cytosol;GO:0005840|ribosome;	GO:0003735|structural constituent of ribosome;	K02984	RP-S3Ae, RPS3A; small subunit ribosomal protein S3Ae
gene23882	19.4174	25.6156	22.0604	26.87	24.0451	23.7622	NUFIP2	protein_coding	chrNC_037346.1:20592129-20620249:-	gi|358417256|ref|XP_002702152.2|	3225	0	PREDICTED: nuclear fragile X mental retardation-interacting protein 2 [Bos taurus]	gi|983001449|ref|XM_002702106.5|	10626	0	PREDICTED: Bos taurus nuclear fragile X mental retardation protein interacting protein 2 (NUFIP2), mRNA	Q7Z417	1197	0	Nuclear fragile X mental retardation-interacting protein 2	.	.	.	.	pfam15293	NUFIP2	Nuclear fragile X mental retardation-interacting protein 2.	.	GO:0005737|cytoplasm;GO:0010494|cytoplasmic stress granule;GO:0005829|cytosol;GO:0016020|membrane;GO:0016604|nuclear body;GO:0005654|nucleoplasm;GO:0005634|nucleus;GO:0042788|polysomal ribosome;	GO:0003723|RNA binding;	.	.
gene23887	3.40015	3.5355	3.87918	2.72237	2.31067	2.31584	ABHD15	protein_coding	chrNC_037346.1:20816663-20821639:-	gi|329755333|ref|NP_001193327.1|	1847	0	abhydrolase domain-containing protein 15 precursor [Bos taurus]	gi|329755332|ref|NM_001206398.1|	1464	0	Bos taurus abhydrolase domain containing 15 (ABHD15), mRNA	Q6UXT9	659	0	Protein ABHD15	PA0368	73.6	2e-13	COG0429	pfam12697	Abhydrolase_6	Alpha/beta hydrolase family. This family contains alpha/beta hydrolase enzymes of diverse specificity.	GO:0044255|cellular lipid metabolic process;	GO:0005576|extracellular region;GO:0016020|membrane;	GO:0016788|hydrolase activity, acting on ester bonds;	K13707	ABHD15; abhydrolase domain-containing protein 15
gene23886	24.2481	31.2557	27.9846	31.6259	30.1443	34.8619	TAOK1	protein_coding	chrNC_037346.1:20700926-20810592:+	gi|507954339|ref|XP_004684892.1|	4918	0	PREDICTED: serine/threonine-protein kinase TAO1 [Condylura cristata]	gi|982956304|ref|XM_005220110.3|	12030	0	PREDICTED: Bos taurus TAO kinase 1 (TAOK1), transcript variant X1, mRNA	Q5F2E8	1867	0	Serine/threonine-protein kinase TAO1	.	.	.	.	pfam00069	Pkinase	Protein kinase domain.	GO:0006974|cellular response to DNA damage stimulus;GO:0006281|DNA repair;GO:0097194|execution phase of apoptosis;GO:0007095|mitotic G2 DNA damage checkpoint;GO:0007399|nervous system development;GO:0046330|positive regulation of JNK cascade;GO:0032874|positive regulation of stress-activated MAPK cascade;GO:0046777|protein autophosphorylation;GO:0006468|protein phosphorylation;GO:0032956|regulati…	GO:0005737|cytoplasm;	GO:0005524|ATP binding;GO:0004709|MAP kinase kinase kinase activity;GO:0031489|myosin V binding;GO:0008022|protein C-terminus binding;GO:0030295|protein kinase activator activity;GO:0004672|protein kinase activity;GO:0019901|protein kinase binding;GO:0043539|protein serine/threonine kinase activator activity;GO:0004674|protein serine/threonine kinase activity;	K04429	TAO; thousand and one amino acid protein kinase [EC:2.7.11.1]
gene27708	7.86867	7.963	8.62648	8.64631	8.44395	10.1085	RXRB	protein_coding	chrNC_037350.1:7379995-7386713:-	gi|593723513|ref|XP_007107945.1|	1660	0	PREDICTED: retinoic acid receptor RXR-beta isoform X1 [Physeter catodon]	gi|741969985|ref|XM_005223208.2|	2818	0	PREDICTED: Bos taurus retinoid X receptor beta (RXRB), transcript variant X1, mRNA	P49743	630	0	Retinoic acid receptor RXR-beta (Fragment)	.	.	.	.	pfam00104	Hormone_recep	Ligand-binding domain of nuclear hormone receptor. This all helical domain is involved in binding the hormone in these receptors.	GO:0031641|regulation of myelination;GO:0006351|transcription, DNA-templated;	GO:0005634|nucleus;	GO:0004886|9-cis retinoic acid receptor activity;GO:0046982|protein heterodimerization activity;GO:0042974|retinoic acid receptor binding;GO:0043565|sequence-specific DNA binding;GO:0003707|steroid hormone receptor activity;GO:0046966|thyroid hormone receptor binding;GO:0030375|thyroid hormone receptor coactivator activity;GO:0042809|vitamin D receptor binding;GO:0008270|zinc ion binding;	.	.
gene27709	70.2787	58.2107	55.5612	51.3477	54.6944	61.1519	SLC39A7	protein_coding	chrNC_037350.1:7386870-7391458:+	gi|115749633|ref|NP_001069705.2|	1068	1e-133	zinc transporter SLC39A7 precursor [Bos taurus]	gi|148224853|ref|NM_001076237.3|	2322	0	Bos taurus solute carrier family 39 (zinc transporter), member 7 (SLC39A7), mRNA	Q5TJF6	402	5e-130	Zinc transporter SLC39A7	YIL023c	102	2e-22	COG0428	pfam02535	Zip	ZIP Zinc transporter. The ZIP family consists of zinc transport proteins and many putative metal transporters. The main contribution to this family is from the Arabidopsis thaliana ZIP protein family these proteins are responsible for zinc uptake in the plant. Also found within this family are C. elegans proteins of unknown function which are annotated as being similar to human growth arrest indu…	GO:0006882|cellular zinc ion homeostasis;GO:0071577|zinc II ion transmembrane transport;	GO:0005789|endoplasmic reticulum membrane;GO:0005794|Golgi apparatus;GO:0016021|integral component of membrane;	GO:0005385|zinc ion transmembrane transporter activity;	K14713	SLC39A7, KE4, ZIP7; solute carrier family 39 (zinc transporter), member 7
gene23889	6.62927	8.5363	9.05103	10.6261	11.2875	11.5142	GIT1	protein_coding	chrNC_037346.1:20828256-20843940:-	gi|803276743|ref|XP_011998052.1|	3810	0	PREDICTED: ARF GTPase-activating protein GIT1 isoform X4 [Ovis aries musimon]	gi|983001385|ref|XM_015467970.1|	3411	0	PREDICTED: Bos taurus G protein-coupled receptor kinase interacting ArfGAP 1 (GIT1), transcript variant X3, mRNA	Q68FF6	1448	0	ARF GTPase-activating protein GIT1	SPBC17G9.08c_2	63.5	3e-10	COG5347	pfam12205	GIT1_C	G protein-coupled receptor kinase-interacting protein 1 C term. This domain family is found in eukaryotes, and is approximately 120 amino acids in length. The family is found in association with pfam01412, pfam00023, pfam08518. GIT1 plays an important role in cell adhesion, motility, cytoskeletal remodeling and membrane trafficking. To perform this function, it localizes p21-activated kinase (PAK…	GO:0071364|cellular response to epidermal growth factor stimulus;GO:0060996|dendritic spine development;GO:0048013|ephrin receptor signaling pathway;GO:0001771|immunological synapse formation;GO:0032013|negative regulation of ARF protein signal transduction;GO:2000646|positive regulation of receptor catabolic process;GO:0032465|regulation of cytokinesis;GO:0008277|regulation of G-protein coupled …	GO:0005829|cytosol;GO:0005768|endosome;GO:0005925|focal adhesion;GO:0043005|neuron projection;GO:0045202|synapse;	GO:0005096|GTPase activator activity;GO:0046872|metal ion binding;GO:0042803|protein homodimerization activity;GO:0044877|macromolecular complex binding;GO:0031267|small GTPase binding;	K05737	GIT1; G protein-coupled receptor kinase interactor 1
gene23888	8.74097	6.99157	7.34616	5.88811	8.03462	5.4925	TP53I13	protein_coding	chrNC_037346.1:20823480-20827849:+	gi|329664756|ref|NP_001192688.1|	1263	2e-167	tumor protein p53-inducible protein 13 precursor [Bos taurus]	gi|329664755|ref|NM_001205759.1|	1598	0	Bos taurus tumor protein p53 inducible protein 13 (TP53I13), mRNA	Q8NBR0	325	4e-104	Tumor protein p53-inducible protein 13	.	.	.	.	pfam11303	DUF3105	Protein of unknown function (DUF3105). Some members in this family of proteins are annotated as membrane proteins however this cannot be confirmed. Currently no function is known.	GO:0045786|negative regulation of cell cycle;GO:0042493|response to drug;GO:0014070|response to organic cyclic compound;GO:0009411|response to UV;	GO:0005737|cytoplasm;GO:0016021|integral component of membrane;GO:0005886|plasma membrane;	.	.	.
gene19965	32.1574	50.9561	48.9467	75.9964	66.5462	105.791	NUCKS1	protein_coding	chrNC_037343.1:3463303-3495245:-	gi|148707748|gb|EDL39695.1|	444	5e-47	nuclear casein kinase and cyclin-dependent kinase substrate 1, isoform CRA_b, partial [Mus musculus]	gi|528979115|ref|XM_005216661.1|	6328	0	PREDICTED: Bos taurus nuclear casein kinase and cyclin-dependent kinase substrate 1 (NUCKS1), transcript variant X1, mRNA	Q29S11	162	5e-42	Nuclear ubiquitous casein and cyclin-dependent kinase substrate 1	.	.	.	.	pfam04987	PigN	Phosphatidylinositolglycan class N (PIG-N). Phosphatidylinositolglycan class N (PIG-N) is a mammalian homologue of the yeast protein MCD4P and is expressed in the endoplasmic reticulum. PIG-N is essential for glycosylphosphatidylinositol anchor synthesis. Glycosylphosphatidylinositol (GPI)-anchored proteins are cell surface-localized proteins that serve many important cellular functions.	GO:0001678|cellular glucose homeostasis;GO:0071481|cellular response to X-ray;GO:0006325|chromatin organization;GO:0000724|double-strand break repair via homologous recombination;GO:0036297|interstrand cross-link repair;GO:0044829|positive regulation by host of viral genome replication;GO:0043923|positive regulation by host of viral transcription;GO:0046628|positive regulation of insulin receptor…	GO:0005737|cytoplasm;GO:0000790|nuclear chromatin;GO:0005730|nucleolus;	GO:0003682|chromatin binding;GO:0003690|double-stranded DNA binding;GO:0008134|transcription factor binding;GO:0001077|transcriptional activator activity, RNA polymerase II core promoter proximal region sequence-specific binding;	.	.
gene19964	0.154304	0.249055	0.273265	0.426313	0.466259	0.347281	SLC45A3	protein_coding	chrNC_037343.1:3409770-3461851:-	gi|297483872|ref|XP_002693934.1|	2083	0	PREDICTED: solute carrier family 45 member 3 [Bos taurus]	gi|982996060|ref|XM_005194770.3|	4232	0	PREDICTED: Bos taurus solute carrier family 45 member 3 (SLC45A3), transcript variant X3, mRNA	Q96JT2	748	0	Solute carrier family 45 member 3	.	.	.	.	pfam07690	MFS_1	Major Facilitator Superfamily.	GO:0008645|hexose transport;GO:0045723|positive regulation of fatty acid biosynthetic process;GO:0010907|positive regulation of glucose metabolic process;GO:0048713|regulation of oligodendrocyte differentiation;GO:0015770|sucrose transport;	GO:0016021|integral component of membrane;GO:0005886|plasma membrane;	GO:0008506|sucrose:proton symporter activity;GO:0051119|sugar transmembrane transporter activity;	K15379	SLC45A3; solute carrier family 45, member 3
gene19967	8.10367	8.24266	7.8634	8.53321	9.53496	9.87703	SLC41A1	protein_coding	chrNC_037343.1:3531277-3553829:-	gi|329664930|ref|NP_001192965.1|	2521	0	solute carrier family 41 member 1 [Bos taurus]	gi|594057578|ref|XM_006052903.1|	4624	0	PREDICTED: Bubalus bubalis solute carrier family 41 (magnesium transporter), member 1 (SLC41A1), transcript variant X1, mRNA	Q5R839	934	0	Solute carrier family 41 member 1	MA1437	66.2	6e-11	COG1824	pfam01769	MgtE	Divalent cation transporter. This region is the integral membrane part of the eubacterial MgtE family of magnesium transporters. Related regions are found also in archaebacterial and eukaryotic proteins. All the archaebacterial and eukaryotic examples have two copies of the region. This suggests that the eubacterial examples may act as dimers. Members of this family probably transport Mg2+ or oth…	GO:0010961|cellular magnesium ion homeostasis;GO:0071286|cellular response to magnesium ion;	GO:0016323|basolateral plasma membrane;GO:0016021|integral component of membrane;GO:0032991|macromolecular complex;	GO:0072509|divalent inorganic cation transmembrane transporter activity;GO:0015095|magnesium ion transmembrane transporter activity;	K15122	SLC41A; solute carrier family 41
gene19966	2.30236	4.22664	3.74176	3.62565	3.30039	3.99344	RAB29	protein_coding	chrNC_037343.1:3507696-3517062:-	gi|594057585|ref|XP_006052968.1|	962	1e-116	PREDICTED: ras-related protein Rab-7L1 isoform X2 [Bubalus bubalis]	gi|982947452|ref|XM_015475015.1|	5376	0	PREDICTED: Bos taurus RAB29, member RAS oncogene family (RAB29), transcript variant X1, mRNA	Q91YQ1	340	3e-105	Ras-related protein Rab-7L1	.	.	.	.	pfam00071	Ras	Ras family. Includes sub-families Ras, Rab, Rac, Ral, Ran, Rap Ypt1 and more. Shares P-loop motif with GTP_EFTU, arf and myosin_head. See pfam00009 pfam00025, pfam00063. As regards Rab GTPases, these are important regulators of vesicle formation, motility and fusion. They share a fold in common with all Ras GTPases: this is a six-stranded beta-sheet surrounded by five alpha-helices.	GO:0060271|cilium morphogenesis;GO:0007030|Golgi organization;GO:0032438|melanosome organization;GO:0007005|mitochondrion organization;GO:0010977|negative regulation of neuron projection development;GO:0090316|positive regulation of intracellular protein transport;GO:0001921|positive regulation of receptor recycling;GO:0050862|positive regulation of T cell receptor signaling pathway;GO:1903441|pr…	GO:0005801|cis-Golgi network;GO:0005737|cytoplasm;GO:0005856|cytoskeleton;GO:0005829|cytosol;GO:0005769|early endosome;GO:0005794|Golgi apparatus;GO:0042470|melanosome;GO:0005739|mitochondrion;GO:0048471|perinuclear region of cytoplasm;GO:0005886|plasma membrane;GO:0055037|recycling endosome;GO:0020003|symbiont-containing vacuole;GO:0005802|trans-Golgi network;GO:0031982|vesicle;	GO:0070840|dynein complex binding;GO:0019003|GDP binding;GO:0005525|GTP binding;GO:0003924|GTPase activity;GO:0019894|kinesin binding;GO:0017137|Rab GTPase binding;	.	.
gene19960	0.0590384	0.0205876	0.0112945	0.160815	0.0125379	0.0516731	CDK18	protein_coding	chrNC_037343.1:3248595-3275158:+	gi|134085651|ref|NP_001076942.1|	2459	0	cyclin-dependent kinase 18 [Bos taurus]	gi|982947448|ref|XM_005216685.3|	2997	0	PREDICTED: Bos taurus cyclin-dependent kinase 18 (CDK18), transcript variant X1, mRNA	Q5RD01	870	0	Cyclin-dependent kinase 18	.	.	.	.	pfam00069	Pkinase	Protein kinase domain.	.	.	GO:0005524|ATP binding;GO:0004693|cyclin-dependent protein serine/threonine kinase activity;	K15596	CDK18, PCTK3; cyclin-dependent kinase 18 [EC:2.7.11.22]
gene19963	30.4628	46.7161	46.2983	36.2057	37.4104	39.2357	ELK4	protein_coding	chrNC_037343.1:3375699-3386704:-	gi|440893344|gb|ELR46148.1|	1823	0	ETS domain-containing protein Elk-4, partial [Bos mutus]	gi|125991919|ref|NM_001081612.1|	1632	0	Bos taurus ELK4, ETS-domain protein (SRF accessory protein 1) (ELK4), mRNA	P28324	617	0	ETS domain-containing protein Elk-4	.	.	.	.	pfam00178	Ets	Ets-domain.	GO:0030154|cell differentiation;GO:0070932|histone H3 deacetylation;GO:0000122|negative regulation of transcription from RNA polymerase II promoter;GO:0045944|positive regulation of transcription from RNA polymerase II promoter;	GO:0005829|cytosol;GO:0005654|nucleoplasm;GO:0005634|nucleus;	GO:0003682|chromatin binding;GO:0001047|core promoter binding;GO:0003677|DNA binding;GO:0003700|transcription factor activity, sequence-specific DNA binding;GO:0000978|RNA polymerase II core promoter proximal region sequence-specific DNA binding;GO:0000981|RNA polymerase II transcription factor activity, sequence-specific DNA binding;GO:0003712|transcription cofactor activity;GO:0001077|transcrip…	K04376	ELK4, SAP1; ETS domain-containing protein Elk-4
gene19962	0.1733	0.0906486	0.157479	0.324536	0.386435	0.386784	MFSD4A	protein_coding	chrNC_037343.1:3334918-3362739:+	gi|555995964|ref|XP_005909721.1|	2605	0	PREDICTED: major facilitator superfamily domain-containing protein 4 isoform X1 [Bos mutus]	gi|942097239|ref|XM_005909659.2|	3936	0	PREDICTED: Bos mutus major facilitator superfamily domain containing 4 (MFSD4), transcript variant X1, mRNA	Q5RCN7	882	0	Major facilitator superfamily domain-containing protein 4A	.	.	.	.	pfam07690	MFS_1	Major Facilitator Superfamily.	GO:0055085|transmembrane transport;	GO:0016021|integral component of membrane;	.	.	.
gene19968	4.25828	3.10529	2.91359	4.62833	4.8427	4.64727	PM20D1	protein_coding	chrNC_037343.1:3602535-3627613:-	gi|296479381|tpg|DAA21496.1|	2539	0	TPA: probable carboxypeptidase PM20D1 precursor [Bos taurus]	gi|84000182|ref|NM_001038100.1|	2160	0	Bos taurus peptidase M20 domain containing 1 (PM20D1), mRNA	Q2T9M7	972	0	N-fatty-acyl-amino acid synthase/hydrolase PM20D1	RSp0487	298	7e-91	COG0624	pfam01546	Peptidase_M20	Peptidase family M20/M25/M40. This family includes a range of zinc metallopeptidases belonging to several families in the peptidase classification. Family M20 are Glutamate carboxypeptidases. Peptidase family M25 contains X-His dipeptidases.	GO:1990845|adaptive thermogenesis;GO:0043604|amide biosynthetic process;GO:0043605|cellular amide catabolic process;GO:0006520|cellular amino acid metabolic process;GO:0044255|cellular lipid metabolic process;GO:0097009|energy homeostasis;GO:2000275|regulation of oxidative phosphorylation uncoupler activity;	GO:0005615|extracellular space;	GO:0016811|hydrolase activity, acting on carbon-nitrogen (but not peptide) bonds, in linear amides;GO:0016829|lyase activity;GO:0046872|metal ion binding;GO:0008233|peptidase activity;	K13049	PM20D1; carboxypeptidase PM20D1 [EC:3.4.17.-]
gene29993	0	0.111326	0.0610737	0	0	0.111767	LOC104968805	protein_coding	chrNC_037352.1:27041137-27045854:-	gi|982967091|ref|XP_015315882.1|	764	5e-100	PREDICTED: cardiotrophin-2-like [Bos taurus]	gi|983007232|ref|XM_015469376.1|	512	0	PREDICTED: Bos taurus cardiotrophin-2-like (LOC104968805), mRNA	P83714	144	2e-41	Cardiotrophin-2	.	.	.	.	pfam06875	PRF	Plethodontid receptivity factor PRF. This family consists of several plethodontid receptivity factor (PRF) proteins which seem to be specific to Plethodon jordani (Jordan's salamander). PRF is a courtship pheromone produced by males increase female receptivity.	GO:0007166|cell surface receptor signaling pathway;GO:0007275|multicellular organismal development;GO:0008284|positive regulation of cell proliferation;	GO:0005576|extracellular region;GO:0005615|extracellular space;	GO:0005127|ciliary neurotrophic factor receptor binding;GO:0005125|cytokine activity;GO:0005146|leukemia inhibitory factor receptor binding;	.	.
gene14984	3.85951	4.79756	4.51711	4.40477	3.79904	3.80152	MXD1	protein_coding	chrNC_037338.1:68259932-68284682:+	gi|528968973|ref|XP_005212906.1|	871	9e-104	PREDICTED: max dimerization protein 1 isoform X1 [Bos taurus]	gi|741943363|ref|XM_005212849.2|	4703	0	PREDICTED: Bos taurus MAX dimerization protein 1 (MXD1), transcript variant X1, mRNA	Q05195	241	2e-70	Max dimerization protein 1	.	.	.	.	pfam00010	HLH	Helix-loop-helix DNA-binding domain.	GO:0008283|cell proliferation;GO:0007275|multicellular organismal development;GO:0000122|negative regulation of transcription from RNA polymerase II promoter;GO:0006351|transcription, DNA-templated;	GO:0005829|cytosol;GO:0005739|mitochondrion;GO:0000790|nuclear chromatin;GO:0005654|nucleoplasm;GO:0005634|nucleus;	GO:0003700|transcription factor activity, sequence-specific DNA binding;GO:0046983|protein dimerization activity;GO:0000978|RNA polymerase II core promoter proximal region sequence-specific DNA binding;GO:0000981|RNA polymerase II transcription factor activity, sequence-specific DNA binding;GO:0003712|transcription cofactor activity;GO:0003714|transcription corepressor activity;GO:0001078|transcr…	K09114	MXD, MAD; MAX dimerization protein
gene14987	70.8369	86.3961	84.8335	114.818	118.766	140.265	PCBP1	protein_coding	chrNC_037338.1:68411330-68412803:+	gi|6754994|ref|NP_035995.1|	1876	0	poly(rC)-binding protein 1 [Mus musculus]	gi|62751649|ref|NM_001015565.1|	1471	0	Bos taurus poly(rC) binding protein 1 (PCBP1), mRNA	O19048	727	0	Poly(rC)-binding protein 1	.	.	.	.	pfam00013	KH_1	KH domain. KH motifs bind RNA in vitro. Autoantibodies to Nova, a KH domain protein, cause paraneoplastic opsoclonus ataxia.	GO:0045944|positive regulation of transcription from RNA polymerase II promoter;GO:0039694|viral RNA genome replication;	GO:0036464|cytoplasmic ribonucleoprotein granule;GO:0005829|cytosol;GO:0016607|nuclear speck;	GO:0003730|mRNA 3'-UTR binding;GO:0000981|RNA polymerase II transcription factor activity, sequence-specific DNA binding;GO:0098847|sequence-specific single stranded DNA binding;	K12889	PCBP1; poly(rC)-binding protein 1
gene14981	86.4624	104.329	96.3681	153.888	151.198	136.193	ANXA4	protein_coding	chrNC_037338.1:68124890-68171538:+	gi|48374083|ref|NP_001001440.2|	1676	0	annexin A4 [Bos taurus]	gi|74353975|gb|BC103381.1|	2018	0	Bos taurus annexin A4, mRNA (cDNA clone MGC:127290 IMAGE:7948621), complete cds	P13214	650	0	Annexin A4	.	.	.	.	pfam00191	Annexin	Annexin. This family of annexins also includes giardin that has been shown to function as an annexin.	GO:0030855|epithelial cell differentiation;GO:2000483|negative regulation of interleukin-8 secretion;GO:0032088|negative regulation of NF-kappaB transcription factor activity;GO:0007219|Notch signaling pathway;GO:0006357|regulation of transcription from RNA polymerase II promoter;	GO:0016324|apical plasma membrane;GO:0009986|cell surface;GO:0042584|chromaffin granule membrane;GO:0005829|cytosol;GO:0016020|membrane;GO:0031965|nuclear membrane;GO:0005634|nucleus;GO:0048471|perinuclear region of cytoplasm;	GO:0005509|calcium ion binding;GO:0005544|calcium-dependent phospholipid binding;GO:0048306|calcium-dependent protein binding;GO:0030246|carbohydrate binding;GO:0035374|chondroitin sulfate binding;GO:0008201|heparin binding;GO:0042802|identical protein binding;GO:0051059|NF-kappaB binding;	K17093	ANXA4; annexin A4
gene14982	8.79489	9.70592	9.05928	7.98907	6.58673	9.11252	GMCL1	protein_coding	chrNC_037338.1:68176813-68233447:+	gi|528968971|ref|XP_005212905.1|	2756	0	PREDICTED: germ cell-less protein-like 1 isoform X1 [Bos taurus]	gi|982939151|ref|XM_005212848.3|	3776	0	PREDICTED: Bos taurus germ cell-less, spermatogenesis associated 1 (GMCL1), transcript variant X1, mRNA	Q920G9	983	0	Germ cell-less protein-like 1	.	.	.	.	pfam00651	BTB	BTB/POZ domain. The BTB (for BR-C, ttk and bab) or POZ (for Pox virus and Zinc finger) domain is present near the N-terminus of a fraction of zinc finger (pfam00096) proteins and in proteins that contain the pfam01344 motif such as Kelch and a family of pox virus proteins. The BTB/POZ domain mediates homomeric dimerization and in some instances heteromeric dimerization. The structure of the dimer…	GO:0030154|cell differentiation;GO:0007275|multicellular organismal development;GO:0006355|regulation of transcription, DNA-templated;GO:0007283|spermatogenesis;	GO:0005635|nuclear envelope;GO:0016363|nuclear matrix;GO:0000151|ubiquitin ligase complex;	GO:0042802|identical protein binding;	K10485	BTBD13, GMCL1, GCL; BTB/POZ domain-containing protein 13 (germ cell-less protein-like 1)
gene14983	21.2658	30.6181	29.1262	42.2173	36.3285	51.7878	SNRNP27	protein_coding	chrNC_037338.1:68242066-68249965:+	gi|795160303|ref|XP_011840432.1|	289	7e-29	PREDICTED: U4/U6.U5 small nuclear ribonucleoprotein 27 kDa protein [Mandrillus leucophaeus]	gi|402692357|ref|NM_001098162.2|	837	0	Bos taurus small nuclear ribonucleoprotein, U4/U6.U5 27kDa subunit (SNRNP27), mRNA	Q8K194	114	3e-29	U4/U6.U5 small nuclear ribonucleoprotein 27 kDa protein	.	.	.	.	pfam08648	DUF1777	Protein of unknown function (DUF1777). This is a family of eukaryotic proteins of unknown function. Some of the proteins in this family are putative nucleic acid binding proteins.	GO:0006397|mRNA processing;GO:0008380|RNA splicing;	GO:0071011|precatalytic spliceosome;	.	K12846	SNRNP27; U4/U6.U5 tri-snRNP-associated protein 3
gene4254	3.99504	5.26858	6.39215	8.57378	8.73101	4.83173	LOC101906012	protein_coding	chrNC_037330.1:94261545-94262790:-	gi|741875089|ref|XP_010825322.1|	524	1e-61	PREDICTED: eukaryotic translation initiation factor 1A, X-chromosomal-like [Bos taurus]	gi|982979441|ref|XM_010827020.2|	1188	0	PREDICTED: Bos taurus eukaryotic translation initiation factor 1A, X-chromosomal-like (LOC101906012), mRNA	Q5RA42	184	7e-55	Eukaryotic translation initiation factor 1A, X-chromosomal	SPBC25H2.07	148	1e-41	COG0361	pfam01176	eIF-1a	Translation initiation factor 1A / IF-1. This family includes both the eukaryotic translation factor eIF-1A and the bacterial translation initiation factor IF-1.	.	.	GO:0003743|translation initiation factor activity;	K03236	EIF1A; translation initiation factor 1A
gene2199	0	0	0.051762	0	0	0	VWC2L	protein_coding	chrNC_037329.1:102410346-102617458:+	gi|300793856|ref|NP_001178088.1|	1157	6e-159	von Willebrand factor C domain-containing protein 2-like precursor [Bos taurus]	gi|982914599|ref|XM_005202791.3|	669	0	PREDICTED: Bos taurus von Willebrand factor C domain containing protein 2-like (VWC2L), transcript variant X1, mRNA	B2RUY7	448	9e-160	von Willebrand factor C domain-containing protein 2-like	.	.	.	.	pfam00093	VWC	von Willebrand factor type C domain. The high cutoff was used to prevent overlap with pfam00094.	GO:0030514|negative regulation of BMP signaling pathway;GO:0045666|positive regulation of neuron differentiation;	GO:0032281|AMPA glutamate receptor complex;GO:0030054|cell junction;GO:0005615|extracellular space;GO:0045202|synapse;	.	.	.
gene4257	2.33054	2.95643	2.75935	4.42373	4.69992	4.12457	KTI12	protein_coding	chrNC_037330.1:94301168-94302811:+	gi|123959774|ref|NP_001074206.1|	1575	0	protein KTI12 homolog [Bos taurus]	gi|123959773|ref|NM_001080737.1|	1644	0	Bos taurus KTI12 chromatin associated homolog (KTI12), mRNA	Q148I5	611	0	Protein KTI12 homolog	SPAC30.02c	77	7e-15	COG4088	pfam08433	KTI12	Chromatin associated protein KTI12. This is a family of chromatin associated proteins which interact with the Elongator complex, a component of the elongating form of RNA polymerase II. The Elongator complex has histone acetyltransferase activity.	.	.	GO:0005524|ATP binding;	K15456	KTI12; protein KTI12
gene14989	1.72392	2.65339	2.77485	2.99559	2.70161	2.77837	C11H2orf42	protein_coding	chrNC_037338.1:68473608-68513219:-	gi|77736373|ref|NP_001029886.1|	3070	0	uncharacterized protein C2orf42 homolog [Bos taurus]	gi|982939173|ref|XM_005212876.3|	3041	0	PREDICTED: Bos taurus chromosome 11 open reading frame, human C2orf42 (C11H2orf42), transcript variant X1, mRNA	Q3SYX3	1187	0	Uncharacterized protein C2orf42 homolog	.	.	.	.	pfam14952	zf-tcix	Putative treble-clef, zinc-finger, Zn-binding. This domain resembles the zinc-binding domain of prokaryotic topoisomerases, family DNA_ligase_ZBD pfam03119. The function of the eukaryotic proteins it is carried on is not known.	.	GO:0031965|nuclear membrane;	.	.	.
gene4252	5.28626	7.98311	7.49339	7.81121	7.78962	7.79089	ZFYVE9	protein_coding	chrNC_037330.1:94012835-94201474:-	gi|297473185|ref|XP_002686450.1|	7194	0	PREDICTED: zinc finger FYVE domain-containing protein 9 isoform X1 [Bos taurus]	gi|982979432|ref|XM_015462770.1|	5291	0	PREDICTED: Bos taurus zinc finger, FYVE domain containing 9 (ZFYVE9), transcript variant X5, mRNA	O95405	2478	0	Zinc finger FYVE domain-containing protein 9	.	.	.	.	pfam11979	DUF3480	Domain of unknown function (DUF3480). This presumed domain is functionally uncharacterized. This domain is found in eukaryotes. This domain is typically between 350 to 362 amino acids in length. This domain is found associated with pfam01363.	GO:0006897|endocytosis;GO:0007179|transforming growth factor beta receptor signaling pathway;	GO:0005829|cytosol;GO:0005769|early endosome;GO:0031901|early endosome membrane;GO:0043231|intracellular membrane-bounded organelle;GO:0032991|macromolecular complex;	GO:0005545|1-phosphatidylinositol binding;GO:0046872|metal ion binding;GO:0019904|protein domain specific binding;GO:0008236|serine-type peptidase activity;	K04679	MADHIP, SARA; MAD, mothers against decapentaplegic interacting protein
gene18388	0	0.0624657	0.0685379	0.142314	0.114125	0.0940701	MMP1	protein_coding	chrNC_037342.1:5811627-5820952:+	gi|27806541|ref|NP_776537.1|	2470	0	interstitial collagenase precursor [Bos taurus]	gi|27806540|ref|NM_174112.1|	1996	0	Bos taurus matrix metallopeptidase 1 (interstitial collagenase) (MMP1), mRNA	P28053	956	0	Interstitial collagenase	MA4674	49.3	8e-06	COG5549	pfam00413	Peptidase_M10	Matrixin. The members of this family are enzymes that cleave peptides. These proteases require zinc for catalysis.	GO:0030574|collagen catabolic process;	GO:0031012|extracellular matrix;	GO:0004222|metalloendopeptidase activity;GO:0008270|zinc ion binding;	K01388	MMP1; matrix metalloproteinase-1 (interstitial collagenase) [EC:3.4.24.7]
gene15013	1.34581	1.59229	1.82063	2.57483	2.3477	2.49045	TRMT61B	protein_coding	chrNC_037338.1:70915689-70928735:+	gi|982939428|ref|XP_015329035.1|	2379	0	PREDICTED: tRNA (adenine(58)-N(1))-methyltransferase, mitochondrial [Bos taurus]	gi|982991151|ref|XM_015465451.1|	1883	0	PREDICTED: Bos taurus tRNA methyltransferase 61B (TRMT61B), mRNA	Q9BVS5	622	0	tRNA (adenine(58)-N(1))-methyltransferase, mitochondrial	ML1313	106	2e-24	COG2519	pfam08704	GCD14	tRNA methyltransferase complex GCD14 subunit. GCD14 is a subunit of the tRNA methyltransferase complex and is required for 1-methyladenosine modification and maturation of initiator methionyl-tRNA.	GO:0070901|mitochondrial tRNA methylation;GO:0080009|mRNA methylation;GO:0051260|protein homooligomerization;	GO:0005759|mitochondrial matrix;GO:0005739|mitochondrion;GO:0031515|tRNA (m1A) methyltransferase complex;	GO:0016433|rRNA (adenine) methyltransferase activity;GO:0016429|tRNA (adenine-N1-)-methyltransferase activity;	K07442	TRM61, GCD14; tRNA (adenine57-N1/adenine58-N1)-methyltransferase [EC:2.1.1.219 2.1.1.220]
gene18383	2.22959	3.39415	3.60937	4.90043	3.84019	4.51388	DCUN1D5	protein_coding	chrNC_037342.1:5477592-5508907:+	gi|965976543|ref|XP_014956358.1|	993	2e-121	PREDICTED: DCN1-like protein 5 [Ovis aries]	gi|850489648|gb|CP011900.1|	2305	0	Ovis canadensis canadensis isolate 43U chromosome 15 sequence	Q1RMX9	375	1e-118	DCN1-like protein 5	.	.	.	.	pfam03556	Cullin_binding	Cullin binding. This domain binds to cullins and to Rbx-1, components of an E3 ubiquitin ligase complex for neddylation. Neddylation is the process by which the C-terminal glycine of the ubiquitin-like protein Nedd8 is covalently linked to lysine residues in a protein through an isopeptide bond. The structure of this domain is composed entirely of alpha helices.	GO:0051443|positive regulation of ubiquitin-protein transferase activity;GO:0045116|protein neddylation;	GO:0000151|ubiquitin ligase complex;	GO:0097602|cullin family protein binding;GO:0031624|ubiquitin conjugating enzyme binding;GO:0032182|ubiquitin-like protein binding;	K17824	DCUN1D4_5; DCN1-like protein 4/5
gene18381	4.6109	7.50935	7.46	6.05255	6.2248	6.18497	DYNC2H1	protein_coding	chrNC_037342.1:5057128-5452161:-	gi|942033095|ref|XP_014334787.1|	22390	0	PREDICTED: cytoplasmic dynein 2 heavy chain 1 isoform X1 [Bos mutus]	gi|942033094|ref|XM_014479301.1|	12932	0	PREDICTED: Bos mutus dynein, cytoplasmic 2, heavy chain 1 (DYNC2H1), transcript variant X1, mRNA	Q8NCM8	8169	0	Cytoplasmic dynein 2 heavy chain 1	YKR054c	874	0	COG5245	pfam08393	DHC_N2	Dynein heavy chain, N-terminal region 2. Dyneins are described as motor proteins of eukaryotic cells, as they can convert energy derived from the hydrolysis of ATP to force and movement along cytoskeletal polymers, such as microtubules. This region is found C-terminal to the dynein heavy chain N-terminal region 1 (pfam08385) in many members of this family. No functions seem to have been attribute…	GO:0060271|cilium morphogenesis;GO:0060976|coronary vasculature development;GO:0007368|determination of left/right symmetry;GO:0009953|dorsal/ventral pattern formation;GO:0030326|embryonic limb morphogenesis;GO:0030900|forebrain development;GO:0007030|Golgi organization;GO:0035721|intraciliary retrograde transport;GO:0035735|intraciliary transport involved in cilium morphogenesis;GO:0045880|posit…	GO:0045177|apical part of cell;GO:0005930|axoneme;GO:0097542|ciliary tip;GO:0005929|cilium;GO:0005868|cytoplasmic dynein complex;GO:0070062|extracellular exosome;GO:0005794|Golgi apparatus;GO:0005874|microtubule;GO:0031514|motile cilium;GO:0005886|plasma membrane;	GO:0005524|ATP binding;GO:0016887|ATPase activity;GO:0045505|dynein intermediate chain binding;GO:0045503|dynein light chain binding;GO:0051959|dynein light intermediate chain binding;GO:0003777|microtubule motor activity;GO:0003774|motor activity;	K10414	DYNC2H, DNCH2; dynein heavy chain 2, cytosolic
gene18386	0	0	0.0316534	0.0187789	0.0175691	0	MMP12	protein_coding	chrNC_037342.1:5758481-5768904:+	gi|440912886|gb|ELR62411.1|	2227	0	Macrophage metalloelastase, partial [Bos mutus]	gi|331284140|ref|NM_001206640.1|	2110	0	Bos taurus matrix metallopeptidase 12 (MMP12), mRNA	P39900	585	0	Macrophage metalloelastase	.	.	.	.	pfam00413	Peptidase_M10	Matrixin. The members of this family are enzymes that cleave peptides. These proteases require zinc for catalysis.	GO:0098586|cellular response to virus;GO:0030574|collagen catabolic process;GO:0022617|extracellular matrix disassembly;GO:0000122|negative regulation of transcription from RNA polymerase II promoter;GO:0060339|negative regulation of type I interferon-mediated signaling pathway;GO:0060054|positive regulation of epithelial cell proliferation involved in wound healing;GO:1902741|positive regulation…	GO:0005737|cytoplasm;GO:0031012|extracellular matrix;GO:0005576|extracellular region;GO:0005615|extracellular space;GO:0005634|nucleus;	GO:0005509|calcium ion binding;GO:0005518|collagen binding;GO:0001047|core promoter binding;GO:0004175|endopeptidase activity;GO:0004222|metalloendopeptidase activity;GO:0043565|sequence-specific DNA binding;GO:0004252|serine-type endopeptidase activity;GO:0008270|zinc ion binding;	K01413	MMP12; matrix metalloproteinase-12 (macrophage elastase) [EC:3.4.24.65]
gene18387	0.0168258	0.0352045	0.05794	0.595813	0.385912	0.547833	MMP3	protein_coding	chrNC_037342.1:5779177-5785763:+	gi|296480369|tpg|DAA22484.1|	2283	0	TPA: matrix metallopeptidase 3 (stromelysin 1, progelatinase) [Bos taurus]	gi|331284132|ref|NM_001206637.1|	1787	0	Bos taurus matrix metallopeptidase 3 (stromelysin 1, progelatinase) (MMP3), mRNA	P08254	757	0	Stromelysin-1	.	.	.	.	pfam00413	Peptidase_M10	Matrixin. The members of this family are enzymes that cleave peptides. These proteases require zinc for catalysis.	GO:0071732|cellular response to nitric oxide;GO:0030574|collagen catabolic process;GO:0019221|cytokine-mediated signaling pathway;GO:0022617|extracellular matrix disassembly;GO:0010727|negative regulation of hydrogen peroxide metabolic process;GO:1903209|positive regulation of oxidative stress-induced cell death;GO:0032461|positive regulation of protein oligomerization;GO:0006508|proteolysis;	GO:0031012|extracellular matrix;GO:0005576|extracellular region;GO:0005615|extracellular space;	GO:0004175|endopeptidase activity;GO:0004222|metalloendopeptidase activity;GO:0008237|metallopeptidase activity;GO:0004252|serine-type endopeptidase activity;GO:0008270|zinc ion binding;	K01394	MMP3; matrix metalloproteinase-3 (stromelysin 1, progelatinase) [EC:3.4.24.17]
gene18385	0.159201	26.606	21.3803	0.0813091	0.0253569	0	MMP13	protein_coding	chrNC_037342.1:5670942-5681601:+	gi|742113858|ref|XP_010837172.1|	2421	0	PREDICTED: collagenase 3 [Bison bison bison]	gi|31342133|ref|NM_174389.2|	1507	0	Bos taurus matrix metallopeptidase 13 (MMP13), mRNA	O77656	930	0	Collagenase 3	.	.	.	.	pfam00413	Peptidase_M10	Matrixin. The members of this family are enzymes that cleave peptides. These proteases require zinc for catalysis.	GO:0060349|bone morphogenesis;GO:0030574|collagen catabolic process;GO:0022617|extracellular matrix disassembly;	GO:0031012|extracellular matrix;	GO:0005509|calcium ion binding;GO:0005518|collagen binding;GO:0004222|metalloendopeptidase activity;GO:0008270|zinc ion binding;	K07994	MMP13; matrix metalloproteinase-13 (collagenase 3) [EC:3.4.24.-]
gene7508	0.127294	0.057072	0.0904509	0	0	0	B4GALNT3	protein_coding	chrNC_037332.1:107337736-107435527:+	gi|331999975|ref|NP_001193624.1|	4814	0	beta-1,4-N-acetylgalactosaminyltransferase 3 [Bos taurus]	gi|594091459|ref|XM_006069048.1|	4402	0	PREDICTED: Bubalus bubalis beta-1,4-N-acetyl-galactosaminyl transferase 3 (B4GALNT3), mRNA	Q6L9W6	1520	0	Beta-1,4-N-acetylgalactosaminyltransferase 3	.	.	.	.	pfam07691	PA14	PA14 domain. This domain forms an insert in bacterial beta-glucosidases and is found in other glycosidases, glycosyltransferases, proteases, amidases, yeast adhesins, and bacterial toxins, including anthrax protective antigen (PA). The domain also occurs in a Dictyostelium prespore-cell-inducing factor Psi and in fibrocystin, the mammalian protein whose mutation leads to polycystic kidney and hep…	.	GO:0032580|Golgi cisterna membrane;GO:0016021|integral component of membrane;	GO:0008376|acetylgalactosaminyltransferase activity;GO:0033842|N-acetyl-beta-glucosaminyl-glycoprotein 4-beta-N-acetylgalactosaminyltransferase activity;	K09656	B4GALNT3; beta-1,4-N-acetylgalactosaminyltransferase 3 [EC:2.4.1.244]
gene8739	4.64699	7.49431	7.02399	5.57075	6.05021	6.38358	TBC1D14	protein_coding	chrNC_037333.1:113396040-113504807:+	gi|982929121|ref|XP_015327271.1|	3001	0	PREDICTED: TBC1 domain family member 14 isoform X3 [Bos taurus]	gi|982929120|ref|XM_015471785.1|	4837	0	PREDICTED: Bos taurus TBC1 domain family member 14 (TBC1D14), transcript variant X4, mRNA	A6H7I8	944	0	TBC1 domain family member 14	SPAC23D3.03c	150	5e-37	COG5210	pfam00566	RabGAP-TBC	Rab-GTPase-TBC domain. Identification of a TBC domain in GYP6_YEAST and GYP7_YEAST, which are GTPase activator proteins of yeast Ypt6 and Ypt7, implies that these domains are GTPase activator proteins of Rab-like small GTPases.	GO:0090630|activation of GTPase activity;GO:0006886|intracellular protein transport;GO:0010507|negative regulation of autophagy;GO:0071955|recycling endosome to Golgi transport;GO:2000785|regulation of autophagosome assembly;GO:0031338|regulation of vesicle fusion;	GO:0005776|autophagosome;GO:0005829|cytosol;GO:0005794|Golgi apparatus;GO:0005654|nucleoplasm;GO:0055037|recycling endosome;	GO:0005096|GTPase activator activity;GO:0019901|protein kinase binding;GO:0017137|Rab GTPase binding;	.	.
gene9093	1.808	1.98198	1.92076	2.76366	2.51209	2.26256	EPHX3	protein_coding	chrNC_037334.1:7890701-7896823:+	gi|965934490|ref|XP_004008512.2|	1938	0	PREDICTED: LOW QUALITY PROTEIN: epoxide hydrolase 3 isoform X1 [Ovis aries]	gi|742093076|ref|XM_010833987.1|	2902	0	PREDICTED: Bison bison bison epoxide hydrolase 3 (EPHX3), mRNA	Q9H6B9	619	0	Epoxide hydrolase 3	.	.	.	.	pfam12697	Abhydrolase_6	Alpha/beta hydrolase family. This family contains alpha/beta hydrolase enzymes of diverse specificity.	GO:0097176|epoxide metabolic process;GO:0006629|lipid metabolic process;	GO:0005783|endoplasmic reticulum;GO:0016021|integral component of membrane;GO:0043231|intracellular membrane-bounded organelle;GO:0016020|membrane;GO:0031090|organelle membrane;	GO:0004301|epoxide hydrolase activity;	.	.
gene6074	0.878697	0	1.00861	0.797829	0.746429	2.15341	LOC112446852	snRNA	chrNC_037332.1:19313391-19313493:-	.	.	.	.	gi|965926366|ref|XM_015094583.1|	95	3e-41	PREDICTED: Ovis aries POC1 centriolar protein B (POC1B), transcript variant X5, mRNA	.	.	.	.	.	.	.	.	pfam11085	YqhR	Conserved membrane protein YqhR. This family is conserved in the Bacillaceae family of the Firmicutes. The function is not known.	.	.	.	.	.
gene7500	0.0130581	0	0.0349735	0	0	0	IQSEC3	protein_coding	chrNC_037332.1:107048391-107140485:+	gi|965851989|ref|XP_014963391.1|	4699	0	PREDICTED: IQ motif and SEC7 domain-containing protein 3 isoform X2 [Ovis aries musimon]	gi|594091437|ref|XM_006069037.1|	5818	0	PREDICTED: Bubalus bubalis IQ motif and Sec7 domain 3 (IQSEC3), mRNA	Q76M68	1500	0	IQ motif and SEC7 domain-containing protein 3	YDR170c	128	2e-28	COG5307	pfam01369	Sec7	Sec7 domain. The Sec7 domain is a guanine-nucleotide-exchange-factor (GEF) for the pfam00025 family.	GO:0030036|actin cytoskeleton organization;GO:0090630|activation of GTPase activity;GO:0032012|regulation of ARF protein signal transduction;GO:0051056|regulation of small GTPase mediated signal transduction;	GO:0005737|cytoplasm;	GO:0005086|ARF guanyl-nucleotide exchange factor activity;	K12495	IQSEC; IQ motif and SEC7 domain-containing protein
gene7502	0.00523306	0	0	0	0	0	SLC6A12	protein_coding	chrNC_037332.1:107148265-107168010:-	gi|528951213|ref|XP_005207301.1|	2980	0	PREDICTED: sodium- and chloride-dependent betaine transporter isoform X1 [Bos taurus]	gi|982927107|ref|XM_015471332.1|	3048	0	PREDICTED: Bos taurus solute carrier family 6 (neurotransmitter transporter), member 12 (SLC6A12), transcript variant X1, mRNA	P27799	993	0	Sodium- and chloride-dependent betaine transporter	VC2012	178	4e-46	COG0733	pfam00209	SNF	Sodium:neurotransmitter symporter family.	.	GO:0005887|integral component of plasma membrane;	GO:0005332|gamma-aminobutyric acid:sodium symporter activity;GO:0005215|transporter activity;	K05039	SLC6A6S; solute carrier family 6 (neurotransmitter transporter, GABA) member 6/8/11/12/13
gene7505	8.19905	9.27801	9.06423	9.38055	9.64139	8.28905	KDM5A	protein_coding	chrNC_037332.1:107228265-107290574:-	gi|329663691|ref|NP_001192554.1|	7914	0	lysine-specific demethylase 5A [Bos taurus]	gi|329663690|ref|NM_001205625.1|	6487	0	Bos taurus lysine (K)-specific demethylase 5A (KDM5A), mRNA	P29375	2975	0	Lysine-specific demethylase 5A	.	.	.	.	pfam08429	PLU-1	PLU-1-like protein. Sequences in this family bear similarity to the central region of PLU-1. This is a nuclear protein that may have a role in DNA-binding and transcription, and is closely associated with the malignant phenotype of breast cancer. This region is found in various other Jumonji/ARID domain-containing proteins (see pfam02373, pfam01388).	GO:0032922|circadian regulation of gene expression;GO:0034720|histone H3-K4 demethylation;GO:0008584|male gonad development;GO:1901726|negative regulation of histone deacetylase activity;GO:0000122|negative regulation of transcription from RNA polymerase II promoter;GO:0045893|positive regulation of transcription, DNA-templated;GO:0051090|regulation of sequence-specific DNA binding transcription …	GO:0005730|nucleolus;GO:0005654|nucleoplasm;GO:0005634|nucleus;GO:0032993|protein-DNA complex;	GO:0031490|chromatin DNA binding;GO:0001046|core promoter sequence-specific DNA binding;GO:0051213|dioxygenase activity;GO:0003677|DNA binding;GO:0003700|transcription factor activity, sequence-specific DNA binding;GO:0042393|histone binding;GO:0032452|histone demethylase activity;GO:0034648|histone demethylase activity (H3-dimethyl-K4 specific);GO:0034647|histone demethylase activity (H3-trimeth…	K11446	KDM5, JARID1; histone demethylase JARID1 [EC:1.14.11.-]
gene21308	0	0	0	0.0828391	0.155004	0.127766	LOC101902760	protein_coding	chrNC_037344.1:52805941-52806436:+	gi|795400735|ref|XP_011755562.1|	487	4e-58	PREDICTED: LOW QUALITY PROTEIN: polyubiquitin-B [Macaca nemestrina]	gi|594113554|ref|XM_006079461.1|	432	0	PREDICTED: Bubalus bubalis ubiquitin B (UBB), mRNA	P0CG60	157	1e-46	Polyubiquitin-B	ECU02g0740i	150	3e-46	COG5272	pfam00240	ubiquitin	Ubiquitin family. This family contains a number of ubiquitin-like proteins: SUMO (smt3 homologue) Nedd8, Elongin B, Rub1, and Parkin. A number of them are thought to carry a distinctive five-residue motif termed the proteasome-interacting motif (PIM), which may have a biologically significant role in protein delivery to proteasomes and recruitment of proteasomes to transcription sites.	.	GO:0005737|cytoplasm;GO:0005634|nucleus;	.	.	.
gene7507	1.42848	1.90703	2.00676	3.99267	4.17011	4.16508	CCDC77	protein_coding	chrNC_037332.1:107294737-107321557:+	gi|528951254|ref|XP_005207321.1|	2322	0	PREDICTED: coiled-coil domain-containing protein 77 isoform X1 [Bos taurus]	gi|982927140|ref|XM_005207264.3|	2365	0	PREDICTED: Bos taurus coiled-coil domain containing 77 (CCDC77), transcript variant X2, mRNA	Q9BR77	692	0	Coiled-coil domain-containing protein 77	.	.	.	.	pfam05557	MAD	Mitotic checkpoint protein. This family consists of several eukaryotic mitotic checkpoint (Mitotic arrest deficient or MAD) proteins. The mitotic spindle checkpoint monitors proper attachment of the bipolar spindle to the kinetochores of aligned sister chromatids and causes a cell cycle arrest in prometaphase when failures occur. Multiple components of the mitotic spindle checkpoint have been ide…	.	GO:0005813|centrosome;GO:0016020|membrane;	.	K16757	CCDC77; coiled-coil domain-containing protein 77
gene8734	36.6039	56.6304	48.9866	69.9598	66.1447	87.279	MRFAP1L1	protein_coding	chrNC_037333.1:113175865-113178198:+	gi|78369284|ref|NP_001030421.1|	432	3e-47	MORF4 family-associated protein 1 [Bos taurus]	gi|982929113|ref|XM_005208342.3|	1579	0	PREDICTED: Bos taurus Morf4 family associated protein 1-like 1 (MRFAP1L1), transcript variant X1, mRNA	Q3ZC61	171	1e-48	MORF4 family-associated protein 1	.	.	.	.	pfam15155	MRFAP1	MORF4 family-associated protein1. This family of proteins is found in eukaryotes. Proteins in this family are typically between and 127 amino acids in length.	.	GO:0005634|nucleus;GO:0048471|perinuclear region of cytoplasm;	GO:0042802|identical protein binding;	.	.
gene21953	2.90912	3.2688	3.55563	0.843776	1.54451	1.13164	C18H16orf74	protein_coding	chrNC_037345.1:11690856-11720673:-	gi|297485166|ref|XP_002694798.1|	281	1e-27	PREDICTED: uncharacterized protein C16orf74 homolog isoform X1 [Bos taurus]	gi|982999061|ref|XM_005192655.3|	820	0	PREDICTED: Bos taurus chromosome 18 open reading frame, human C16orf74 (C18H16orf74), transcript variant X4, mRNA	.	.	.	.	.	.	.	.	pfam15366	DUF4597	Domain of unknown function (DUF4597). This family of proteins is found in eukaryotes. Proteins in this family are typically between 63 and 76 amino acids in length. There is a conserved TPPTPT sequence motif.	.	.	.	.	.
gene21952	1.72973	1.437	1.66428	9.35398	9.07547	14.1865	GINS2	protein_coding	chrNC_037345.1:11648882-11684549:-	gi|297485164|ref|XP_002694797.1|	965	1e-127	PREDICTED: DNA replication complex GINS protein PSF2 [Bos taurus]	gi|982999047|ref|XM_015467300.1|	1186	0	PREDICTED: Bos taurus GINS complex subunit 2 (Psf2 homolog) (GINS2), mRNA	Q9Y248	361	3e-123	DNA replication complex GINS protein PSF2	SPBC725.13c	114	7e-29	COG5093	pfam05916	Sld5	GINS complex protein. The eukaryotic GINS complex is essential for the initiation and elongation phases of DNA replication. It consists of four paralogous protein subunits (Sld5, Psf1, Psf2 and Psf3), all of which are included in this family. The GINS complex is conserved from yeast to humans, and has been shown in human to bind directly to DNA primase.	GO:0032508|DNA duplex unwinding;GO:0006271|DNA strand elongation involved in DNA replication;GO:0000727|double-strand break repair via break-induced replication;GO:1902975|mitotic DNA replication initiation;	GO:0000811|GINS complex;GO:0005654|nucleoplasm;GO:0031298|replication fork protection complex;	.	K10733	GINS2, PSF2; GINS complex subunit 2
gene21956	0	0	0	0	0	0.0136754	IRF8	protein_coding	chrNC_037345.1:11842193-11863904:+	gi|528990803|ref|XP_005218781.1|	2280	0	PREDICTED: interferon regulatory factor 8 isoform X1 [Bos taurus]	gi|741958469|ref|XM_005218724.2|	2259	0	PREDICTED: Bos taurus interferon regulatory factor 8 (IRF8), transcript variant X2, mRNA	Q02556	801	0	Interferon regulatory factor 8	.	.	.	.	pfam10401	IRF-3	Interferon-regulatory factor 3. This is the interferon-regulatory factor 3 chain of the hetero-dimeric structure which also contains the shorter chain CREB-binding protein. These two subunits make up the DRAF1 (double-stranded RNA-activated factor 1). Viral dsRNA produced during viral transcription or replication leads to the activation of DRAF1. The DNA-binding specificity of DRAF1 correlates wi…	GO:0071346|cellular response to interferon-gamma;GO:0071222|cellular response to lipopolysaccharide;GO:0042742|defense response to bacterium;GO:0042832|defense response to protozoan;GO:0006955|immune response;GO:0060333|interferon-gamma-mediated signaling pathway;GO:0030099|myeloid cell differentiation;GO:0044130|negative regulation of growth of symbiont in host;GO:0000122|negative regulation of …	GO:0005737|cytoplasm;GO:0005829|cytosol;GO:0005654|nucleoplasm;GO:0005634|nucleus;	GO:0000978|RNA polymerase II core promoter proximal region sequence-specific DNA binding;GO:0000981|RNA polymerase II transcription factor activity, sequence-specific DNA binding;GO:0003705|transcription factor activity, RNA polymerase II distal enhancer sequence-specific binding;GO:0001078|transcriptional repressor activity, RNA polymerase II core promoter proximal region sequence-specific bindi…	K10155	IRF8; interferon regulatory factor 8
gene21955	41.5715	39.9863	31.6083	50.1023	48.5001	53.8522	COX4I1	protein_coding	chrNC_037345.1:11758912-11767079:+	gi|47824862|ref|NP_001001439.1|	897	1e-118	cytochrome c oxidase subunit 4 isoform 1, mitochondrial precursor [Bos taurus]	gi|402746196|ref|NM_001001439.3|	982	0	Bos taurus cytochrome c oxidase subunit IV isoform 1 (COX4I1), mRNA	P00423	350	5e-120	Cytochrome c oxidase subunit 4 isoform 1, mitochondrial	.	.	.	.	pfam02936	COX4	Cytochrome c oxidase subunit IV. Cytochrome c oxidase, a 13 sub-unit complex, EC:1.9.3.1 is the terminal oxidase in the mitochondrial electron transport chain. This family is composed of cytochrome c oxidase subunit IV. The Dictyostelium member of this family is called COX VI. The yeast protein MTC3 appears to be the yeast COX IV subunit.	GO:0006123|mitochondrial electron transport, cytochrome c to oxygen;	GO:0016021|integral component of membrane;GO:0005751|mitochondrial respiratory chain complex IV;GO:0005634|nucleus;GO:0045277|respiratory chain complex IV;	GO:0004129|cytochrome-c oxidase activity;	K02263	COX4; cytochrome c oxidase subunit 4
gene21954	10.2907	11.6398	13.0489	15.4829	17.4274	21.6628	EMC8	protein_coding	chrNC_037345.1:11747955-11759819:-	gi|350584802|ref|XP_003481825.1|	676	7e-117	PREDICTED: ER membrane protein complex subunit 8 [Sus scrofa]	gi|965972535|ref|XR_001044966.2|	829	0	PREDICTED: Ovis aries ER membrane protein complex subunit 8 (EMC8), transcript variant X2, misc_RNA	Q32KL5	263	8e-118	ER membrane protein complex subunit 8	.	.	.	.	pfam03665	UPF0172	Uncharacterized protein family (UPF0172). In Chlamydomonas reinhardtii the protein TLA1 (truncated light-harvesting chlorophyll antenna size) apparently regulates genes that define the chlorophyll-a antenna size in the photosynthetic apparatus. This family was formerly known as UPF0172.	.	GO:0005737|cytoplasm;GO:0072546|ER membrane protein complex;	.	.	.
gene15019	12.8449	16.3246	14.4926	14.6307	16.395	13.5025	BABAM2	protein_coding	chrNC_037338.1:71413429-71848862:-	gi|512953814|ref|XP_004839284.1|	1951	0	PREDICTED: BRCA1-A complex subunit BRE isoform X1 [Heterocephalus glaber]	gi|982939405|ref|XM_005213050.3|	1475	0	PREDICTED: Bos taurus brain and reproductive organ-expressed (TNFRSF1A modulator) (BRE), transcript variant X2, mRNA	Q8WN69	711	0	BRISC and BRCA1-A complex member 2	.	.	.	.	pfam06113	BRE	Brain and reproductive organ-expressed protein (BRE). This family consists of several eukaryotic brain and reproductive organ-expressed (BRE) proteins. BRE is a putative stress-modulating gene, found able to down-regulate TNF-alpha-induced-NF-kappaB activation upon over expression. A total of six isoforms are produced by alternative splicing predominantly at either end of the gene.Compared to nor…	GO:0006915|apoptotic process;GO:0007049|cell cycle;GO:0051301|cell division;GO:0006325|chromatin organization;GO:0006302|double-strand break repair;GO:0045739|positive regulation of DNA repair;GO:0010212|response to ionizing radiation;GO:0072425|signal transduction involved in G2 DNA damage checkpoint;	GO:0070531|BRCA1-A complex;GO:0070552|BRISC complex;GO:0005737|cytoplasm;GO:0005634|nucleus;	GO:0031593|polyubiquitin binding;	.	.
gene13453	0.284609	1.48872	1.30675	0.775249	2.90122	2.39139	LOC112448585	snRNA	chrNC_037337.1:30834990-30835095:-	.	.	.	.	gi|850474981|gb|CP011886.1|	74	2e-29	Ovis canadensis canadensis isolate 43U chromosome 1 sequence	.	.	.	.	.	.	.	.	pfam02611	CDH	CDP-diacylglycerol pyrophosphatase. This is a family of CDP-diacylglycerol pyrophosphatases, EC:3.6.1.26. This enzyme catalyses the reaction CDP-diacylglycerol + H2O <=> CMP + phosphatidate.	.	.	.	.	.
gene13450	2.32267	4.35321	3.89771	3.56436	3.6682	4.50104	ZNF770	protein_coding	chrNC_037337.1:30448175-30457199:-	gi|741884368|ref|XP_010809548.1|	3427	0	PREDICTED: zinc finger protein 770 [Bos taurus]	gi|982988970|ref|XM_010811248.2|	3455	0	PREDICTED: Bos taurus zinc finger protein 770 (ZNF770), transcript variant X2, mRNA	Q6IQ21	1045	0	Zinc finger protein 770	.	.	.	.	pfam13465	zf-H2C2_2	Zinc-finger double domain.	GO:0006351|transcription, DNA-templated;	GO:0005634|nucleus;	GO:0003677|DNA binding;GO:0046872|metal ion binding;GO:0000981|RNA polymerase II transcription factor activity, sequence-specific DNA binding;	.	.
gene13454	2.74409	4.19436	3.69676	6.15428	5.88342	7.97326	DPH6	protein_coding	chrNC_037337.1:30837041-31026323:-	gi|116004249|ref|NP_001070484.1|	1309	4e-175	diphthine--ammonia ligase [Bos taurus]	gi|116004248|ref|NM_001077016.1|	1833	0	Bos taurus diphthamine biosynthesis 6 (DPH6), mRNA	Q2HJF5	508	1e-176	Diphthine--ammonia ligase	SPBC577.12_1	244	6e-74	COG2102	pfam01902	ATP_bind_4	ATP-binding region. This family of proteins probably binds ATP. This domain is about 200 amino acids long with a strongly conserved motif SGGKD at the N terminus.In some members of this family this domain is associated with pfam01042.	GO:0017183|peptidyl-diphthamide biosynthetic process from peptidyl-histidine;	GO:0005730|nucleolus;	GO:0005524|ATP binding;GO:0017178|diphthine-ammonia ligase activity;	K06927	DPH6; diphthine-ammonia ligase [EC:6.3.1.14]
gene22286	0.320091	0.181384	0.244943	0.217975	0.0849715	0.126071	DPEP3	protein_coding	chrNC_037345.1:35453597-35457904:-	gi|982952321|ref|XP_015331315.1|	2240	0	PREDICTED: dipeptidase 3 [Bos taurus]	gi|742168460|ref|XM_010851003.1|	1680	0	PREDICTED: Bison bison bison dipeptidase 3 (DPEP3), transcript variant X1, mRNA	Q9DA79	605	0	Dipeptidase 3	SPCC965.12	237	2e-70	COG2355	pfam01244	Peptidase_M19	Membrane dipeptidase (Peptidase family M19).	GO:0007140|male meiosis;GO:0006508|proteolysis;	GO:0001669|acrosomal vesicle;GO:0031225|anchored component of membrane;GO:0016020|membrane;GO:0005886|plasma membrane;	GO:0016805|dipeptidase activity;GO:0008239|dipeptidyl-peptidase activity;GO:0046872|metal ion binding;GO:0008235|metalloexopeptidase activity;GO:0008233|peptidase activity;	K01273	DPEP; membrane dipeptidase [EC:3.4.13.19]
gene22287	0.0849136	0.0507612	0.139239	0.0330424	0.0463705	0.0509625	DPEP2	protein_coding	chrNC_037345.1:35458086-35466468:-	gi|297485373|ref|XP_002694951.1|	2262	0	PREDICTED: dipeptidase 2 isoform X1 [Bos taurus]	gi|982999409|ref|XM_015467383.1|	2221	0	PREDICTED: Bos taurus dipeptidase 2 (LOC539370), transcript variant X1, mRNA	Q9H4A9	689	0	Dipeptidase 2	SPAC3A11.10c	246	3e-72	COG2355	pfam01244	Peptidase_M19	Membrane dipeptidase (Peptidase family M19).	.	GO:0031225|anchored component of membrane;	GO:0016805|dipeptidase activity;GO:0008239|dipeptidyl-peptidase activity;GO:0046872|metal ion binding;GO:0008235|metalloexopeptidase activity;	K01273	DPEP; membrane dipeptidase [EC:3.4.13.19]
gene22282	5.76674	6.79628	6.57845	5.84204	6.58828	6.94474	PSKH1	protein_coding	chrNC_037345.1:35388086-35413319:+	gi|965973459|ref|XP_004015130.2|	2242	0	PREDICTED: serine/threonine-protein kinase H1 isoform X1 [Ovis aries]	gi|115495302|ref|NM_001075413.1|	3390	0	Bos taurus protein serine kinase H1 (PSKH1), mRNA	Q0V7M1	801	0	Serine/threonine-protein kinase H1	.	.	.	.	pfam00069	Pkinase	Protein kinase domain.	GO:0007368|determination of left/right symmetry;GO:0007507|heart development;GO:0035556|intracellular signal transduction;GO:0018105|peptidyl-serine phosphorylation;GO:0018107|peptidyl-threonine phosphorylation;	GO:0005789|endoplasmic reticulum membrane;GO:0005794|Golgi apparatus;GO:0005622|intracellular;GO:0005815|microtubule organizing center;GO:0016607|nuclear speck;GO:0005886|plasma membrane;	GO:0005524|ATP binding;GO:0004674|protein serine/threonine kinase activity;	K08808	PSKH; protein serine kinase H [EC:2.7.11.1]
gene22283	6.04802	11.874	14.541	5.16211	6.4177	4.174	PSMB10	protein_coding	chrNC_037345.1:35417746-35423263:-	gi|528990241|ref|XP_005218503.1|	1349	4e-177	PREDICTED: proteasome subunit beta type-10 isoform X1 [Bos taurus]	gi|982951478|ref|XM_005218446.3|	916	0	PREDICTED: Bos taurus proteasome subunit beta 10 (PSMB10), transcript variant X1, mRNA	Q3T0T1	519	1e-176	Proteasome subunit beta type-10	SPAC22D3.07	239	7e-71	COG0638	pfam00227	Proteasome	Proteasome subunit. The proteasome is a multisubunit structure that degrades proteins. Protein degradation is an essential component of regulation because proteins can become misfolded, damaged, or unnecessary. Proteasomes and their homologues vary greatly in complexity: from HslV (heat shock locus v), which is encoded by 1 gene in bacteria, to the eukaryotic 20S proteasome, which is encoded by m…	GO:0000902|cell morphogenesis;GO:0051603|proteolysis involved in cellular protein catabolic process;GO:0042098|T cell proliferation;	GO:0005737|cytoplasm;GO:0005634|nucleus;GO:0005839|proteasome core complex;GO:0019774|proteasome core complex, beta-subunit complex;GO:1990111|spermatoproteasome complex;	GO:0004298|threonine-type endopeptidase activity;	K02733	PSMB10, MECL1; 20S proteasome subunit beta 10 [EC:3.4.25.1]
gene22280	0.120951	0.126532	0.0991661	0.352991	0.154117	0.127034	NRN1L	protein_coding	chrNC_037345.1:35382063-35384613:+	gi|741893867|ref|XP_010821918.1|	738	2e-90	PREDICTED: neuritin-like protein [Bos taurus]	gi|982999404|ref|XM_010823616.2|	1746	0	PREDICTED: Bos taurus neuritin 1 like (NRN1L), mRNA	Q8C4W3	174	3e-49	Neuritin-like protein	.	.	.	.	pfam15056	NRN1	Neuritin protein family. The domain family Neuritin1 (NRN1) is a GPI-anchored protein expressed in post-mitotic-differentiating neurons in the developing nervous system. NRN1 is a glutamate and neurotrophin receptor target encoding a neuronal protein that functions extracellularly to modulate neurite outgrowth (OMIM:607409). This family of proteins is found in eukaryotes. Proteins in this family …	GO:1990138|neuron projection extension;	GO:0046658|anchored component of plasma membrane;GO:0030424|axon;GO:0005615|extracellular space;GO:0016020|membrane;	GO:0046982|protein heterodimerization activity;GO:0042803|protein homodimerization activity;	.	.
gene22281	0	0	0	0.501076	0.468794	2.31848	TRNAS-AGA	tRNA	chrNC_037345.1:35387156-35387237:+	gi|676461915|ref|XP_009056098.1|	116	8e-07	hypothetical protein LOTGIDRAFT_161978 [Lottia gigantea]	gi|850492819|gb|CP011905.1|	76	9e-31	Ovis canadensis canadensis isolate 43U chromosome 20 sequence	.	.	.	.	.	.	.	.	pfam05845	PhnH	Bacterial phosphonate metabolizm protein (PhnH). This family consists of several bacterial PhnH sequences which are known to be involved in phosphonate metabolizm.	.	.	.	.	.
gene32951	0	0.143785	0.0262937	0.0623967	0	0.0481184	LOC101902430	protein_coding	chrNC_037357.1:4521051-4538561:+	gi|982972623|ref|XP_010819682.2|	1127	5e-149	PREDICTED: homeobox protein ESX1 [Bos taurus]	gi|983010205|ref|XM_015470158.1|	1174	0	PREDICTED: Bos taurus homeobox protein ESX1 (LOC101902430), mRNA	A6NNA5	74.3	1e-13	Dorsal root ganglia homeobox protein	.	.	.	.	pfam00046	Homeobox	Homeobox domain.	GO:0007411|axon guidance;GO:0009593|detection of chemical stimulus;GO:0016048|detection of temperature stimulus;GO:0021516|dorsal spinal cord development;GO:0001764|neuron migration;GO:0050954|sensory perception of mechanical stimulus;GO:0006351|transcription, DNA-templated;GO:0021559|trigeminal nerve development;	GO:0005634|nucleus;	GO:0000981|RNA polymerase II transcription factor activity, sequence-specific DNA binding;GO:0043565|sequence-specific DNA binding;	.	.
gene29990	2.37612	3.61205	4.20271	2.79046	2.74968	3.52675	BCL7C	protein_coding	chrNC_037352.1:26933760-26969800:-	gi|803326719|ref|XP_012021543.1|	845	4e-99	PREDICTED: B-cell CLL/lymphoma 7 protein family member C isoform X2 [Ovis aries musimon]	gi|965906556|ref|XM_012166153.2|	4973	0	PREDICTED: Ovis aries musimon B-cell CLL/lymphoma 7C (BCL7C), transcript variant X2, mRNA	Q8WUZ0	268	2e-79	B-cell CLL/lymphoma 7 protein family member C	.	.	.	.	pfam04714	BCL_N	BCL7, N-terminal conserver region. Members of the BCL family have significant sequence similarity at their N-terminus, represented in this family. The function of BCL7 proteins is unknown. They may be involved in early development. In addition, BCL7B is commonly hemizygously deleted in patients with Williams syndrome.	GO:0006915|apoptotic process;	.	.	.	.
gene12292	7.99439	6.97451	6.81524	6.91426	7.00788	10.1125	FAXC	protein_coding	chrNC_037336.1:50418640-50488801:+	gi|355561923|gb|EHH18555.1|	1779	0	hypothetical protein EGK_15186, partial [Macaca mulatta]	gi|803273285|ref|XM_012140945.1|	1692	0	PREDICTED: Ovis aries musimon failed axon connections homolog (FAXC), transcript variant X3, mRNA	Q5TGI0	667	0	Failed axon connections homolog	.	.	.	.	pfam14497	GST_C_3	Glutathione S-transferase, C-terminal domain. This domain is closely related to pfam00043.	.	GO:0016021|integral component of membrane;	.	.	.
gene12293	3.55335	4.44621	5.145	2.54627	3.21082	2.42706	FBXL4	protein_coding	chrNC_037336.1:50809431-50885034:+	gi|115497022|ref|NP_001069527.1|	3218	0	F-box/LRR-repeat protein 4 [Bos taurus]	gi|742096184|ref|XM_010834735.1|	2386	0	PREDICTED: Bison bison bison F-box and leucine-rich repeat protein 4 (FBXL4), transcript variant X2, mRNA	Q0VD31	1222	0	F-box/LRR-repeat protein 4	.	.	.	.	pfam12937	F-box-like	F-box-like. This is an F-box-like family.	.	GO:0005758|mitochondrial intermembrane space;GO:0005634|nucleus;	.	K10270	FBXL4; F-box and leucine-rich repeat protein 4
gene12290	12.8539	15.7235	15.3341	18.5013	17.8837	13.7453	PNISR	protein_coding	chrNC_037336.1:50369882-50375033:+	gi|936626783|gb|ALH22614.1|	650	3e-71	splicing factor arginine/serine-rich 18 [Capra hircus]	gi|118151263|ref|NM_001078097.1|	3870	0	Bos taurus PNN-interacting serine/arginine-rich protein (PNISR), mRNA	Q8TF01	189	4e-48	Arginine/serine-rich protein PNISR	.	.	.	.	pfam11600	CAF-1_p150	Chromatin assembly factor 1 complex p150 subunit, N-terminal. CAF-1_p150 is a polypeptide subunit of CAF-1, which functions in depositing newly synthesized and acetylated histones H3/H4 into chromatin during DNA replication and repair. CAF-1_p150 includes the HP1 interaction site, the PEST, KER and ED interacting sites. CAF-1_p150 interacts directly with newly synthesized and acetylated histones …	.	GO:0005829|cytosol;GO:0016607|nuclear speck;	GO:0003723|RNA binding;	K13170	SFRS18; splicing factor, arginine/serine-rich 18
gene12291	7.12864	10.5528	8.98477	11.2636	11.8737	10.301	COQ3	protein_coding	chrNC_037336.1:50377168-50401249:+	gi|296484101|tpg|DAA26216.1|	1988	0	TPA: hexaprenyldihydroxybenzoate methyltransferase, mitochondrial [Bos taurus]	gi|402693295|ref|NM_001076210.2|	1254	0	Bos taurus coenzyme Q3 methyltransferase (COQ3), mRNA	Q3T131	767	0	Ubiquinone biosynthesis O-methyltransferase, mitochondrial	mlr3442	201	2e-60	COG2227	pfam13489	Methyltransf_23	Methyltransferase domain. This family appears to be a methyltransferase domain.	GO:0006744|ubiquinone biosynthetic process;	GO:0005743|mitochondrial inner membrane;	GO:0008425|2-polyprenyl-6-methoxy-1,4-benzoquinone methyltransferase activity;GO:0008689|3-demethylubiquinone-9 3-O-methyltransferase activity;GO:0004395|hexaprenyldihydroxybenzoate methyltransferase activity;	K00591	COQ3; polyprenyldihydroxybenzoate methyltransferase / 3-demethylubiquinol 3-O-methyltransferase [EC:2.1.1.114 2.1.1.64]
gene12296	0	0	0	0	0	0.22314	LOC781989	pseudogene	chrNC_037336.1:51372800-51373367:+	gi|28189725|dbj|BAC56477.1|	712	1e-92	similar to ribosomal protein L17 [Bos taurus]	gi|942068398|ref|XM_014479671.1|	521	0	PREDICTED: Bos mutus 60S ribosomal protein L17-like (LOC106701069), transcript variant X1, mRNA	P24049	268	8e-90	60S ribosomal protein L17	YKL180w	161	8e-49	COG0091	pfam00237	Ribosomal_L22	Ribosomal protein L22p/L17e. This family includes L22 from prokaryotes and chloroplasts and L17 from eukaryotes.	GO:0034198|cellular response to amino acid starvation;GO:1900087|positive regulation of G1/S transition of mitotic cell cycle;GO:0006412|translation;	GO:0031672|A band;GO:0022625|cytosolic large ribosomal subunit;GO:0005634|nucleus;GO:0005844|polysome;	GO:0070180|large ribosomal subunit rRNA binding;GO:0003735|structural constituent of ribosome;	K02880	RP-L17e, RPL17; large subunit ribosomal protein L17e
gene24756	0.0317097	0	0.00727954	0.0604619	0.0242429	0.0799309	MPP2	protein_coding	chrNC_037346.1:43763860-43793330:-	gi|803308794|ref|XP_012012775.1|	2980	0	PREDICTED: MAGUK p55 subfamily member 2 isoform X2 [Ovis aries musimon]	gi|982958039|ref|XM_010816329.2|	4150	0	PREDICTED: Bos taurus membrane protein, palmitoylated 2 (MPP2), transcript variant X2, mRNA	D3ZAA9	1120	0	MAGUK p55 subfamily member 2	YDR454c	92.8	9e-20	COG0194	pfam00625	Guanylate_kin	Guanylate kinase.	GO:0060079|excitatory postsynaptic potential;GO:0060291|long-term synaptic potentiation;GO:0051260|protein homooligomerization;	GO:0030054|cell junction;GO:0005737|cytoplasm;GO:0005856|cytoskeleton;GO:0043198|dendritic shaft;GO:0032591|dendritic spine membrane;GO:0014069|postsynaptic density;GO:0045211|postsynaptic membrane;	GO:0044325|ion channel binding;GO:0030165|PDZ domain binding;	.	.
gene24757	0	0	0	0	0.0530222	0.218524	LOC788952	misc_RNA	chrNC_037346.1:43807932-43810009:+	gi|942090936|ref|XP_014337623.1|	518	9e-63	PREDICTED: uncharacterized protein LOC106701433 [Bos mutus]	gi|942090935|ref|XM_014482137.1|	627	0	PREDICTED: Bos mutus uncharacterized LOC106701433 (LOC106701433), mRNA	.	.	.	.	.	.	.	.	pfam07415	Herpes_LMP2	Gammaherpesvirus latent membrane protein (LMP2) protein. This family consists of several Gammaherpesvirus latent membrane protein (LMP2) proteins. Epstein-Barr virus is a human Gammaherpesvirus that infects and establishes latency in B lymphocytes in vivo. The latent membrane protein 2 (LMP2) gene is expressed in latently infected B cells and encodes two protein isoforms, LMP2A and LMP2B, that ar…	.	.	.	.	.
gene24752	7.93818	8.01495	8.13165	8.48552	7.75876	7.84263	DUSP3	protein_coding	chrNC_037346.1:43658544-43673328:-	gi|556777432|ref|XP_005983805.1|	867	2e-103	PREDICTED: dual specificity protein phosphatase 3 [Pantholops hodgsonii]	gi|982958169|ref|XM_005220939.2|	3984	0	PREDICTED: Bos taurus dual specificity phosphatase 3 (DUSP3), transcript variant X1, mRNA	Q5RD73	291	2e-88	Dual specificity protein phosphatase 3	SPBC17A3.06	70.9	7e-12	COG2453	pfam00782	DSPc	Dual specificity phosphatase, catalytic domain. Ser/Thr and Tyr protein phosphatases. The enzyme's tertiary fold is highly similar to that of tyrosine-specific phosphatases, except for a "recognition" region.	GO:0016311|dephosphorylation;GO:0070373|negative regulation of ERK1 and ERK2 cascade;GO:0046329|negative regulation of JNK cascade;GO:0050868|negative regulation of T cell activation;GO:0050860|negative regulation of T cell receptor signaling pathway;GO:0045931|positive regulation of mitotic cell cycle;	GO:0005829|cytosol;GO:0001772|immunological synapse;GO:0005654|nucleoplasm;	GO:0033549|MAP kinase phosphatase activity;GO:0016791|phosphatase activity;GO:0019901|protein kinase binding;GO:0004725|protein tyrosine phosphatase activity;GO:0008138|protein tyrosine/serine/threonine phosphatase activity;	K17614	DUSP3, VHR; dual specificity phosphatase 3 [EC:3.1.3.16 3.1.3.48]
gene24753	0	0.176317	0.0967285	0.0382572	0	0.0295027	CFAP97D1	protein_coding	chrNC_037346.1:43673316-43690029:+	gi|297459015|ref|XP_002684487.1|	878	3e-116	PREDICTED: uncharacterized protein C17orf105 homolog [Bos taurus]	gi|965890167|ref|XR_001035503.2|	848	0	PREDICTED: Ovis aries musimon chromosome 11 open reading frame, human C17orf105 (C11H17orf105), transcript variant X3, misc_RNA	.	.	.	.	.	.	.	.	pfam13879	KIAA1430	KIAA1430 homologue. This is a family of KIAA1430 homologues. The function is not known.	.	.	.	.	.
gene24751	0	0.0987819	0	0	0.180475	0	SOST	protein_coding	chrNC_037346.1:43645933-43649198:-	gi|262073086|ref|NP_001159986.1|	975	1e-131	sclerostin precursor [Bos taurus]	gi|982957986|ref|XM_005220817.3|	639	0	PREDICTED: Bos taurus sclerostin (SOST), transcript variant X1, mRNA	Q9BG79	377	3e-132	Sclerostin	.	.	.	.	pfam05463	Sclerostin	Sclerostin (SOST). This family contains several mammalian sclerostin (SOST) proteins. SOST is thought to suppress bone formation. Mutations of the SOST gene lead to sclerosteosis, a progressive sclerosing bone dysplasia with an autosomal recessive mode of inheritance. Radiologically, it is characterized by a generalised hyperostosis and sclerosis leading to a markedly thickened and sclerotic skul…	GO:0030279|negative regulation of ossification;GO:0016055|Wnt signaling pathway;	GO:0005615|extracellular space;	GO:0008201|heparin binding;	.	.
gene15476	9.49404	9.19966	9.99024	12.5203	12.5291	12.1066	FUBP3	protein_coding	chrNC_037338.1:100882245-100931851:+	gi|155372155|ref|NP_001094687.1|	2621	0	far upstream element-binding protein 3 [Bos taurus]	gi|982939928|ref|XM_010810464.2|	3860	0	PREDICTED: Bos taurus far upstream element (FUSE) binding protein 3 (FUBP3), transcript variant X2, mRNA	Q96I24	956	0	Far upstream element-binding protein 3	.	.	.	.	pfam00013	KH_1	KH domain. KH motifs bind RNA in vitro. Autoantibodies to Nova, a KH domain protein, cause paraneoplastic opsoclonus ataxia.	GO:0010628|positive regulation of gene expression;GO:0045944|positive regulation of transcription from RNA polymerase II promoter;GO:0045893|positive regulation of transcription, DNA-templated;GO:0006351|transcription, DNA-templated;	GO:0005737|cytoplasm;GO:0016020|membrane;GO:0005634|nucleus;	GO:0003723|RNA binding;GO:0000978|RNA polymerase II core promoter proximal region sequence-specific DNA binding;GO:0001077|transcriptional activator activity, RNA polymerase II core promoter proximal region sequence-specific binding;	K13210	FUBP; far upstream element-binding protein
gene15474	2.1549	1.53801	1.64128	1.92001	2.56616	2.30559	ASS1	protein_coding	chrNC_037338.1:100770227-100822223:+	gi|440894383|gb|ELR46852.1|	2161	0	Argininosuccinate synthase, partial [Bos mutus]	gi|402693064|ref|NM_173892.4|	1495	0	Bos taurus argininosuccinate synthase 1 (ASS1), mRNA	P14568	832	0	Argininosuccinate synthase	TM1780	478	1e-164	COG0137	pfam00764	Arginosuc_synth	Arginosuccinate synthase. This family contains a PP-loop motif.	GO:0006526|arginine biosynthetic process;GO:0000053|argininosuccinate metabolic process;GO:0006531|aspartate metabolic process;GO:0071499|cellular response to laminar fluid shear stress;GO:0007623|circadian rhythm;GO:0000052|citrulline metabolic process;GO:1903038|negative regulation of leukocyte cell-cell adhesion;GO:0045429|positive regulation of nitric oxide biosynthetic process;GO:0000050|ure…	GO:0005737|cytoplasm;GO:0005829|cytosol;GO:0005739|mitochondrion;GO:0043209|myelin sheath;	GO:0016597|amino acid binding;GO:0004055|argininosuccinate synthase activity;GO:0005524|ATP binding;GO:0042802|identical protein binding;	K01940	argG, ASS1; argininosuccinate synthase [EC:6.3.4.5]
gene15473	0	0.00199235	0.0174882	0	0.00242668	0	HMCN2	protein_coding	chrNC_037338.1:100580649-100757660:+	gi|741886554|ref|XP_010817148.1|	25959	0	PREDICTED: hemicentin-2 isoform X2 [Bos taurus]	gi|982991348|ref|XM_010818846.2|	15737	0	PREDICTED: Bos taurus hemicentin 2 (HMCN2), transcript variant X2, mRNA	Q8NDA2	8347	0	Hemicentin-2	.	.	.	.	pfam07679	I-set	Immunoglobulin I-set domain.	GO:0030335|positive regulation of cell migration;GO:0050896|response to stimulus;GO:0006939|smooth muscle contraction;	GO:0005604|basement membrane;GO:0005938|cell cortex;GO:0030054|cell junction;GO:0032154|cleavage furrow;	GO:0005509|calcium ion binding;	.	.
gene15472	6.69616	6.11702	6.51949	7.8333	7.91524	7.27157	NCS1	protein_coding	chrNC_037338.1:100490463-100546600:+	gi|9790115|ref|NP_062655.1|	989	3e-120	neuronal calcium sensor 1 [Mus musculus]	gi|982991344|ref|XM_015465508.1|	4923	0	PREDICTED: Bos taurus neuronal calcium sensor 1 (NCS1), transcript variant X2, mRNA	P62168	385	9e-122	Neuronal calcium sensor 1	SPAC18B11.04	272	4e-82	COG5126	pfam13499	EF-hand_7	EF-hand domain pair.	GO:0048015|phosphatidylinositol-mediated signaling;GO:0045921|positive regulation of exocytosis;GO:0010975|regulation of neuron projection development;	GO:0030424|axon;GO:0030054|cell junction;GO:0031410|cytoplasmic vesicle;GO:0005829|cytosol;GO:0030425|dendrite;GO:0005794|Golgi apparatus;GO:0048471|perinuclear region of cytoplasm;GO:0005886|plasma membrane;GO:0014069|postsynaptic density;GO:0045211|postsynaptic membrane;	GO:0005509|calcium ion binding;GO:0008427|calcium-dependent protein kinase inhibitor activity;GO:0000287|magnesium ion binding;GO:0019901|protein kinase binding;GO:0005245|voltage-gated calcium channel activity;	.	.
gene15471	23.0093	19.1712	17.805	17.6092	17.9498	16.7969	GPR107	protein_coding	chrNC_037338.1:100410491-100462717:+	gi|149642621|ref|NP_001092634.1|	2733	0	protein GPR107 [Bos taurus]	gi|149642620|ref|NM_001099164.1|	1694	0	Bos taurus G protein-coupled receptor 107 (GPR107), mRNA	Q5VW38	941	0	Protein GPR107	.	.	.	.	pfam06814	Lung_7-TM_R	Lung seven transmembrane receptor. This family represents a conserved region with eukaryotic lung seven transmembrane receptors and related proteins.	GO:0072583|clathrin-mediated endocytosis;	GO:0030136|clathrin-coated vesicle;GO:0005769|early endosome;GO:0005794|Golgi apparatus;GO:0016021|integral component of membrane;GO:0005654|nucleoplasm;	GO:0032050|clathrin heavy chain binding;	.	.
gene15479	4.42299	6.2639	6.03241	9.71201	9.04797	13.5993	EXOSC2	protein_coding	chrNC_037338.1:100975472-100986056:+	gi|114053077|ref|NP_001040026.1|	1460	0	exosome complex component RRP4 [Bos taurus]	gi|982939960|ref|XM_005213396.3|	2957	0	PREDICTED: Bos taurus exosome component 2 (EXOSC2), transcript variant X1, mRNA	Q2KID0	566	0	Exosome complex component RRP4	SPAC2F7.14c	231	5e-67	COG1097	pfam14382	ECR1_N	Exosome complex exonuclease RRP4 N-terminal region. ECR1_N is an N-terminal region of the exosome complex exonuclease RRP proteins. It is a G-rich domain which structurally is a rudimentary single hybrid fold with a permuted topology.	GO:0071034|CUT catabolic process;GO:0043928|exonucleolytic nuclear-transcribed mRNA catabolic process involved in deadenylation-dependent decay;GO:0000467|exonucleolytic trimming to generate mature 3'-end of 5.8S rRNA from tricistronic rRNA transcript (SSU-rRNA, 5.8S rRNA, LSU-rRNA);GO:0071035|nuclear polyadenylation-dependent rRNA catabolic process;GO:0071038|nuclear polyadenylation-dependent tR…	GO:0000177|cytoplasmic exosome (RNase complex);GO:0000178|exosome (RNase complex);GO:0000176|nuclear exosome (RNase complex);GO:0005730|nucleolus;	GO:0003723|RNA binding;	K03679	RRP4, EXOSC2; exosome complex component RRP4
gene15478	0	0.0871845	0.0318865	0.416179	0.247779	1.07954	PRDM12	protein_coding	chrNC_037338.1:100951292-100966190:+	gi|594037461|ref|XP_006043368.1|	1764	0	PREDICTED: PR domain zinc finger protein 12 [Bubalus bubalis]	gi|329664960|ref|NM_001206295.1|	1086	0	Bos taurus PR domain containing 12 (PRDM12), mRNA	A2AJ77	681	0	PR domain zinc finger protein 12	.	.	.	.	pfam00856	SET	SET domain. SET domains are protein lysine methyltransferase enzymes. SET domains appear to be protein-protein interaction domains. It has been demonstrated that SET domains mediate interactions with a family of proteins that display similarity with dual-specificity phosphatases (dsPTPases). A subset of SET domains have been called PR domains. These domains are divergent in sequence from other SE…	GO:0050965|detection of temperature stimulus involved in sensory perception of pain;GO:0022008|neurogenesis;GO:0031175|neuron projection development;GO:1900111|positive regulation of histone H3-K9 dimethylation;GO:0051574|positive regulation of histone H3-K9 methylation;GO:0006355|regulation of transcription, DNA-templated;GO:0019233|sensory perception of pain;GO:0006351|transcription, DNA-templa…	GO:0005634|nucleus;	GO:0003677|DNA binding;GO:1990226|histone methyltransferase binding;GO:0046872|metal ion binding;GO:0008168|methyltransferase activity;	.	.
gene31426	0.0121305	0	0.0278478	0	0.0463705	0.0127406	LOC112444598	protein_coding	chrNC_037354.1:42676583-42680756:+	.	.	.	.	gi|850495373|gb|CP011911.1|	523	0	Ovis canadensis canadensis isolate 43U chromosome 26 sequence	.	.	.	.	.	.	.	.	pfam15279	SOBP	Sine oculis-binding protein. SOBP is associated with syndromic and nonsyndromic intellectual disability. It carries a zinc-finger of the zf-C2H2 type at the N-terminus, and a highly characteristic C-terminal PhPhPhPhPhPh motif. The deduced 873-amino acid protein contains an N-terminal nuclear localisation signal (NLS), followed by 2 FCS-type zinc finger motifs, a proline-rich region (PR1), a puta…	.	.	.	.	.
gene31424	22.5552	28.0682	29.5583	28.3071	34.0315	32.1349	UBE2E2	protein_coding	chrNC_037354.1:42323584-42697431:-	gi|635085714|ref|XP_008007468.1|	801	5e-101	PREDICTED: ubiquitin-conjugating enzyme E2 E2 isoform X1 [Chlorocebus sabaeus]	gi|926725900|ref|XM_013975495.1|	1275	0	PREDICTED: Capra hircus ubiquitin-conjugating enzyme E2 E2 (LOC102174361), mRNA	Q96LR5	309	2e-101	Ubiquitin-conjugating enzyme E2 E2	YDR059c	200	1e-60	COG5078	pfam00179	UQ_con	Ubiquitin-conjugating enzyme. Proteins destined for proteasome-mediated degradation may be ubiquitinated. Ubiquitination follows conjugation of ubiquitin to a conserved cysteine residue of UBC homologues. TSG101 is one of several UBC homologues that lacks this active site cysteine.	GO:0006974|cellular response to DNA damage stimulus;GO:0032020|ISG15-protein conjugation;GO:1900087|positive regulation of G1/S transition of mitotic cell cycle;GO:0070979|protein K11-linked ubiquitination;GO:0070936|protein K48-linked ubiquitination;GO:0070534|protein K63-linked ubiquitination;	.	GO:0005524|ATP binding;GO:0042296|ISG15 transferase activity;GO:0061631|ubiquitin conjugating enzyme activity;GO:0004842|ubiquitin-protein transferase activity;	.	.
gene31421	21.9258	32.4878	30.6313	41.5653	30.3538	43.1137	UBE2E1	protein_coding	chrNC_037354.1:42078804-42139670:-	gi|50925721|gb|AAH79134.1|	986	9e-129	Ube2e2 protein, partial [Rattus norvegicus]	gi|942057017|ref|XM_005896724.2|	1207	0	PREDICTED: Bos mutus ubiquitin-conjugating enzyme E2E 1 (UBE2E1), transcript variant X2, mRNA	P51965	317	1e-104	Ubiquitin-conjugating enzyme E2 E1	YDR059c	181	1e-53	COG5078	pfam00179	UQ_con	Ubiquitin-conjugating enzyme. Proteins destined for proteasome-mediated degradation may be ubiquitinated. Ubiquitination follows conjugation of ubiquitin to a conserved cysteine residue of UBC homologues. TSG101 is one of several UBC homologues that lacks this active site cysteine.	GO:0031145|anaphase-promoting complex-dependent proteasomal ubiquitin-dependent protein catabolic process;GO:0033523|histone H2B ubiquitination;GO:0010390|histone monoubiquitination;GO:0032020|ISG15-protein conjugation;GO:0070936|protein K48-linked ubiquitination;GO:0000209|protein polyubiquitination;GO:0016567|protein ubiquitination;GO:0006511|ubiquitin-dependent protein catabolic process;	GO:0005829|cytosol;GO:0005654|nucleoplasm;GO:0005634|nucleus;GO:0000151|ubiquitin ligase complex;	GO:0005524|ATP binding;GO:0042296|ISG15 transferase activity;GO:0061631|ubiquitin conjugating enzyme activity;GO:0004842|ubiquitin-protein transferase activity;	.	.
gene17189	0	0	0.174893	0	0	0	LOC100295994	pseudogene	chrNC_037340.1:64029765-64034056:+	gi|594096537|ref|XP_006071533.1|	241	3e-25	PREDICTED: 60S ribosomal protein L39-like [Bubalus bubalis]	gi|850488330|gb|CP011898.1|	149	7e-71	Ovis canadensis canadensis isolate 43U chromosome 13 sequence	P62893	92.8	6e-25	60S ribosomal protein L39	SPCC663.04	67.8	1e-15	COG2167	pfam00832	Ribosomal_L39	Ribosomal L39 protein.	GO:0006412|translation;	GO:0022625|cytosolic large ribosomal subunit;	GO:0003723|RNA binding;GO:0003735|structural constituent of ribosome;	K02924	RP-L39e, RPL39; large subunit ribosomal protein L39e
rna71443	0	0	0	1.86765	0	1.44027	MIR2399	protein_coding	chrNC_037354.1:26565801-26565822:+	.	.	.	.	.	.	.	.	.	.	.	.	.	.	.	.	.	.	.	.	.	.	.	.
gene17181	29.5873	30.5671	29.9096	79.7629	79.7003	94.1942	AHCY	protein_coding	chrNC_037340.1:63686719-63702437:-	gi|77735583|ref|NP_001029487.1|	2279	0	adenosylhomocysteinase [Bos taurus]	gi|77735582|ref|NM_001034315.1|	2128	0	Bos taurus adenosylhomocysteinase (AHCY), mRNA	Q3MHL4	882	0	Adenosylhomocysteinase	SPBC8D2.18c	678	0	COG0499	pfam05221	AdoHcyase	S-adenosyl-L-homocysteine hydrolase.	GO:0006730|one-carbon metabolic process;GO:0019510|S-adenosylhomocysteine catabolic process;GO:0033353|S-adenosylmethionine cycle;	GO:0005829|cytosol;GO:0042470|melanosome;	GO:0004013|adenosylhomocysteinase activity;GO:0051287|NAD binding;	K01251	E3.3.1.1, ahcY; adenosylhomocysteinase [EC:3.3.1.1]
gene17183	17.6678	22.9151	19.4843	22.1087	20.6411	23.1128	ITCH	protein_coding	chrNC_037340.1:63785060-63885035:+	gi|741947935|ref|XP_010809731.1|	4212	0	PREDICTED: E3 ubiquitin-protein ligase Itchy homolog isoform X1 [Bos taurus]	gi|982943002|ref|XM_010811429.2|	6224	0	PREDICTED: Bos taurus itchy E3 ubiquitin protein ligase (ITCH), transcript variant X1, mRNA	Q96J02	1572	0	E3 ubiquitin-protein ligase Itchy homolog	SPAC11G7.02	578	0	COG5021	pfam00632	HECT	HECT-domain (ubiquitin-transferase). The name HECT comes from Homologous to the E6-AP Carboxyl Terminus.	GO:0006915|apoptotic process;GO:0051607|defense response to virus;GO:0006954|inflammatory response;GO:0045087|innate immune response;GO:0046642|negative regulation of alpha-beta T cell proliferation;GO:0043066|negative regulation of apoptotic process;GO:0050687|negative regulation of defense response to virus;GO:0046329|negative regulation of JNK cascade;GO:0032088|negative regulation of NF-kappa…	GO:0005938|cell cortex;GO:0005737|cytoplasm;GO:0005829|cytosol;GO:0031901|early endosome membrane;GO:0070062|extracellular exosome;GO:0043231|intracellular membrane-bounded organelle;GO:0016020|membrane;GO:0005654|nucleoplasm;GO:0005886|plasma membrane;GO:0032991|macromolecular complex;	GO:1990763|arrestin family protein binding;GO:0045236|CXCR chemokine receptor binding;GO:0016874|ligase activity;GO:0043021|ribonucleoprotein complex binding;GO:0061630|ubiquitin protein ligase activity;GO:0044389|ubiquitin-like protein ligase binding;GO:0019787|ubiquitin-like protein transferase activity;GO:0004842|ubiquitin-protein transferase activity;	K05632	AIP4, ITCH; atrophin-1 interacting protein 4 [EC:2.3.2.26]
gene17185	38.2773	38.5299	35.851	59.9776	55.557	55.1708	DYNLRB1	protein_coding	chrNC_037340.1:63888186-63905673:+	gi|528973715|ref|XP_005214741.1|	664	1e-83	PREDICTED: dynein light chain roadblock-type 1 isoform X1 [Bos taurus]	gi|982943045|ref|XM_005214684.2|	1020	0	PREDICTED: Bos taurus dynein, light chain, roadblock-type 1 (DYNLRB1), transcript variant X1, mRNA	P62628	196	2e-60	Dynein light chain roadblock-type 1	.	.	.	.	pfam03259	Robl_LC7	Roadblock/LC7 domain. This family includes proteins that are about 100 amino acids long and have been shown to be related. Members of this family of proteins are associated with both flagellar outer arm dynein and Drosophila and rat brain cytoplasmic dynein. It is proposed that roadblock/LC7 family members may modulate specific dynein functions. This family also includes Golgi-associated MP1 adap…	GO:0007018|microtubule-based movement;GO:0009416|response to light stimulus;GO:0008090|retrograde axon cargo transport;GO:0007632|visual behavior;	GO:1904115|axon cytoplasm;GO:0005813|centrosome;GO:0005737|cytoplasm;GO:0005868|cytoplasmic dynein complex;GO:0005874|microtubule;GO:0036157|outer dynein arm;	GO:0045505|dynein intermediate chain binding;GO:0003774|motor activity;	K10419	DYNLRB, DNCL2; dynein light chain roadblock-type
gene17187	11.9734	9.66881	9.59143	13.967	15.7867	16.5648	PIGU	protein_coding	chrNC_037340.1:63920852-64011589:-	gi|297481946|ref|XP_002692488.1|	1938	0	PREDICTED: phosphatidylinositol glycan anchor biosynthesis class U protein [Bos taurus]	gi|982993620|ref|XM_015466154.1|	1663	0	PREDICTED: Bos taurus phosphatidylinositol glycan anchor biosynthesis class U (PIGU), mRNA	Q9H490	736	0	Phosphatidylinositol glycan anchor biosynthesis class U protein	.	.	.	.	pfam06728	PIG-U	GPI transamidase subunit PIG-U. Many eukaryotic proteins are anchored to the cell surface via glycosylphosphatidylinositol (GPI), which is posttranslationally attached to the carboxyl-terminus by GPI transamidase. The mammalian GPI transamidase is a complex of at least four subunits, GPI8, GAA1, PIG-S, and PIG-T. PIG-U is thought to represent a fifth subunit in this complex and may be involved in…	GO:0016255|attachment of GPI anchor to protein;GO:0006506|GPI anchor biosynthetic process;GO:0046425|regulation of JAK-STAT cascade;	GO:0005789|endoplasmic reticulum membrane;GO:0042765|GPI-anchor transamidase complex;GO:0030176|integral component of endoplasmic reticulum membrane;GO:0016020|membrane;GO:0005886|plasma membrane;	.	K05293	PIGU; phosphatidylinositol glycan, class U
gene17186	9.64406	13.6168	13.0826	7.86861	8.59339	6.06802	MAP1LC3A	protein_coding	chrNC_037340.1:63918608-63920647:+	gi|114051389|ref|NP_001039640.1|	635	3e-79	microtubule-associated proteins 1A/1B light chain 3A [Bos taurus]	gi|528973738|ref|XM_005214696.1|	803	0	PREDICTED: Bos taurus microtubule associated protein 1 light chain 3 alpha (MAP1LC3A), transcript variant X1, mRNA	Q2HJ23	249	9e-81	Microtubule-associated proteins 1A/1B light chain 3A	.	.	.	.	pfam02991	Atg8	Autophagy protein Atg8 ubiquitin like. Light chain 3 is proposed to function primarily as a subunit of microtubule associated proteins 1A and 1B and that its expression may regulate microtubule binding activity. Autophagy is generally known as a process involved in the degradation of bulk cytoplasmic components that are non-specifically sequestered into an autophagosome, where they are sequestere…	GO:0000045|autophagosome assembly;GO:0097352|autophagosome maturation;GO:0000422|mitophagy;GO:0006995|cellular response to nitrogen starvation;	GO:0044754|autolysosome;GO:0005776|autophagosome;GO:0000421|autophagosome membrane;GO:0031410|cytoplasmic vesicle;GO:0005829|cytosol;GO:0012505|endomembrane system;GO:0005874|microtubule;GO:0031090|organelle membrane;	GO:0008429|phosphatidylethanolamine binding;GO:0005543|phospholipid binding;GO:0031625|ubiquitin protein ligase binding;	K10435	MAP1LC; microtubule-associated protein 1 light chain
gene12124	0.0234958	0.417861	0.0809084	0.704003	0.149693	0	LOC782839	pseudogene	chrNC_037336.1:32506054-32507876:+	gi|555995485|ref|XP_005909484.1|	839	9e-125	PREDICTED: peptidyl-prolyl cis-trans isomerase D [Bos mutus]	gi|556754489|ref|XR_319122.1|	940	0	PREDICTED: Pantholops hodgsonii peptidylprolyl isomerase D pseudogene (LOC102317749), misc_RNA	P26882	327	4e-126	Peptidyl-prolyl cis-trans isomerase D	slr1251	77	1e-15	COG0652	pfam13414	TPR_11	TPR repeat.	GO:0006915|apoptotic process;GO:0071492|cellular response to UV-A;GO:0061077|chaperone-mediated protein folding;GO:0034389|lipid particle organization;GO:0000122|negative regulation of transcription from RNA polymerase II promoter;GO:0043065|positive regulation of apoptotic process;GO:0050714|positive regulation of protein secretion;GO:0045070|positive regulation of viral genome replication;GO:00…	GO:0005737|cytoplasm;GO:0005829|cytosol;GO:0005730|nucleolus;GO:0005654|nucleoplasm;GO:0005634|nucleus;	GO:0016018|cyclosporin A binding;GO:0030331|estrogen receptor binding;GO:0030544|Hsp70 protein binding;GO:0051879|Hsp90 protein binding;GO:0003755|peptidyl-prolyl cis-trans isomerase activity;GO:0008134|transcription factor binding;	K05864	PPID, CYPD; peptidyl-prolyl isomerase D [EC:5.2.1.8]
gene12126	0.0681161	0.0427557	0.0781865	0.102048	0.0607559	0.0786962	SLC35F1	protein_coding	chrNC_037336.1:32590633-33013293:-	gi|426234465|ref|XP_004011216.1|	1936	0	PREDICTED: solute carrier family 35 member F1 isoform X1 [Ovis aries]	gi|982987484|ref|XM_015464772.1|	4182	0	PREDICTED: Bos taurus solute carrier family 35 member F1 (SLC35F1), mRNA	Q5T1Q4	740	0	Solute carrier family 35 member F1	SPCC320.08	191	3e-50	COG0697	pfam06027	DUF914	Eukaryotic protein of unknown function (DUF914). This family consists of several hypothetical proteins of unknown function. Some of the sequences in this family are annotated as being putative membrane proteins.	.	GO:0016021|integral component of membrane;	GO:0022857|transmembrane transporter activity;	K15287	SLC35F1_2; solute carrier family 35, member F1/2
gene12121	7.13363	8.96407	6.76961	9.1282	8.7198	6.43389	CEP85L	protein_coding	chrNC_037336.1:32336232-32484239:+	gi|528960475|ref|XP_002690127.3|	4063	0	PREDICTED: centrosomal protein of 85 kDa-like isoform X2 [Bos taurus]	gi|982987477|ref|XM_015464770.1|	7087	0	PREDICTED: Bos taurus centrosomal protein 85kDa-like (CEP85L), transcript variant X2, mRNA	Q5SZL2	1393	0	Centrosomal protein of 85 kDa-like	.	.	.	.	pfam02463	SMC_N	RecF/RecN/SMC N terminal domain. This domain is found at the N terminus of SMC proteins. The SMC (structural maintenance of chromosomes) superfamily proteins have ATP-binding domains at the N- and C-termini, and two extended coiled-coil domains separated by a hinge in the middle. The eukaryotic SMC proteins form two kind of heterodimers: the SMC1/SMC3 and the SMC2/SMC4 types. These heterodimers c…	.	GO:0005813|centrosome;GO:0005737|cytoplasm;	.	K16766	CEP85; centrosomal protein CEP85
gene12122	0.167122	0.110081	0.106572	0.0168602	0.00788697	0	PLN	protein_coding	chrNC_037336.1:32399938-32413620:-	.	.	.	.	gi|742210273|ref|XR_827199.1|	2738	0	PREDICTED: Bison bison bison phospholamban (PLN), transcript variant X2, misc_RNA	A4IFH6	54.3	2e-07	Cardiac phospholamban	.	.	.	.	pfam04272	Phospholamban	Phospholamban. The regulation of calcium levels across the membrane of the sarcoplasmic reticulum involves the interplay of many membrane proteins. Phospholamban is a 52 residue integral membrane protein that is involved in reversibly inhibiting the Ca(2+) pump and regulating the flow of Ca ions across the sarcoplasmic reticulum membrane during muscle contraction and relaxation. Phospholamban is …	GO:0006816|calcium ion transport;	GO:0016021|integral component of membrane;GO:0031966|mitochondrial membrane;GO:0033017|sarcoplasmic reticulum membrane;	GO:0042030|ATPase inhibitor activity;GO:0005246|calcium channel regulator activity;	K05852	PLN; phospholamban
gene12123	0	0	0.474367	0.562852	0.526591	0	TRNAV-CAC	tRNA	chrNC_037336.1:32498696-32498768:+	.	.	.	.	gi|850485237|gb|CP011893.1|	69	6e-27	Ovis canadensis canadensis isolate 43U chromosome 8 sequence	.	.	.	.	.	.	.	.	pfam14512	TM1586_NiRdase	Putative TM nitroreductase. Compared with the more traditional NADH oxidase/flavin reductase family, this family is a duplication, consisting of two similar domains arranged as the subunits of the dimeric NADH oxidase/flavin reductase with one conserved active site.	.	.	.	.	.
gene12129	10.6281	15.9335	14.6822	18.0412	15.2625	21.1382	NUS1	protein_coding	chrNC_037336.1:33104769-33131595:-	gi|363814524|ref|NP_001242897.1|	1303	3e-166	dehydrodolichyl diphosphate syntase complex subunit NUS1 [Bos taurus]	gi|363814523|ref|NM_001255968.1|	3710	0	Bos taurus NUS1 dehydrodolichyl diphosphate synthase subunit (NUS1), mRNA	Q96E22	492	2e-162	Dehydrodolichyl diphosphate synthase complex subunit NUS1	YDL193w_2	82.4	3e-16	COG0020	pfam01255	Prenyltransf	Putative undecaprenyl diphosphate synthase. Previously known as uncharacterized protein family UPF0015, a single member of this family has been identified as an undecaprenyl diphosphate synthase.	GO:0001525|angiogenesis;GO:0030154|cell differentiation;GO:0042632|cholesterol homeostasis;GO:0019408|dolichol biosynthetic process;GO:0043536|positive regulation of blood vessel endothelial cell migration;GO:0051000|positive regulation of nitric-oxide synthase activity;GO:0035268|protein mannosylation;GO:0032383|regulation of intracellular cholesterol transport;GO:0038084|vascular endothelial gr…	GO:0005789|endoplasmic reticulum membrane;GO:0016021|integral component of membrane;	GO:0004659|prenyltransferase activity;	K19177	NUS1; dehydrodolichyl diphosphate syntase complex subunit NUS1 [EC:2.5.1.87]
gene6963	3.57279	5.756	5.11804	7.00699	5.17161	9.84651	C5H12orf45	protein_coding	chrNC_037332.1:68528021-68537404:+	gi|84579869|ref|NP_001033778.1|	607	2e-70	uncharacterized protein C12orf45 homolog [Bos taurus]	gi|402743591|ref|NM_001038689.2|	2111	0	Bos taurus chromosome 5 open reading frame, human C12orf45 (C5H12orf45), mRNA	.	.	.	.	.	.	.	.	pfam15370	DUF4598	Domain of unknown function (DUF4598). This family of proteins is found in eukaryotes. Proteins in this family are typically between 159 and 251 amino acids in length.	.	.	.	.	.
gene6964	86.9646	129.942	122.705	56.8742	65.925	46.885	ALDH1L2	protein_coding	chrNC_037332.1:68542281-68603070:-	gi|329299045|ref|NP_001178320.1|	4884	0	mitochondrial 10-formyltetrahydrofolate dehydrogenase [Bos taurus]	gi|329299044|ref|NM_001191391.1|	5708	0	Bos taurus aldehyde dehydrogenase 1 family member L2 (ALDH1L2), mRNA	Q3SY69	1793	0	Mitochondrial 10-formyltetrahydrofolate dehydrogenase	BS_dhaS	427	2e-132	COG1012	pfam00171	Aldedh	Aldehyde dehydrogenase family. This family of dehydrogenases act on aldehyde substrates. Members use NADP as a cofactor. The family includes the following members: The prototypical members are the aldehyde dehydrogenases EC:1.2.1.3. Succinate-semialdehyde dehydrogenase EC:1.2.1.16. Lactaldehyde dehydrogenase EC:1.2.1.22. Benzaldehyde dehydrogenase EC:1.2.1.28. Methylmalonate-semialdehyde dehydrog…	GO:0009258|10-formyltetrahydrofolate catabolic process;GO:0009058|biosynthetic process;GO:0046655|folic acid metabolic process;GO:0006730|one-carbon metabolic process;	GO:0070062|extracellular exosome;GO:0005759|mitochondrial matrix;GO:0005739|mitochondrion;GO:0005634|nucleus;	GO:0004029|aldehyde dehydrogenase (NAD) activity;GO:0016155|formyltetrahydrofolate dehydrogenase activity;GO:0016742|hydroxymethyl-, formyl- and related transferase activity;	K00289	E1.5.1.6, FTHFD; formyltetrahydrofolate dehydrogenase [EC:1.5.1.6]
gene8815	16.0158	18.122	19.2666	17.483	17.6085	18.8948	CTBP1	protein_coding	chrNC_037333.1:117201521-117225838:+	gi|594087976|ref|XP_006067448.1|	2081	0	PREDICTED: C-terminal-binding protein 1 isoform X1 [Bubalus bubalis]	gi|982983774|ref|XM_015463879.1|	2172	0	PREDICTED: Bos taurus C-terminal binding protein 1 (CTBP1), transcript variant X2, mRNA	Q9Z2F5	795	0	C-terminal-binding protein 1	MJ1018	187	6e-50	COG0111	pfam00389	2-Hacid_dh	D-isomer specific 2-hydroxyacid dehydrogenase, catalytic domain. This family represents the largest portion of the catalytic domain of 2-hydroxyacid dehydrogenases as the NAD binding domain is inserted within the structural domain.	GO:0061025|membrane fusion;GO:0045892|negative regulation of transcription, DNA-templated;GO:0006351|transcription, DNA-templated;GO:0050872|white fat cell differentiation;	GO:0005737|cytoplasm;GO:0005829|cytosol;GO:0005634|nucleus;GO:0098793|presynapse;GO:0017053|transcriptional repressor complex;	GO:0030267|glyoxylate reductase (NADP) activity;GO:0016618|hydroxypyruvate reductase activity;GO:0051287|NAD binding;GO:0030165|PDZ domain binding;GO:0042803|protein homodimerization activity;GO:0003714|transcription corepressor activity;GO:0016746|transferase activity, transferring acyl groups;	K04496	CTBP; C-terminal binding protein
gene6965	16.2334	19.7724	19.0063	22.6771	21.3335	21.6638	WASHC4	protein_coding	chrNC_037332.1:68640510-68698191:+	gi|119618165|gb|EAW97759.1|	5957	0	KIAA1033, isoform CRA_b [Homo sapiens]	gi|982981937|ref|XM_003585310.4|	6156	0	PREDICTED: Bos taurus KIAA1033 ortholog (KIAA1033), transcript variant X1, mRNA	Q2M389	2272	0	WASH complex subunit 4	.	.	.	.	pfam14745	WASH-7_N	WASH complex subunit 7, N-terminal. This family is the conserved N-terminal region of proteins that form subunit 7 of the WASH complex. In species such as Drosophila this protein is the only component of the 'complex'. This complex is a nucleation promoting factor necessary for the activation of Arp2/3 that nucleates and organizes actin filaments by associating with a pre-existing filament to ind…	GO:0016197|endosomal transport;GO:0007032|endosome organization;GO:0015031|protein transport;	GO:0005769|early endosome;GO:0005768|endosome;GO:0005654|nucleoplasm;GO:0071203|WASH complex;	.	K18465	MRT43, SWIP; WASH complex subunit 7
gene6966	12.5671	16.4708	14.8255	11.6716	13.7427	11.2485	APPL2	protein_coding	chrNC_037332.1:68701371-68753251:-	gi|114051143|ref|NP_001039671.1|	3446	0	DCC-interacting protein 13-beta [Bos taurus]	gi|114051142|ref|NM_001046206.1|	3191	0	Bos taurus adaptor protein, phosphotyrosine interaction, PH domain and leucine zipper containing 2 (APPL2), mRNA	Q8NEU8	1264	0	DCC-interacting protein 13-beta	.	.	.	.	pfam00169	PH	PH domain. PH stands for pleckstrin homology.	GO:0007049|cell cycle;GO:0008283|cell proliferation;GO:0007165|signal transduction;	GO:0031901|early endosome membrane;GO:0010008|endosome membrane;GO:0070062|extracellular exosome;GO:0005634|nucleus;	.	.	.
gene6967	6.0212	4.73412	4.67704	7.59535	7.61644	7.24438	C5H12orf75	protein_coding	chrNC_037332.1:68823220-68914970:+	gi|744613492|ref|XP_010994755.1|	266	6e-23	PREDICTED: overexpressed in colon carcinoma 1 protein, partial [Camelus dromedarius]	gi|982925512|ref|XM_015471059.1|	3259	0	PREDICTED: Bos taurus chromosome 5 open reading frame, human C12orf75 (C5H12orf75), transcript variant X4, mRNA	.	.	.	.	.	.	.	.	pfam15506	OCC1	OCC1 family. The human member of this family, overexpressed in colon carcinoma 1 protein has been shown to be overexpressed in several colon carcinomas.	.	.	.	.	.
gene29575	0	0.0241907	0.0353897	0	0.0491072	0.00809554	LOC788915	protein_coding	chrNC_037352.1:2582228-2589738:+	gi|741973969|ref|XP_010817534.1|	2328	0	PREDICTED: uncharacterized protein LOC788915 isoform X1 [Bos taurus]	gi|983006893|ref|XM_010825672.2|	2852	0	PREDICTED: Bos taurus caspase-14 (LOC788915), transcript variant X1, mRNA	P31944	183	6e-50	Caspase-14	.	.	.	.	pfam00656	Peptidase_C14	Caspase domain.	GO:0070268|cornification;GO:0008544|epidermis development;GO:0097194|execution phase of apoptosis;GO:0031424|keratinization;	GO:0005737|cytoplasm;GO:0005829|cytosol;GO:0045095|keratin filament;GO:0005739|mitochondrion;GO:0005634|nucleus;	GO:0004197|cysteine-type endopeptidase activity;GO:0097200|cysteine-type endopeptidase activity involved in execution phase of apoptosis;GO:0004175|endopeptidase activity;	K04401	CASP14; caspase 14 [EC:3.4.22.-]
gene29574	1.82689	2.27606	2.26855	0.983945	1.21683	1.58735	ZNF213	protein_coding	chrNC_037352.1:2570626-2582195:+	gi|528925558|ref|XP_005196909.1|	2121	0	PREDICTED: zinc finger protein 213 [Bos taurus]	gi|983006904|ref|XM_015469288.1|	3280	0	PREDICTED: Bos taurus zinc finger protein 213 (ZNF213), transcript variant X2, mRNA	O14771	662	0	Zinc finger protein 213	.	.	.	.	pfam02023	SCAN	SCAN domain. The SCAN domain (named after SRE-ZBP, CTfin51, AW-1 and Number 18 cDNA) is found in several pfam00096 proteins. The domain has been shown to be able to mediate homo- and hetero-oligomerization.	GO:0006351|transcription, DNA-templated;	GO:0005634|nucleus;	GO:0003677|DNA binding;GO:0046872|metal ion binding;GO:0000981|RNA polymerase II transcription factor activity, sequence-specific DNA binding;	K09229	ZKSCAN; KRAB and SCAN domains-containing zinc finger protein
gene29571	0.0836081	0.160355	0.0479845	0.132849	0.106534	0.0878133	LOC100141258	protein_coding	chrNC_037352.1:2518185-2525898:+	gi|982966619|ref|XP_015315789.1|	1943	0	PREDICTED: uncharacterized protein LOC100141258 [Bos taurus]	gi|983006659|ref|XM_015469226.1|	2153	0	PREDICTED: Bos taurus uncharacterized LOC100141258 (LOC100141258), mRNA	Q9NPA2	90.1	2e-17	Matrix metalloproteinase-25	.	.	.	.	pfam15225	IL32	Interleukin 32.	GO:0060022|hard palate development;GO:0006954|inflammatory response;GO:0043312|neutrophil degranulation;GO:0006508|proteolysis;	GO:0031225|anchored component of membrane;GO:0031012|extracellular matrix;GO:0016021|integral component of membrane;GO:0016020|membrane;GO:0005886|plasma membrane;GO:0035579|specific granule membrane;	GO:0004222|metalloendopeptidase activity;GO:0008270|zinc ion binding;	K08003	MMP25; matrix metalloproteinase-25 (membrane-inserted) [EC:3.4.24.-]
gene29570	0.0345772	0.0180864	0.0198446	0	0	0	LOC618541	protein_coding	chrNC_037352.1:2512994-2517356:+	gi|942028796|ref|XP_014336137.1|	563	5e-65	PREDICTED: uncharacterized protein LOC102284826 isoform X1 [Bos mutus]	gi|126010598|gb|BC133492.1|	1348	0	Bos taurus cDNA clone IMAGE:8188344	.	.	.	.	.	.	.	.	pfam15225	IL32	Interleukin 32.	.	.	.	.	.
gene29573	5.79957	6.75898	7.39113	8.00209	7.72137	8.59608	ZNF205	protein_coding	chrNC_037352.1:2561185-2569820:+	gi|965912470|ref|XP_014946883.1|	2781	0	PREDICTED: zinc finger protein 205 isoform X2 [Ovis aries musimon]	gi|982966099|ref|XM_015460185.1|	2767	0	PREDICTED: Bos taurus zinc finger protein 205 (ZNF205), transcript variant X6, mRNA	Q58DK7	1061	0	Zinc finger protein 205	.	.	.	.	pfam01352	KRAB	KRAB box. The KRAB domain (or Kruppel-associated box) is present in about a third of zinc finger proteins containing C2H2 fingers. The KRAB domain is found to be involved in protein-protein interactions. The KRAB domain is generally encoded by two exons. The regions coded by the two exons are known as KRAB-A and KRAB-B. The A box plays an important role in repression by binding to corepressors, w…	GO:0000122|negative regulation of transcription from RNA polymerase II promoter;GO:0006351|transcription, DNA-templated;	GO:0005634|nucleus;	GO:0003677|DNA binding;GO:0046872|metal ion binding;	K09228	KRAB; KRAB domain-containing zinc finger protein
gene31551	2.09963	3.03618	2.78961	3.5111	3.98852	3.5068	MTR	protein_coding	chrNC_037355.1:9420544-9552892:+	gi|741977888|ref|XP_010818713.1|	6619	0	PREDICTED: methionine synthase isoform X1 [Bos taurus]	gi|982969737|ref|XM_010820411.2|	9149	0	PREDICTED: Bos taurus 5-methyltetrahydrofolate-homocysteine methyltransferase (MTR), transcript variant X1, mRNA	Q4JIJ3	2538	0	Methionine synthase	AGc3907_2	1026	0	COG1410	pfam02574	S-methyl_trans	Homocysteine S-methyltransferase. This is a family of related homocysteine S-methyltransferases enzymes: 5-methyltetrahydrofolate--homocysteine S-methyltransferases also known EC:2.1.1.13; Betaine--homocysteine S-methyltransferase (vitamin B12 dependent), EC:2.1.1.5,; and Homocysteine S-methyltransferase, EC:2.1.1.10,.	GO:0042558|pteridine-containing compound metabolic process;	GO:0005829|cytosol;	GO:0031419|cobalamin binding;GO:0008705|methionine synthase activity;GO:0008270|zinc ion binding;	K00548	metH, MTR; 5-methyltetrahydrofolate--homocysteine methyltransferase [EC:2.1.1.13]
gene29579	0	0	0	0	0	0.880165	TRNAP-UGG	tRNA	chrNC_037352.1:2598642-2598713:+	gi|906464576|gb|KNC26377.1|	117	3e-07	hypothetical protein FF38_07544 [Lucilia cuprina]	gi|954038309|gb|KR995141.1|	72	1e-28	Nipponia nippon clone SC1 MHC region gene cluster, partial sequence	.	.	.	.	.	.	.	.	pfam06574	FAD_syn	FAD synthetase. This family corresponds to the N terminal domain of the bifunctional enzyme riboflavin kinase / FAD synthetase. These enzymes have both ATP:riboflavin 5'-phospho transferase and ATP:FMN-adenylyltransferase activity. They catalyse the 5'-phosphorylation of riboflavin to FMN and the adenylylation of FMN to FAD. This domain is thought to have the flavin mononucleotide (FMN) adenylylt…	.	.	.	.	.
gene29578	0.413269	0.86468	0.474367	0	2.10636	0.868108	TRNAK-CUU	tRNA	chrNC_037352.1:2597623-2597695:-	gi|357619870|gb|EHJ72278.1|	113	7e-06	hypothetical protein KGM_03561 [Danaus plexippus]	gi|987976947|emb|LT160000.1|	73	3e-29	Macaca fascicularis complete genome, chromosome chr1	.	.	.	.	.	.	.	.	pfam13382	Adenine_deam_C	Adenine deaminase C-terminal domain. This family represents a C-terminal region of the adenine deaminase enzyme.	.	.	.	.	.
gene11671	2.50914	1.89365	2.09462	0.821764	0.984467	1.25971	S1PR3	protein_coding	chrNC_037335.1:89122663-89135893:-	gi|155372095|ref|NP_001094656.1|	1873	0	sphingosine 1-phosphate receptor 3 [Bos taurus]	gi|982934268|ref|XM_005210473.3|	3957	0	PREDICTED: Bos taurus sphingosine-1-phosphate receptor 3 (S1PR3), transcript variant X1, mRNA	Q99500	639	0	Sphingosine 1-phosphate receptor 3	.	.	.	.	pfam00001	7tm_1	7 transmembrane receptor (rhodopsin family). This family contains, amongst other G-protein-coupled receptors (GCPRs), members of the opsin family, which have been considered to be typical members of the rhodopsin superfamily. They share several motifs, mainly the seven transmembrane helices, GCPRs of the rhodopsin superfamily. All opsins bind a chromophore, such as 11-cis-retinal. The function of…	GO:0007193|adenylate cyclase-inhibiting G-protein coupled receptor signaling pathway;GO:0009653|anatomical structure morphogenesis;GO:0001816|cytokine production;GO:0007186|G-protein coupled receptor signaling pathway;GO:0006954|inflammatory response;GO:1903141|negative regulation of establishment of endothelial barrier;GO:0007219|Notch signaling pathway;GO:0008284|positive regulation of cell pro…	GO:0005887|integral component of plasma membrane;GO:0005886|plasma membrane;	GO:0004930|G-protein coupled receptor activity;GO:0005178|integrin binding;GO:0008289|lipid binding;GO:0038036|sphingosine-1-phosphate receptor activity;	K04290	S1PR3, EDG3; sphingosine 1-phosphate receptor 3
gene11670	0.0405165	0.0423863	0.0434061	0.125078	0.0929277	0.0737608	SHC3	protein_coding	chrNC_037335.1:88930639-89121532:+	gi|803256477|ref|XP_011988184.1|	2738	0	PREDICTED: SHC-transforming protein 3 isoform X2 [Ovis aries musimon]	gi|594081010|ref|XM_006064072.1|	4740	0	PREDICTED: Bubalus bubalis SHC (Src homology 2 domain containing) transforming protein 3 (SHC3), transcript variant X2, mRNA	Q92529	956	0	SHC-transforming protein 3	.	.	.	.	pfam00640	PID	Phosphotyrosine interaction domain (PTB/PID).	GO:0007411|axon guidance;GO:0007417|central nervous system development;GO:0007173|epidermal growth factor receptor signaling pathway;GO:0007611|learning or memory;GO:0000165|MAPK cascade;GO:0007265|Ras protein signal transduction;GO:0035249|synaptic transmission, glutamatergic;GO:0007169|transmembrane receptor protein tyrosine kinase signaling pathway;	GO:0005829|cytosol;GO:0005886|plasma membrane;	GO:0001784|phosphotyrosine binding;GO:0005088|Ras guanyl-nucleotide exchange factor activity;GO:0030971|receptor tyrosine kinase binding;	K17448	SHC3; SHC- transforming protein 3
gene34024	0	0.0293316	0.0193097	0.00763721	0.0357259	0.0117792	ZC3H12B	protein_coding	chrNC_037357.1:94978170-95054375:-	gi|329755264|ref|NP_001179523.2|	4357	0	probable ribonuclease ZC3H12B [Bos taurus]	gi|982974267|ref|XM_015461717.1|	4837	0	PREDICTED: Bos taurus zinc finger CCCH-type containing 12B (ZC3H12B), transcript variant X1, mRNA	Q5HYM0	1564	0	Probable ribonuclease ZC3H12B	.	.	.	.	pfam11977	RNase_Zc3h12a	Zc3h12a-like Ribonuclease NYN domain. This domain is found in the Zc3h12a protein which has shown to be a ribonuclease that controls the stability of a set of inflammatory genes. It has been suggested that this domain belongs to the PIN domain superfamily. This domain has also been identified as part of the NYN domain family.	.	.	GO:0004519|endonuclease activity;GO:0046872|metal ion binding;	K18668	ZC3H12, MCPIP; ribonuclease ZC3H12 [EC:3.1.-.-]
gene11673	0	0.00942114	0	0	0	0	NXNL2	protein_coding	chrNC_037335.1:89594872-89605061:-	gi|982934261|ref|XP_010806502.2|	936	4e-112	PREDICTED: nucleoredoxin-like protein 2 isoform X2 [Bos taurus]	gi|982934262|ref|XM_015472662.1|	3135	0	PREDICTED: Bos taurus nucleoredoxin-like 2 (NXNL2), transcript variant X3, mRNA	Q9D531	280	4e-86	Nucleoredoxin-like protein 2	.	.	.	.	pfam13905	Thioredoxin_8	Thioredoxin-like. Thioredoxins are small enzymes that participate in redox reactions, via the reversible oxidation of an active centre disulfide bond.	GO:0045494|photoreceptor cell maintenance;GO:0007608|sensory perception of smell;GO:0007601|visual perception;	GO:0005737|cytoplasm;	GO:0004791|thioredoxin-disulfide reductase activity;	K17609	NXN; nucleoredoxin [EC:1.8.1.8]
gene34023	15.5517	20.6647	19.9845	25.1952	26.8934	24.0042	LAS1L	protein_coding	chrNC_037357.1:94949980-94970019:+	gi|529015519|ref|XP_005228301.1|	3468	0	PREDICTED: ribosomal biogenesis protein LAS1L isoform X1 [Bos taurus]	gi|982974264|ref|XM_005228244.3|	2629	0	PREDICTED: Bos taurus LAS1-like, ribosome biogenesis factor (LAS1L), transcript variant X1, mRNA	Q9Y4W2	903	0	Ribosomal biogenesis protein LAS1L	.	.	.	.	pfam04031	Las1	Las1-like. Las1 is an essential nuclear protein involved in cell morphogenesis and cell surface growth.	GO:0006325|chromatin organization;GO:0000478|endonucleolytic cleavage involved in rRNA processing;GO:0000460|maturation of 5.8S rRNA;GO:0000470|maturation of LSU-rRNA;GO:0006364|rRNA processing;	GO:0005737|cytoplasm;GO:0016020|membrane;GO:0071339|MLL1 complex;GO:0005730|nucleolus;GO:0005654|nucleoplasm;GO:0030687|preribosome, large subunit precursor;	GO:0003723|RNA binding;	K16912	LAS1; ribosomal biogenesis protein LAS1
gene26216	0.0157538	0	0.00602764	0	0	0.0055154	FAM189A1	protein_coding	chrNC_037348.1:28094956-28336783:-	gi|297463273|ref|XP_002702614.1|	2229	0	PREDICTED: protein FAM189A1 [Bos taurus]	gi|983003710|ref|XM_002702568.4|	4589	0	PREDICTED: Bos taurus family with sequence similarity 189 member A1 (FAM189A1), mRNA	O60320	634	0	Protein FAM189A1	.	.	.	.	pfam04103	CD20	CD20-like family. This family includes the CD20 protein and the beta subunit of the high affinity receptor for IgE Fc. The high affinity receptor for IgE is a tetrameric structure consisting of a single IgE-binding alpha subunit, a single beta subunit, and two disulfide-linked gamma subunits. The alpha subunit of Fc epsilon RI and most Fc receptors are homologous members of the Ig superfamily. By…	.	GO:0016021|integral component of membrane;	.	.	.
gene34029	1.4087	1.51749	2.11327	1.84261	1.74167	1.68464	ZC4H2	protein_coding	chrNC_037357.1:95636741-95712628:+	gi|345807532|ref|XP_549040.3|	1025	2e-131	PREDICTED: zinc finger C4H2 domain-containing protein isoform X1 [Canis lupus familiaris]	gi|118151293|ref|NM_001078111.1|	2065	0	Bos taurus zinc finger, C4H2 domain containing (ZC4H2), mRNA	Q68FG0	381	2e-126	Zinc finger C4H2 domain-containing protein	.	.	.	.	pfam10146	zf-C4H2	Zinc finger-containing protein. This is a family of proteins which appears to have a highly conserved zinc finger domain at the C terminal end, described as -C-X2-CH-X3-H-X5-C-X2-C-. The structure is predicted to contain a coiled coil. Members are annotated as being tumor-associated antigen HCA127 in humans but this could not confirmed.	GO:0007399|nervous system development;GO:0007528|neuromuscular junction development;GO:0045666|positive regulation of neuron differentiation;GO:0021522|spinal cord motor neuron differentiation;	GO:0030054|cell junction;GO:0005737|cytoplasm;GO:0005634|nucleus;GO:0045211|postsynaptic membrane;	GO:0046872|metal ion binding;	.	.
gene34028	0.0317899	0.0665138	0.109469	0.129889	0.202535	0.100166	LOC784086	pseudogene	chrNC_037357.1:95493598-95494546:-	gi|958739738|ref|XP_014708897.1|	352	1e-94	PREDICTED: LOW QUALITY PROTEIN: OTU domain-containing protein 6B [Equus asinus]	gi|926708895|ref|XM_005689248.2|	494	0	PREDICTED: Capra hircus OTU domain containing 6B (OTUD6B), mRNA	Q8K2H2	123	5e-85	Deubiquitinase OTUD6B	YHL013c	42.4	2e-08	COG5539	pfam02338	OTU	OTU-like cysteine protease. This family is comprised of a group of predicted cysteine proteases, homologous to the Ovarian tumor (OTU) gene in Drosophila. Members include proteins from eukaryotes, viruses and pathogenic bacterium. The conserved cysteine and histidine, and possibly the aspartate, represent the catalytic residues in this putative group of proteases.	GO:0008283|cell proliferation;GO:0017148|negative regulation of translation;GO:0045727|positive regulation of translation;GO:0043248|proteasome assembly;GO:0016579|protein deubiquitination;	.	GO:0036459|ubiquitinyl hydrolase activity;	K18342	OTUD6; OTU domain-containing protein 6 [EC:3.4.19.12]
gene15118	2.28929	2.00242	2.51539	1.39232	1.54513	1.46779	KLHL29	protein_coding	chrNC_037338.1:75240502-75572709:-	gi|511842979|ref|XP_004745944.1|	4310	0	PREDICTED: kelch-like protein 29 isoform X2 [Mustela putorius furo]	gi|256818758|ref|NM_001164494.1|	5153	0	Bos taurus kelch like family member 29 (KLHL29), mRNA	Q96CT2	1557	0	Kelch-like protein 29	.	.	.	.	pfam07707	BACK	BTB And C-terminal Kelch. This domain is found associated with pfam00651 and pfam01344. The BACK domain is found juxtaposed to the BTB domain; they are separated by as little as two residues. This family appears to be closely related to the BTB domain (Finn RD, personal observation).	GO:0016567|protein ubiquitination;	GO:0031463|Cul3-RING ubiquitin ligase complex;	.	K10465	KLHL29, KBTBD9; kelch-like protein 29
gene21225	6.4766	7.03174	7.39475	4.90416	6.1738	4.42512	ULK1	protein_coding	chrNC_037344.1:45176717-45199668:-	gi|741956188|ref|XP_010812127.1|	4317	0	PREDICTED: serine/threonine-protein kinase ULK1 isoform X3 [Bos taurus]	gi|982950028|ref|XM_010813825.2|	3211	0	PREDICTED: Bos taurus unc-51 like autophagy activating kinase 1 (ULK1), transcript variant X3, mRNA	O75385	1487	0	Serine/threonine-protein kinase ULK1	.	.	.	.	pfam00069	Pkinase	Protein kinase domain.	GO:0006914|autophagy;GO:0075044|autophagy of host cells involved in interaction with symbiont;GO:0048675|axon extension;GO:0031669|cellular response to nutrient levels;GO:0016236|macroautophagy;GO:0031333|negative regulation of protein complex assembly;GO:0031175|neuron projection development;GO:0031102|neuron projection regeneration;GO:0018105|peptidyl-serine phosphorylation;GO:0018107|peptidyl-…	GO:1990316|ATG1/UKL1 kinase complex;GO:0005776|autophagosome;GO:0030424|axon;GO:0005737|cytoplasm;GO:0005829|cytosol;GO:0005789|endoplasmic reticulum membrane;GO:0097635|extrinsic component of autophagosome membrane;GO:0097629|extrinsic component of omegasome membrane;GO:0097632|extrinsic component of pre-autophagosomal structure membrane;GO:0005741|mitochondrial outer membrane;GO:0034045|pre-aut…	GO:0005524|ATP binding;GO:0051020|GTPase binding;GO:0042802|identical protein binding;GO:0016301|kinase activity;GO:0004674|protein serine/threonine kinase activity;GO:0044877|macromolecular complex binding;GO:0017137|Rab GTPase binding;	.	.
gene21224	6.94748	7.29844	7.74153	9.7782	8.27962	9.61242	PUS1	protein_coding	chrNC_037344.1:45162664-45173111:-	gi|76638649|ref|XP_593895.2|	2169	0	PREDICTED: tRNA pseudouridine synthase A, mitochondrial isoform X1 [Bos taurus]	gi|982997981|ref|XM_593895.7|	2015	0	PREDICTED: Bos taurus pseudouridylate synthase 1 (PUS1), transcript variant X1, mRNA	Q9Y606	681	0	tRNA pseudouridine synthase A	YGL063w	144	7e-37	COG0101	pfam01416	PseudoU_synth_1	tRNA pseudouridine synthase. Involved in the formation of pseudouridine at the anticodon stem and loop of transfer-RNAs Pseudouridine is an isomer of uridine (5-(beta-D-ribofuranosyl) uracil, and id the most abundant modified nucleoside found in all cellular RNAs. The TruA-like proteins also exhibit a conserved sequence with a strictly conserved aspartic acid, likely involved in catalysis.	GO:0070902|mitochondrial tRNA pseudouridine synthesis;GO:1990481|mRNA pseudouridine synthesis;GO:0031119|tRNA pseudouridine synthesis;	GO:0005759|mitochondrial matrix;GO:0005739|mitochondrion;GO:0005634|nucleus;	GO:0009982|pseudouridine synthase activity;GO:0003723|RNA binding;GO:0002153|steroid receptor RNA activator RNA binding;GO:0000049|tRNA binding;	K06173	truA, PUS1; tRNA pseudouridine38-40 synthase [EC:5.4.99.12]
gene21227	8.85472	10.1162	11.6822	12.6184	13.9418	9.71473	SFSWAP	protein_coding	chrNC_037344.1:45279915-45360927:-	gi|528988269|ref|XP_005217713.1|	2619	0	PREDICTED: splicing factor, suppressor of white-apricot homolog isoform X1 [Bos taurus]	gi|741956177|ref|XM_010813821.1|	5085	0	PREDICTED: Bos taurus splicing factor, suppressor of white-apricot family (SFSWAP), transcript variant X4, mRNA	Q12872	744	0	Splicing factor, suppressor of white-apricot homolog	.	.	.	.	pfam01805	Surp	Surp module. This domain is also known as the SWAP domain. SWAP stands for Suppressor-of-White-APricot. It has been suggested that these domains may be RNA binding.	GO:0000380|alternative mRNA splicing, via spliceosome;GO:0000395|mRNA 5'-splice site recognition;GO:0048025|negative regulation of mRNA splicing, via spliceosome;GO:0006355|regulation of transcription, DNA-templated;GO:0006351|transcription, DNA-templated;	GO:0005634|nucleus;	GO:0003723|RNA binding;	.	.
gene21226	0.181543	0.0203487	0.0818648	0.150118	0.47091	0.374538	MMP17	protein_coding	chrNC_037344.1:45239738-45266394:-	gi|742173695|ref|XP_010850822.1|	2139	0	PREDICTED: matrix metalloproteinase-17 [Bison bison bison]	gi|982997986|ref|XM_590696.8|	3525	0	PREDICTED: Bos taurus matrix metallopeptidase 17 (MMP17), mRNA	Q9ULZ9	482	7e-152	Matrix metalloproteinase-17	.	.	.	.	pfam00413	Peptidase_M10	Matrixin. The members of this family are enzymes that cleave peptides. These proteases require zinc for catalysis.	GO:0042756|drinking behavior;GO:0001822|kidney development;GO:0006508|proteolysis;	GO:0031225|anchored component of membrane;GO:0031012|extracellular matrix;GO:0005887|integral component of plasma membrane;	GO:0008047|enzyme activator activity;GO:0070006|metalloaminopeptidase activity;GO:0004222|metalloendopeptidase activity;GO:0008270|zinc ion binding;	K07997	MMP17; matrix metalloproteinase-17 (membrane-inserted) [EC:3.4.24.-]
gene15110	20.0478	38.5383	32.0472	47.9538	50.9913	77.5043	SF3B6	protein_coding	chrNC_037338.1:74990095-74998220:+	gi|7706326|ref|NP_057131.1|	588	1e-73	splicing factor 3B subunit 6 [Homo sapiens]	gi|742122323|ref|XM_010840553.1|	775	0	PREDICTED: Bison bison bison splicing factor 3b, subunit 6, 14kDa (SF3B6), mRNA	P59708	231	4e-75	Splicing factor 3B subunit 6	.	.	.	.	pfam00076	RRM_1	RNA recognition motif. (a.k.a. RRM, RBD, or RNP domain). The RRM motif is probably diagnostic of an RNA binding protein. RRMs are found in a variety of RNA binding proteins, including various hnRNP proteins, proteins implicated in regulation of alternative splicing, and protein components of snRNPs. The motif also appears in a few single stranded DNA binding proteins. The RRM structure consists o…	GO:0001825|blastocyst formation;GO:0000398|mRNA splicing, via spliceosome;	GO:0071013|catalytic step 2 spliceosome;GO:0005634|nucleus;GO:0071011|precatalytic spliceosome;GO:0005689|U12-type spliceosomal complex;GO:0005686|U2 snRNP;GO:0005684|U2-type spliceosomal complex;	GO:0003723|RNA binding;	K12833	SF3B14; pre-mRNA branch site protein p14
gene15111	0.246694	0.258078	0.235971	0.517977	0.576289	0.550591	FKBP1B	protein_coding	chrNC_037338.1:74993906-75015722:-	gi|675786220|ref|XP_008950625.1|	343	1e-35	PREDICTED: peptidyl-prolyl cis-trans isomerase FKBP1B isoform X2 [Pan paniscus]	gi|850480667|gb|CP011888.1|	666	0	Ovis canadensis canadensis isolate 43U chromosome 3 sequence	Q8HYX6	135	9e-37	Peptidyl-prolyl cis-trans isomerase FKBP1B	YNL135c	78.6	1e-16	COG0545	pfam00254	FKBP_C	FKBP-type peptidyl-prolyl cis-trans isomerase.	GO:0010880|regulation of release of sequestered calcium ion into cytosol by sarcoplasmic reticulum;GO:0060314|regulation of ryanodine-sensitive calcium-release channel activity;	GO:0043231|intracellular membrane-bounded organelle;GO:0014802|terminal cisterna;	GO:0008144|drug binding;GO:0003755|peptidyl-prolyl cis-trans isomerase activity;	K09568	FKBP1; FK506-binding protein 1 [EC:5.2.1.8]
gene15112	1.21767	1.09528	1.30625	1.28643	1.2978	1.35063	WDCP	protein_coding	chrNC_037338.1:74999985-75031402:+	gi|982939512|ref|XP_015329054.1|	3604	0	PREDICTED: WD repeat and coiled-coil-containing protein C2orf44 homolog isoform X2 [Bos taurus]	gi|982991029|ref|XM_015465430.1|	3816	0	PREDICTED: Bos taurus chromosome 11 open reading frame, human C2orf44 (C11H2orf44), transcript variant X3, mRNA	Q9H6R7	1009	0	WD repeat and coiled-coil-containing protein	.	.	.	.	pfam15390	DUF4613	Domain of unknown function (DUF4613). This family of proteins is found in eukaryotes. Proteins in this family are typically between 625 and 725 amino acids in length.	GO:0051259|protein oligomerization;	.	GO:0019900|kinase binding;	.	.
gene15113	0.296984	0.483294	0.407175	0.393242	0.378419	0.40723	MFSD2B	protein_coding	chrNC_037338.1:75034135-75048947:-	gi|942054221|ref|XP_014333684.1|	2312	0	PREDICTED: major facilitator superfamily domain-containing protein 2B [Bos mutus]	gi|594052776|ref|XR_326838.1|	2182	0	PREDICTED: Bubalus bubalis major facilitator superfamily domain containing 2B (MFSD2B), transcript variant X4, misc_RNA	A6NFX1	701	0	Major facilitator superfamily domain-containing protein 2B	sll1374	84.3	8e-16	COG2211	pfam13347	MFS_2	MFS/sugar transport protein. This family is part of the major facilitator superfamily of membrane transport proteins.	GO:0006869|lipid transport;	GO:0005887|integral component of plasma membrane;	GO:0046624|sphingolipid transporter activity;	.	.
gene15114	2.00877	2.57349	2.51859	4.17532	4.26073	4.86228	UBXN2A	protein_coding	chrNC_037338.1:75050371-75081454:-	gi|594052763|ref|XP_006050685.1|	1193	3e-148	PREDICTED: UBX domain-containing protein 2A isoform X1 [Bubalus bubalis]	gi|741943754|ref|XM_005213043.2|	4311	0	PREDICTED: Bos taurus UBX domain protein 2A (UBXN2A), transcript variant X1, mRNA	P68543	417	1e-132	UBX domain-containing protein 2A	.	.	.	.	pfam08059	SEP	SEP domain. The SEP domain is named after Saccharomyces cerevisiae Shp1, Drosophila melanogaster eyes closed gene (eyc), and vertebrate p47. In p47, the SEP domain has been shown to bind to and inhibit the cysteine protease cathepsin L. Most SEP domains are succeeded closely by a UBX domain.	GO:0000045|autophagosome assembly;GO:1990830|cellular response to leukemia inhibitory factor;GO:0007030|Golgi organization;GO:0061025|membrane fusion;GO:0031468|nuclear envelope reassembly;GO:0043161|proteasome-mediated ubiquitin-dependent protein catabolic process;GO:0010468|regulation of gene expression;GO:0042176|regulation of protein catabolic process;GO:0031396|regulation of protein ubiquiti…	GO:0005801|cis-Golgi network;GO:0005829|cytosol;GO:0005783|endoplasmic reticulum;GO:0005634|nucleus;	GO:0033130|acetylcholine receptor binding;GO:0019888|protein phosphatase regulator activity;GO:0043130|ubiquitin binding;	.	.
gene15116	2.72936	4.29852	4.59692	4.54331	4.82645	3.67229	ATAD2B	protein_coding	chrNC_037338.1:75090653-75213881:+	gi|741943651|ref|XP_010808509.1|	6943	0	PREDICTED: ATPase family AAA domain-containing protein 2B isoform X1 [Bos taurus]	gi|982939339|ref|XM_010810207.2|	8228	0	PREDICTED: Bos taurus ATPase family, AAA domain containing 2B (ATAD2B), transcript variant X1, mRNA	Q9ULI0	2545	0	ATPase family AAA domain-containing protein 2B	SPAC31G5.19	500	3e-148	COG0464	pfam00004	AAA	ATPase family associated with various cellular activities (AAA). AAA family proteins often perform chaperone-like functions that assist in the assembly, operation, or disassembly of protein complexes.	GO:0031936|negative regulation of chromatin silencing;GO:0045944|positive regulation of transcription from RNA polymerase II promoter;	GO:0005654|nucleoplasm;GO:0005634|nucleus;	GO:0005524|ATP binding;GO:0016887|ATPase activity;GO:0003682|chromatin binding;GO:0070577|lysine-acetylated histone binding;	.	.
gene31215	0	0	0	0	0.0296613	0	LOC515227	protein_coding	chrNC_037354.1:21780928-21787845:+	gi|982969345|ref|XP_002698734.4|	1884	0	PREDICTED: LOW QUALITY PROTEIN: putative methyltransferase NSUN5C [Bos taurus]	gi|983008549|ref|XM_593209.8|	1296	0	PREDICTED: Bos taurus putative methyltransferase NSUN5C (LOC515227), mRNA	Q96P11	407	4e-137	Probable 28S rRNA (cytosine-C(5))-methyltransferase	SPAC2C4.06c	162	8e-44	COG0144	pfam01189	Nol1_Nop2_Fmu	NOL1/NOP2/sun family.	GO:0070475|rRNA base methylation;	GO:0005730|nucleolus;GO:0005634|nucleus;	GO:0003723|RNA binding;GO:0008173|RNA methyltransferase activity;GO:0008757|S-adenosylmethionine-dependent methyltransferase activity;	K15264	NSUN5, WBSCR20; putative methyltransferase [EC:2.1.1.-]
gene31214	8.32684	8.83522	8.50553	11.7668	11.5997	14.4892	TUSC3	protein_coding	chrNC_037354.1:21352584-21570527:-	gi|529009876|ref|XP_005226087.1|	1543	0	PREDICTED: tumor suppressor candidate 3 isoform X2 [Bos taurus]	gi|741977387|ref|XM_005226031.2|	2275	0	PREDICTED: Bos taurus tumor suppressor candidate 3 (TUSC3), transcript variant X3, mRNA	Q13454	588	0	Tumor suppressor candidate 3	.	.	.	.	pfam04756	OST3_OST6	OST3 / OST6 family. The proteins in this family are part of a complex of eight ER proteins that transfers core oligosaccharide from dolichol carrier to Asn-X-Ser/Thr motifs. This family includes both OST3 and OST6, each of which contains four predicted transmembrane helices. Disruption of OST3 and OST6 leads to a defect in the assembly of the complex. Hence, the function of these genes seems to b…	GO:0050890|cognition;GO:0015693|magnesium ion transport;GO:0006487|protein N-linked glycosylation;GO:0018279|protein N-linked glycosylation via asparagine;GO:0055085|transmembrane transport;	GO:0005789|endoplasmic reticulum membrane;GO:0005887|integral component of plasma membrane;GO:0005739|mitochondrion;GO:0008250|oligosaccharyltransferase complex;GO:0005886|plasma membrane;	GO:0015095|magnesium ion transmembrane transporter activity;	K12669	OST3, OST6; oligosaccharyltransferase complex subunit gamma
gene31211	0.0398265	0	0	0	0	0	FGF20	protein_coding	chrNC_037354.1:20208851-20218557:+	gi|426256312|ref|XP_004021784.1|	900	9e-116	PREDICTED: fibroblast growth factor 20 [Ovis aries]	gi|300793743|ref|NM_001192165.1|	1515	0	Bos taurus fibroblast growth factor 20 (FGF20), mRNA	Q9NP95	348	5e-116	Fibroblast growth factor 20	.	.	.	.	pfam00167	FGF	Fibroblast growth factor. Fibroblast growth factors are a family of proteins involved in growth and differentiation in a wide range of contexts. They are found in a wide range of organisms, from nematodes to humans. Most share an internal core region of high similarity, conserved residues in which are involved in binding with their receptors. On binding, they cause dimerization of their tyrosine …	GO:0007267|cell-cell signaling;GO:0008543|fibroblast growth factor receptor signaling pathway;GO:0060113|inner ear receptor cell differentiation;GO:0000165|MAPK cascade;GO:0043524|negative regulation of neuron apoptotic process;GO:0008284|positive regulation of cell proliferation;GO:1904340|positive regulation of dopaminergic neuron differentiation;GO:0070374|positive regulation of ERK1 and ERK2 …	GO:0005576|extracellular region;GO:0005622|intracellular;	GO:0016303|1-phosphatidylinositol-3-kinase activity;GO:0005104|fibroblast growth factor receptor binding;GO:0008083|growth factor activity;GO:0043395|heparan sulfate proteoglycan binding;GO:0046934|phosphatidylinositol-4,5-bisphosphate 3-kinase activity;GO:0004713|protein tyrosine kinase activity;GO:0005088|Ras guanyl-nucleotide exchange factor activity;GO:0005102|receptor binding;	K04358	FGF; fibroblast growth factor
gene31210	1.67785	2.25386	2.37553	2.70305	2.04642	3.11305	MICU3	protein_coding	chrNC_037354.1:20097380-20175776:-	gi|529009743|ref|XP_005226046.1|	2345	0	PREDICTED: calcium uptake protein 3, mitochondrial isoform X1 [Bos taurus]	gi|982969223|ref|XM_005225990.3|	4076	0	PREDICTED: Bos taurus mitochondrial calcium uptake family member 3 (MICU3), transcript variant X2, mRNA	Q9CTY5	852	0	Calcium uptake protein 3, mitochondrial	.	.	.	.	pfam13833	EF-hand_8	EF-hand domain pair.	.	GO:0016021|integral component of membrane;GO:0005739|mitochondrion;	GO:0005509|calcium ion binding;	.	.
gene31213	0	0	0	0.00835296	0.00781482	0	MSR1	protein_coding	chrNC_037354.1:20909832-20990599:+	gi|529009874|ref|XP_005226086.1|	1857	0	PREDICTED: macrophage scavenger receptor types I and II isoform X1 [Bos taurus]	gi|982969333|ref|XM_005226029.3|	1996	0	PREDICTED: Bos taurus macrophage scavenger receptor 1 (MSR1), transcript variant X1, mRNA	P21758	659	0	Macrophage scavenger receptor types I and II	.	.	.	.	pfam03523	Macscav_rec	Macrophage scavenger receptor.	GO:0097242|beta-amyloid clearance;GO:0030301|cholesterol transport;GO:0042953|lipoprotein transport;GO:0010629|negative regulation of gene expression;GO:0006911|phagocytosis, engulfment;GO:0034381|plasma lipoprotein particle clearance;GO:0010886|positive regulation of cholesterol storage;GO:0010744|positive regulation of macrophage derived foam cell differentiation;GO:0070207|protein homotrimeriz…	GO:0005581|collagen trimer;GO:0016021|integral component of membrane;GO:0034362|low-density lipoprotein particle;GO:0005886|plasma membrane;	GO:0001540|beta-amyloid binding;GO:0019899|enzyme binding;GO:0030544|Hsp70 protein binding;GO:0051879|Hsp90 protein binding;GO:0042802|identical protein binding;GO:0030169|low-density lipoprotein particle binding;GO:0005044|scavenger receptor activity;	K06558	MSR1; macrophage scavenger receptor 1
gene31212	0	0	0	0	0.526591	0	TRNAC-ACA	tRNA	chrNC_037354.1:20899114-20899186:+	.	.	.	.	gi|982985144|ref|XM_015464233.1|	61	2e-22	PREDICTED: Bos taurus H-2 class I histocompatibility antigen, Q10 alpha chain (LOC509006), mRNA	.	.	.	.	.	.	.	.	pfam01221	Dynein_light	Dynein light chain type 1.	.	.	.	.	.
gene9446	0.507561	0.46552	0.670389	0.823847	0.735333	0.62072	PLPPR2	protein_coding	chrNC_037334.1:15759493-15768146:+	gi|528955165|ref|XP_005208810.1|	1900	0	PREDICTED: lipid phosphate phosphatase-related protein type 2 isoform X1 [Bos taurus]	gi|982930420|ref|XM_015472007.1|	3614	0	PREDICTED: Bos taurus phospholipid phosphatase related 2 (PLPPR2), transcript variant X3, mRNA	Q96GM1	591	0	Phospholipid phosphatase-related protein type 2	.	.	.	.	pfam01569	PAP2	PAP2 superfamily. This family includes the enzyme type 2 phosphatidic acid phosphatase (PAP2), Glucose-6-phosphatase EC:3.1.3.9, Phosphatidylglycerophosphatase B EC:3.1.3.27 and bacterial acid phosphatase EC:3.1.3.2. The family also includes a variety of haloperoxidases that function by oxidizing halides in the presence of hydrogen peroxide to form the corresponding hypohalous acids.	GO:0046839|phospholipid dephosphorylation;GO:0006644|phospholipid metabolic process;GO:0007165|signal transduction;	GO:0005887|integral component of plasma membrane;	GO:0042577|lipid phosphatase activity;GO:0008195|phosphatidate phosphatase activity;	K19581	LPPR1_2_5; lipid phosphate phosphatase-related protein type 1/2/5
gene9447	1.92683	1.87176	2.24329	1.76199	1.78877	2.13938	SWSAP1	protein_coding	chrNC_037334.1:15772931-15774562:+	gi|594080676|ref|XP_006063972.1|	992	4e-131	PREDICTED: ATPase SWSAP1 [Bubalus bubalis]	gi|982984651|ref|XM_583710.7|	1096	0	PREDICTED: Bos taurus SWIM-type zinc finger 7 associated protein 1 (SWSAP1), mRNA	Q6NVH7	249	3e-79	ATPase SWSAP1	.	.	.	.	pfam15279	SOBP	Sine oculis-binding protein. SOBP is associated with syndromic and nonsyndromic intellectual disability. It carries a zinc-finger of the zf-C2H2 type at the N-terminus, and a highly characteristic C-terminal PhPhPhPhPhPh motif. The deduced 873-amino acid protein contains an N-terminal nuclear localisation signal (NLS), followed by 2 FCS-type zinc finger motifs, a proline-rich region (PR1), a puta…	GO:0000724|double-strand break repair via homologous recombination;GO:0050821|protein stabilization;	GO:0005634|nucleus;GO:0097196|Shu complex;	GO:0016887|ATPase activity;GO:0003697|single-stranded DNA binding;	.	.
gene30298	10.922	21.5585	21.4973	9.28648	10.0966	10.2016	CYTH3	protein_coding	chrNC_037352.1:38131086-38199247:-	gi|594039547|ref|XP_006044360.1|	1963	0	PREDICTED: cytohesin-3 isoform X1 [Bubalus bubalis]	gi|983007461|ref|XM_015469438.1|	4074	0	PREDICTED: Bos taurus cytohesin 3 (CYTH3), transcript variant X2, mRNA	O08967	753	0	Cytohesin-3	SPAC4D7.01c	176	2e-43	COG5307	pfam01369	Sec7	Sec7 domain. The Sec7 domain is a guanine-nucleotide-exchange-factor (GEF) for the pfam00025 family.	GO:0090162|establishment of epithelial cell polarity;GO:0048193|Golgi vesicle transport;GO:0045785|positive regulation of cell adhesion;GO:0032012|regulation of ARF protein signal transduction;	GO:0005912|adherens junction;GO:0005923|bicellular tight junction;GO:0005737|cytoplasm;GO:0005829|cytosol;GO:0031234|extrinsic component of cytoplasmic side of plasma membrane;GO:0005654|nucleoplasm;GO:0005886|plasma membrane;GO:0001726|ruffle;	GO:0005086|ARF guanyl-nucleotide exchange factor activity;GO:0005085|guanyl-nucleotide exchange factor activity;GO:0005547|phosphatidylinositol-3,4,5-trisphosphate binding;	K18441	CYTH; cytohesin
gene34799	0	0	0.0151881	0.0180211	0.0337203	0	LOC112445652	protein_coding	chrNW_020191341.1:21960-33523:+	gi|440913104|gb|ELR62601.1|	169	2e-10	hypothetical protein M91_21448 [Bos mutus]	gi|336975875|gb|AC242516.5|	234	5e-117	Bos taurus Y Chr BAC BTDAEX-64E19 (Amplicon Express Bovine BAC Library (male)) complete sequence	.	.	.	.	.	.	.	.	pfam12343	DEADboxA	Cold shock protein DEAD box A. This domain family is found in bacteria, and is typically between 68 and 89 amino acids in length. The family is found in association with pfam00270, pfam00271, pfam03880. This family is the C terminal region of DEAD box A, a protein expressed under conditions of cold shock which is involved in various cellular processes such as transcription, translation and DA rec…	.	.	.	.	.
gene30292	3.03648	3.35254	3.98944	5.1408	4.27388	5.37749	PMS2	protein_coding	chrNC_037352.1:38006833-38030341:-	gi|529007487|ref|XP_005225190.1|	4598	0	PREDICTED: mismatch repair endonuclease PMS2 isoform X1 [Bos taurus]	gi|982967360|ref|XM_005225133.3|	3034	0	PREDICTED: Bos taurus PMS1 homolog 2, mismatch repair system component (PMS2), transcript variant X1, mRNA	P54278	1321	0	Mismatch repair endonuclease PMS2	SPAC19G12.02c	273	7e-77	COG0323	pfam08676	MutL_C	MutL C terminal dimerization domain. MutL and MutS are key components of the DNA repair machinery that corrects replication errors. MutS recognizes mispaired or unpaired bases in a DNA duplex and in the presence of ATP, recruits MutL to form a DNA signaling complex for repair. The N terminal region of MutL contains the ATPase domain and the C terminal is involved in dimerization.	GO:0006298|mismatch repair;GO:0042493|response to drug;GO:0016446|somatic hypermutation of immunoglobulin genes;	GO:0036464|cytoplasmic ribonucleoprotein granule;GO:0005829|cytosol;GO:0015630|microtubule cytoskeleton;GO:0032389|MutLalpha complex;GO:0005654|nucleoplasm;GO:0005634|nucleus;GO:0005886|plasma membrane;	GO:0005524|ATP binding;GO:0016887|ATPase activity;GO:0003677|DNA binding;GO:0004519|endonuclease activity;GO:0032138|single base insertion or deletion binding;	K10858	PMS2; DNA mismatch repair protein PMS2
gene30293	12.0521	9.3692	11.4548	15.5431	15.1613	17.7108	AIMP2	protein_coding	chrNC_037352.1:38030392-38038516:+	gi|115495549|ref|NP_001069281.1|	1659	0	aminoacyl tRNA synthase complex-interacting multifunctional protein 2 [Bos taurus]	gi|402744482|ref|NM_001075813.2|	1176	0	Bos taurus aminoacyl tRNA synthetase complex-interacting multifunctional protein 2 (AIMP2), mRNA	Q0II26	643	0	Aminoacyl tRNA synthase complex-interacting multifunctional protein 2	.	.	.	.	pfam14497	GST_C_3	Glutathione S-transferase, C-terminal domain. This domain is closely related to pfam00043.	GO:0006915|apoptotic process;GO:0008285|negative regulation of cell proliferation;GO:1903632|positive regulation of aminoacyl-tRNA ligase activity;GO:0031398|positive regulation of protein ubiquitination;GO:0065003|macromolecular complex assembly;GO:0006412|translation;GO:0060510|Type II pneumocyte differentiation;	GO:0017101|aminoacyl-tRNA synthetase multienzyme complex;GO:0005829|cytosol;GO:0005634|nucleus;	GO:0032947|protein complex scaffold;	K15438	AIMP2; aminoacyl tRNA synthase complex-interacting multifunctional protein 2
gene30290	13.3495	17.8891	16.8782	18.1364	17.4943	21.7776	CCZ1	protein_coding	chrNC_037352.1:37964318-37980279:+	gi|115496461|ref|NP_001068960.1|	2516	0	vacuolar fusion protein CCZ1 homolog [Bos taurus]	gi|115496460|ref|NM_001075492.1|	1819	0	Bos taurus CCZ1 homolog, vacuolar protein trafficking and biogenesis associated (CCZ1), mRNA	Q0VD30	973	0	Vacuolar fusion protein CCZ1 homolog	.	.	.	.	pfam08217	DUF1712	Fungal domain of unknown function (DUF1712). The function of this family of proteins is unknown.	GO:0016192|vesicle-mediated transport;	GO:0005765|lysosomal membrane;GO:0035658|Mon1-Ccz1 complex;GO:0031982|vesicle;	GO:0005085|guanyl-nucleotide exchange factor activity;	.	.
gene30291	1.27531	1.54218	1.46385	1.65287	1.41533	1.36106	RSPH10B	protein_coding	chrNC_037352.1:37980855-38006676:-	gi|982967228|ref|XP_015315910.1|	4221	0	PREDICTED: radial spoke head 10 homolog B isoform X1 [Bos taurus]	gi|982967231|ref|XM_015460426.1|	3113	0	PREDICTED: Bos taurus radial spoke head 10 homolog B (Chlamydomonas) (RSPH10B), transcript variant X3, mRNA	.	.	.	.	slr1485	98.2	7e-21	COG4642	pfam02493	MORN	MORN repeat. The MORN (Membrane Occupation and Recognition Nexus) repeat is found in multiple copies in several proteins including junctophilins (See Takeshima et al. Mol. Cell 2000;6:11-22). #=GF CC A MORN-repeat protein has been identified in the parasite Toxoplasma gondiis a dynamic component of cell division apparatus in Toxoplasma gondii. It has been hypothesised to functions as a linker pro…	.	.	.	.	.
gene30297	3.94059	4.68644	5.6141	5.03383	4.63871	4.23803	USP42	protein_coding	chrNC_037352.1:38087753-38130905:+	gi|331284138|ref|NP_001193568.1|	6259	0	ubiquitin carboxyl-terminal hydrolase 42 [Bos taurus]	gi|742149790|ref|XM_010845758.1|	4998	0	PREDICTED: Bison bison bison ubiquitin specific peptidase 42 (USP42), mRNA	E1B9W9	2356	0	Ubiquitin carboxyl-terminal hydrolase 42	.	.	.	.	pfam00443	UCH	Ubiquitin carboxyl-terminal hydrolase.	GO:0030154|cell differentiation;GO:0016579|protein deubiquitination;GO:0007283|spermatogenesis;GO:0006511|ubiquitin-dependent protein catabolic process;	.	GO:0004843|ubiquitin-specific protease activity;	.	.
gene30294	8.92467	9.69481	9.851	12.6351	13.3357	12.1983	EIF2AK1	protein_coding	chrNC_037352.1:38038513-38065461:-	gi|529007322|ref|XP_005225109.1|	3299	0	PREDICTED: eukaryotic translation initiation factor 2-alpha kinase 1 isoform X1 [Bos taurus]	gi|982967197|ref|XM_005225052.3|	2993	0	PREDICTED: Bos taurus eukaryotic translation initiation factor 2 alpha kinase 1 (EIF2AK1), transcript variant X1, mRNA	Q4R8E0	951	0	Eukaryotic translation initiation factor 2-alpha kinase 1	.	.	.	.	pfam00069	Pkinase	Protein kinase domain.	GO:0017148|negative regulation of translation;	GO:0005737|cytoplasm;	GO:0005524|ATP binding;GO:0004674|protein serine/threonine kinase activity;	K16194	EIF2AK1; eukaryotic translation initiation factor 2-alpha kinase 1 [EC:2.7.11.1]
gene30348	0.899167	0.272467	0.377251	0.498295	0.537306	0.188878	AMZ1	protein_coding	chrNC_037352.1:40634559-40657531:-	gi|297490642|ref|XP_002698211.1|	2140	0	PREDICTED: archaemetzincin-1 isoform X1 [Bos taurus]	gi|983007492|ref|XM_015469445.1|	2938	0	PREDICTED: Bos taurus archaelysin family metallopeptidase 1 (AMZ1), transcript variant X1, mRNA	Q400G9	637	0	Archaemetzincin-1	.	.	.	.	pfam07998	Peptidase_M54	Peptidase family M54. This is a family of metallopeptidases. Two human proteins have been reported to degrade synthetic substrates and peptides.	GO:0006508|proteolysis;	.	GO:0008237|metallopeptidase activity;GO:0008233|peptidase activity;GO:0008270|zinc ion binding;	K06974	amzA, AMZ2, AMZ1; archaemetzincin [EC:3.4.-.-]
gene9448	1.92234	1.63058	1.68969	1.6039	1.56677	1.23688	EPOR	protein_coding	chrNC_037334.1:15775538-15781007:-	gi|329663527|ref|NP_001192530.1|	2217	0	erythropoietin receptor precursor [Bos taurus]	gi|329663526|ref|NM_001205601.1|	1742	0	Bos taurus erythropoietin receptor (EPOR), mRNA	Q9MYZ9	737	0	Erythropoietin receptor	.	.	.	.	pfam09067	EpoR_lig-bind	Erythropoietin receptor, ligand binding. Members of this family interact with erythropoietin (EPO), with subsequent initiation of the downstream chain of events associated with binding of EPO to the receptor, including EPO-induced erythroblast proliferation and differentiation through induction of the JAK2/STAT5 signaling cascade. The domain adopts a secondary structure composed of a short amino-…	GO:0007420|brain development;GO:0046697|decidualization;GO:0007507|heart development;	GO:0016021|integral component of membrane;	GO:0004900|erythropoietin receptor activity;GO:0042802|identical protein binding;	K05079	EPOR; erythropoietin receptor
gene30349	2.37023	2.59584	2.75466	2.7641	2.82197	1.5948	BRAT1	protein_coding	chrNC_037352.1:40660495-40676588:-	gi|330340463|ref|NP_001193384.1|	3668	0	BRCA1-associated ATM activator 1 [Bos taurus]	gi|330340462|ref|NM_001206455.1|	3334	0	Bos taurus BRCA1-associated ATM activator 1 (BRAT1), mRNA	D2I4M3	1049	0	BRCA1-associated ATM activator 1	.	.	.	.	pfam03154	Atrophin-1	Atrophin-1 family. Atrophin-1 is the protein product of the dentatorubral-pallidoluysian atrophy (DRPLA) gene. DRPLA OMIM:125370 is a progressive neurodegenerative disorder. It is caused by the expansion of a CAG repeat in the DRPLA gene on chromosome 12p. This results in an extended polyglutamine region in atrophin-1, that is thought to confer toxicity to the protein, possibly through altering i…	GO:0006915|apoptotic process;GO:0016477|cell migration;GO:0008283|cell proliferation;GO:0006974|cellular response to DNA damage stimulus;GO:0006006|glucose metabolic process;GO:0051646|mitochondrion localization;GO:0030307|positive regulation of cell growth;GO:0001934|positive regulation of protein phosphorylation;GO:0010212|response to ionizing radiation;	GO:0005737|cytoplasm;GO:0005654|nucleoplasm;GO:0005634|nucleus;	.	.	.
gene22751	21.755	13.4542	15.2794	10.8859	12.4819	11.0143	ETHE1	protein_coding	chrNC_037345.1:51712253-51729580:-	gi|440904807|gb|ELR55270.1|	1427	0	Protein ETHE1, mitochondrial, partial [Bos mutus]	gi|942058628|ref|XM_005897316.2|	953	0	PREDICTED: Bos mutus ethylmalonic encephalopathy 1 (ETHE1), transcript variant X2, mRNA	Q3T094	526	0	Persulfide dioxygenase ETHE1, mitochondrial	slr1259	231	4e-73	COG0491	pfam00753	Lactamase_B	Metallo-beta-lactamase superfamily.	GO:0006749|glutathione metabolic process;GO:0070813|hydrogen sulfide metabolic process;	GO:0005759|mitochondrial matrix;GO:0005654|nucleoplasm;	GO:0005506|iron ion binding;GO:0050313|sulfur dioxygenase activity;	K17725	ETHE1; sulfur dioxygenase [EC:1.13.11.18]
gene22752	1.17792	1.87741	2.40986	1.84019	2.10128	1.97218	ZNF575	protein_coding	chrNC_037345.1:51736267-51741338:+	gi|528992080|ref|XP_005219241.1|	1317	1e-167	PREDICTED: zinc finger protein 575 isoform X1 [Bos taurus]	gi|982953380|ref|XM_005219185.3|	3350	0	PREDICTED: Bos taurus zinc finger protein 575 (ZNF575), transcript variant X2, mRNA	Q86XF7	364	1e-114	Zinc finger protein 575	.	.	.	.	pfam15356	SPR1	Psoriasis susceptibility locus 2. SPR1 is psoriasis susceptibility locus 2 protein family.	GO:0006351|transcription, DNA-templated;	GO:0005634|nucleus;	GO:0003677|DNA binding;GO:0046872|metal ion binding;GO:0000981|RNA polymerase II transcription factor activity, sequence-specific DNA binding;	.	.
gene22754	0	0	0	0	0	0.0285074	LOC506634	protein_coding	chrNC_037345.1:51763917-51769156:+	gi|982954251|ref|XP_015313738.1|	663	6e-79	PREDICTED: phospholipase A2 inhibitor and Ly6/PLAUR domain-containing protein isoform X1 [Bos taurus]	gi|983000101|ref|XR_819142.2|	1497	0	PREDICTED: Bos taurus phospholipase A2 inhibitor and Ly6/PLAUR domain-containing protein-like (LOC506634), transcript variant X2, misc_RNA	Q9CQD7	137	2e-35	phospholipase A2 inhibitor and Ly6/PLAUR domain-containing protein	.	.	.	.	pfam02988	PLA2_inh	Phospholipase A2 inhibitor.	.	GO:0005576|extracellular region;	GO:0004859|phospholipase inhibitor activity;	.	.
gene22756	7.3752	6.39538	7.06779	7.40979	7.95851	10.9952	IRGQ	protein_coding	chrNC_037345.1:51811818-51819622:-	gi|528992408|ref|XP_005219404.1|	1685	0	PREDICTED: immunity-related GTPase family Q protein isoform X1 [Bos taurus]	gi|982953665|ref|XM_005219348.3|	6019	0	PREDICTED: Bos taurus immunity-related GTPase family, Q (IRGQ), transcript variant X2, mRNA	Q8WZA9	504	5e-157	Immunity-related GTPase family Q protein	.	.	.	.	pfam13521	AAA_28	AAA domain.	.	.	GO:0005525|GTP binding;	.	.
gene22757	8.27344	9.29468	10.3736	8.53279	9.20695	7.01585	ZNF576	protein_coding	chrNC_037345.1:51819661-51822912:+	gi|742173791|ref|XP_010850851.1|	815	2e-104	PREDICTED: zinc finger protein 576 isoform X2 [Bison bison bison]	gi|528992403|ref|XM_005219345.1|	1285	0	PREDICTED: Bos taurus zinc finger protein 576 (ZNF576), transcript variant X1, mRNA	Q9H609	270	3e-87	Zinc finger protein 576	.	.	.	.	pfam03154	Atrophin-1	Atrophin-1 family. Atrophin-1 is the protein product of the dentatorubral-pallidoluysian atrophy (DRPLA) gene. DRPLA OMIM:125370 is a progressive neurodegenerative disorder. It is caused by the expansion of a CAG repeat in the DRPLA gene on chromosome 12p. This results in an extended polyglutamine region in atrophin-1, that is thought to confer toxicity to the protein, possibly through altering i…	GO:0006351|transcription, DNA-templated;	GO:0005634|nucleus;	GO:0003677|DNA binding;GO:0046872|metal ion binding;GO:0000981|RNA polymerase II transcription factor activity, sequence-specific DNA binding;	.	.
gene22758	11.9394	12.9632	16.9037	11.1826	11.5659	13.0146	ZNF428	protein_coding	chrNC_037345.1:51829180-51838230:-	gi|926714760|ref|XP_013826874.1|	306	2e-51	PREDICTED: zinc finger protein 428, partial [Capra hircus]	gi|300797771|ref|NM_001192364.1|	801	0	Bos taurus zinc finger protein 428 (ZNF428), mRNA	Q96B54	142	1e-39	Zinc finger protein 428	.	.	.	.	pfam13894	zf-C2H2_4	C2H2-type zinc finger. This family contains a number of divergent C2H2 type zinc fingers.	.	.	GO:0046872|metal ion binding;GO:0003676|nucleic acid binding;	.	.
gene22759	0	0.0836602	0	0.176987	0.0764237	0.0734929	SRRM5	protein_coding	chrNC_037345.1:51832011-51835028:+	gi|741960640|ref|XP_010813561.1|	2428	0	PREDICTED: serine/arginine repetitive matrix protein 5, partial [Bos taurus]	gi|982999885|ref|XM_010823765.2|	2737	0	PREDICTED: Bos taurus serine/arginine repetitive matrix 5 (SRRM5), partial mRNA	.	.	.	.	.	.	.	.	pfam03157	Glutenin_hmw	High molecular weight glutenin subunit. Members of this family include high molecular weight subunits of glutenin. This group of gluten proteins is thought to be largely responsible for the elastic properties of gluten, and hence, doughs. Indeed, glutenin high molecular weight subunits are classified as elastomeric proteins, because the glutenin network can withstand significant deformations with…	.	.	.	.	.
gene8889	13.3517	17.8718	16.772	14.7521	14.7589	18.1463	RNF187	protein_coding	chrNC_037334.1:2542856-2546341:-	gi|965887301|ref|XP_014944496.1|	915	7e-118	PREDICTED: E3 ubiquitin-protein ligase RNF187 isoform X2 [Ovis aries musimon]	gi|256217179|ref|NM_001164265.1|	1245	0	Bos taurus ring finger protein 187 (RNF187), mRNA	Q5TA31	310	4e-102	E3 ubiquitin-protein ligase RNF187	.	.	.	.	pfam15227	zf-C3HC4_4	zinc finger of C3HC4-type, RING. This is a family of primate-specific Ret finger protein-like (RFPL) zinc-fingers of the C3HC4 type. Ret finger protein-like proteins are primate-specific target genes of Pax6, a key transcription factor for pancreas, eye and neocortex development. This domain is likely to be DNA-binding. This zinc-finger domain together with the RDM domain, pfam11002, forms a larg…	GO:0008284|positive regulation of cell proliferation;GO:0045893|positive regulation of transcription, DNA-templated;GO:0043161|proteasome-mediated ubiquitin-dependent protein catabolic process;GO:0051865|protein autoubiquitination;GO:0070936|protein K48-linked ubiquitination;	GO:0005737|cytoplasm;GO:0005829|cytosol;GO:0005654|nucleoplasm;GO:0005634|nucleus;	GO:0046872|metal ion binding;GO:0004842|ubiquitin-protein transferase activity;	K15709	RNF187; E3 ubiquitin-protein ligase RNF187 [EC:2.3.2.27]
gene8888	0.75832	0.952602	1.05891	1.05313	1.11082	0.815274	ZFP2	protein_coding	chrNC_037334.1:2438677-2489946:-	gi|982929206|ref|XP_015327284.1|	2771	0	PREDICTED: zinc finger protein 2 homolog isoform X1 [Bos taurus]	gi|982929205|ref|XM_015471798.1|	7188	0	PREDICTED: Bos taurus ZFP2 zinc finger protein (ZFP2), transcript variant X1, mRNA	Q8N9F8	935	0	Zinc finger protein 454	.	.	.	.	pfam01352	KRAB	KRAB box. The KRAB domain (or Kruppel-associated box) is present in about a third of zinc finger proteins containing C2H2 fingers. The KRAB domain is found to be involved in protein-protein interactions. The KRAB domain is generally encoded by two exons. The regions coded by the two exons are known as KRAB-A and KRAB-B. The A box plays an important role in repression by binding to corepressors, w…	GO:0006355|regulation of transcription, DNA-templated;GO:0006351|transcription, DNA-templated;	GO:0005634|nucleus;	GO:0003677|DNA binding;GO:0003700|transcription factor activity, sequence-specific DNA binding;GO:0046872|metal ion binding;GO:0000981|RNA polymerase II transcription factor activity, sequence-specific DNA binding;	K09228	KRAB; KRAB domain-containing zinc finger protein
gene30345	7.68329	12.5275	12.4005	10.1174	10.5041	11.7435	GNA12	protein_coding	chrNC_037352.1:40553061-40630352:+	gi|529007426|ref|XP_005225160.1|	1362	2e-168	PREDICTED: guanine nucleotide-binding protein subunit alpha-12 isoform X1 [Bos taurus]	gi|982967296|ref|XM_005225103.3|	6810	0	PREDICTED: Bos taurus guanine nucleotide binding protein (G protein) alpha 12 (GNA12), transcript variant X1, mRNA	Q03113	419	6e-130	Guanine nucleotide-binding protein subunit alpha-12	.	.	.	.	pfam00503	G-alpha	G-protein alpha subunit. G proteins couple receptors of extracellular signals to intracellular signaling pathways. The G protein alpha subunit binds guanyl nucleotide and is a weak GTPase. A set of residues that are unique to G-alpha as compared to its ancestor the Arf-like family form a ring of residues centered on the nucleotide binding site. A Ggamma is found fused to an inactive Galpha in the…	GO:0007188|adenylate cyclase-modulating G-protein coupled receptor signaling pathway;GO:0007596|blood coagulation;GO:0030154|cell differentiation;GO:0042733|embryonic digit morphogenesis;GO:0007186|G-protein coupled receptor signaling pathway;GO:0001701|in utero embryonic development;GO:0030168|platelet activation;GO:0008360|regulation of cell shape;GO:0010762|regulation of fibroblast migration;G…	GO:0031526|brush border membrane;GO:0005737|cytoplasm;GO:0005925|focal adhesion;GO:0005834|heterotrimeric G-protein complex;GO:0016328|lateral plasma membrane;GO:0005886|plasma membrane;	GO:0031752|D5 dopamine receptor binding;GO:0031683|G-protein beta/gamma-subunit complex binding;GO:0005525|GTP binding;GO:0003924|GTPase activity;GO:0046872|metal ion binding;	K04346	GNA12; guanine nucleotide-binding protein subunit alpha-12
gene8884	1.22512	0.480621	0.351561	0.834278	1.1708	0.482527	LOC112447642	snRNA	chrNC_037334.1:2346566-2346762:-	.	.	.	.	gi|850483104|gb|CP011890.1|	166	3e-80	Ovis canadensis canadensis isolate 43U chromosome 5 sequence	.	.	.	.	.	.	.	.	pfam13925	Katanin_con80	con80 domain of Katanin. The con80 domain of katanin is the C-terminal region of the protein that binds to the N-terminal domain of katanin-p60, the catalytic ATPase. The complex associates with a specific subregion of the mitotic spindle leading to increased microtubule disassembly and targeting of p60 to the spindle poles. The assembly and function of the mitotic spindle requires the activity o…	.	.	.	.	.
gene8887	0.0103833	0.00543122	0	0	0	0	GRM6	protein_coding	chrNC_037334.1:2408473-2423185:+	gi|76675943|ref|XP_608110.2|	4204	0	PREDICTED: metabotropic glutamate receptor 6 [Bos taurus]	gi|982983986|ref|XM_608110.4|	5796	0	PREDICTED: Bos taurus glutamate receptor, metabotropic 6 (GRM6), mRNA	O15303	1545	0	Metabotropic glutamate receptor 6	.	.	.	.	pfam00003	7tm_3	7 transmembrane sweet-taste receptor of 3 GCPR. This is a domain of seven transmembrane regions that forms the C-terminus of some subclass 3 G-coupled-protein receptors. It is often associated with a downstream cysteine-rich linker domain, NCD3G pfam07562, which is the human sweet-taste receptor, and the N-terminal domain, ANF_receptor pfam01094. The seven TM regions assemble in such a way as to …	GO:0007196|adenylate cyclase-inhibiting G-protein coupled glutamate receptor signaling pathway;GO:0007268|synaptic transmission;GO:0050908|detection of light stimulus involved in visual perception;GO:0009584|detection of visible light;GO:0007216|G-protein coupled glutamate receptor signaling pathway;GO:0007186|G-protein coupled receptor signaling pathway;GO:0007626|locomotory behavior;GO:0090280|…	GO:0030425|dendrite;GO:0005789|endoplasmic reticulum membrane;GO:0000139|Golgi membrane;GO:0005887|integral component of plasma membrane;GO:0035841|new growing cell tip;GO:0005886|plasma membrane;GO:0042734|presynaptic membrane;	GO:0001640|adenylate cyclase inhibiting G-protein coupled glutamate receptor activity;GO:0004930|G-protein coupled receptor activity;GO:0008066|glutamate receptor activity;GO:0042803|protein homodimerization activity;	K04608	GRM6_7_8; metabotropic glutamate receptor 6/7/8
gene8881	68.6844	90.3956	93.631	42.8946	46.9668	35.0472	ADAMTS2	protein_coding	chrNC_037334.1:2015432-2260679:+	gi|27807141|ref|NP_777056.1|	6014	0	A disintegrin and metalloproteinase with thrombospondin motifs 2 precursor [Bos taurus]	gi|31341486|ref|NM_174631.2|	4559	0	Bos taurus ADAM metallopeptidase with thrombospondin type 1 motif 2 (ADAMTS2), mRNA	P79331	2320	0	A disintegrin and metalloproteinase with thrombospondin motifs 2	.	.	.	.	pfam05986	ADAM_spacer1	ADAM-TS Spacer 1. This family represents the Spacer-1 region from the ADAM-TS family of metalloproteinases.	GO:0032964|collagen biosynthetic process;GO:0030574|collagen catabolic process;GO:0030199|collagen fibril organization;GO:0030324|lung development;GO:0016485|protein processing;GO:0043588|skin development;GO:0007283|spermatogenesis;GO:0097435|fibril organization;	GO:0005576|extracellular region;	GO:0004222|metalloendopeptidase activity;GO:0008270|zinc ion binding;	K08618	ADAMTS2; a disintegrin and metalloproteinase with thrombospondin motifs 2 [EC:3.4.24.14]
gene30694	0.932989	1.43318	1.30138	2.26793	2.63347	2.1893	PSD	protein_coding	chrNC_037353.1:23026186-23043896:-	gi|555951846|ref|XP_005888118.1|	4346	0	PREDICTED: PH and SEC7 domain-containing protein 1 isoform X1 [Bos mutus]	gi|965807784|ref|XM_012119603.2|	3763	0	PREDICTED: Ovis aries musimon pleckstrin and Sec7 domain containing (PSD), transcript variant X3, mRNA	F1MUS9	1646	0	PH and SEC7 domain-containing protein 1	YDR170c	112	1e-23	COG5307	pfam01369	Sec7	Sec7 domain. The Sec7 domain is a guanine-nucleotide-exchange-factor (GEF) for the pfam00025 family.	GO:0032012|regulation of ARF protein signal transduction;	GO:0032154|cleavage furrow;GO:0032587|ruffle membrane;	GO:0005086|ARF guanyl-nucleotide exchange factor activity;GO:0005543|phospholipid binding;	K12494	PSD; PH and SEC7 domain-containing protein
gene8883	1.43161	1.04716	1.68334	2.37779	2.00214	2.78719	ZNF879	protein_coding	chrNC_037334.1:2336060-2352077:-	gi|742231558|ref|XP_010829000.1|	3037	0	PREDICTED: zinc finger protein 879 isoform X1 [Bison bison bison]	gi|364023790|ref|NM_001255974.1|	2584	0	Bos taurus zinc finger protein 879 (ZNF879), mRNA	B4DU55	1042	0	Zinc finger protein 879	.	.	.	.	pfam01352	KRAB	KRAB box. The KRAB domain (or Kruppel-associated box) is present in about a third of zinc finger proteins containing C2H2 fingers. The KRAB domain is found to be involved in protein-protein interactions. The KRAB domain is generally encoded by two exons. The regions coded by the two exons are known as KRAB-A and KRAB-B. The A box plays an important role in repression by binding to corepressors, w…	GO:0006355|regulation of transcription, DNA-templated;GO:0006351|transcription, DNA-templated;	GO:0005634|nucleus;	GO:0003677|DNA binding;GO:0003700|transcription factor activity, sequence-specific DNA binding;GO:0046872|metal ion binding;GO:0000981|RNA polymerase II transcription factor activity, sequence-specific DNA binding;	K09228	KRAB; KRAB domain-containing zinc finger protein
gene8882	3.87784	4.95036	5.50021	5.53737	6.01867	6.14521	ZNF354C	protein_coding	chrNC_037334.1:2279190-2319456:-	gi|296486252|tpg|DAA28365.1|	3376	0	TPA: zinc finger protein 354C-like [Bos taurus]	gi|982983987|ref|XM_601630.8|	2495	0	PREDICTED: Bos taurus zinc finger protein 354C (ZNF354C), mRNA	Q86Y25	899	0	Zinc finger protein 354C	.	.	.	.	pfam01352	KRAB	KRAB box. The KRAB domain (or Kruppel-associated box) is present in about a third of zinc finger proteins containing C2H2 fingers. The KRAB domain is found to be involved in protein-protein interactions. The KRAB domain is generally encoded by two exons. The regions coded by the two exons are known as KRAB-A and KRAB-B. The A box plays an important role in repression by binding to corepressors, w…	GO:0006355|regulation of transcription, DNA-templated;GO:0006351|transcription, DNA-templated;	GO:0005829|cytosol;GO:0031965|nuclear membrane;	GO:0003677|DNA binding;GO:0003700|transcription factor activity, sequence-specific DNA binding;GO:0046872|metal ion binding;GO:0000981|RNA polymerase II transcription factor activity, sequence-specific DNA binding;	K09228	KRAB; KRAB domain-containing zinc finger protein
gene21485	23.5173	30.7221	32.3452	45.7794	45.5542	60.6274	SRSF9	protein_coding	chrNC_037344.1:62756999-62763283:-	gi|926712948|ref|XP_013826229.1|	890	2e-116	PREDICTED: serine/arginine-rich splicing factor 9 [Capra hircus]	gi|134085782|ref|NM_001083398.1|	1016	0	Bos taurus serine/arginine-rich splicing factor 9 (SRSF9), mRNA	Q13242	339	7e-115	Serine/arginine-rich splicing factor 9	SPAC16.02c	73.6	9e-14	COG0724	pfam00076	RRM_1	RNA recognition motif. (a.k.a. RRM, RBD, or RNP domain). The RRM motif is probably diagnostic of an RNA binding protein. RRMs are found in a variety of RNA binding proteins, including various hnRNP proteins, proteins implicated in regulation of alternative splicing, and protein components of snRNPs. The motif also appears in a few single stranded DNA binding proteins. The RRM structure consists o…	GO:0031124|mRNA 3'-end processing;GO:0006406|mRNA export from nucleus;GO:0006397|mRNA processing;GO:0006376|mRNA splice site selection;GO:0000398|mRNA splicing, via spliceosome;GO:0048025|negative regulation of mRNA splicing, via spliceosome;GO:0043279|response to alkaloid;GO:0009636|response to toxic substance;GO:0006405|RNA export from nucleus;	GO:0005730|nucleolus;GO:0005654|nucleoplasm;	GO:0019904|protein domain specific binding;GO:0003723|RNA binding;	.	.
gene21484	7.99819	9.79853	9.26119	17.8208	14.6613	20.8169	GATC	protein_coding	chrNC_037344.1:62749438-62755941:+	gi|556732736|ref|XP_005962030.1|	676	1e-85	PREDICTED: glutamyl-tRNA(Gln) amidotransferase subunit C, mitochondrial [Pantholops hodgsonii]	gi|114053046|ref|NM_001046562.1|	860	0	Bos taurus glutamyl-tRNA(Gln) amidotransferase, subunit C (GATC), mRNA	Q2KIF1	242	5e-79	Glutamyl-tRNA(Gln) amidotransferase subunit C, mitochondrial	.	.	.	.	pfam02686	Glu-tRNAGln	Glu-tRNAGln amidotransferase C subunit. This is a family of Glu-tRNAGln amidotransferase C subunits. The Glu-tRNA Gln amidotransferase enzyme itself is an important translational fidelity mechanism replacing incorrectly charged Glu-tRNAGln with the correct Gln-tRANGln via transmidation of the misacylated Glu-tRNAGln. This activity supplements the lack of glutaminyl-tRNA synthetase activity in gra…	GO:0006450|regulation of translational fidelity;GO:0006412|translation;	GO:0005739|mitochondrion;	GO:0005524|ATP binding;GO:0016874|ligase activity;	K02435	gatC, GATC; aspartyl-tRNA(Asn)/glutamyl-tRNA(Gln) amidotransferase subunit C [EC:6.3.5.6 6.3.5.7]
gene21487	4.16054	5.30893	4.49725	7.34353	5.99082	6.5449	COQ5	protein_coding	chrNC_037344.1:62796218-62813415:-	gi|594057684|ref|XP_006053016.1|	1708	0	PREDICTED: 2-methoxy-6-polyprenyl-1,4-benzoquinol methylase, mitochondrial [Bubalus bubalis]	gi|982998387|ref|XM_010823434.2|	1616	0	PREDICTED: Bos taurus coenzyme Q5, methyltransferase (COQ5), mRNA	Q0P5A2	651	0	2-methoxy-6-polyprenyl-1,4-benzoquinol methylase, mitochondrial	BMEII0233	281	2e-89	COG2226	pfam01209	Ubie_methyltran	ubiE/COQ5 methyltransferase family.	GO:0006744|ubiquinone biosynthetic process;	GO:0005743|mitochondrial inner membrane;GO:0005759|mitochondrial matrix;GO:0032991|macromolecular complex;	.	K06127	COQ5; 2-methoxy-6-polyprenyl-1,4-benzoquinol methylase [EC:2.1.1.201]
gene21486	13.2503	17.651	16.946	31.5343	27.9837	39.6315	DYNLL1	protein_coding	chrNC_037344.1:62791482-62793912:+	gi|556732732|ref|XP_005962028.1|	631	1e-80	PREDICTED: dynein light chain 1, cytoplasmic [Pantholops hodgsonii]	gi|56710335|ref|NM_001003901.1|	658	0	Bos taurus dynein, light chain, LC8-type 1 (DYNLL1), mRNA	P63170	190	3e-60	Dynein light chain 1, cytoplasmic	.	.	.	.	pfam01221	Dynein_light	Dynein light chain type 1.	GO:0006915|apoptotic process;GO:0060271|cilium morphogenesis;GO:0042326|negative regulation of phosphorylation;GO:0042133|neurotransmitter metabolic process;GO:0006809|nitric oxide biosynthetic process;GO:2000582|positive regulation of ATP-dependent microtubule motor activity, plus-end-directed;GO:0035774|positive regulation of insulin secretion involved in cellular response to glucose stimulus;G…	GO:1904115|axon cytoplasm;GO:0005813|centrosome;GO:0008180|COP9 signalosome;GO:0005868|cytoplasmic dynein complex;GO:0000776|kinetochore;GO:0005874|microtubule;GO:0005739|mitochondrion;GO:0072686|mitotic spindle;GO:0005634|nucleus;GO:0030141|secretory granule;	GO:0008092|cytoskeletal protein binding;GO:0045505|dynein intermediate chain binding;GO:0051959|dynein light intermediate chain binding;GO:0019899|enzyme binding;GO:0004857|enzyme inhibitor activity;GO:0003774|motor activity;GO:0030235|nitric-oxide synthase regulator activity;GO:0046982|protein heterodimerization activity;GO:0042803|protein homodimerization activity;GO:0097110|scaffold protein bi…	K10418	DYNLL; dynein light chain LC8-type
gene21481	0.0149498	0	0	0	0	0	LOC112441980	protein_coding	chrNC_037344.1:62686457-62689266:+	gi|982998040|ref|XP_015322600.1|	206	2e-15	PREDICTED: atherin-like [Bos taurus]	gi|982998039|ref|XM_015467114.1|	993	0	PREDICTED: Bos taurus atherin-like (LOC101902761), mRNA	.	.	.	.	.	.	.	.	pfam00100	Zona_pellucida	Zona pellucida-like domain.	.	.	.	.	.
gene21480	0.490628	0.513269	0.758546	0.654575	0.574129	0.872862	MSI1	protein_coding	chrNC_037344.1:62661317-62686422:-	gi|4505255|ref|NP_002433.1|	1771	0	RNA-binding protein Musashi homolog 1 [Homo sapiens]	gi|927205089|ref|XM_013982942.1|	1396	0	PREDICTED: Sus scrofa musashi RNA-binding protein 1 (MSI1), mRNA	O43347	682	0	RNA-binding protein Musashi homolog 1	.	.	.	.	pfam00076	RRM_1	RNA recognition motif. (a.k.a. RRM, RBD, or RNP domain). The RRM motif is probably diagnostic of an RNA binding protein. RRMs are found in a variety of RNA binding proteins, including various hnRNP proteins, proteins implicated in regulation of alternative splicing, and protein components of snRNPs. The motif also appears in a few single stranded DNA binding proteins. The RRM structure consists o…	GO:0007399|nervous system development;	GO:0005737|cytoplasm;GO:0005634|nucleus;GO:0005844|polysome;	GO:0042802|identical protein binding;GO:0008266|poly(U) RNA binding;GO:0003723|RNA binding;	K14411	MSI; RNA-binding protein Musashi
gene21483	3.02704	6.01412	4.75927	7.72569	7.09832	8.4959	TRIAP1	protein_coding	chrNC_037344.1:62747153-62749467:-	gi|594057691|ref|XP_006053019.1|	432	6e-49	PREDICTED: TP53-regulated inhibitor of apoptosis 1 [Bubalus bubalis]	gi|119331189|ref|NM_001079776.1|	1183	0	Bos taurus TP53 regulated inhibitor of apoptosis 1 (TRIAP1), mRNA	Q9D8Z2	148	5e-42	TP53-regulated inhibitor of apoptosis 1	.	.	.	.	pfam05254	UPF0203	Uncharacterized protein family (UPF0203). This family of proteins is functionally uncharacterized.	GO:0006915|apoptotic process;GO:0034644|cellular response to UV;GO:0030330|DNA damage response, signal transduction by p53 class mediator;GO:0043066|negative regulation of apoptotic process;GO:0043154|negative regulation of cysteine-type endopeptidase activity involved in apoptotic process;GO:1902166|negative regulation of intrinsic apoptotic signaling pathway in response to DNA damage by p53 cla…	GO:0005758|mitochondrial intermembrane space;GO:0005739|mitochondrion;GO:0005654|nucleoplasm;GO:0048471|perinuclear region of cytoplasm;GO:0032991|macromolecular complex;	GO:0002039|p53 binding;GO:1990050|phosphatidic acid transporter activity;	K17968	TRIAP1, MDM35; TRIAP1/MDM35 family protein
gene21482	41.3179	36.1348	31.053	55.5286	49.9317	50.5138	COX6A1	protein_coding	chrNC_037344.1:62744136-62746010:+	gi|594057695|ref|XP_006053021.1|	517	2e-63	PREDICTED: cytochrome c oxidase subunit 6A1, mitochondrial-like [Bubalus bubalis]	gi|402765716|ref|NM_001077831.2|	552	0	Bos taurus cytochrome c oxidase subunit VIa polypeptide 1 (COX6A1), mRNA	P13182	199	3e-64	Cytochrome c oxidase subunit 6A1, mitochondrial	.	.	.	.	pfam02046	COX6A	Cytochrome c oxidase subunit VIa.	GO:0009060|aerobic respiration;GO:0006123|mitochondrial electron transport, cytochrome c to oxygen;	GO:0005751|mitochondrial respiratory chain complex IV;	GO:0004129|cytochrome-c oxidase activity;GO:0030234|enzyme regulator activity;	K02266	COX6A; cytochrome c oxidase subunit 6a
gene21489	62.1929	60.9304	57.4648	64.702	69.2001	60.4108	RNF10	protein_coding	chrNC_037344.1:62816667-62850322:+	gi|116003955|ref|NP_001070337.1|	3061	0	RING finger protein 10 [Bos taurus]	gi|116003954|ref|NM_001076869.1|	3685	0	Bos taurus ring finger protein 10 (RNF10), mRNA	Q08E13	1183	0	RING finger protein 10	.	.	.	.	pfam13923	zf-C3HC4_2	Zinc finger, C3HC4 type (RING finger).	GO:0045893|positive regulation of transcription, DNA-templated;GO:0051865|protein autoubiquitination;	GO:0005737|cytoplasm;GO:0005634|nucleus;	GO:0046872|metal ion binding;GO:0004842|ubiquitin-protein transferase activity;	.	.
gene13985	10.8806	10.3582	8.73579	9.72101	11.03	12.5175	FUT8	protein_coding	chrNC_037337.1:77507908-77838156:+	gi|528966656|ref|XP_005211979.1|	3027	0	PREDICTED: alpha-(1,6)-fucosyltransferase isoform X1 [Bos taurus]	gi|982937449|ref|XM_005211924.3|	2736	0	PREDICTED: Bos taurus fucosyltransferase 8 (alpha (1,6) fucosyltransferase) (FUT8), transcript variant X3, mRNA	Q9N0W2	1160	0	Alpha-(1,6)-fucosyltransferase	.	.	.	.	pfam14604	SH3_9	Variant SH3 domain.	GO:0046368|GDP-L-fucose metabolic process;GO:0036071|N-glycan fucosylation;GO:0033578|protein glycosylation in Golgi;GO:0006487|protein N-linked glycosylation;GO:0018279|protein N-linked glycosylation via asparagine;	GO:0032580|Golgi cisterna membrane;GO:0016021|integral component of membrane;	GO:0046921|alpha-(1->6)-fucosyltransferase activity;GO:0008424|glycoprotein 6-alpha-L-fucosyltransferase activity;GO:0017124|SH3 domain binding;	.	.
gene13984	0	0	0	0.384002	0	0	LOC112448644	snRNA	chrNC_037337.1:77362873-77362979:-	gi|537152882|gb|ERE72362.1|	189	1e-16	membralin-like protein [Cricetulus griseus]	gi|803226624|ref|XM_012118234.1|	107	7e-48	PREDICTED: Ovis aries musimon Rap guanine nucleotide exchange factor 1 (RAPGEF1), transcript variant X9, mRNA	.	.	.	.	.	.	.	.	pfam08000	bPH_1	Bacterial PH domain. This family contains many bacterial hypothetical proteins. The structures of PDB:3HSA, and PDB:3DCX, show similarities to the PH or pleckstrin homology domain. First evidence of PH-like domains in bacteria suggests role in cell envelope stress response.	.	.	.	.	.
gene13986	0.419008	0.438345	0	0	1.06781	0	TRNAC-GCA	tRNA	chrNC_037337.1:77720978-77721049:+	.	.	.	.	gi|850489142|gb|CP011899.1|	67	7e-26	Ovis canadensis canadensis isolate 43U chromosome 14 sequence	.	.	.	.	.	.	.	.	pfam04709	AMH_N	Anti-Mullerian hormone, N terminal region. Anti-Mullerian hormone, AMH is a signalling molecule involved in male and female sexual differentiation. Defects in synthesis or action of AMH cause persistent Mullerian duct syndrome (PMDS), a rare form of male pseudohermaphroditism. This family represents the N terminal part of the protein, which is not thought to be essential for activity. AMH contain…	.	.	.	.	.
gene13981	2.81991	2.87981	3.01846	4.23684	4.577	4.3721	FNTB	protein_coding	chrNC_037337.1:77109460-77189929:+	gi|664720297|ref|XP_008517188.1|	2304	0	PREDICTED: protein farnesyltransferase subunit beta [Equus przewalskii]	gi|134085338|ref|NM_175805.3|	2696	0	Bos taurus farnesyltransferase, CAAX box, beta (FNTB), mRNA	P49355	888	0	Protein farnesyltransferase subunit beta	SPAC17G6.04c	234	1e-67	COG5029	pfam13249	Prenyltrans_2	Prenyltransferase-like.	GO:0008285|negative regulation of cell proliferation;GO:0048146|positive regulation of fibroblast proliferation;GO:0018343|protein farnesylation;GO:0042060|wound healing;	GO:0005965|protein farnesyltransferase complex;	GO:0004311|farnesyltranstransferase activity;GO:0004660|protein farnesyltransferase activity;GO:0008270|zinc ion binding;	K05954	FNTB; protein farnesyltransferase subunit beta [EC:2.5.1.58]
gene19384	0.118346	0.0501921	0.0367142	0.00871251	0.00815121	0	KIAA1549L	protein_coding	chrNC_037342.1:63989454-64306981:+	gi|741952689|ref|XP_010811094.1|	8856	0	PREDICTED: UPF0606 protein KIAA1549L homolog isoform X1 [Bos taurus]	gi|982995613|ref|XM_015466600.1|	8716	0	PREDICTED: Bos taurus KIAA1549-like ortholog (KIAA1549L), transcript variant X1, mRNA	Q6ZVL6	2625	0	UPF0606 protein KIAA1549L	.	.	.	.	pfam12877	DUF3827	Domain of unknown function (DUF3827). This family contains the human KIAA1549 protein which has been found to be fused fused to BRAF gene in many cases of pilocytic astrocytomas. The fusion is due mainly to a tandem duplication of 2 Mb at 7q34. Although nothing is known about the function of KIAA1549 protein, the BRAF protein is a well characterized oncoprotein. It is a serine/threonine protein k…	.	GO:0016021|integral component of membrane;	.	.	.
gene13983	17.4936	25.4556	24.0861	22.3243	23.4788	23.3155	MAX	protein_coding	chrNC_037337.1:77202088-77226363:-	gi|512950009|ref|XP_004837445.1|	487	3e-66	PREDICTED: protein max isoform X4 [Heterocephalus glaber]	gi|982937641|ref|XR_236197.3|	2112	0	PREDICTED: Bos taurus MYC associated factor X (MAX), transcript variant X3, misc_RNA	P61244	192	2e-67	Protein max	.	.	.	.	pfam00010	HLH	Helix-loop-helix DNA-binding domain.	GO:0071375|cellular response to peptide hormone stimulus;GO:0009267|cellular response to starvation;GO:0000082|G1/S transition of mitotic cell cycle;GO:0070317|negative regulation of G0 to G1 transition;GO:0000122|negative regulation of transcription from RNA polymerase II promoter;GO:0051402|neuron apoptotic process;GO:0065003|macromolecular complex assembly;GO:0048678|response to axon injury;GO…	GO:0005737|cytoplasm;GO:0030425|dendrite;GO:0071339|MLL1 complex;GO:0000790|nuclear chromatin;GO:0005654|nucleoplasm;GO:0005634|nucleus;GO:0016605|PML body;GO:0032993|protein-DNA complex;GO:0090575|RNA polymerase II transcription factor complex;	GO:0003677|DNA binding;GO:0003700|transcription factor activity, sequence-specific DNA binding;GO:0070888|E-box binding;GO:0046982|protein heterodimerization activity;GO:0042803|protein homodimerization activity;GO:0044877|macromolecular complex binding;GO:0000981|RNA polymerase II transcription factor activity, sequence-specific DNA binding;GO:0003713|transcription coactivator activity;GO:000371…	K04453	MAX; Max protein
gene19389	5.45519	4.24319	3.71732	2.82629	2.76439	2.84001	CD59	protein_coding	chrNC_037342.1:64345245-64370229:-	gi|82697317|ref|NP_001032523.1|	580	4e-68	CD59 glycoprotein precursor [Bos taurus]	gi|982946716|ref|XM_005216374.3|	1854	0	PREDICTED: Bos taurus CD59 molecule (CD59), transcript variant X1, mRNA	O62680	137	2e-36	CD59 glycoprotein	.	.	.	.	pfam00021	UPAR_LY6	u-PAR/Ly-6 domain. This extracellular disulphide bond rich domain is related to pfam00087.	GO:0001775|cell activation;GO:0007166|cell surface receptor signaling pathway;GO:0045087|innate immune response;GO:0001971|negative regulation of activation of membrane attack complex;GO:0030449|regulation of complement activation;	GO:0031225|anchored component of membrane;GO:0009986|cell surface;GO:0005576|extracellular region;GO:0005886|plasma membrane;	GO:0001848|complement binding;	K04008	CD59; CD59 antigen
gene19388	0.0398528	0	0	0	0	0	C15H11orf91	protein_coding	chrNC_037342.1:64332506-64334453:-	gi|158819085|ref|NP_001103655.1|	485	2e-57	uncharacterized protein C11orf91 homolog [Bos taurus]	gi|402745334|ref|NM_001110185.2|	757	0	Bos taurus chromosome 15 open reading frame, human C11orf91 (C15H11orf91), mRNA	.	.	.	.	.	.	.	.	pfam10601	zf-LITAF-like	LITAF-like zinc ribbon domain. Members of this family display a conserved zinc ribbon structure with the motif C-XX-C- separated from the more C-terminal HX-C(P)X-C-X4-G-R motif by a variable region of usually 25-30 (hydrophobic) residues. Although it belongs to one of the zinc finger's fold groups (zinc ribbon), this particular domain was first identified in LPS-induced tumor necrosis alpha fact…	.	.	.	.	.
gene30343	0	0.02292	0	0	0	0	LOC107131851	protein_coding	chrNC_037352.1:40316154-40331472:+	gi|440909323|gb|ELR59242.1|	219	4e-15	hypothetical protein M91_06506 [Bos mutus]	gi|983007491|ref|XR_001499577.1|	1306	0	PREDICTED: Bos taurus uncharacterized LOC107131851 (LOC107131851), ncRNA	O00370	80.5	5e-14	LINE-1 retrotransposable element ORF2 protein	.	.	.	.	pfam00078	RVT_1	Reverse transcriptase (RNA-dependent DNA polymerase). A reverse transcriptase gene is usually indicative of a mobile element such as a retrotransposon or retrovirus. Reverse transcriptases occur in a variety of mobile elements, including retrotransposons, retroviruses, group II introns, bacterial msDNAs, hepadnaviruses, and caulimoviruses.	GO:0006310|DNA recombination;GO:0090305|nucleic acid phosphodiester bond hydrolysis;GO:0032199|reverse transcription involved in RNA-mediated transposition;GO:0032197|transposition, RNA-mediated;	.	GO:0046872|metal ion binding;GO:0003964|RNA-directed DNA polymerase activity;GO:0009036|Type II site-specific deoxyribonuclease activity;	.	.
gene6678	0.0525128	0	0.0602764	0.0715199	0.0334561	0	MIP	protein_coding	chrNC_037332.1:56925322-56937497:+	gi|440899477|gb|ELR50774.1|	1282	2e-175	Lens fiber major intrinsic protein, partial [Bos mutus]	gi|451958096|ref|NM_173937.2|	1011	0	Bos taurus major intrinsic protein of lens fiber (MIP), mRNA	P06624	497	2e-176	Lens fiber major intrinsic protein	PA4034	89	8e-20	COG0580	pfam00230	MIP	Major intrinsic protein. MIP (Major Intrinsic Protein) family proteins exhibit essentially two distinct types of channel properties: (1) specific water transport by the aquaporins, and (2) small neutral solutes transport, such as glycerol by the glycerol facilitators.	GO:1990349|gap junction-mediated intercellular transport;GO:0034220|ion transmembrane transport;GO:0002088|lens development in camera-type eye;GO:0045785|positive regulation of cell adhesion;GO:0051289|protein homotetramerization;GO:0007601|visual perception;GO:0006833|water transport;	GO:0016324|apical plasma membrane;GO:0005783|endoplasmic reticulum;GO:0005921|gap junction;GO:0005887|integral component of plasma membrane;GO:0005886|plasma membrane;	GO:0005516|calmodulin binding;GO:0005212|structural constituent of eye lens;GO:0015250|water channel activity;	K09863	AQP0, MIP; aquaporin-0
gene6679	2.30136	2.39616	2.61656	4.82779	4.50981	5.97405	TIMELESS	protein_coding	chrNC_037332.1:56937546-56964987:+	gi|375364526|ref|NP_001095541.2|	5401	0	protein timeless homolog [Bos taurus]	gi|742115420|ref|XM_010839257.1|	4967	0	PREDICTED: Bison bison bison timeless circadian clock (TIMELESS), transcript variant X2, mRNA	Q9UNS1	1830	0	Protein timeless homolog	.	.	.	.	pfam05029	TIMELESS_C	Timeless protein C terminal region. The timeless (tim) gene is essential for circadian function in Drosophila. Putative homologues of Drosophila tim have been identified in both mice and humans (mTim and hTIM, respectively). Mammalian TIM is not the true orthologue of Drosophila TIM, but is the likely orthologue of a fly gene, timeout (also called tim-2). mTim has been shown to be essential for e…	GO:0048754|branching morphogenesis of an epithelial tube;GO:0044770|cell cycle phase transition;GO:0051301|cell division;GO:0072719|cellular response to cisplatin;GO:0006974|cellular response to DNA damage stimulus;GO:0072711|cellular response to hydroxyurea;GO:0007623|circadian rhythm;GO:0009582|detection of abiotic stimulus;GO:0030324|lung development;GO:0002009|morphogenesis of an epithelium;G…	GO:0000790|nuclear chromatin;GO:0005654|nucleoplasm;GO:0005634|nucleus;	GO:0046982|protein heterodimerization activity;GO:0042803|protein homodimerization activity;	K03155	TIMELESS; timeless
gene11587	9.43931	8.18194	8.7445	11.751	12.4961	9.73211	C8H9orf3	protein_coding	chrNC_037335.1:81197122-81619574:+	gi|803257888|ref|XP_011988816.1|	3808	0	PREDICTED: aminopeptidase O isoform X4 [Ovis aries musimon]	gi|965835722|ref|XM_012133427.2|	2471	0	PREDICTED: Ovis aries musimon chromosome 2 open reading frame, human C9orf3 (C2H9orf3), transcript variant X6, mRNA	Q8N6M6	1212	0	Aminopeptidase O	XF1488	109	2e-23	COG0308	pfam01433	Peptidase_M1	Peptidase family M1. Members of this family are aminopeptidases. The members differ widely in specificity, hydrolysing acidic, basic or neutral N-terminal residues. This family includes leukotriene-A4 hydrolase, this enzyme also has an aminopeptidase activity.	GO:0002003|angiotensin maturation;GO:0043171|peptide catabolic process;GO:0006508|proteolysis;	GO:0005737|cytoplasm;GO:0005829|cytosol;GO:0005730|nucleolus;	GO:0004177|aminopeptidase activity;GO:0070006|metalloaminopeptidase activity;GO:0008237|metallopeptidase activity;GO:0042277|peptide binding;GO:0008270|zinc ion binding;	K09606	C9ORF3; aminopeptidase O [EC:3.4.11.-]
gene11586	0.144463	0.251882	0.0829101	0.131167	0.0613585	0	FBP1	protein_coding	chrNC_037335.1:81068093-81098919:-	gi|440899113|gb|ELR50477.1|	1732	0	Fructose-1,6-bisphosphatase 1, partial [Bos mutus]	gi|402746848|ref|NM_001034447.2|	1253	0	Bos taurus fructose-bisphosphatase 1 (FBP1), mRNA	Q3SZB7	651	0	Fructose-1,6-bisphosphatase 1	YLR377c	283	2e-90	COG0158	pfam00316	FBPase	Fructose-1-6-bisphosphatase.	GO:0035690|cellular response to drug;GO:0071286|cellular response to magnesium ion;GO:0016311|dephosphorylation;GO:0030388|fructose 1,6-bisphosphate metabolic process;GO:0006002|fructose 6-phosphate metabolic process;GO:0006000|fructose metabolic process;GO:0006094|gluconeogenesis;GO:0030308|negative regulation of cell growth;GO:0045820|negative regulation of glycolytic process;GO:0046580|negativ…	GO:0005737|cytoplasm;GO:0005829|cytosol;GO:0005634|nucleus;	GO:0016208|AMP binding;GO:0042132|fructose 1,6-bisphosphate 1-phosphatase activity;GO:0042802|identical protein binding;GO:0046872|metal ion binding;GO:0048029|monosaccharide binding;GO:0001191|transcriptional repressor activity, RNA polymerase II transcription factor binding;	K03841	FBP, fbp; fructose-1,6-bisphosphatase I [EC:3.1.3.11]
gene11585	0.306161	0.763767	0.486587	0.288676	0.660191	0.296824	FBP2	protein_coding	chrNC_037335.1:81003308-81046041:-	gi|114051459|ref|NP_001039629.1|	1729	0	fructose-1,6-bisphosphatase isozyme 2 [Bos taurus]	gi|402692683|ref|NM_001046164.2|	1275	0	Bos taurus fructose-bisphosphatase 2 (FBP2), mRNA	Q2KJJ9	669	0	Fructose-1,6-bisphosphatase isozyme 2	VC2544	291	5e-94	COG0158	pfam00316	FBPase	Fructose-1-6-bisphosphatase.	GO:0030388|fructose 1,6-bisphosphate metabolic process;GO:0006002|fructose 6-phosphate metabolic process;GO:0006000|fructose metabolic process;GO:0006094|gluconeogenesis;GO:0005986|sucrose biosynthetic process;	GO:0030054|cell junction;GO:0005829|cytosol;GO:0005654|nucleoplasm;GO:0005886|plasma membrane;GO:0030018|Z disc;	GO:0042132|fructose 1,6-bisphosphate 1-phosphatase activity;GO:0042802|identical protein binding;GO:0046872|metal ion binding;	K03841	FBP, fbp; fructose-1,6-bisphosphatase I [EC:3.1.3.11]
gene11583	3.2769	3.05213	3.05762	6.96801	6.3844	6.19508	CTSL	protein_coding	chrNC_037335.1:80974569-80980418:+	gi|741936557|ref|XP_010806451.1|	1888	0	PREDICTED: cathepsin L1 isoform X1 [Bos taurus]	gi|982934149|ref|XM_010808149.2|	1383	0	PREDICTED: Bos taurus cathepsin L (CTSL), transcript variant X1, mRNA	Q9GL24	550	0	Cathepsin L1	AF1946_2	86.7	3e-18	COG4870	pfam00112	Peptidase_C1	Papain family cysteine protease.	GO:0051603|proteolysis involved in cellular protein catabolic process;	GO:0005615|extracellular space;GO:0005764|lysosome;	GO:0004197|cysteine-type endopeptidase activity;	K01365	CTSL; cathepsin L [EC:3.4.22.15]
gene11581	5.41805	8.94551	8.50642	6.31243	6.67003	6.48193	DAPK1	protein_coding	chrNC_037335.1:80711040-80921746:+	gi|329664950|ref|NP_001192967.1|	7447	0	death-associated protein kinase 1 [Bos taurus]	gi|594097072|ref|XM_006071721.1|	5200	0	PREDICTED: Bubalus bubalis death-associated protein kinase 1 (DAPK1), transcript variant X3, mRNA	P53355	2780	0	Death-associated protein kinase 1	all2748	177	3e-46	COG0666	pfam00069	Pkinase	Protein kinase domain.	GO:0006915|apoptotic process;GO:0097190|apoptotic signaling pathway;GO:0071447|cellular response to hydroperoxide;GO:0071346|cellular response to interferon-gamma;GO:0008625|extrinsic apoptotic signaling pathway via death domain receptors;GO:0035556|intracellular signal transduction;GO:1902042|negative regulation of extrinsic apoptotic signaling pathway via death domain receptors;GO:0017148|negat…	GO:0015629|actin cytoskeleton;GO:0005737|cytoplasm;GO:0005886|plasma membrane;	GO:0005524|ATP binding;GO:0005516|calmodulin binding;GO:0004683|calmodulin-dependent protein kinase activity;GO:0005525|GTP binding;GO:0042802|identical protein binding;GO:0004672|protein kinase activity;GO:0004674|protein serine/threonine kinase activity;GO:0017075|syntaxin-1 binding;	K08803	DAPK; death-associated protein kinase [EC:2.7.11.1]
gene10180	0	0	0	0	0	0.0107812	TRPC7	protein_coding	chrNC_037334.1:47655596-47806171:-	gi|966948818|ref|XP_014996393.1|	4532	0	PREDICTED: short transient receptor potential channel 7 [Macaca mulatta]	gi|333440429|ref|NM_001192795.2|	2939	0	Bos taurus transient receptor potential cation channel, subfamily C, member 7 (TRPC7), mRNA	Q9HCX4	1657	0	Short transient receptor potential channel 7	.	.	.	.	pfam08344	TRP_2	Transient receptor ion channel II. This domain is found in the transient receptor ion channel (Trp) family of proteins. There is strong evidence that Trp proteins are structural elements of calcium-ion entry channels activated by G protein-coupled receptors. This domain does not tend to appear with the TRP domain (pfam06011) but is often found to the C-terminus of Ankyrin repeats (pfam00023).	GO:0070588|calcium ion transmembrane transport;GO:0006828|manganese ion transport;GO:0030168|platelet activation;GO:0051480|cytosolic calcium ion homeostasis;GO:0007338|single fertilization;	GO:0005801|cis-Golgi network;GO:0005887|integral component of plasma membrane;GO:0005635|nuclear envelope;GO:0048471|perinuclear region of cytoplasm;GO:0005886|plasma membrane;	GO:0005262|calcium channel activity;GO:0015279|store-operated calcium channel activity;	K04970	TRPC7; transient receptor potential cation channel subfamily C member 7
[truncated: 18,941 more rows]

## Sheet: miRNAs-TPM
The information of total detected miRNAs
ID	DMa	DMb	DMc	GMa	GMb	GMc
bta-miR-99b	3434.13	3052.58	3203.76	4696.94	4552.55	4143.09
bta-miR-99a-5p	13431	23969.4	24721.7	9699.08	10399.8	8709.9
bta-miR-99a-3p	15.36	24.05	24.83	8.97	8.35	0.71
bta-miR-9851	0.25	0.16	0.22	0.54	0.37	0.1
[truncated: 1,007 more rows]

## Sheet: lncRNAs-FPKM
Table S2. The information of total detected lncRNAs
[truncated: 8,467 more rows]

[truncated: 1 more sheets: circRNA-SRPBM]
